# Supplementary material for: Detecting lateral gene transfers by statistical reconciliation of phylogenetic forests
Source: BMC Bioinformatics. 2010 Jun 15;11:324. doi: 10.1186/1471-2105-11-324 (PMC2905365; doi:10.1186/1471-2105-11-324)
Supplement: Additional file 1 — The 330 simulated alignments and corresponding gene trees (true and ML) along with the 40-taxa reference species tree. [file 1471-2105-11-324-S1.ZIP]

Archive with 999 entries (996 files):
- simulated_dataset_prunier/
- simulated_dataset_prunier/.DS_Store
- __MACOSX/
- __MACOSX/simulated_dataset_prunier/
- __MACOSX/simulated_dataset_prunier/._.DS_Store
- simulated_dataset_prunier/alpha_concat_root_reduced.tree
- simulated_dataset_prunier/README
- __MACOSX/simulated_dataset_prunier/._README
- simulated_dataset_prunier/seqdata1.fas.phy
- simulated_dataset_prunier/seqdata1.fas.phy_tf.tree
- simulated_dataset_prunier/seqdata10.fas.phy
- simulated_dataset_prunier/seqdata10.fas.phy_tf.tree
- simulated_dataset_prunier/seqdata100.fas.phy
- simulated_dataset_prunier/seqdata100.fas.phy_tf.tree
- simulated_dataset_prunier/seqdata101.fas.phy
- simulated_dataset_prunier/seqdata101.fas.phy_tf.tree
- simulated_dataset_prunier/seqdata102.fas.phy
- simulated_dataset_prunier/seqdata102.fas.phy_tf.tree
- simulated_dataset_prunier/seqdata103.fas.phy
- simulated_dataset_prunier/seqdata103.fas.phy_tf.tree
- simulated_dataset_prunier/seqdata104.fas.phy
- simulated_dataset_prunier/seqdata104.fas.phy_tf.tree
- simulated_dataset_prunier/seqdata105.fas.phy
- simulated_dataset_prunier/seqdata105.fas.phy_tf.tree
- simulated_dataset_prunier/seqdata106.fas.phy
- simulated_dataset_prunier/seqdata106.fas.phy_tf.tree
- simulated_dataset_prunier/seqdata107.fas.phy
- simulated_dataset_prunier/seqdata107.fas.phy_tf.tree
- simulated_dataset_prunier/seqdata108.fas.phy
- simulated_dataset_prunier/seqdata108.fas.phy_tf.tree
- simulated_dataset_prunier/seqdata109.fas.phy
- simulated_dataset_prunier/seqdata109.fas.phy_tf.tree
- simulated_dataset_prunier/seqdata11.fas.phy
- simulated_dataset_prunier/seqdata11.fas.phy_tf.tree
- simulated_dataset_prunier/seqdata110.fas.phy
- simulated_dataset_prunier/seqdata110.fas.phy_tf.tree
- simulated_dataset_prunier/seqdata111.fas.phy
- simulated_dataset_prunier/seqdata111.fas.phy_tf.tree
- simulated_dataset_prunier/seqdata112.fas.phy
- simulated_dataset_prunier/seqdata112.fas.phy_tf.tree
- simulated_dataset_prunier/seqdata113.fas.phy
- simulated_dataset_prunier/seqdata113.fas.phy_tf.tree
- simulated_dataset_prunier/seqdata114.fas.phy
- simulated_dataset_prunier/seqdata114.fas.phy_tf.tree
- simulated_dataset_prunier/seqdata115.fas.phy
- simulated_dataset_prunier/seqdata115.fas.phy_tf.tree
- simulated_dataset_prunier/seqdata116.fas.phy
- simulated_dataset_prunier/seqdata116.fas.phy_tf.tree
- simulated_dataset_prunier/seqdata117.fas.phy
- simulated_dataset_prunier/seqdata117.fas.phy_tf.tree
- simulated_dataset_prunier/seqdata118.fas.phy
- simulated_dataset_prunier/seqdata118.fas.phy_tf.tree
- simulated_dataset_prunier/seqdata119.fas.phy
- simulated_dataset_prunier/seqdata119.fas.phy_tf.tree
- simulated_dataset_prunier/seqdata12.fas.phy
- simulated_dataset_prunier/seqdata12.fas.phy_tf.tree
- simulated_dataset_prunier/seqdata120.fas.phy
- simulated_dataset_prunier/seqdata120.fas.phy_tf.tree
- simulated_dataset_prunier/seqdata121.fas.phy
- simulated_dataset_prunier/seqdata121.fas.phy_tf.tree
- simulated_dataset_prunier/seqdata122.fas.phy
- simulated_dataset_prunier/seqdata122.fas.phy_tf.tree
- simulated_dataset_prunier/seqdata123.fas.phy
- simulated_dataset_prunier/seqdata123.fas.phy_tf.tree
- simulated_dataset_prunier/seqdata124.fas.phy
- simulated_dataset_prunier/seqdata124.fas.phy_tf.tree
- simulated_dataset_prunier/seqdata125.fas.phy
- simulated_dataset_prunier/seqdata125.fas.phy_tf.tree
- simulated_dataset_prunier/seqdata126.fas.phy
- simulated_dataset_prunier/seqdata126.fas.phy_tf.tree
- simulated_dataset_prunier/seqdata127.fas.phy
- simulated_dataset_prunier/seqdata127.fas.phy_tf.tree
- simulated_dataset_prunier/seqdata128.fas.phy
- simulated_dataset_prunier/seqdata128.fas.phy_tf.tree
- simulated_dataset_prunier/seqdata129.fas.phy
- simulated_dataset_prunier/seqdata129.fas.phy_tf.tree
- simulated_dataset_prunier/seqdata13.fas.phy
- simulated_dataset_prunier/seqdata13.fas.phy_tf.tree
- simulated_dataset_prunier/seqdata130.fas.phy
- simulated_dataset_prunier/seqdata130.fas.phy_tf.tree
- simulated_dataset_prunier/seqdata131.fas.phy
- simulated_dataset_prunier/seqdata131.fas.phy_tf.tree
- simulated_dataset_prunier/seqdata132.fas.phy
- simulated_dataset_prunier/seqdata132.fas.phy_tf.tree
- simulated_dataset_prunier/seqdata133.fas.phy
- simulated_dataset_prunier/seqdata133.fas.phy_tf.tree
- simulated_dataset_prunier/seqdata134.fas.phy
- simulated_dataset_prunier/seqdata134.fas.phy_tf.tree
- simulated_dataset_prunier/seqdata135.fas.phy
- simulated_dataset_prunier/seqdata135.fas.phy_tf.tree
- simulated_dataset_prunier/seqdata136.fas.phy
- simulated_dataset_prunier/seqdata136.fas.phy_tf.tree
- simulated_dataset_prunier/seqdata137.fas.phy
- simulated_dataset_prunier/seqdata137.fas.phy_tf.tree
- simulated_dataset_prunier/seqdata138.fas.phy
- simulated_dataset_prunier/seqdata138.fas.phy_tf.tree
- simulated_dataset_prunier/seqdata139.fas.phy
- simulated_dataset_prunier/seqdata139.fas.phy_tf.tree
- simulated_dataset_prunier/seqdata14.fas.phy
- simulated_dataset_prunier/seqdata14.fas.phy_tf.tree
- simulated_dataset_prunier/seqdata140.fas.phy
- simulated_dataset_prunier/seqdata140.fas.phy_tf.tree
- simulated_dataset_prunier/seqdata141.fas.phy
- simulated_dataset_prunier/seqdata141.fas.phy_tf.tree
- simulated_dataset_prunier/seqdata142.fas.phy
- simulated_dataset_prunier/seqdata142.fas.phy_tf.tree
- simulated_dataset_prunier/seqdata143.fas.phy
- simulated_dataset_prunier/seqdata143.fas.phy_tf.tree
- simulated_dataset_prunier/seqdata144.fas.phy
- simulated_dataset_prunier/seqdata144.fas.phy_tf.tree
- simulated_dataset_prunier/seqdata145.fas.phy
- simulated_dataset_prunier/seqdata145.fas.phy_tf.tree
- simulated_dataset_prunier/seqdata146.fas.phy
- simulated_dataset_prunier/seqdata146.fas.phy_tf.tree
- simulated_dataset_prunier/seqdata147.fas.phy
- simulated_dataset_prunier/seqdata147.fas.phy_tf.tree
- simulated_dataset_prunier/seqdata148.fas.phy
- simulated_dataset_prunier/seqdata148.fas.phy_tf.tree
- simulated_dataset_prunier/seqdata149.fas.phy
- simulated_dataset_prunier/seqdata149.fas.phy_tf.tree
- simulated_dataset_prunier/seqdata15.fas.phy
- simulated_dataset_prunier/seqdata15.fas.phy_tf.tree
- simulated_dataset_prunier/seqdata150.fas.phy
- simulated_dataset_prunier/seqdata150.fas.phy_tf.tree
- simulated_dataset_prunier/seqdata151.fas.phy
- simulated_dataset_prunier/seqdata151.fas.phy_tf.tree
- simulated_dataset_prunier/seqdata152.fas.phy
- simulated_dataset_prunier/seqdata152.fas.phy_tf.tree
- simulated_dataset_prunier/seqdata153.fas.phy
- simulated_dataset_prunier/seqdata153.fas.phy_tf.tree
- simulated_dataset_prunier/seqdata154.fas.phy
- simulated_dataset_prunier/seqdata154.fas.phy_tf.tree
- simulated_dataset_prunier/seqdata155.fas.phy
- simulated_dataset_prunier/seqdata155.fas.phy_tf.tree
- simulated_dataset_prunier/seqdata156.fas.phy
- simulated_dataset_prunier/seqdata156.fas.phy_tf.tree
- simulated_dataset_prunier/seqdata157.fas.phy
- simulated_dataset_prunier/seqdata157.fas.phy_tf.tree
- simulated_dataset_prunier/seqdata158.fas.phy
- simulated_dataset_prunier/seqdata158.fas.phy_tf.tree
- simulated_dataset_prunier/seqdata159.fas.phy
- simulated_dataset_prunier/seqdata159.fas.phy_tf.tree
- simulated_dataset_prunier/seqdata16.fas.phy
- simulated_dataset_prunier/seqdata16.fas.phy_tf.tree
- simulated_dataset_prunier/seqdata160.fas.phy
- simulated_dataset_prunier/seqdata160.fas.phy_tf.tree
- simulated_dataset_prunier/seqdata161.fas.phy
- simulated_dataset_prunier/seqdata161.fas.phy_tf.tree
- simulated_dataset_prunier/seqdata162.fas.phy
- simulated_dataset_prunier/seqdata162.fas.phy_tf.tree
- simulated_dataset_prunier/seqdata163.fas.phy
- simulated_dataset_prunier/seqdata163.fas.phy_tf.tree
- simulated_dataset_prunier/seqdata164.fas.phy
- simulated_dataset_prunier/seqdata164.fas.phy_tf.tree
- simulated_dataset_prunier/seqdata165.fas.phy
- simulated_dataset_prunier/seqdata165.fas.phy_tf.tree
- simulated_dataset_prunier/seqdata166.fas.phy
- simulated_dataset_prunier/seqdata166.fas.phy_tf.tree
- simulated_dataset_prunier/seqdata167.fas.phy
- simulated_dataset_prunier/seqdata167.fas.phy_tf.tree
- simulated_dataset_prunier/seqdata168.fas.phy
- simulated_dataset_prunier/seqdata168.fas.phy_tf.tree
- simulated_dataset_prunier/seqdata169.fas.phy
- simulated_dataset_prunier/seqdata169.fas.phy_tf.tree
- simulated_dataset_prunier/seqdata17.fas.phy
- simulated_dataset_prunier/seqdata17.fas.phy_tf.tree
- simulated_dataset_prunier/seqdata170.fas.phy
- simulated_dataset_prunier/seqdata170.fas.phy_tf.tree
- simulated_dataset_prunier/seqdata171.fas.phy
- simulated_dataset_prunier/seqdata171.fas.phy_tf.tree
- simulated_dataset_prunier/seqdata172.fas.phy
- simulated_dataset_prunier/seqdata172.fas.phy_tf.tree
- simulated_dataset_prunier/seqdata173.fas.phy
- simulated_dataset_prunier/seqdata173.fas.phy_tf.tree
- simulated_dataset_prunier/seqdata174.fas.phy
- simulated_dataset_prunier/seqdata174.fas.phy_tf.tree
- simulated_dataset_prunier/seqdata175.fas.phy
- simulated_dataset_prunier/seqdata175.fas.phy_tf.tree
- simulated_dataset_prunier/seqdata176.fas.phy
- simulated_dataset_prunier/seqdata176.fas.phy_tf.tree
- simulated_dataset_prunier/seqdata177.fas.phy
- simulated_dataset_prunier/seqdata177.fas.phy_tf.tree
- simulated_dataset_prunier/seqdata178.fas.phy
- simulated_dataset_prunier/seqdata178.fas.phy_tf.tree
- simulated_dataset_prunier/seqdata179.fas.phy
- simulated_dataset_prunier/seqdata179.fas.phy_tf.tree
- simulated_dataset_prunier/seqdata18.fas.phy
- simulated_dataset_prunier/seqdata18.fas.phy_tf.tree
- simulated_dataset_prunier/seqdata180.fas.phy
- simulated_dataset_prunier/seqdata180.fas.phy_tf.tree
- simulated_dataset_prunier/seqdata181.fas.phy
- simulated_dataset_prunier/seqdata181.fas.phy_tf.tree
- simulated_dataset_prunier/seqdata182.fas.phy
- simulated_dataset_prunier/seqdata182.fas.phy_tf.tree
- simulated_dataset_prunier/seqdata183.fas.phy
- simulated_dataset_prunier/seqdata183.fas.phy_tf.tree
- simulated_dataset_prunier/seqdata184.fas.phy
- simulated_dataset_prunier/seqdata184.fas.phy_tf.tree
- simulated_dataset_prunier/seqdata185.fas.phy
- simulated_dataset_prunier/seqdata185.fas.phy_tf.tree
- simulated_dataset_prunier/seqdata186.fas.phy
- simulated_dataset_prunier/seqdata186.fas.phy_tf.tree
- simulated_dataset_prunier/seqdata187.fas.phy
- simulated_dataset_prunier/seqdata187.fas.phy_tf.tree
- simulated_dataset_prunier/seqdata188.fas.phy
- simulated_dataset_prunier/seqdata188.fas.phy_tf.tree
- simulated_dataset_prunier/seqdata189.fas.phy
- simulated_dataset_prunier/seqdata189.fas.phy_tf.tree
- simulated_dataset_prunier/seqdata19.fas.phy
- simulated_dataset_prunier/seqdata19.fas.phy_tf.tree
- simulated_dataset_prunier/seqdata190.fas.phy
- simulated_dataset_prunier/seqdata190.fas.phy_tf.tree
- simulated_dataset_prunier/seqdata191.fas.phy
- simulated_dataset_prunier/seqdata191.fas.phy_tf.tree
- simulated_dataset_prunier/seqdata192.fas.phy
- simulated_dataset_prunier/seqdata192.fas.phy_tf.tree
- simulated_dataset_prunier/seqdata193.fas.phy
- simulated_dataset_prunier/seqdata193.fas.phy_tf.tree
- simulated_dataset_prunier/seqdata194.fas.phy
- simulated_dataset_prunier/seqdata194.fas.phy_tf.tree
- simulated_dataset_prunier/seqdata195.fas.phy
- simulated_dataset_prunier/seqdata195.fas.phy_tf.tree
- simulated_dataset_prunier/seqdata196.fas.phy
- simulated_dataset_prunier/seqdata196.fas.phy_tf.tree
- simulated_dataset_prunier/seqdata197.fas.phy
- simulated_dataset_prunier/seqdata197.fas.phy_tf.tree
- simulated_dataset_prunier/seqdata198.fas.phy
- simulated_dataset_prunier/seqdata198.fas.phy_tf.tree
- simulated_dataset_prunier/seqdata199.fas.phy
- simulated_dataset_prunier/seqdata199.fas.phy_tf.tree
- simulated_dataset_prunier/seqdata2.fas.phy
- simulated_dataset_prunier/seqdata2.fas.phy_tf.tree
- simulated_dataset_prunier/seqdata20.fas.phy
- simulated_dataset_prunier/seqdata20.fas.phy_tf.tree
- simulated_dataset_prunier/seqdata200.fas.phy
- simulated_dataset_prunier/seqdata200.fas.phy_tf.tree
- simulated_dataset_prunier/seqdata201.fas.phy
- simulated_dataset_prunier/seqdata201.fas.phy_tf.tree
- simulated_dataset_prunier/seqdata202.fas.phy
- simulated_dataset_prunier/seqdata202.fas.phy_tf.tree
- simulated_dataset_prunier/seqdata203.fas.phy
- simulated_dataset_prunier/seqdata203.fas.phy_tf.tree
- simulated_dataset_prunier/seqdata204.fas.phy
- simulated_dataset_prunier/seqdata204.fas.phy_tf.tree
- simulated_dataset_prunier/seqdata205.fas.phy
- simulated_dataset_prunier/seqdata205.fas.phy_tf.tree
- simulated_dataset_prunier/seqdata206.fas.phy
- simulated_dataset_prunier/seqdata206.fas.phy_tf.tree
- simulated_dataset_prunier/seqdata207.fas.phy
- simulated_dataset_prunier/seqdata207.fas.phy_tf.tree
- simulated_dataset_prunier/seqdata208.fas.phy
- simulated_dataset_prunier/seqdata208.fas.phy_tf.tree
- simulated_dataset_prunier/seqdata209.fas.phy
- simulated_dataset_prunier/seqdata209.fas.phy_tf.tree
- simulated_dataset_prunier/seqdata21.fas.phy
- simulated_dataset_prunier/seqdata21.fas.phy_tf.tree
- simulated_dataset_prunier/seqdata210.fas.phy
- simulated_dataset_prunier/seqdata210.fas.phy_tf.tree
- simulated_dataset_prunier/seqdata211.fas.phy
- simulated_dataset_prunier/seqdata211.fas.phy_tf.tree
- simulated_dataset_prunier/seqdata212.fas.phy
- simulated_dataset_prunier/seqdata212.fas.phy_tf.tree
- simulated_dataset_prunier/seqdata213.fas.phy
- simulated_dataset_prunier/seqdata213.fas.phy_tf.tree
- simulated_dataset_prunier/seqdata214.fas.phy
- simulated_dataset_prunier/seqdata214.fas.phy_tf.tree
- simulated_dataset_prunier/seqdata215.fas.phy
- simulated_dataset_prunier/seqdata215.fas.phy_tf.tree
- simulated_dataset_prunier/seqdata216.fas.phy
- simulated_dataset_prunier/seqdata216.fas.phy_tf.tree
- simulated_dataset_prunier/seqdata217.fas.phy
- simulated_dataset_prunier/seqdata217.fas.phy_tf.tree
- simulated_dataset_prunier/seqdata218.fas.phy
- simulated_dataset_prunier/seqdata218.fas.phy_tf.tree
- simulated_dataset_prunier/seqdata219.fas.phy
- simulated_dataset_prunier/seqdata219.fas.phy_tf.tree
- simulated_dataset_prunier/seqdata22.fas.phy
- simulated_dataset_prunier/seqdata22.fas.phy_tf.tree
- simulated_dataset_prunier/seqdata220.fas.phy
- simulated_dataset_prunier/seqdata220.fas.phy_tf.tree
- simulated_dataset_prunier/seqdata221.fas.phy
- simulated_dataset_prunier/seqdata221.fas.phy_tf.tree
- simulated_dataset_prunier/seqdata222.fas.phy
- simulated_dataset_prunier/seqdata222.fas.phy_tf.tree
- simulated_dataset_prunier/seqdata223.fas.phy
- simulated_dataset_prunier/seqdata223.fas.phy_tf.tree
- simulated_dataset_prunier/seqdata224.fas.phy
- simulated_dataset_prunier/seqdata224.fas.phy_tf.tree
- simulated_dataset_prunier/seqdata225.fas.phy
- simulated_dataset_prunier/seqdata225.fas.phy_tf.tree
- simulated_dataset_prunier/seqdata226.fas.phy
- simulated_dataset_prunier/seqdata226.fas.phy_tf.tree
- simulated_dataset_prunier/seqdata227.fas.phy
- simulated_dataset_prunier/seqdata227.fas.phy_tf.tree
- simulated_dataset_prunier/seqdata228.fas.phy
- simulated_dataset_prunier/seqdata228.fas.phy_tf.tree
- simulated_dataset_prunier/seqdata229.fas.phy
- simulated_dataset_prunier/seqdata229.fas.phy_tf.tree
- simulated_dataset_prunier/seqdata23.fas.phy
- simulated_dataset_prunier/seqdata23.fas.phy_tf.tree
[truncated: 699 more entries]
