# Supplementary material for: Detecting lateral gene transfers by statistical reconciliation of phylogenetic forests
Source: BMC Bioinformatics. 2010 Jun 15;11:324. doi: 10.1186/1471-2105-11-324 (PMC2905365; doi:10.1186/1471-2105-11-324)
Supplement: Additional file 1 — The 330 simulated alignments and corresponding gene trees (true and ML) along with the 40-taxa reference species tree. [file 1471-2105-11-324-S1.ZIP › simulated_dataset_prunier/alpha_concat_root_reduced.tree]

((((GLOXY1:0.21684,GRBET1:0.16975):0.17501,(RHRUB1:0.22655,MAMAG1:0.18847):0.06181):0.05560,((CACRE1:0.27532,(HYNEP1:0.31577,MAMAR1:0.23980):0.04731):0.08693,(((JANNA1:0.15398,(RODEN1:0.10942,(SIPOM1:0.07324,SILIC1:0.09033):0.03105):0.03569):0.03875,(PADEN1:0.14511,RHSPH1:0.11484):0.03481):0.23397,((BRJAP1:0.05859,(RHPAL1:0.07646,NIHAM1:0.07924):0.02115):0.18827,((SIMEL1:0.06379,(AGTUM1:0.07390,(RHETL1:0.01818,RHLEG1:0.01884):0.05305):0.02705):0.08702,((MELOT1:0.10499,MESOR1:0.10957):0.03883,((BABAC1:0.07235,(BAHEN1:0.03119,BAQUI1:0.03678):0.03935):0.15988,(BRSUI1:0.00068,BRABO1:0.00133):0.08169):0.04367):0.02650):0.11104):0.07484):0.02881):0.06862):0.13660,(CAPEL1:0.63854,((RIBEL1:0.06094,((RIPRO1:0.01836,RITYP1:0.02133):0.05350,(RICON1:0.02094,RIFEL1:0.01584):0.00663):0.04241):0.39226,(((EHRUM1:0.08379,(EHCAN1:0.05042,EHCHA1:0.04448):0.04588):0.14836,(ANMAR1:0.15851,ANPHA1:0.17230):0.18648):0.12043,(WOLBA1:0.04322,WOEND1:0.06849):0.26941):0.26430):0.09582):0.00719);
