# Supplementary material for: Detecting lateral gene transfers by statistical reconciliation of phylogenetic forests
Source: BMC Bioinformatics. 2010 Jun 15;11:324. doi: 10.1186/1471-2105-11-324 (PMC2905365; doi:10.1186/1471-2105-11-324)
Supplement: Additional file 1 — The 330 simulated alignments and corresponding gene trees (true and ML) along with the 40-taxa reference species tree. [file 1471-2105-11-324-S1.ZIP › simulated_dataset_prunier/seqdata1.fas.phy]

40	131
GLOXY1      GMTLELMFQNIYISRKINLFGKLGSYRQIPCVPESRSGVLENYINQEEKLSANASVSQPT 
GRBET1      GLTLSLGFQNVLISRKINLYAHKGSYKQLKCVPDSRVGVLENWINQNEELSANASISDPT 
RHRUB1      GSALELLFILCHLSRKVTLYNHLGRYRQITCVPESRKAVLESVTKQDQALKAGAGVSYPT 
MAMAG1      GLTLELWFVAIHLSRKINLRDHLGRYRQAHCVPENRNAVLGNLFNQLQSLSAGASVSDPT 
CACRE1      GFTLRLFFYAAPINRKVALYPATGDYRLRDCVPKCRHGVLENNILQYQILSGGASVSDPT 
HYNEP1      GEQLQLFFFALPQSRKIALYTEFGTYRLSHCVPDCRQAVLENSVLQKQPLSTGASVSDPT 
MAMAR1      GGELQLLFLALPQSRKIALYVDVGVYRLTHCVPDCRQGVLENVLLQKQALSAGASVSEPT 
JANNA1      GWPLQLTFRALLVSRKIALCKEFGGYRHLWCVPTSRYPVLQNAQVQRQSGSDSASVSELT 
RODEN1      GWPLQLPFQALHISRKIALCREFGSYRQIWCVPRSRYPVLENSAVQRQQGSDSASASQPT 
SIPOM1      GWPLQLVFKALHISRKIALCKTFGSYRQIWCVPSSRYHVLENSAIQGQRGSDSASASGPT 
SILIC1      GYPLQLTFEALHISRKIALCKIFGSYRQTWCVPKSRYSVLENTSVQPQQGSDSASASGPT 
PADEN1      GVPLQLGFGALHISRKIALCGKLGAYRQMWCVPKSRYSVLENSAVQSQPGSDSASASKPT 
RHSPH1      GVPLQLGFRALHISRKIALCTKFGAYRQMWCVPKSRYRVLENASPQYQRGSDSASASDPT 
EHRUM1      GWTLLLPFKALHISRKIALYLEFGGYAQLRCVPKSRTGVLENSIGQQEFGTCGASVSNLK 
EHCAN1      GWTLLLASVALHISRKIALYIKFGNYPQVRCVPKSRTGVLENGIGQKDYGSCGASVSNLK 
EHCHA1      GWTLHLASMAFNISRKIALYLGFGDYAQVRCVPKSRTGVLENGIGQKEYGSCGASVSSLK 
ANMAR1      GGVLVLDFVAVHISRKIALFADFGDYAQYRCVPKSRGGVLENAIVQRNDGSAGASVSDPK 
ANPHA1      GVVLILVFVTIHISRKIALFTSLGDYAQFRCVPKSRGGVLENAIVQGELGSAGATVSDPK 
BRJAP1      GWNLQLLFVAHHISRKVAPYVTNGAYRQIKCVPESRKEVLENSTIQRMSLSAGASVSDPT 
RHPAL1      GWYLQLLFLAHHISRKVAPYVTPGAYREQKCVPESRKDVLENRTMQKMNLSAGASVSEPT 
NIHAM1      GWYLQLMFVAHHISRKVAPYVTPGAYRQVKCVPESRKVVLENRTMQKMNLSTGASVSDPT 
SIMEL1      GWTLQLVFAANHISSKIAPDIAFGNYRQIHCVPESRKKVLENSIMQQQELSVGASVSEPT 
AGTUM1      GWSLQLAFSARHISRKVAPYIAFGNYRQVHCVPESRKGVLENSIMQQQALSARASVSEPT 
RHETL1      GWTLQLVFTARHISRKIAPYVAFGNYRQVHCVPESRKGVLEDSIMQQQALSARASASEPT 
RHLEG1      GWTLQLVFTARHISRKIAPYVAFGNYRQVHCVPESRKGVLEDSIMQQQALSARASASEPT 
MELOT1      GCTLQLRFVAKHISRKIAPYIASGNYRQIHCVPESRNRVLENSIMQKEALNAGASVSEPT 
MESOR1      GATLQLVFVARHISRKIAPYIAFGNYRQLHCVPESRNKVLENSIIQQQALNAGTSVSEPT 
BABAC1      GWTLKLVFVASHISRKTAPYVFFGKYRQIHCVPESRNRVLVNSTIQQQGLTAGASVSEPT 
BAHEN1      GWTLQLVFSASHISRKTAPYIFVGKYRQVHCVPESRNRVLVNSIIQQQGLTAEASVSEPT 
BAQUI1      GWTLQLVFSASHISRKTAPYVFVGKYRQVHCVPESRNRVLVNSIIQQQGLTAGASVSEPT 
BRSUI1      GWTLQLMFVARHISRKIAPYIAFGNYRQTHCVPESRNKVLLNSIMQQQILTSGASVSEPT 
BRABO1      GWTLQLMFVARHISRKIAPYIAFGNYRQTHCVPESRNKVLLNSIMQQQILTSGASVSEPT 
CAPEL1      GRALKLFFLAAHISRKIALYMAFGEYRQCKCVPDSREGVLQKIVIQSRTLSAGASVSEPT 
RIBEL1      GVILRLLFLGGHISRKIALYKCLGKFRQKYCVPPSRKGVLANIVTQDHALSSGASVGQPT 
RIPRO1      GLILKLLFLGPYISRKIALYKYLGKFRQTYCVPPSRKGVLANVVPQDHDLSSGASVGEPT 
RITYP1      GLILKLLFLGPYISRKIALYNYLGKFRQTYCVPPSRKGVLANVVPQDHDLSSGASVGEPT 
RICON1      GCILKLLFLGAYISRKIALYKYLGKFRQTYCVPPSRKGVLANVVTQDHDLSSGASVGEPT 
RIFEL1      GCILKLLFLGAYISRKIALYKYLGKFQQTYCVPPSRKGVLANVVTQDHDLSSGASVGEPT 
WOLBA1      GYPLLLLFLTEHVSRKITLLQNFGCYRQLNCVPESRGDVLFNVIAQQQRLSSGASVSEAT 
WOEND1      GRPLLLLFLTEHVSRKITLFQNFGCYRQINCVPESRGDVLFNVITQQQRLSSGASVSEAT 

TMECELMFLKYTVSLTGKMSAISWELITVYSPETFAGIDPFKKVGTSILTASGAAPAFAL 
SMECELMFLKYTISLTGKMSKASWELVTVYSPETFAGIDPLKKVGTSILTTSGAAPEFML 
TMKCGLMFSSYTVTLVGKTSKASWKLVVVYSPEAFAGTDPPKKTGSSSLTMSGAAPALTE 
NMNCELMFLNYTATLVGKLSKASWKLVIVYSPESFAGIDPQKKIGTSNLTTSGAEPAFTL 
SMACELMFLLYTISLVGKNSKSSWKLVGVYSPETFAGIDPQKKDGLSTLATSGATPGFTT 
VMACELMFLTYTGALPGKESKHGWKLVQVYSPEAFAGIDPRKKVGSSTLGTSGAKPCFTT 
TMECELMFLPYTGALPGKNSKCGWKLVAVYSPESFAGIDPKKKVGTSCLGTSGATPGFTP 
AMKCELMFFKYTATLIGKNSMGSWKLVKVYSPETFAGIDPQKKQGSSTLATSGAAPNFTI 
AMKCELMFYQYTLTLIGKSSKDSWKLVQVYSPEMFAGIDPQKKPGSSTLATSGATPLFTS 
AMKCELMFYQYTLTLIGKNSKGSWKLVEVYSPETFAGIDPQKKPGSSSLVTSGATPVFTS 
AMKCELMFYQYTVTLVGKKSKGAWKLVEVYSPEAFAGIDPQKKPGSSTLATSGATPVFSS 
AMLCELMFYLYTVTLIGKNSKGSWKLVKVYSPESFAGIDPQKKVGSSALATSGAPPTFTL 
SMQCELMFYPYTVTLIGKNSKASWKLVKVYSPESFAGIDPQKKAGSSALATSGAPPSFSL 
SMKCELMFTPYTAALIGKNSKGSWKLVKVYSPETFDGIDPDKKPGSSTLPTSGAPPVFTR 
SMECELMFTLYTAPLIGKLSKGSWKLVKVYSPENFDGIDPDKKSGSSTLATSGAPPMFTS 
SMECELMFTAYTAALIGKLSKGSWKLVKVYSPETFDGIDPDKKSGSSTLATSGAPPMFSY 
AMKCELMFYPYTSTLIGKNSKASWKLVKVYSPETFAGIDPEKKSGSSTLATSGAPPLFTK 
GMKFELMFYPYTVTLIGKDSKSSWKLVKVYSPETFAGIDPAKKSGSSTLATSGAPPSFTR 
GMLCELMFLEYTATLPGKTSKLSWKLCKVYSPEIFIGWDPEKKVGTSTLGTSGAVPNFTI 
GMLCELMFILYTATLPGKTSKLSWKLFKVYSPENFVGWDPEKKIGASTLGTSGAVPNFTI 
GMLCELMFMLYTATLPGKTSKLSWKLFKVYSPEIFVGWDPEKKVGTSTLGTSGAVPKFTI 
AMKCELMFLSYTTTLPGKVSKTSWKLVAVYSPELFAGIGPGKKVGTSTLATSGAVPKFMP 
AMKCEVMFLTYTTTLPGKVSKSTWKLVAVYSPELFAGIGPGKKVGTSTLSTSGAVPKFTP 
AMECELMFLAYTTTLPGKVSKSSWKLVAVYSPELFAGIGPGKKVGTSTLGTSGAVPKFTL 
AMKCELMFLAYTTTLPGKVSKSSWKLVAVYSPELFAGIGPGKKVGTSTLGTSGAVPKFTL 
TMKCELMFLLYTAALQGKTSKASWKLVAVYSPELFAGIDPGKKVGISILATSGAVPRFTT 
TMKCELMFLLYTATLPGKNSKLNWKLVAVYSPELFAGIDPGKKVGTSTLATSGAVPRFTI 
NMQCELMFPLYTATLPGKSSKSSWKLVAVYSPELFAGIDPGKKVGTSTLATSGAEPKFTT 
NMQCELMFPLYTATLPGKSSKASWKLVGVYSPELFAGIDPGKKVGTSTLATSGAEPKFTA 
NMMCELMFPLYTATLPGKSSKASWKLVGVYSPELFAGIDPGKKVGTSTLATSGAEPKFTA 
TMKCELMFPLYTVTLPGKTSKASWKLVAVYSPELFAGIDPGKKVGTSTLATSGAVPRFTT 
TMKCELMFPLYTVTLPGKTSKASWKLVAVYSPELFAGIDPGKKVGTSTLATSGAVPRFTT 
TMNCELMFLEYTSALTGKFSKYSWKLVAVYSPEDFGGDDPKKKVGPSDLSTSGAAPWFSL 
TMSTELMFLDYTVALKGKQSKYTWKLVEVYSPEEAGGDDPSKKVGTSVLANSGAAPWRKV 
TMSTELMFLLYTITLKGKQSKYTWKLVEVYSPEEAGGDDPSKKIGTSVLSTSGAAPWRTV 
TMPTELMFLLYTITLKGKQSKYTWKLVEVYSPEEAGGDDPSKKIGTSVLSTSGAAPWRTV 
TMSTELMFLAYTITLKGKQSKYTWKLVEVYSPEEAGGDDPSKKIGTSVLSTSGAAPWRTV 
TMSTELMFLQYTITLKGKQSKYTWKLVEVYSPEEAGGDDPSKKIGTSVLSTSGAAPWRTV 
AMNCELDFLEYTATLPGKMSKAYLKLVIVYSPETAAGDDPKKKVGPSALAISGASPSFTF 
AMDCELDFLEYTETLPGKMSKAYLKLVAVYSPETAAGDDPKKKVGPSALAISGASPWFTL 

GSTLKSNEEMT 
GTALISNEEMT 
GNSLLSNENIT 
GNDLLSKEKIT 
GSKCMSNEEMT 
GNQLDSNEKMT 
GNQLVSNENMT 
SAVLVSSEKMT 
SAVLLSNEKMT 
SAVLISNEKMT 
TAVLISSEKMT 
RAVLISNEKMT 
RAVLLSNENMT 
SAALVSNEEIT 
SAALVSNEEIT 
AATLVSNEEIT 
AAKLFSNERMT 
SASFVSNEQMT 
GNILVSKEKAT 
GSILVSKERAT 
GNILVSKERAT 
GNLLVSMEKMT 
GNVLVSMEKMT 
GNVLVSMEKMT 
GNVLVSMEKMT 
GNVLVSMEKMT 
GSVLMSMEKMT 
GDVLISMEKMT 
GDVLVSMEKMT 
GDVLVSMEKMT 
GNILVSMEKMT 
GNILVSMEKMT 
SPTRVSNEDMT 
GLYPSSDEQLT 
GSYPTSDEELT 
GSYPTSDEELT 
GSYPTSDEELT 
GGYPTSDEELT 
GDHPLSDEELT 
GDHPLSDEELT 
