# Supplementary material for: Detecting lateral gene transfers by statistical reconciliation of phylogenetic forests
Source: BMC Bioinformatics. 2010 Jun 15;11:324. doi: 10.1186/1471-2105-11-324 (PMC2905365; doi:10.1186/1471-2105-11-324)
Supplement: Additional file 1 — The 330 simulated alignments and corresponding gene trees (true and ML) along with the 40-taxa reference species tree. [file 1471-2105-11-324-S1.ZIP › simulated_dataset_prunier/seqdata1.fas.phy_tf.tree]

((((((AGTUM1:0.055337127,(RHETL1:0.0073748366,RHLEG1:0)94.83707:0.046790129)74.210137:0.031789777,SIMEL1:0.077979298)92.103016:0.077349899,(((BABAC1:0.032599589,(BAHEN1:0.013216092,BAQUI1:0.0093628991)91.096443:0.04392417)99.859715:0.12771886,(BRABO1:0,BRSUI1:0)94.19682:0.056707508)77.595443:0.02272063,(MELOT1:0.084518579,MESOR1:0.084572466)41.909191:0.0088252038)36.592686:0.010779488)65.005827:0.056488174,(BRJAP1:0.036251987,(NIHAM1:0.032797074,RHPAL1:0.086738894)77.687228:0.074685745)99.952453:0.32715282)91.525102:0.13608442,((((ANMAR1:0.12237445,ANPHA1:0.20025308)71.208435:0.089807377,((EHCAN1:0.070802324,EHCHA1:0.097644864)90.162712:0.084885562,EHRUM1:0.078615162)99.75304:0.20076058)89.123684:0.10938659,(JANNA1:0.19303611,((PADEN1:0.081006829,RHSPH1:0.11940027)96.533722:0.14301419,(RODEN1:0.092587724,(SILIC1:0.14722907,SIPOM1:0.075704384)45.178956:0.022710578)69.712359:0.067522982)60.727239:0.029093217)96.907324:0.18083193)98.9043:0.23847713,(CACRE1:0.47361549,(HYNEP1:0.24591276,MAMAR1:0.1384763)93.548155:0.19229573)83.05583:0.12640319)33.338776:1.5823118e-05)58.804107:0.091585853,(CAPEL1:0.38834464,((RIBEL1:0.14934054,(RICON1:0.001137793,(RIFEL1:0.024014318,(RIPRO1:0,RITYP1:0.017045629)97.986239:0.035528665)33.334097:1.2670786e-05)59.961951:0.041915897)99.841636:0.50837794,(WOEND1:2.3747743e-05,WOLBA1:0.07960283)99.986774:0.43873768)65.169585:0.10901287)84.247911:0.19264499,((GLOXY1:0.1718104,GRBET1:0.18302325)99.336153:0.26219527,(MAMAG1:0.2089028,RHRUB1:0.45560472)69.898146:0.092762387)81.614804:0.12703972);
