# Supplementary material for: Detecting lateral gene transfers by statistical reconciliation of phylogenetic forests
Source: BMC Bioinformatics. 2010 Jun 15;11:324. doi: 10.1186/1471-2105-11-324 (PMC2905365; doi:10.1186/1471-2105-11-324)
Supplement: Additional file 1 — The 330 simulated alignments and corresponding gene trees (true and ML) along with the 40-taxa reference species tree. [file 1471-2105-11-324-S1.ZIP › simulated_dataset_prunier/seqdata10.fas.phy]

40	234
RHRUB1      EYGPPQAIFVYTLYSLSNSAKPRQIVEGHFSMVRNAGMGPIEPPGSHQFNIRDTYCTTPL 
MAMAG1      LYGPPQAIFPYQLYSLSNSAKLRQNVEGQLSHQRNTRMGAIEPPYANQFKIPDTFCATKL 
GLOXY1      LYPKPQPIFAYVLYTLANSAKLRKNIGGQFTIQRNPIMGLIQPPAPNPFKIGDTSNPTGM 
GRBET1      LYGKPQTIFLYNLYSLANSAKLREALIGPFTLQRNPMKGVIKPPNPNPFKIGDTSCAEFE 
CACRE1      LYGVPQWIFIYKLCSLYVSTKPYRGIGGHFTLQRNPQMGIIKPPGPNQFKAIDTVCPTVS 
HYNEP1      LYGVGQWIFVYRLCSLFNSTKPREGIDGHFTLQRNPQMGDIRPPGPNQFKAGDTLCATVV 
MAMAR1      LYGVAQWIFIYVICSLFNSAKPREKITGHFTIQRNPRMGLVRPPGPNKFKATDTMVATYA 
JANNA1      LYGVPQWIFAYGLYSLCNSAKSRLDVGGHFTLQRNGEMGSVEPPGPNQFKAEDTPCRTFE 
RODEN1      LYGVPKWIFAYGLYSLCNSAKSRSNVGGHFTLQRNGNMGQVEPPGPNQFKAEDTPCRTLD 
SIPOM1      LYGVPQWIFAYNLYSLCNSAKIRSNVGGDFNIQRNGTMGQVEPPGANQFKAEDTPCRTLN 
SILIC1      LYGMPQWIFSYGLYSLCNSAKSRGTVGGHFTMQRNGNMGQVEPPGANQFKAEDTPCRTLS 
PADEN1      LYGVPQWIFAYSLYSLINSPKGRSQVGGRFSLQRNGKMGRIEPPGPDQFKAGDTKCRTPS 
RHSPH1      LYGVPQWIFAYSLYSLCNSAKSRTEVGGHFTSQRNTPMGQVEPPGPNQFKAGDTACRTLN 
BRJAP1      LYGVPQRIFPYKLYSLLNTAKLRQSIAGHITLQRNADMGPIHPPLPNQFKASDTPSATLQ 
RHPAL1      LYGVPQWIFPYQLYSLFNSAKLRQSVAGHITLQRNAEMGPIHPPLPNQFKAADTSSATLQ 
NIHAM1      LYGVPQLIFIYQLYNLFNSAKLRASVGGHITLQRNKGMGSFHPPLPNQFKAVDTPSATLQ 
SIMEL1      LYGVAQYIFPYHLYSLFNSAKLRKSVAGDFTLQRNPRMGLIRPPVPSQFKAGDTPCATLA 
AGTUM1      LYGIPQFIFPYHLYSLFNSAKLRKLIAGDFTLQRNPRMGLIRPPIPSQFKAGDTPCATLP 
RHETL1      LYGVPQYIFHYHLYSLFNSAKLRKLIAGDFTLQRNPRMGLIRPPMPSQFKAGDTTCATLA 
RHLEG1      LYGVPQYIFPYHLYSLFNSAKLRKLIAGDFTLQRNPRMGLIRPPMPSQFKAGDTTCATLA 
MELOT1      FYGVPQEIFPYGLYSLFNSAKLRKSISGHFTLQRNVKMGLIRPPVPNQFKNTDTVCATVA 
MESOR1      FYEVPQCIFPYLLYSLLNSAKLRQSVIGHFTLQRNIKMGLIRPPVPNQFLAVDTPCATVA 
BABAC1      FYNVPQFIFAYEIYSLFNSAKLRKGQNGHFTLQRNPDMGLIRPPMPFQFKAEDTPCATIA 
BAHEN1      FYNVPQFIFAYQIYSLFNSAKLRTGQNGHFTLQRNPNMGLIRPPIPFQFKAEDTPCATVA 
BAQUI1      FYNVPQFIFNYQIYSLFNSAKLRAGQNGHFTLQRNPNMGLIRPPIPFQFKAEDTPCATVA 
BRSUI1      FYGVPQCIFTYNLYNLFNSAKLRKAVIGHFTLQRNPNMGHVRPPVPKQFKAGDTPCATTM 
BRABO1      FYGVPQCIFTYNLYNLFNSAKLRKAVIGHFTFQRNPNMGHVRPPVPKQFKAGDTPCATTM 
CAPEL1      AYEPPQDIFPYASYSCGNSGKQGRQVLGQFTLQRNPDMGHIKPPDPDQFKIEDTSCETFV 
RIBEL1      LYAPPQSIFLFVSYSLANSAKIRKLVKGSFTVQRNPGMGAIHPFQPNQFKIDDTMCATYE 
RIPRO1      LYAPPQSIFTFTSYSLANSAKIRKIVKGSFTAARNPGMGMIHPFSPNQFKINDTMCATYE 
RITYP1      LYAPPQSIFLFVSYSLANSAKIRKVVNGSFTAARNPGMGTIHPFQPDQFKISDTMCATYE 
RICON1      LYAPPQSIFLFVSYSLANSAKIRRVEDGSFTAQRNPGMGSIHPFMPNQFKINDTMCATYE 
RIFEL1      LYAPPQSIFLFVSYSMANSAKIRKIADGSLTAQRNPGMGNIHPFQPNQFKINDTMCATYE 
EHRUM1      LYGPLQCIFLYSAYAKQNSAKLRGQIKGKFDLQRNTEMGSTQPFNPNQFTIGDTVCATLR 
EHCAN1      LYGPLQNIFLYRAYSKPNSAKLRYQIQGKFDIQRNTEMGLTQPFQPNQFTIVDTVCATLS 
EHCHA1      LYGPLQSIFLYRAYSKQNSAKLRRQIQGKFDIQRNTEMGLTQPFQPDQFTIADTVCATLR 
ANMAR1      LYGPPQAIFLYRAYSLTNSAKLRKHISGKFTCQRNTDMGLIQPFAPNQFTIIDTVCATLE 
ANPHA1      LYGPPQAIFLYKAYSLPDSAKLRNGIYGKFTCQRNTDMGLVQPFAPGQFTIADTVCATLE 
WOLBA1      LYGPPQSIFVYRAYSVSNSAKFRANIQGKFAEQRNTDMGLIQPFHPNQFTISDTTCATLT 
WOEND1      LYGPPQSIFLYRAYSVANSAKLKGGMQGKFAKQRNTDMGAIQPFHPNQFTISDTTCATPA 

HSSLLCRGPLYFRSFSNAAVKEPYGRPSSFSDDFARVEMGTSGHEDKSASAGQAGPLMQD 
HSALLCEGSLYFRTFSEAAVKEPYGRPSSLSDDFARVAMGTSGHRDKSCLPGTAGPCIQD 
HQDLLCEGPLYFRSFHDSAVQEPYNRPSSPSDDFARVTMGTLGHEDKACAPPIAGPCLQD 
HSALLCEGPLYFRAYLDAAVQEPYNRPSSLSDDFARVTMGTFGHEDKACAPSIRGPCLQD 
HVALVCAGPIYFRLFPDASVKEPYNRPSSLSDDFARVTMGTSGHEDKACVPSFVGPCQQD 
HAALLCAGPVYFRLFSNAAVKEPYQRPSSLSDDFARVTMGTDGHEDKVCTATLVGPCMQD 
HSALLCKGPIYFRIFSNAAVKEPYSRPSSMSDDFARVRMGTDGHEDKVCTVTVAGPCMQD 
HSTLLCKGPCYFRVFRDAAVKEPFNRPSSLSDDFARVTMGTSGHEDKACAPLLVGPCMQD 
HSALLCKGPCYFRVFRDAAVKEPFNRPSSLSDDFARVTMGTSGHEDKACAPPLVGPCMQD 
HSDLLCKGPRYFRVFRDAAVKEPFNRPSSMSDDFARVSMGPSGHEDKACAPPLVGPCIQD 
HSDLLCKGPRYFRVFRDTAVKEPFNRPSSLSDDFARVTMGPSGHEDKACAPPLVGPCMQD 
HSALLCKGPFYFRVLWDAAVKEPFNRPSSLSDDFARVTMGTSGHEEKACAHNLVGPCMQD 
HSALLCKGPCYFRVFPDAAVKEPFNRPSSLSDDFARVTMGTSGHEDKACAHNTVGPCMQD 
HAALLCKGPLYFRVFLDAAVKEPYNRPSSFSDDFARVPMGTSGHEDKVCAVAVIGPCMQD 
HAALLCKGPMYFRTFLTAAVKEPYNRPSSFSDDFARVTMGTSGHEDKVCAPGVVGPCMQD 
HAALLCKGPMYFRSFHNAAVEEPYNRPSSFSDDLARVTMGTSGHEDKMCAPGFVGPCMED 
HSALLCQGPFRFRVFTSAAVKEPYNRPSSLSDDFARVTMGTSGHEDKVCAPGVVGPHVRD 
HSALLCQGPFYFRIFSSAAVKEPYNRPSSLSDDFARVTMGTSGHEDKICAPGVVGPHLRD 
HSALLCPGPFYFRVFSSAAVKEPYNRPSSLSDDFARVTMGTSGHEDKVCAPGVVGPHLRD 
HSALLCPGPFYFRVFSSAAVKEPYNRPSSLSDDFARVTMGTSGHEDKVCAPGVVGPHLRD 
HGGLLCNGPFYFRVFPDAAVKEPYNRPNSLSDDFARVTMGTSGHEDKVCAPGLSGPAMRD 
HGELLCKGPFYFRVFPDAAVKEPYNRPSSLSDDFARVTMGTSGHEDKVCAPGLSGPAMRD 
HSGLLCKGPFYFRVFKEAAVKEPYNRPSSLSDDFARVTMGTSGHEDKVCSPGLAGPHTRD 
HSGLLCKGPFYFRVFAEAAVKEPYNRPSTLSDDFARVTMGTSGHEDKVCSPGLAGPHMRD 
HSGLLCRGPFYFRAFAEAAVKEPYNRPSSLSDDFARVTMGTSGHEDKVCSPGLAGPHMRD 
HSGLLCKGPFYFRVFSDAAVKEPYNRPSSLSDDFARVTMGTSGHEDKVCAPGLSGPHMRD 
HSGLLCKGPFYFRVFSDAAVKEPYNRPSSLSDDFARVTMGTSGHEDKVCAPGLSGPHMRD 
HSALLCGGPLYYRAVLDAAVKEPHNRPSSPSNDFARVTMGTSGHLDKTCDLVITDPCLRD 
HTPLLCKGPLYFRAYSEATVKEPYNRPSSLSDDGARVTMGTSGHEDKYCASLQIGPCIED 
HTPLLCKGPLYFRAYPDATVKEPYNRPSSMSDDFARVTMGTSGHEDKYCASLQIGPCIED 
HTPLLCKGPLYFRAYPDATVKEPYNRPSSMSDDFARVTMGTSGHEDKYCASLQIGPCIED 
HTPLLCKGPLYFRAYPDATVKEPYNRPSSLSDDFARVTMGTNGHEDKYCASLQIGPCIED 
HTPLLCKGPLYFRAYPDATVKEPYNRPSSLSDDIARVTMGTSGHEDKYCASLQIGPCIED 
HAALLCKGPLYFRNFPDAAVKEPYNRPSSLSDDFARVAMGTSGHDDKACGPKDAGPCIQD 
HATLLCRGPLYFRSFPDAAVKEPYHRPSSVSDDFARVTMGTSGHEDKACGPQDAGPCIQD 
HAALLCKGPLYFRNFPDAAVKEPYHRPSSVSDDFARVTMGTSGHEDKACGPQDAGPCIQD 
HAELLCKGPLMFRVYPDAAVKEPYNRPSSLSDDFARVTMGTSGHDDKVCTPQDAGPCLQD 
HADLLCKGPLYFRVYPDAAVKEPYNRPSSLSDDFARITMGTSGHEDKVCTLLDAGPCLQD 
HTALLCNGPLYFRVYKSAAVKEPYNRPASLSDDFARVIMGTSGHEDKACVPLITGPCMTD 
HTALLCKGPLYFRSYKAAAVKEPYNRPASLSDDFARIIMGTSGHEDKSCVPLLTGPCMQD 

ADSIRRPKYLKMGGTFYTRRLAPFLKLAVQREERRKQPGTSAMIEYNIPFGDGIIDGFKW 
EDNFAMPRYAKMYGLFYTRKLAPFLKLAVQREERREQPGNSAMIEFNIPFGPGIIDGFKW 
QDHIAKPSYVKMHPVFYTRRVAPFLKLAVQREDKRQQAGGSAMIEINISEGSGIIDGFKW 
EDFNGRPRYVKMFGVFYPRRVAPFLKLAIQREDKRQQAISSAMIELNTSFGGGIIDGFKW 
EDTHKKPVYVKMSDIFYTRKVAPFLKLAVQREEAKREAGLSASIEYNISYGPGIIEGFKW 
EDAVKKLRYVKLFDIFYTRHIAPFLKLSVQREETKQEAGVSASIELNISFGPGIIDGFRW 
EDGLRKLRYVKMIDIFYTRQVAPFLKLAVQREESKGEAGLSARIEFNISQAPGIIEGFRW 
KDGYKKSRYVKMFGVFYTKKVAPFLKLAVQREESLHDAGLSAGIEINIAFGPGIIDGFKW 
KDGYKKSRYVKMFGIFYTKKVAPFLKLAVQREESMHDAGLSAAIEINIAFGLGIIDGFKW 
KDGYNKPRYVKMFGIFYTKRVAPFLKLGVQREESMHDAGLSAGIELNIAFGPGIIDGFKW 
KDGYKKSRYVKMFGIFYTKKVAPFLKLGVQREESMHDAGLSAGIEINIAFGPGIIDGFKW 
KDVYKRSKYVKMYGIFYTKHVAPFLKLVVQREESLHDAGSSAGIEFNIAFGPGIIDGFKW 
KDVYKRSRFVKMFGIFYTKRVAPFLKLAVQREEGMHDAGLSAGIEFNIAFRHGIIDGFKW 
KDCDGRPAYVKVSSIFYTRKVAPFLKLAVQREEARYEAGLSAAIEYNISFEAGIIDGFKW 
KDVDGQPRYVKVSSIFYTRKVAPFLKLAVQREEARYEAGMSAAIEYNISFETGIIEGFKW 
KDLDGAPRYVKVSSIFYTRRVAPFLKLAVQREEAQYEAGLSAGIEFNISFEGGIIDGFKW 
KNTVKKPRYVKMFVLFYTRKVAPLLKLAVQQDEARHEAGLSSSIELNINFGPGIVDGFKW 
KNTHKKPRYVKMLGLFYTRKVAPLLKLAVQQDEARHEAGLSSNIEFNINFGPGIVDGFKW 
KNTHKKPKYVKMFGLFYTRKVAPLLKLAVQQDEARHEAGLSSAIEFNINFLPGIVDGFKW 
KNTHKKPRYVKMFGLFYTRKVAPLLKLAVQQDEARHEAGLSSAIEFNINFLPGIVDGFKW 
RNSYKKPEYVKVVGIFYTRKSAPFLKLAVQRDEALHEAALSSSIEGNISFGPGILDGFKW 
RNSYKKPKYVKMFGIFYTRKVAPLLKLAVQGDEARHEAALSSSIDFNISFGPGILDGFKW 
RNRYKKPKYAKMFGIFYTRTVAPFLKLAVQRDEARHEAALSSTIEFNISFGLGIIDGFKW 
RNRYKKPKYAKMFGIFYTRTVAPFLKLAVQRDEARHEAALSSTIEFNINFGLGIIDGFKW 
RNRYKKPKYAKMFGIFYTRSVAPFLKLAVQRDEARHEAALSSTIEFNISFGLGIIDGFKW 
RNKYKKPRYVKMFAIFYTRKVAPFLKLAVQRDEARHEAELSSSIEFNISFGLGIIDGFKW 
RNKYKKPRYVKMFAIFYTRKVAPFLKLAVQRDEARHEAELSSSIEFNISFGLGIIDGFKW 
KDRAQRHTYIKIIGVFYTRGVAPFLKLAVQQEEYRHEAGFSAIIEMNISFGYGIINGFKW 
DDSVQVHTYVKVFGLFYTHRVAPFLKLAVEKEETKQEAGLSAAIEYNINFGSGIIDGFKW 
DDGVQEHTYVKVFGLFYTHRVAPFLRLVVEKEETRQEAGLSAAIEYNINFSVGIIDGFKW 
DDGVQEHTYVKVFGLFYTHRVAPFLRLVVEKEETRQEAGLSAAIEYNINFSVGIIDGFKW 
DDNAQDHAYVKVFGLFYTHRVAPFLRLAVEKEETRQEAGLSAAIEYNIKFSVGIIDGFKW 
DDSAQDHTYVKVFGLFYTHRVAPFLRLAVEKEETRQEAGLSAAIEYNIKFSVGIIDGFKW 
DDNIRHNAYVKMYQIFYTPATAPFLKLAVQNVDNRQEAGNSAVIENNISSGTGIINGFKW 
DDNSKHNAYVKMTHIFYTPGTAPFLKLAVQRVDSQQEAGNSAVIEYNISSGSGIINGFKW 
DDNIKHNAYVKMDQIFYTPGTAPFLKLAVQRVDSKQEAGKSAVIEYNISSGTGIINGFKW 
DDCMRHNAYVKMYQIFYTPGTAPFLRLAVQREDSRHEAGLSAIIEYNIASGAGIIDGFKW 
DDTIRHNTYVKMYQLFYTPGTAPFLKLAVQREDSKHEAGLSAIIEYNISSGSGIIDGFKW 
DDSTKKNAYVKMLQIFYTPGVAPFLKLAVQREDNRKEAGFSAIIECNISCGDGIVEGFKW 
DDPTKNNTYVKMFQIFYTPGVAPFLKLAVQREDNRQEAGFSAIIECNISCGGGIVEGFKW 

QFVGNVLKMLTTCLSEFSSERSFGARTRLIKDRKTHIYDEQFSEIIKEVGRFFR 
DFLGDLLKMLLTLLGEFASQRSFGDHTRLIQDRKTHIYDDQFGETGKEIKRFFR 
NFLGDLLKMIMTQLLQFSSERGLGGGTRLVQHRKTHIYDEQFDEATKELDRFFR 
NFLGDLLKMIATSLLEFSSERSFGGGTVLIQKRMTHIYDEQFGETVREFTRFFR 
NFLGDLLKMIRTSLGEYLSERSFGDGTRLVKTKKTHIYDEQFGESKKEVPRFFR 
NFLGDLLKMERTSLGVFLSERAFGATTRLTKKKKTHIYDEQFGETQKEVSRFFR 
NFLGDLLKMLRTYLGEFLSERSFGDRTRLVKKKRTHIYDEQFVETNWEVKRFFR 
NFLGDLLKIITTNLGEFLSERSFGDGTRLVKAKKTHIYDEQLGEIGKDVQRFTR 
NFLGDLLKMITTNLGEFLSERSFGDGTRLVKLKNTHIYDEQLGETGKEVQRFFR 
NFLGDLLKMIETNLAEFSSERTFGDKTRLVKLRKTHIYDEQPGETGKEIQRFFR 
NFLGYLLKMIETNLGEFLSERTFGDRTRLVKLKKTHIYDEQLGETGKEVQRFFR 
NFLGDLLKMTATMLGEFMSERSFGEGTRLDKQKRTHIYDEQLGESGKEVTRFFR 
NFLGDLLKMTTTNLGEFVSERSFGDGTRLVKLKKTHIYDEQLPEAGKEVERFFR 
NFLGDKLKMCTTHLDEFLSEGSFGDGTRLIKRKKTHIYDEQFGESWKEVARFFR 
NFLGDKLKMRTTTLDEFLSEGSFGDGTRLIEKKKTHIYDEQFGETSKEIKRFFR 
NFLGDKLKMLTTTLDEFLSEGSFGDWTRLIHKKKTHIYDEQFGETWKEVKRFFR 
NFLGDKLRMMETALGDFLSERFFGDGTRLVNNKKTHIYDEQFGEAGKEVKRFFR 
NFLGDKLKMMETPLGDFLSDRSFGDGTRLVNNKKTHIYDEQFGEAGKEVKRFFR 
NFLGDKLKMMETPLGDFLSDRSFGDGTRLADSKKTHIYDEQFGEAGVEVKRFFR 
NFLGDKLKMMETPLGDFLSDRSFGDGTRLVNSKKTHIYDEQFGEAGVEVKRFFR 
NFLGDKLKMMKTSLGELLSERSFGAGTRLVNSKRTHIYDEQFGETEKEVKRFFR 
NFLGDKLQMLRTSLGEFLSERSFGDATRLANKKKTHIYDEQFGETEQEVKRFFR 
NFLGDKLKMFATSLGEFQSEQSFGDGTRLANLKKTHIYDEQFGGEGKEVKRFFR 
NFLGDKLKMFATSLGEFQSEQSFGDGTRLANLKKTHIYDEQFGEEGKEVKRFFR 
NFLGDKLKMFATSLGEFQSEQSFGDGTRLANLKKTHIYDEQFGEEGKEVKRFFR 
NFLGDKLKMFKTSLGEHLSERSGGDGTRLVNKKKTHIYDEQCGEEGKETKRFFR 
NFLGDKLKMFKTSLGEHLSERSTGDGTRLVNKKKTHIYDEQCGEEGKETKRFFR 
NFLGDMLKMMETELGQFGNERSFGEKTLLIKKKRTHIYDEQSRETMEERIRFKR 
NFLGDLLCMMHTRGGGFGTGRSFGDGTRLIKARRTHIYDKQFGETYKNIQRFRR 
NFLGDLLCMNHTKGGGFGTGRSFGDGTRLIKARRTHIYDKQFGETYRNIQRFRR 
NFLGDLLCMMYTKGGGFGTGRSFGDGTRLIKARRTHIYDKQFGETYRNIQRFRR 
NFLGDLLCMMHTKGGGFGTGRSFGDGTRLIKARRTHIYDKQFGETYRNIQRFRR 
NFLGDLLCMMHTKGGGFGTGRSFGDGTRLIKARRTHIYDKQFGETYRNIQRFRR 
NFMGELLKMLTTQLGEYKPETSLGEGTRLVKFRRTHIYDEQFVESCKEVQRFRR 
NFMGDLLKMLTTQLGEYKPETSFGEGTRLVKFRRTHIYDEQFMESCKEVQRFRR 
NFMGDLLKMLTTQLGEYKPETSFGEGTRLVKFRRTHIYDEQFMESCKEVQRFRR 
TFLGDLLKMLTTNLDEYGPERSFGQGTRLVKLRRTHIYDEQFVETTHEVQRFRR 
TFLGDLLKMLNTKLDEYGPERSFGQRTPLVKLRRTHIYDEQFIETTKEVQRFRR 
SFLGDLLKMITTNLGEFGSEKSFGEGTRLIKLHRTHIYDEQIAEAVREVERFRR 
SFLGDLLKMITTDLGEFGSERSFGEGTRLIKLHRTHIYDEQIAETGREVERFRR 
