# Supplementary material for: Detecting lateral gene transfers by statistical reconciliation of phylogenetic forests
Source: BMC Bioinformatics. 2010 Jun 15;11:324. doi: 10.1186/1471-2105-11-324 (PMC2905365; doi:10.1186/1471-2105-11-324)
Supplement: Additional file 1 — The 330 simulated alignments and corresponding gene trees (true and ML) along with the 40-taxa reference species tree. [file 1471-2105-11-324-S1.ZIP › simulated_dataset_prunier/seqdata10.fas.phy_tf.tree]

((((((AGTUM1:0.035778498,(RHETL1:0.019186884,RHLEG1:0)99.359655:0.035002497)83.151227:0.025028866,SIMEL1:0.049330266)99.971378:0.10792483,(((BABAC1:0.035444211,(BAHEN1:0.012660648,BAQUI1:0.023741655)33.681884:9.6840594e-05)100:0.13357791,(BRABO1:0.0062877734,BRSUI1:0.0030716152)99.904913:0.090543957)80.542368:0.029021177,(MELOT1:0.11264016,MESOR1:0.08909505)94.546896:0.04168904)94.713831:0.049740143)97.915787:0.058457673,(BRJAP1:0.10087244,(NIHAM1:0.15629143,RHPAL1:0.047445232)39.589259:0.0091924193)100:0.18978548)80.444843:0.033027663,((JANNA1:0.082511959,(RODEN1:0.021447206,(SILIC1:0.03616521,SIPOM1:0.10016116)99.623114:0.047349458)33.349445:1.6469098e-05)71.689069:0.031254551,(PADEN1:0.18858432,RHSPH1:0.084470706)72.429055:0.041658953)100:0.17780855)55.767292:0.02222087,((((((ANMAR1:0.055783026,ANPHA1:0.10215419)95.214784:0.072522686,((EHCAN1:0.061134475,EHCHA1:0.010966154)78.827757:0.026388085,EHRUM1:0.091721439)100:0.15417988)91.726571:0.079910454,(WOEND1:0.084368924,WOLBA1:0.064387679)99.963844:0.17875898)97.855371:0.11857967,(RIBEL1:0.036245192,((RICON1:0.030872272,RIFEL1:0.0203817)88.773918:0.023041079,(RIPRO1:0.028291851,RITYP1:0.019125714)94.515842:0.020937681)81.218672:0.033366678)100:0.37012384)68.730634:0.037439532,CAPEL1:0.62374191)94.301969:0.10075868,((GLOXY1:0.28415487,GRBET1:0.20987708)98.282725:0.14344958,(MAMAG1:0.20979536,RHRUB1:0.36463316)96.864343:0.17194773)68.40319:0.041807598)99.000216:0.11983776,(CACRE1:0.19394746,(HYNEP1:0.16286896,MAMAR1:0.2342903)85.971296:0.08204808)95.293629:0.092805916);
