# Supplementary material for: Detecting lateral gene transfers by statistical reconciliation of phylogenetic forests
Source: BMC Bioinformatics. 2010 Jun 15;11:324. doi: 10.1186/1471-2105-11-324 (PMC2905365; doi:10.1186/1471-2105-11-324)
Supplement: Additional file 1 — The 330 simulated alignments and corresponding gene trees (true and ML) along with the 40-taxa reference species tree. [file 1471-2105-11-324-S1.ZIP › simulated_dataset_prunier/seqdata100.fas.phy]

40	142
GLOXY1      QQGQQTIDAAESIMLEPGAIEAEKYAIFFSEGSSTKARGRDNATDPATPDKMYGKWSKPG 
GRBET1      PQAQQRIEAAESIMLKRVIIEAEKYAIFFNEGGSTEVRSRDKSTDSATPEKMYGKWSKPG 
RHRUB1      AQGQQRINAAEAIMLMPAMIEAPKYAVIFNEGATVPIRGKHTSTDSATREKDYGKWSKPN 
MAMAG1      AQGQQRINAAKTIMLKPTFTEADKYAVIFNEGNSPPIRGRHFSTDSATPDKRYGKWSKPG 
CACRE1      AQGQQEINAAASIMLKPKNFEANKFAVVFNEGATTGFPSKQHGTDSASPEKEYGKWGKPH 
WOLBA1      AQGQQAINAAESIMLYPKAVEADKFAVVFNEGDFTGLHSKHYKTESATAAKQYGKWGKPA 
WOEND1      AQSQQAINAAESIMLLPKAVEADKFAVVFNEGNFTGLHSKHYKTESATAAKQYGKWGKPG 
HYNEP1      AQGQHRIEAAESIMLYPRIIEADTFAVVFDEGGAAVLPAQGLATDSATPDKQYGKWGKPV 
MAMAR1      AQGQQWINAKESIMLDPYLIEADRFAIVFNEGTATSVPKKYQATDSATSEKHYGKWDKPA 
JANNA1      AQGQESINAAEAIMLKQVIIEADKYAVVFNEGCAAGTPGKHMETDPAAPEKQYGKWGKPR 
RODEN1      VQGQQRINASEAIMLRLLIIEADKYAIVFNEGCASGTAGKHMSTDSAAPKKQYGKWGKPG 
SIPOM1      AQGQQKINAAEAIMVKLVIIEADKYAVVFNEGCAAGTAGKHMSTDSAAPEKQYGKWGKPG 
SILIC1      AQGQEKINAAEAIMLQGVIVEADKYAVVFNEGCAADTAGKHMLTDSAAPEKQYGKWGKPG 
PADEN1      AQGQQKINAAEAIMLPHMVFEADKYAVVFNEGCAAGTPGKHLPTDSATPEKQYGKWGKPG 
RHSPH1      AQGQQKINAAEAIMLSHVSMEADKYAVVFNEGCAAGRPGKHLSTDSATPEKQYGKWGKPG 
BRJAP1      AQGQQRVNAGESIMLTPMVIEADKFAVVFNEGSASMVPGSHYSTDSASPDKQYGKWGKPG 
RHPAL1      AQGQQGVNAAESIMLGPVTIEADKYAVVFNEGAANLVPGSHYNTDSATAEKQYGKWGKPG 
NIHAM1      AQGQQRANAAESIMLTPLVIEADKYAVVFNEGSANMIPGSHYNTDSATPEKQYGKWGKPG 
CAPEL1      AQGQQKVDAAESIMLRPLVTEADKYAVVFNEGSAAMVPGSHYTTDSATPEKRYGKWGKPD 
SIMEL1      AQGQQCINAAETIMLNHLMVEAPRYALVLNEGEASDSQGKQSGTDGNTPERKEGKWAKPG 
AGTUM1      TQGQQCINAAETVMLKQLMVEAPRYAVVLNEGDASDSQGRQDGTDGNTPEQKEGKWAKPG 
RHETL1      AQGQQCINAAETIMLKHLMVEAPRYAVVLNEGEASDKQGRQKGTDGNTPEQKEGKWAKPG 
RHLEG1      AQGQQCINAAETIMLKHLMVEAPRYAVVLNEGEASDSQGRQSGTDGNTPEQKEGKWAKPG 
MELOT1      AQGQQRINAAETVMLKHQMVEAPRYAAVFNEGEASDFQSRQGGTDGNTPKQQEGKWAKPG 
MESOR1      AQGQQKINAAETIMLHHLMVEAPRCAVVFNEGEASEYQKRQKGTDGNTPNQQEEKWAKPG 
BABAC1      AQGQQRINAAETIMLKHLIVEAPRYAVVFNEGEASEFQGKQNGTIGNTREQKDGKWAKPF 
BAHEN1      AQGQQRINAAETIMLKHLIVEAPRYAAVFNEGEASEFQGKQNGTIGNTREQKEGKWAKPG 
BAQUI1      AQGQQRINAAETIMLKHLIVEAPRYAAVFNEGEASEFQGKQNGTIGNTREQKEGKWAKPG 
BRSUI1      AQGQQRINAAETIMLKHLTVEAPRYAVVFNEGEASDFQGRQLGTDGNTPEQKEGKWAKPA 
BRABO1      AQGQQRINAAETIMLKHLTVEAPRYAVVFNEGEASDFQGRQLGTDGNTPEQKEGKWAKPA 
RIBEL1      TKGQQGKNAAETIMLYPEIVETPRYAIVFNEGNATIVQGNHEGTDGAIAEKLEGKWGKPT 
RIPRO1      AKGQQGKNAAETIMLHPEVIETPRYAVVFNEGNATVSQGNHKGTDGAIPEKLEGKWGKPT 
RITYP1      AKGQQGKNAAETIMLHPEVIETPRYAVVFNEGNATVSQGNHKGTDGAIPEKLEGKWGKPT 
RICON1      AKGQQGKNAAETIALHPEVLETPRYAVVYNEGNATIVQGSHKGTDGAITEKLEGKWGKPT 
RIFEL1      AKGQQGKNAAETIMLRPEVIETPRYAVVFNEGNATIVQGNHKGTDGAITEKLEGKWGKPT 
EHRUM1      AQGQQRKNAAETINLEQALIEAPGYASVFNEGFAIGVQGNHLSTDGATQEKQERKWAKPG 
EHCAN1      AQGQQRKNAAESIMLEQAIIEAARYASVFNEGFAIGVQGNHQSTDGATQDKQERKWAKPG 
EHCHA1      AQWQQGKNAAETIMLLQALIEAARYAEVFNEGFAIGVQGNQTSTDGATQDKQERKWAKPG 
ANMAR1      AEGQHRKNAAETIMLAQGLVEAPRYARVFNEGFAIAIQGNHPGTDGATQEKQERKWAKPG 
ANPHA1      AQGQQKKNAAETIMLWQALVEAPRYAAVFNEGFAIAIQGNHPGTDGATQEKQERKWAKPG 

VTELVLLVKTLQTAGYEDPSRMMKCPLVLTTKEARLSKRGIIGNHNKAYNYLALDDQEQK 
ATELGLLVKTRSTPGYERPSRIMKCHLALTAKLVRLSKRGIIGNHSKAYNYLSLDDQEQK 
RNDKLLLVKTPNTPGYEMPSQTQKCYLVLTPKLALLSNRGTIGNHSKTYNYLALDDHEQA 
ATDKVLLVKTLDTPGYENPSKIQKCHLVLTTKLSLLSSRGIIGNHSKSYNYLALDDHEQK 
ARDPLLLVKTPGTPGYESPSQMQKCDLILHTKLGILSNRGLVGNHSKAYNYLALDAHEQH 
ARDLVLLVKTSSTPGYEDPSQMQKCHLVLTSKLGILSNKGLISNHSKAYNYLALDDHEQA 
ARDLVLLVKTSSTPGYEDPSQMQKCHLVLTSKLGILSNKGLISNHSKAYNYLALDDHEQA 
ARDPVLLVKTPSTIGYETPSPMQKCGLILTKKQGLLSNRGVVGNHSKAYNYLALDDQEQK 
ARDPWLLVKTGITPGYEGPSKMCKCKLILTNKFKLLSNRGVIGNHSRAYNYLALDDHEQK 
ATDPALLVKTIDTPGYEVPSLHQKCKLVRTTQFSQLSNRGIVGNHTKAYNYLALDDQEQK 
ATDPALLVKTPDTPGYEMPSLHEKCRPVLTAQFGALSSRGIIGNHTKAYNYLALDDQEQK 
ATDPALLVKTPDTPGYEVPSLHEKCKPILTAQFGALSSRGIIGNHTKAYNYLALDDQEQK 
ATDPALLVKTPDTPGYETPSLHEKCKPVLTPQFGALSSRGIIGNHTKAYNYLALDDQEQK 
ATDPLLLVKTPGTPGYEIPSLHQKCKLTLTAQSGELSSRGIIGNHSKAYNYLVLDDQEQK 
ATDPVLLVKTPDTPGYEAPSLYQKCKLCLTVQFPSLSSRGIIGNHTKAYNYLVLDDQEQK 
ATDTVLLVKTSETPGYEPPSLIQKCRLVITPKLELLSNRGIIGNHVRAYNYLALDDHEQR 
ATDPVLLVKTSETPGYETPSLVQKCQLAVTYKLSELSKRGIIGNHVKAYNYLALDDHEQR 
ATDAALLVKTSETPGYESPSLVEKCQLAVTFKLCLLSNRGIIGNHVKAYNYLALDDHEQR 
TTDPALLVKTSETPGYEAPSLVQKCSLVITPKMDLLSNRSIFGNHAKAYNYLALDDHEQR 
ATNPVLLVKTQETSGYDVPSKQQKCQPVVTSKFVLLSNRGIIGNHNKAYNYLALDDHEQR 
ATNPVLLVKTQDTSGYDVPSKQQKCQPVFTGKFVLLSNRGIVGNHNKTYNYLALDDHEQR 
ATNPVLLVKTQDTSGYDIPSKQQKCQPVVTGAYVLLSRRGIIGNHNKAYNYLALDDHEQR 
ATNPVLLVKTQDTSGYDIPSKQQKCQPVVTGAYVLLSKRGIIGNHNKAYNYLALDDHEQR 
ATGDVLLVKTQATPGYDQPSKLQKCLPIYTEKFVALSNRGITGNHSKAYNYLALDDHEQK 
ATGDILLVKTQATVGYDKPSVLQKCQPVLTEKFMTLSNRGIIGNHSKAYNYLQLDDHEQK 
ATNPVLLVKTKETSGYDQPSKLQKCNPVLTDKFVLLSNRGIIGNHSKAYNYLALDDHEQH 
ATNPVLLVKTKETSGYDQPSKLQKCNPVLTDKFVLLSNRGIIGNHSKAYNYLALDDHEQN 
ATNPVLLVKTKETSGYDQPSKLQKCNSVLTDKFVLLSNRGIIGNHSKAYNYLALDDHEQH 
ATNPVLLVKTQDTSGYDPPSRLRKCNPAATGKFTLLSNRGIIGNHSKAYNYLALDDHEQK 
ATNPVLLVKTQDTSGYDPPSRLRKCNPAATGKFTLLSNRGIIGNHSKAYNYLALDDHEQK 
ATDSQLLVKTLSTQGYETPSQVQKCELGLTEKMGLLSNRGIIGNHSKQYNYLALDDHEQA 
ATDAQLLVKTLTTPGYEDPSQVQKCELGLTNKIILLSDRGIIGNHSKEYNYLALDDHEQA 
ATDAQLLVKTLTTPGYEDPSQVQKCELGLTNKIILLSNRGIIGNHSKEYNYLALDDHEQA 
ATDAQLLVKTLRTPGYESPSQVQKCELGLTDKIILLSNRGIIGNHAKEYNYLALDDHEQA 
ATDAQLLVKTLTTPGYEDPSQVQKCELGLTEKIVLLSNRGIIGNHAKEYNYLALDDHEQT 
ATDPILLVKTLITPGYEEPSQIRKCQTVLTKRFKLLSNRGLIGNHSKAYNYLALDQHEQN 
ATDPILLVKTLATPGYEGPSQMRKCPTVNIKRFKVLSNRGLIGNHSKAYNYLALDHHEQN 
ATDPILLVKTLETPGYEEPSQMRKCPTVLIKRLKLLSNRGLIGNHSKAYNYLALDHHEQK 
TTDPILLVKTIATPGYEDPSQMKKCVTVLTARFQLLSNRGIIGNHSKEYNYLALDDHEQK 
TTDPILLVKTIATSGYEEPSQMKKCATVLTNRFKLLSNRGIIGNHSKEYNYLALDDHEQK 

EIKVVAEVGPLRNKENRGGFTG 
EIKVLAQVTPLRNKENRGGFTG 
EIKVVAEVGPLRNKENRGGFTV 
EIKVVAEVGPLRNKENRGGFTG 
ELKVLADVGPMRNKENRGGFTG 
ELKVVAEVGPMRNKENRGGFTG 
ELKVVAEVGPMRNKENRGGFTG 
ELKAVAEVAPMRNKENRGGFTG 
ELKVAAEVGPMKNKENRGGFTG 
ELKSMAEVGPMRNKEARGGFTG 
ELKAIASVGPMRNKENRGGFTG 
ELKALAEVGPMRNKENRGGFTG 
ELKALAEVGPMRNKENRGGFTG 
ELKALAEVGPMRNKENRGGFTG 
ELKALAEVGPMRNKENRGGFTG 
ELKASAEVPPMRNKENRGGFTG 
ELKATAEVPPMRNKENRGGFTG 
ELKGVAEVPPVRNKENRGGFTG 
ELKGTAEVPPMRNKENRGVFTG 
ELKVAAEVGPLRDKENRGGFTG 
ELKVAAEVNPLRDKENRGGFTG 
ELKVAAEVGPLRDKENRGGFTG 
ELKVAAEVGPLRDKENRGGFTG 
ELKVAAEVGPLRDKENRGGFTG 
ELKVPAEVGPLRDKENRGGFTG 
ELKVSAKVGPLRDKENRGGFTG 
ELKVTAKVGPLRDKENRGGFTG 
ELKVTAKVGPLRDKENRGGFTG 
ELKFAAKVGPLRDKENRGGFTG 
ELKFAAKVGPLRDKENRGGFTG 
ELKVRAEIGPLSNKESRGGFTG 
ELKVRAEVGPLSNKESRGGFTG 
ELKVRAEVGPLSNKESRGGFTG 
ELKVRAEVGPLSNKESRGGFTG 
ELKVRAEVGPLSNKESRGGFTG 
ELKITAEVEPLRNKESRGGFTG 
ELKVDAEVEPLRNKESRGGFTG 
ELKVTAEVEPLRNKESRGGFTG 
ELKISAEVGPLRNKESRGGFTG 
ELKVAAEVGPLRNKESRGGFTG 
