# Supplementary material for: Detecting lateral gene transfers by statistical reconciliation of phylogenetic forests
Source: BMC Bioinformatics. 2010 Jun 15;11:324. doi: 10.1186/1471-2105-11-324 (PMC2905365; doi:10.1186/1471-2105-11-324)
Supplement: Additional file 1 — The 330 simulated alignments and corresponding gene trees (true and ML) along with the 40-taxa reference species tree. [file 1471-2105-11-324-S1.ZIP › simulated_dataset_prunier/seqdata100.fas.phy_tf.tree]

(((((AGTUM1:0.079917881,((RHETL1:0.026179882,RHLEG1:1.3917314e-05)96.688122:0.032475657,SIMEL1:0.050344395)33.340442:5.1116519e-06)99.491966:0.084157609,((BABAC1:0.021760276,(BAHEN1:0.0079448882,BAQUI1:0.0080763763)56.738359:0.011571423)99.071765:0.095030291,(BRABO1:0,BRSUI1:0)99.689138:0.10682107)57.353461:0.018011602)60.754102:0.025065849,(MELOT1:0.089098624,MESOR1:0.16797169)83.859462:0.060092596)99.738789:0.2555311,(((ANMAR1:0.09612953,ANPHA1:0.036898697)74.458134:0.065329742,((EHCAN1:0.065617304,EHCHA1:0.084708102)83.292836:0.037578014,EHRUM1:0.071182136)93.577021:0.1077978)96.753675:0.18146485,((RIBEL1:0.15422352,(RICON1:0.061158347,RIFEL1:0.027091309)60.268432:0.012962098)46.663177:0.018760805,(RIPRO1:0.0079917183,RITYP1:0)50.422299:0.015195671)99.971485:0.33562999)76.462609:0.068970149)96.226138:0.14802013,((((BRJAP1:0.10838603,(NIHAM1:0.096777123,RHPAL1:0.11053454)87.961072:0.060306264)33.333689:1.6479628e-07,CAPEL1:0.1930476)99.345589:0.18335373,((JANNA1:0.16004202,((RODEN1:0.11474893,SIPOM1:0.018934365)33.338338:2.0265101e-06,SILIC1:0.077800237)85.796547:0.04276577)66.957653:0.031814091,(PADEN1:0.11999707,RHSPH1:0.10165818)60.874999:0.028761102)99.870127:0.21560184)68.174672:0.050908266,(((CACRE1:0.32045684,(WOEND1:0.030130782,WOLBA1:0.0044547275)99.863607:0.21860987)53.564858:0.047540551,HYNEP1:0.34237355)33.370757:5.9381555e-05,MAMAR1:0.40000631)89.252937:0.09764763)73.805749:0.065201094,(((GLOXY1:0.21308342,GRBET1:0.22492342)99.696702:0.21984089,MAMAG1:0.14643561)33.502924:0.003400855,RHRUB1:0.30915812)74.036938:0.095088765);
