# Supplementary material for: Detecting lateral gene transfers by statistical reconciliation of phylogenetic forests
Source: BMC Bioinformatics. 2010 Jun 15;11:324. doi: 10.1186/1471-2105-11-324 (PMC2905365; doi:10.1186/1471-2105-11-324)
Supplement: Additional file 1 — The 330 simulated alignments and corresponding gene trees (true and ML) along with the 40-taxa reference species tree. [file 1471-2105-11-324-S1.ZIP › simulated_dataset_prunier/seqdata101.fas.phy]

40	200
GLOXY1      KVKQSSCGLVPEPFPLRPYEDELESVLKTAYTYHSAMWRRSIGNTPCCCDFANRTLVYPR 
GRBET1      KVKQSSCGLNPEPVSLRPYEDELESVLKTTYTYETAEWRRQIGLRPCCCDFANRTLVYGR 
RHRUB1      SVKQSECGLTTEPVPLWPFEDNLENVLKTPYTYPLAEWRRKIGNAPCCCDFANRTLVYGR 
MAMAG1      KIKMSISGLTPEPAPLWPFEDNLDNVLKTPYTYHLADWRRLIGDAPCCCDFANRTLVYGR 
CACRE1      QMKESSCGLNPEPGPLWPIADPLENVRKTIYTYEAPSARRKIGNAACCCDFANRSIVYGR 
HYNEP1      QFKPSNCGLPPEPGPLWSVADSLENVRKTDYTYEIAEFRRKIGNAKCCCDFANRNVVYGR 
MAMAR1      RLKPSNCGLIPEPSPLWPNASSLENVRKTVYTYTAADPRRKIGNAPCCCDFANRVIVYGR 
JANNA1      KVKHSNCGLSPEPQPLWPYEDAMENVLKTICTYESAELRRRIGNAPCCCDFANRTIVYGR 
RODEN1      KVKRSSCGLGPEPRPLWPFEDTMENVLKTICTYEQAEFRRKIGNAPCCCDFANRTIVYGR 
SIPOM1      KVKQSSCGLAPEPRPLWPFEDAMENVLKTICTYESAELRRKIGNAPCCCDFANRTIVYGR 
SILIC1      KVKQSSCGLDPEPRPLWPFEDAMENVLKTICTYESAELRRKIGNAPCCCDFANRTIVYGR 
PADEN1      KVKQSSCGLAPEPRPLWPFEDQMENVLKTICTYDSAQLRRKIGNAWCCCDFANRTIVYGR 
RHSPH1      KVKQSSCGLTPEPRPLWPFEDAMENVLKTICTYEAAQPRRIIGNAPCCCDFANRTIVYGR 
BRJAP1      EVKQSSCGLVAEPQPMSPLEDSLDNVLKTYYTYNIAEKRRKIGEAPCCCDFANRNIVYGR 
RHPAL1      KVKQSSCGLPAEPYPMSQVEDALENVLKTYYTYNSEEKRRKIGEAPCCCDFANRTIVYGR 
NIHAM1      KVKQSMCGLPAEPQPMSPVEDSLENVLKTNYTYDSEEKRRKIGEAPCCCDFANRAIVYGR 
SIMEL1      KVKESSCGLAPEPKPLWPFEDVLENVGRTGYTYAQVDERRKIGTARCCCDFANRTLVYGR 
AGTUM1      KIKGSSCGLPPEPKPSWPFEDALANVGRTSYTYLQVANRRKIGTAPCCCDFANRTLVYGR 
RHETL1      KVKGSSCGLPPEPKPSWPFEDALANVGRTTYTYLQVEERRKIGTAPCCCDFANRTLVYGR 
RHLEG1      KVKGSSCGLPPEPKPSWPFEDALANVGRTTYTYLQVEERRKIGTAPCCCDFANRTLVYGR 
MELOT1      KVKSSSCGLHSEPKPLWALEDALENVLKTAYTYQSALGRRRIGNAPCCCDFANRGLVYGR 
MESOR1      KMKCSSCGLPPEPKPLWPLEDALENVLKTAYTYELAQHRRKIGNAPCCCDFANRTSVYDR 
BABAC1      KVKSSSCGLPPEPKPLWPLEDALENVLKTGYTYVGTDKKRGIGAAPCCCDFANRTLVYGR 
BAHEN1      KVKSSACGLPPEPKPLWPLEDQLENVLKTGYTYSGAENKRGIGNAPCCCDFANRTLVYGR 
BAQUI1      KVKSSACGLPPEPKPLWPLEDALENVLKTGYTYAGAEKKRGIGNAPCCCDFANRTLVYGR 
BRSUI1      KVKSSNCGLDPEPKPLWPLEDALEAVLKTGYTYAGADERRKIGNAPCCCDFANRTLVYGR 
BRABO1      KVKSSNCGLDPEPKPLWPLEDALEAVLKTGYTYAGADERRKIGNAPCCCDFANRTLVYGR 
CAPEL1      VVKKSSCSLLPEPAPLWPFEDQLENVLKTSYTYGIAEQRRKVGNAPCCCDFANRALVYGR 
RIBEL1      QTKNSHCGLIPEPSPLWPAEDSLNKVLKTSYTYNMSKGRRQLGNAPCCCDFANRTLVYGR 
RIPRO1      GSKNSYCALIPEPSPLWPAEDNRNKVLKTSYTYTTSKGRRQLGNAPCCCDFANRTLVYGR 
RITYP1      GNKNSYCALIPEPSPLWPAEDNRNKVLKTSYTYTTSKGRRQLGNAPCCCDFANRTLVYGR 
RICON1      GNKDSHCALIPEPSPLWPAEDNLDKVLKTSYTYSTPKGRRQLGNAPCCCDFANRTLVYGR 
RIFEL1      GNKNSHCALIPEPSPLWPSEDNLDKVLKTSYTYSTSKGRRQLGNAPCCCDFANRTLVYGR 
EHRUM1      VVKQSTCGLLCEPVPLWPLVDHFENVYKTPYTYAATSNRREIGNAPCCCDFANRGLVYGR 
EHCAN1      VVKQSTCGLLCEPVPLWLLVDHFANVYKTPYTYSFTKNRRGIGNAPCCCDFANRGLVYGR 
EHCHA1      VVKQSTCGLLCEPVPLWPLVDHFANVYKTPYTYSFTENRRKIGNAPCCCDFANRGLVYGR 
ANMAR1      VVKDSVCGLIWEPVPLWPFVDNLINVYKTPYTYEVSHDPRKIGNAPCCCDFANRAPVYGR 
ANPHA1      AVKDSVCGLIWEPVPLWPFVDNLASVYKTPYTYEVTLEPRKIGNRPCCCDFANRPLVYGR 
WOLBA1      AVKESFCGLLCEPVPNWTLVANLENVYKTPYTYGPSGRRRKIGNAPCCCDFANRARVYGR 
WOEND1      AVKASSCGLLCEPVPNWTLIANLENVYKTPYTYGPSGRRRKIGNAPCCCDFANRARVYGR 

LFIGEQALRGLFPPTNEFYRQTGQGYFAWGAKLGEFDEGRMERLLNSYERLICVAIRDFK 
FFIGEQALRGLFPPSNEFYRQPGKGYFAWGAKLGEFQEGRMEILLGSYERLKCVKIRDFK 
HFISEQALRGLFPPANEFYRQNGDGYFAWGAKLGEFAEGRMEILLYSHERQKCVKIQDFK 
FFITEKALRGLFPPENEKFRQNGDGYFAWGAKLGQFGEGRMEILLNSHEREKCVKIEDFK 
VFLKEQVIRGLFPPSSEFYKQNSNGYFAWGSKLGVFLEGRMEVILDSYERLGCVNIQDFK 
YFDKEQALHGLLPPFSEFYRQNWKGVFAWCAKLGLFEEGRMELSLNSQDRLVCVNIQDFK 
LFIKEQALRGLLKPQSEFTRQNGQGVFAWGAKLGEFVEGRMEIDLSSHQRLEYVNIQDFK 
YFIGEQALRGLFPPGSEFYKQGGMGYFAWGAKLGEFSEGRMEILLNSHERLKCVNIQDFK 
YFIGEQALRGLFPPGSEFYKQIKMGYYAWGAKLGEFMEGRMEILLNSHERLTCVNIQDFK 
YFIGEQALRGLFPPGSEFYKQNGIGYYAWGAKLGEFTEGRMEILLNSHERLQCVNIQDFK 
YFIGEQALRGLFPPGSEFYKQNGMRYYAWGRKLGEFNEGRMEILLNSHERLQCVNIQDFK 
YFIGEQALRGLFPPESEFYKQHAIGYFAWGAKLGPFSEGRMEILLNSQERLECVNIQDFK 
YFIGEQALRGLFPPKSEFYKQNGMGYFAWGAKLGEFAEGRLEILLNSQERLECVNIQDFK 
RFIGEQALRGLILPGSDLYRQDILGYFAWGAKLGPFWEGRMEVSVNSHERVQSVVVQDFK 
RFIGEQALRGLFLPGSDLYKQDILGYSAWGAKLGPFIEGKMEVLLNSHERVQSVRIQDFK 
KFVGEQALRGLFLPGSDLHRQDILGYFAWGAKLGPFWEGKMEVLLNSHERVLSVNIQDFK 
QFVGEQAYRGLFPPSSQFYKQDCLGYFAWGAKLGEFPEGRMEVLLNSHDRINCVNIQDFK 
EFVGEQAYRGLFPPGSEFYRQDCLGYFAWGAKLGDFPEGRMEILLNSHDRVACVNIQDFK 
QFVGEQAYRGLFPPGSEFYRQDCLGYFAWGAKLGEFPEGRMEILLNSHDRAACVNVQDFK 
QFVGEQAYRGLFPPGSEFYRQDCLGYFAWGAKLGEFPEGRMEILLNSHDRAACVNVQDFK 
SFVCEQVLRGLFPRGSELYWQELPGYFAWGAKLGEFAEGRMEILLISHDRVRCVAIQDFK 
HFVGEQVLRGLFPPQSEFYRQEGLGYLAWGAKLGEFPEGRMEILLNSHNRIKCVNIQDFK 
RFVGEQVLRGLFPPGSELYQQDGIGYFAWGAKLGGFPEGRMELLLNSHDRLFCVTIQDFK 
LFVGEQVLRGLFPPGSEYYVQEGIGYFAWGAKLGAFTEGRMELLLNSHHRVYCVTIQDFK 
HFVGEQVLRGLFPPGSEFYCQGGIGYFAWGAKLGAFTEGRMELLLNSHHRVICVTIQDFK 
HFVGEQVLRGLFPPGSELYRQDGLGYFAWGAKLGEFPEGRMESLLNSHDRIHCVTIQDFK 
HFVGEQVLRGLFPPGSELYRQDGLGYFAWGAKLGEFPEGRMESLLNSHDRIHCVTIQDFK 
QFIAEHPLRGLFPPTSKFYRQNGQGYYAWGAKLGRFVEGRMELLLNSYQRLDCVNIQDFK 
LFITEQPLRGLFAPTSKYFCQNAEGHLAWSAKLGSFEPGRVELLLTSHKRCSCVDIQDFK 
FFITEQPLRGLYAPASKYFCQNAQGHLAWSAKLGEFEPGRMELMLTSHKRCQCVDIQDFK 
FFITEQPLRGLYVPASKYFCQNAQGHLAWSAKLGAFEPGRMELMLTSHKRCQCVDIQDFK 
FFITEQPLRGLYAPTSKYFCQNAQGHLAWSAKLGAFEPGRMELLLTSHKRCQCVDIQDFK 
FFITEQPLRGLYAPKSKYFCQNAQGHLAWSAKLGAFEPGRMELLLTSHKRCVCVDIQDFK 
IFISEQPLRGLFPPRRKFCKQNRQGYFAWGAKLGMFLEGRMEVLLYSQKRKYLVVSQDFK 
FFIAEQPLRGLFTPRRKFCKQNSQGYFAWGAKLGMFTEGRMEVLLYSQRRVYLVVSQDFK 
FFISEQPLRGLFTPRRKFCKQNSQGYFAWGAKLGMFSEGRMEVLLYSQRRVYLVVSQDFK 
YFISEKPLRGIFPPRRRFCRQNSQGYFAWGAKLGIFIEGRMEQLLNSQKRDNMVNSQDFK 
FFIREKPLRGLFPPCRRFCQQNSQGYFAWGAKLGIFIEGRMEDLLNSQKRVYMVNSQDFK 
FFIEEQPLRGSFPPERKFARQNADGYFAWGAKLGLFAEGRMEVLLNSQKRGTMVNIQDFK 
FFIVEQPLRGSFPPKRKFARQNTHGYFAWGAKLGLFAEGRMEVLLNSQKRGTMVNIQDFK 

RQAYVSVALLESKSHQAHPDDTDESRTFLGWESMEEFLLRGNKALKVSVAPYFLQLPGQW 
RHAYVSLAQLEPKAHQAHSVDTDESRTFHGWESMEEILLRGTKALKVSIAPYFLPPPQQW 
QLAHVSLAKLESKDHQIHSDGADETRTFGGFESMDEILLKGTKALKVSIDSYFFPLPEQW 
RLAHVSIAQLEPKDHQTHSDDTDEARTFSGWESMEEILMRQIKAWKVSILPYFLPLPEQW 
RVARVSAARLEQKLHQRHHDDTNEGRTFIGMESMKEILLRGTKAFTIILITYFLPLPEDW 
RMAQVTVARLENKAHQSHDDDTNEGRAFKGWEGMGEILLRGCKAFTIISARYFLPFPKDW 
RVTRVSVARLEAKVHQAQNDDTNEGRTFIGWEGMEEILLRGSKAFTIIMTIYFFPLPYDW 
RLAEVSVARLEAKLHQTPHEDTDEARTFPGWEGMEEILLRGLKGNTVSVDVYFLPLPSQC 
RLTSVSLARLEIKLHQIHHEDTEEARTFSGWEGMEEILLRGIKGNTVSTAIYFLPLPGQC 
RLGEVSVARLEIKVHQIHHEDTEEARTFSGREGMEEILLRGIKGNTVSVATYFLPLPGQC 
RLGEVSVARLEIKVHQIHHEDTEEARTFSGPEGMEEILLRGVKGNTVSVVTYFLPLPGQC 
RIAEVSVARLEIKLHQPHNEDTQEARTFGGWEGMEEILLRGVKGNTVSIDTYFFPLPNQI 
REAQVSGAKLETKLHQLHNEDIEEARTFSGWEGMDEILLRGIKGNTVSVATYFLPLPEQI 
RLAAVSGAKLEEAVHQSHLDDSEEVRTFGGQESMEERLLTGVKAFTVSFMSYFPPLPDQR 
RLAVVSGAKLEEAIHQSHLDDTEEIRTFAGQETMEERLLTGVKAFTVSFLGYFPPLPDQW 
RIAVVSGAKLEEAVHQIHLDETEEVRTFAGQEAMEERLLTGIKAFTVSFIGYFPPLPDQW 
RLAVVSLARLEIAAHQSHGDDTDEGRTLAGWESMEETLLKGAKADTVSYVRYFLPLPPQC 
RLVVVSLASLEVATHQNHGDDTDEARTLSGWESMEETLLKGIKADTVSYTKYFLPLPLQT 
RLAVVSLAALEIATHQTHGDDTDEGRTLAGWESMEETLLKGVKAATVSYTRYFLPLPLQC 
RLAVVSLAALEIATHQTHGDDTDEGRTLAGWESMEETLLKGVKAATVSYTRYFLPLPLQC 
RIAVVSVAYLEIALHQTHGSDTKEGRTFGNWESMEEILLKGLKAATVSHIGYFLPLPNQC 
RLAVVSVAVLEIALHQSHGADTKEGRTFTNWGSMEEILLKGFKAITVSYVRYFLPLPNQC 
RLQKVSHAKLEPAMHQPHGDDMEEGRTFAGWESMEEILPKGLKAMTVSYTKFFLPLPSQG 
RLQVVSQASLEPAVHQPHGDDTEESRTFAGYENMEEILLKGLKATTVSFPKFFLPLPSQG 
RLQVVSQAALEPAIHQPHGDDTEEGRTFAGYENMEEILLKGLKATTVSFPSFFLPLPAQG 
RLAVVSEASLETAFHQSHGDDTEERRTFPGSESMEEILLKGRKGLTVSYLGYFLPLPNQG 
RLAVVSEASLETAFHQSHGDDTEERRTFPGSESMEEILLKGRKALTVSYLGYFLPLPNQG 
RGAYVSVAELERKQHQAHNDDTDEKRTFGGFEAMEQILLRGMKATTVSVNSYFLALPAQW 
RPAQVSIAHLEVKIHQTHNDDTDEGRTFTGLEMMDEILFRGVKAVTVSGLWYFLPLPGQW 
RPAQVSIAHLEVKVHQTHNDDTDEGRTFSGLEMMDEILFRGVKAITVSGLWYFLPLPGQW 
RPAQVSIAHLEVKIHQTHNDDTDEGRTFSGLEMMDEILFRGVKAITVSGLWYFLPLPGQW 
RPAQVSIAHLEVKVHQTHNDDTDEGRTFTGLEMMDEILFRGVKAATVSGLWYFLPLPSQW 
RPAKVSIAHLEVKVHQTHNDDTDEGRTFSGMEMMDEILLRGVKAATVSGLWYFLPLPGQW 
RSSAVSIAALEASLHQQHNDDTDENRTFGGSEAMEEILLRGLRAITVSLAVYFLPLPRRW 
RSSTVSIAALEAKLHQQHNDDTDENRTFSGAEAMEEILLRGLRAITVSLAAYFLPLPRRW 
RSSPVSIAALEGKLHQQHNDDTDENRTFSGTEAMEEILLRGLRAITVSLAAYFLPLPRRW 
RCANVSVALLETKLHQAHNDDTGEKRTFIGNEAMEEMLLKGFRAITVSMALHFLPLPAQW 
RCAQVSIAVLETKLHQMHNDDTAEKRTFIGTEAMEEILLREFRAITVSLALHFLPLPSQW 
RIAYVSLAWLEDKTHQAHNDDTSEKRTFGGGEDMEEILLRGFRAATVSWVSYFLSLPSQW 
RVAYVSMACLEDKTHQAHNDDTSEKRTFIGGEDMEEILLRGFRAATVSLVSYFLPLPAQW 

SYQGEACTVRIVAIPEASVT 
AYQGRDCTIRTGTIPEASIT 
SYQGRASTVRTGATPEASIS 
TYQGRACTVRTGAIPEASIS 
SYQGRACTVRTGAISEASLS 
LYQSRACTVRPGAISEATVS 
MYQGRACTVRTGAISERSVS 
TYQDRACTVRTGAISEASIS 
IYQDRACTVRTGAISEASIS 
TYQDRACTVRTGAISEASIS 
TYQDRACTVRTGAISEASIS 
QYQDRACTVRTGAVSEASIS 
YYQDRACTVRTGAISEASIS 
PYQGRACTVRTGAISEASIS 
AYQGRACTVRTGANSEASIS 
EYQGRACTVRTGAISEASIS 
SYQPRACTVRSGAISEASVS 
SYQSRACTVRTGAISEAAVS 
TYQSRACTVRTGAISEASVS 
TYQSRACTVRTGAISEASVS 
SYQGRACTVRTGAMSEASVS 
SYQGRACTVRTGAISEASVS 
SYQGRACTVRTTAISEASVS 
NYQGRACTVRTTAVSEACVS 
NYQGRACTVRTTAISEACVS 
SYQGRACTVRTAATSEASVS 
SYQGRACTVRTAATSEASVS 
QYQGRACTVRTGSTSELSIS 
GYQGRACTVRTGALSEASVS 
AYQGRACTVRTGALSEASVS 
AYQGRACTVRTGALSEASVS 
GYQGRACTVRTGALSEASVS 
GYQGRACTVRTGALSEASVS 
LYQGRACTVRTGAMSEVPES 
LYQGRACTVRTGAMSEVPES 
LYQGRACTVRTGAMSEVPES 
MYQGRACTVRTGALSEVPIS 
MYQGRAYTVRTGALSEVPIS 
LYQGRACTVRTGAISEVPIS 
LYQGRACTVRTGAISELPIS 
