# Supplementary material for: Detecting lateral gene transfers by statistical reconciliation of phylogenetic forests
Source: BMC Bioinformatics. 2010 Jun 15;11:324. doi: 10.1186/1471-2105-11-324 (PMC2905365; doi:10.1186/1471-2105-11-324)
Supplement: Additional file 1 — The 330 simulated alignments and corresponding gene trees (true and ML) along with the 40-taxa reference species tree. [file 1471-2105-11-324-S1.ZIP › simulated_dataset_prunier/seqdata101.fas.phy_tf.tree]

((((((AGTUM1:0.085530168,(RHETL1:0,RHLEG1:0)81.711763:0.030031694)88.963968:0.056209145,SIMEL1:0.090201903)100:0.13772232,(((BABAC1:0.087377806,(BAHEN1:0.058321433,BAQUI1:0.026314328)98.898047:0.093938891)99.531221:0.10500393,(BRABO1:0,BRSUI1:0.0051665508)99.359965:0.095763931)93.076462:0.062424181,(MELOT1:0.20640503,MESOR1:0.096807461)79.869914:0.036788167)60.351896:0.016137467)83.157134:0.080090125,(BRJAP1:0.10412939,(NIHAM1:0.079248673,RHPAL1:0.064763564)61.125904:0.01590658)100:0.27499069)79.775375:0.089183966,((JANNA1:0.094407223,(RODEN1:0.08896075,(SILIC1:0.035787047,SIPOM1:0.0062467076)74.993414:0.016852014)66.705787:0.01624994)55.46329:0.010270328,(PADEN1:0.10556901,RHSPH1:0.09588363)76.518703:0.027437867)99.437398:0.10875083)71.004057:0.056840105,((((((ANMAR1:0.077278148,ANPHA1:0.10115651)99.031502:0.14019074,((EHCAN1:0.029435414,EHCHA1:0.012546693)76.671457:0.034505735,EHRUM1:0.056464462)99.57782:0.17431961)68.880546:0.040267759,(WOEND1:0.035668518,WOLBA1:0.055565964)99.964511:0.23304822)99.846762:0.20922128,CAPEL1:0.22911596)59.814703:0.058665978,(RIBEL1:0.036643452,((RICON1:0.017908644,RIFEL1:0.034929992)62.875193:0.011441317,(RIPRO1:0.011367931,RITYP1:0.008398603)98.056096:0.038189336)76.858252:0.036934846)100:0.4628719)81.705713:0.076745532,((GLOXY1:0.1993034,GRBET1:0.12255384)98.490834:0.11705857,(MAMAG1:0.16365177,RHRUB1:0.16083394)51.38936:0.026511024)98.021084:0.090566968)56.848073:0.042087527,(CACRE1:0.26103569,(HYNEP1:0.36105828,MAMAR1:0.19880615)83.134532:0.066879604)99.497837:0.16852908);
