# Supplementary material for: Detecting lateral gene transfers by statistical reconciliation of phylogenetic forests
Source: BMC Bioinformatics. 2010 Jun 15;11:324. doi: 10.1186/1471-2105-11-324 (PMC2905365; doi:10.1186/1471-2105-11-324)
Supplement: Additional file 1 — The 330 simulated alignments and corresponding gene trees (true and ML) along with the 40-taxa reference species tree. [file 1471-2105-11-324-S1.ZIP › simulated_dataset_prunier/seqdata102.fas.phy]

40	361
GLOXY1      ISGVELETGRVLVKIAVAEVHQMERGVYYAGEGWARRLTDSVGGSTECEKFDMSFMQKFD 
GRBET1      ISGVKLEGGRVLVAIAVAEVHQMQKAVYYSGEGWASRATDSIGGSTEFEKMECSFMQKYD 
RHRUB1      LSGVRLEGGRVLVPIASAEGQHMKHNVCYAGEGGARRLTDNLEGSTECEKFQLSFMKAYE 
MAMAG1      ISGVELEHGRVLVRIAGAETQQMKKNGYYDGEGGARRLTDSMEASTECEKFRISFMQKYD 
CACRE1      ISPVKLEGGRVLVKIAGAKVQKMQGAPKHTGEGGARRTTDFVAGSTECNKFEVSFLQKYE 
HYNEP1      ISSVKLEGARVLVRIANAKIQKMKKVPYYKGEGAARRTTDFVTGSTECEKFEESLMQKYE 
MAMAR1      ISIVKLEGGRALVKIAGAKAQKMDEAPRYPGEGSARRTTDFMVGSTECEKFEFTFMQKYE 
JANNA1      ISGVKLEGGRVLVRIAGAEIQNMKLAVYYGGEGSARRTTDFQAGSTEREKFEVSFVQQYD 
RODEN1      ISGVKLEGGRVLVRIAGAEVQKMKQTVYYKGEGSARRTTDFEGGSTEAEKYEASFVQQYE 
SIPOM1      ISGVKLEGGRVLVRIAGAEIQKMKQAVYYIGEGSARRTTDFEVGSTEAEKFEYSFVQQYD 
SILIC1      TSGVKLEVGRVLVVIAGAEIQKMKQSVYYNGEGSARRTTDFEAGSTEAEKFEASFVQQYD 
PADEN1      ISGVKLEGGRVLVHIAAAEIQKMKLAVYYKAEGSARRTTDLAMGSTEAEKFEISFVQQYD 
RHSPH1      NSGVKLEGGRVLVHIAGAEIQKMGLDVYYAGEGSARRTTDFVAGSTEAEKFEVSFVQQYE 
BRJAP1      ISGVKLDGGRVLVIIAAAEICKMKKAVSYSGEGWARRTTDFLAGSTECEKFELSFLERYD 
RHPAL1      ISSVKLEGGRVLVTIASAEIRKMKKAVSYVGEGWARRSTDYTAGSTECEKFELSFLERYD 
NIHAM1      ISGVKLEGGRVLVTIAAAEIRKMKKAASYVGEGWARRPTDFVAGSTECEKFELSFLERYD 
SIMEL1      VSNVKLEGGRVLVRIAGAESQKMKKAVYMNGEGWARRTTDFLSGSTECEKSELSFMQGYD 
AGTUM1      VSNVKLEGGRVLVKIAGAEAQKMKSAVYMSGEGWARRTTDFLSGSTECEKSEFSFMQGYD 
RHETL1      VSNVKLEGGRVLVRIAGAEAQKMKKAVYMHGEGWARRTTDFPSGSTECEKSEFSFMQRYD 
RHLEG1      VSNVKLEGGRVLVRIAGAEAQKMKKAVYMHGEGWARRTTDFPSGSTECEKSEFSFMQRYD 
MELOT1      ISNVKLEGGRVLVRIAAAEVQKMKKAVYYTGEGWARRTTDFLEGSTECEKNDYSFMQLYD 
MESOR1      ISNVKLEGGRVLVRIAGAEVQQMKIAMYYRGEGWARRTTDFREGSTECEKSEYSFMQIYD 
BABAC1      ISNVKLEGGRVLVAIAGAEVQKMKKSVYYSGEGWARRTTDYMAGSTECEKSAYSFMQLYT 
BAHEN1      ISNVKLEGGRVLVTIAGAEVQKMKKSVYYSGEGWARRTTDYMAGSTECEKSAYSFMQLYT 
BAQUI1      ISNVKLEGGRVLVAIAGAEVQKMKKSVYYSGEGWARRTTDYMAGSTECEKSAYSFMQLYT 
BRSUI1      ISNVKLEGGRVLVRIAGAEVQKMKKAVYYSGEGWAQRTTDFMAGSTDCEKSEYSFMQLYD 
BRABO1      ISNVKLEGGRVLVRIAGAEVQKMKKAVYYSGEGWAQRTTDFMAGSTDCEKSEYSFMQLYD 
CAPEL1      ISTVKLSQCQALVRIASAEVQEMKTSVYYMGEGGVRRLTDFFAGSTECAKIQASSMQKYE 
RIBEL1      ISHVKLGGGRTLVHIAAAEIMDMEIAVYYPGEGRARRLTDLYAGSTECEKIGLSFLQKYE 
RIPRO1      ISYVKLAGGRTLVHIAAAEIMDMEIAVYYPGEGRARRLTDLYAGSTECEKFGASFLQKYE 
RITYP1      ISYVKLAGGRTLVHIAAAEIMDMEIAVYFPGEGRARRLTDLYAGSTECEKFGASFLQKYE 
RICON1      ISYVKLVGGRSLVHIAAAEIMDMEIAVYYPGEGRARRLTDLYAGSTECEKFGCSFLQKYE 
RIFEL1      ISYVKLVGGRTLVHIAAAEIMDMEIAVYYKGEGRANRLADLYAGSTECEKFGCSFLQKYE 
EHRUM1      MSGVLLIGGRLLVCIAGAESEHMRITIHYDDEGAARRLADYNQSSTECEKVESSFMQKYE 
EHCAN1      MSGVLLIGGRLLVCIAGAESQHMKDSVHYVDEGAARRLADSKQSSTECEKVESSFMQQYE 
EHCHA1      MSGVLLIGGRLLVCIAGAESQHMKDSIHYVDEGAARRLADSKHSSTECEKVEASFMQQYE 
ANMAR1      ISGVILSSGRLLVCIAGAEVQHMPPSIHYEDEGAARRIADRKKSSTECEKVELSFMQKYE 
ANPHA1      ISGVILSSGRLLVCIAGAEVQHMPPSIHYEDEGAARRLADRKKSSTECEKVELSFMQKYE 
WOLBA1      PSGVMLLGGRLLVRIAGAELQQMRPAIYYEGEGTARRLADAIRSSTECEKIEISFMQTYE 
WOEND1      LSGVMLLGGRLLVRIATAELQQMRPAIHYAGEGTARRLADSIKSSTECEKVELSFMQTYE 

RKYVYRLQAEDGHLGVLYRALVEPVEGTDTDNACSKIFSPLTRRWPDYTVLEGISFMGAT 
QKYVERLDVYDDDVGLLYKALVDPVRGTDTDNASSHVFSPLTRRWSDYTVLEGIHFMGTT 
QKYVERLAMQDDHLGLLFDELIGPVEGTDTDIAQSKGFSPRTRRWADYTVLEGIAFMGTT 
YQYVEGLTLGDGHLGLLFKDLIGPVNGTDTDIALSKRFSPLTRRWPDYTVLEGIHFMDTN 
DKYVERLDVPDRHLQFLFSDLVGSVNGTDTDNACSKSFGPLARRWPDYTLLEGIHFMGSA 
QKYIERFGVGDHHFQFLFKDLVHPVTGTDTDNARSKHFSPATRRWPDYTVLEGIHFMGST 
QKYVEQLNMGDLQAQLLFKDLVGPVSGTDTDDAAAKRFSPLTRRWPDYTVLEGKHFMGSI 
QKYVEKLEVLDKALAYLFRELVCPVCGTDTDNALSKKFSPLTRRWPDFTVLEGIHFMGST 
QKYVEKLDVGDQQLAYLFKDLVCAVCGTDTDNAWSKQFSSLTRRWPDFTVLEGIRFMGST 
QKYVEKLIVGDKQLAFLFKDLVSPVCGTDTDKAWSKKFAPLTRRWPDFTVLEGILFMGSN 
QQYVDKLPVGDKQLAYLFKELVHPVCGTDTDNAWSKKFSPLTRRWPDFTILEGILFMGST 
QKYVEKLDGVDAQLAYLFKELVGPVDGTDTDNARSRQFSPMNRRWPDYTVLEGIHFMGSG 
QKYVEKLDAPDQQLAYLFKDLVCPVSGTDTDNARSKKFSPITRRWPDYTVLEGIHFMGNS 
QNYIERLCMGDQQLGFLFATLVGPVKGTDTDNAHSKEYSPLTRRWPDYTVLEGIYFMGSE 
QKYIERLPIGDQHLGFLFKDLVGPVRGTDTDNAHSKKYSSLTRRWPDYTVLEGIYFMGSA 
QKYIERLPLGDQHLGFLFKDLVGPVKGTDTDNAHSKQYSSLTRRWPDYTVLEGIYFMGSA 
QRYVEKLEIGDRHLGFLFKDLVGPVLGTDTDNATSKVYSLFTRRWPDYTVLEGIYFMGET 
QKYVEKLEVSDKHLGFLFKDLVGPVLGTDTDNAKSKCYSLFTRRWPDYTVLEGIYFMGGT 
QKYVEKLEINDKHLDFLFKDLVGPVLGTDTDDAKSKVYSLFTRRWPDYTVLEGIYFMGGT 
QKYVEKLEVNDKHLDFLFKDLVGPVLGTDTDDAKSKIYSLFTRRWPDYTVLEGIYFMGGT 
QVYVERLKSGDKHLGLLFMDLVGPVLGTDTDNAKSKDFSLYTRRWPDYTTLEGIYFMGSI 
EEYVERLKVGDRHLGLLFIDLVGPVHGTDTDNAKSKDFSLYTRRWPDYTVLEGIYFMGST 
QKYVERLAIGDRHLGFLFLDLVGPVHGTDTDNAKSKGFSLSTRRWPDYTVLEGIYFMGGT 
QKYVERLTIGDFHLGFLFLDLVGPVHGTDTDNAKSKDFSLATRRWPDYTVLEGIYFMGGT 
QKYVERLAIGDIHLGFLFLDLVGPVHGTDTDNAKSKDFSLATRRWPDYTVLEGIYFMGGT 
QKYVEHLEIGDRHLGFLFQDLVDPVHGTDTDNAKSKDFSLFTRRWPDYTVLEGIYLMGSA 
QKYVEHLEIGDRHLGFLFQDLVDPVHGTDTDNAKSKDFSLFTRRWPDYTVLEGIYLMGSA 
QRYVETLCIVDPNLGLLARNLVKPVNGTDTDNAGSIQFSPITRRWHDYTILEGIQFMGTT 
QDYISRLSEVDRSLAMLFRLLVTPILGTDTDNAISKELSPPTRRWPDYTPLEGIYLMGST 
QDYISRLSEEDRPLALLFKPLVTPICGTDTDNAISKILSPLTRRWPDYTPLEGIHLMGSG 
QDYISRLSEEDRPLALLFKPLVIPICGTDTDNAISKILSPLTRRWPDYTPLEGIHLMGSS 
KDYISRLSEQDRNLALLFKLLVTPICGTDTDNAISKQLSPLTRRWPDYTPLEGIHLMGSV 
QDYISRLSEQDRSFALLFTPLVTPISGTDTDNAISKELSPLTRRWPDYTPLEGIQLMGSS 
QKYIERANVDDNRLGALFKSLVGRVDGTDTDNASTKEFGHNSRRNHDYTILEGIHKMGTG 
QKYIERADVADNRLGALFDDLVGRVDGTDSDNASTKGFGHQSRRNHDYTILEGIHTMGTG 
QKYIERANVADNRLGGLFQDLVGRVDGTDTDNAVTKRFGHNSRRNHDYTILEGIYTMGTG 
QKYIERVKMDDNQLGTLFRDLVNRVDGTDTDNASTKGFGQESRRAHDYTILEGIHLMGTA 
QQYIERVNMDDKQLGTLFRDLVDRVDGTDTDNASTKGFGKDSRRAHDYTILEGIFLMGTA 
QKYVERLYVSDDHLAILFKALVGSVDGTDTDLATTRHFGKYSRRNHDYKTLEGIHLMGTP 
QKYVERVYVSDDHLGILFKALVGSVEGTDTDLATTTQFGKFTRRNHDYKTLEGIHLMGTP 

SFSLTKEDCKDTDIWEYSGVFDHDKELREACNSCTDSDRQVASEVEAAEAQASLGSLLRK 
SFSLPKEDNGDTDIWEHSDVFDHDKRLSEACNICTDTDRQVASEVEAAELQASLGSLLRK 
SFRLVKEDNGDVDIWEHSEVFEQDKGLEEACDACTDGDRQVPAELEAAEPQTSLASLLRK 
SFKLQKEDNADVDIWEHSEVFDHDKDLKEACNVCTDSDRQVPAALEAAEHQASLASLARK 
DFALPKKDPGDVDIWEHSPVFDHDKALNEACNVCTDPDRQVAAEVEAAEPQASLGSLLPK 
SFALPKNDNCDIDTWEHSIVFDRDKALQEAYNMCRDSDRQVVAELEAAEHQASLGSLLGK 
VFALPKGDNGDVDFWEHSAVFDQDKALQEACSACTDVDRQVKAEHEAAEDQGSLGSLLRK 
AFALTKSDVEDMDVWEASEVFEHDKPLEAACNECTDRDRQVTSELEAAEPQASLGNLLWK 
AFALSKKDIDDIDVWENSEVFNSDKPLQAACNECTDRDRQVTTEYEAAEPQASLGNLLRK 
AFKLDKKDVQDIDVWEHSNVFNLDKPLPAACNECTDRDRQVTTELEAAEPQASLGNLLRK 
AFKLRKKDVDDIDVWEHSEVFNHDKPLKAACNDCTDRDRQVNTEFEAAEPQASLGNLLRK 
AFALAKRDVDDVDVWEHAEVFNKDKSLSAACNRCTDSDRQVITELEAAEPKASLGNLLRK 
AFALAKKDVHDTDVWEHSEVFHHDKPLEAACGQCTDSDRQVATELEAAESKASLGNLLRK 
SFALPKKDNGDVDIWEHSDVFEHDKALQEACNTCTDPDRQVAPELEAAEAQAPLGSLLPK 
SFALAKKDNGDIDIWEHSDVFEHDKALQEACNTCTDPDRQVAPELEAAEPQAPLGSLLRK 
SFALPKKDNGDIDIWEHSDVFEHDKALLEACNICTDPDRQVAPELEAAEPQAPLGSLLRK 
NFALIKRDNNDVDIWEDSAVFKHDKALQEACNVCTDDDRQVAMSMEAAEPQVSLGSLLRK 
NFALVKRDGADVDIWEDSDVFDHDKALQEACNGCTDDDRQVAVRMEAAEAQVSLGTLLRK 
NFALVKRDNADVDIWEDSDVFDHDKALQEACNGCTDDDRQVAVRMEAAEPQVSLGFLLRK 
NFALVKRDNADVDIWEDSDVFDHDKALQEACNGCTDDDRQVAVAMEAAEPQVSLGFLLRK 
NIALPKKDSTDIDIWEHSEVFDYDKTLHEACNTCNDNDRQVDARMEAAEHHVSLGSLLRK 
NIALPKKDRADIDIWEHSDVFDYDKALREACAQCTDSDRQVNARVEAAEPHVPLGSLLRK 
NFALPKKDAGDIDIWEHSDVYDHDKALQEACNACTDSDRQVAAKTEAAELQVSLGSLLRK 
NFALPKKDNGDIDIWEHSDVFDHDKALQEACNACTDSDRQVGAKTEAAELKVSLGSLLRK 
NFALPKKDNGDIDIWEHSDVFDHDKALQEACNGCTDSDRQVAAKTEAAELQVSLGSLLRK 
NFALPRKDNSDIDIWEHSDVFDHDKALQEACNPCTDSDRQVASPMEAAELQVSLGSLLRK 
NFALPRKDNSDIDIWEHSDVFDHDKALQEACNPCTDSDRQVASPMEAAELQVSLGSLLRK 
SFALKKEDKSDVDIWEHSDVYGYDKSLKEACSICTDADRQVPAEIEAAEQQSSLGLRLRK 
TFPIDKEGFGDLDIWEHSDVYEHDKELSEACNICTDPDRQVMADIEAAEPQAHLGLLLRK 
AFPLDKEDYGDLDIWEHSDVFERDKELAEACNNCTDQDRQVMTDIEAAEPQAHLGLLLRK 
AFPLDKEDYGDLDIWEHSDVFERDKELAEACNNCTDQDRQVMTDIEAAEPQAHLGLLLRK 
AFPLDKEDYGDLDIWEHSDVFEHDKELNEACNDCTDQDRQVMADTEAAEPQAHLGLLLRK 
AFPLDKEDFGDLDIWEHSDVFEHDKELNEACNNCTDQDRQVMADLEAAEPQAHLGLLLKK 
AFALKKQDDVDEDNWEQSDIFPHDKRLGEACNECTDKDRQVVANKEAAELQANLGSLLEK 
AFALKKQDEVDEDNWEQSDVFSDDKRLHEACNECTDRDRQVIANKEAAELQANLGSLLRK 
AFALSKQDDVDEDNWEQSDVFSHDKRLHEACNECTDRDRQVIANKEAAELQANLGSLLRK 
SFALLKQDDYDEDNWEHSDVFAHDKELHEACNLCTDADRQVVANTEAAELHASLGSLLQK 
SFALAKQDDYDEDNWEHSDVFAHDKELHEACNGCTDADRQVIANQEAAELHAFLGSLLQK 
SFTLIKNDSQDEDDWEITDVFEHDKELSEACNECTDSDRQVAADVEAAEPQASLGSLPQK 
SFTLGRNDLVDEDDWEISDVLEHDKELAEACQDCTDSDRQVAADVEAAEPQAPLGSLLQK 

GVVTTKQQQAVAQPATRKNFLPSILRLVEQGMPTLYQDECWLIVRRNEAITTQKTASLMH 
HVVTTKQKPTVAQSATRKNFLPGIIRVLQQGMPTKYKDECWVIVRRSKAITASRTASVMH 
PVVTTKQQPTVVQSATRKRFLPGIVRTLPQAMPTLYRTECWLVVKRPEASTSNQTASLMH 
TAVTTKQKPTVLQSATRKMFLPGILRTLEQGMPTLYMEEGWLIVRRSEATIKDRTASLMH 
GVVTTNQKPDVLQSAIRKQFLPGILRDLEQGMPTLYRQECWLIVRREEAITAVQTASLMH 
RVVTTKQKPDVYQSATRKSFLPGIFRILEQGMPTLYLMECWLIVRREEAITADQTSSLMH 
QVITTKQQADVLQSATRKTFLPGIHRILEQGMPTLYRMEFWLIVRRDEIITANQTPSLMH 
GLVTTKQKPDVFQHATRKSFLPGIFRNLEQGMRTLWRYECWVIVRRCEAITRDQTANLMH 
AMVTTKQKPKVLQHALRKSFLPGIFRALTQGMPTLWRYECWMIVRRAEAIIRDQTASLMH 
KVVTTKQKPKVLQHATRKSFLPGIFRALEQGMPTVWRFECWVIVKRGEAIIRDRTASVMH 
KVVTTKQKPKVLQHATRKSFLPGIFRALEQGMPTLWRFECWVTVQRVEAIIRDQTASLMH 
RTVTTKQKPDVPQHATRKGFLPGIFRILDQGMPTLWRIECWLIVERSEAITRDQTASLMH 
TVITTKQKPDVLQHATRKSFLPGIFRVLEQGMPTLYRIECWLVVGRTEAITRDQTASLMH 
VVVTTKQKPDVLQSATRKQFLPGILRMLEQGMPTLYRLECWLIVYRSEAITATQTASIMH 
VVVTTKQKPDVLQNATRKQFLPGILRLLEQGMPTLYRLESWLIVYRSEAITADQTASLMH 
VVVTTKQKPDVLQNATRKEFLPGILRILEQGMPTLYKLECWLIVYRSEAITADQTTSLMH 
LVVTTKQKPDVLQNATRKTFLPGILRLLEQGMPTLRRLECWLIVYRNEAVTAEQTASLMD 
LVVTTKQKPDVLQSATRKQFLPGILRLLEQGMPTLHRLECWLIVYRNEAITADQTASLMD 
LVVTTKQKPDVLQSATRKAFLPGILRLLEQGMPTFHRFECWLIVYRTEAITADQTASLMG 
LVVTTKQKPDVLQSATRKAFLPGILRLLEQGMPTFHRFECWLIVYRNEAITADQTASLMG 
PVVTTKQKSDVLQSATRKVFLPGIWRLLEQGMPTLGRLECWLIVYRHEAITAFQTASQMH 
PVVTTKQQPDVLQSATRKIFLPGIWRILEQGMPTLNRLEPYLIVYRSEAITAFQTASQMH 
VVVTTKQKPEVLQSATRKTFLPGILRLLEQGMQTLYKLECWLIVYRNEAIAADQTASPMH 
VVVTTKQKPEVLQSATRKQFLPGILRLLEQGMQTLYKLECWLIVYRNEAIAADHTASPMH 
VVVTTKQKPEVLQKATRKQFLPGILRLLEQGMQTLYKLESWLIVYRNEAIAADQTASPMH 
LVVTTKQKPEVFQSATRKTFLPGILRLLEQGMPTLYRMECWLIVYRNEAITADQTASPMH 
LVVTTKQKPEVFQSATRKTFLPGILRLLEQGMPTLYRMECWLIVYRNEAITADQTASPMH 
HTVTTKQGPDVSQSGTRKQFLPGTMRILEQVMPTWYKEECCYIVRRLERTTAEETADFMH 
SRITTKQRPQVLQRGTRKEFLPGILRFLNQGMQTLHKQENWQLVPRQEAITPDRTADSMN 
SRITTKQRPQVLQRRTRKTFLPGILRFLNQGMQTLHKAENWAIVPRDESITPHRTADFMN 
SRITTKQRPQVLQRRTRKTFLPGILRFLNQGMQTLHKAENWAIVPRDESITPQRTADFMN 
SRITTKQRPQVLQRRTRKTFLPGILRFLNQGMQTLHKAEGWGIVPRDEAITPQRTADFMN 
SQITTKQRPQVLQRRTRKTFLPGILRFLNQGMQTLHKAEGWGIVPREEAITPQRTADFMN 
RMLTTKQKQEVIQDATRKRFLPGILRSLGQGMPTIGRSENWKTVKRGEAITAEKTAQMMH 
RMLTTKQKQDVIQDATRKRFLPGILRSLGQGMPTIGRNENWKTVKRVEAITAEKTAQFMH 
RMLTTKQKQEVIQDATRKRFLPGILRPLGQGMPTIGRYENWKTVKRGEAITEEKTAQFMN 
WVLTTKQNQDVIQDATRKRFLPGILRALGQGMPTISRHEVWKIVSRNEAISADKTNQFMH 
KVLTTKQNQDVIQEATRKSFLPGILRVLGQGMSTISRHEVWKIVSRSEAISADKTDQFMH 
RVLTTKQKQDVIQNGTRKRFLPGIVRKLGQGMPTISGHEEWRIVRRVEAITSEKTGQPMH 
KVLTTKQKQDVIQNDTRKRFLPGIVRTLGQGMPTISGHEEWRIVRRSEAITSEKTNQSMH 

KIAGKKGGEVGGEKQLGITLGDLYAGYHTRLVYPPPPVHDTLIENGLNNVIDWAVGPGNA 
KCAGKKGGEVGSEKQLGITLGDLYASHHTRLVYPSPPVHSTLISNGLNNVIGWVLGEGNK 
QLADKPGGEVGSEKQMGITLGDLYSCHHTRLVYPDGPVHDTLVPNVLNNVCQGESGTGNS 
QSSDKAGGEVGSEKQFGITLGDLYACHHTRLVYPQPSVHDALISNGLNNVIDFALGDGNG 
QFAAKNGGEIGSEKQLGITLGDLYAMRHTQVVYPHPPVHDIVIQNGLNNVLEIPQGRGHC 
MAAAKEGGEVGSEMQLGITFGDLYALHHTKLVYPRPPVHDILVVNGLNGVIDDAQGDGHC 
EAAAKKGGEVGSEMQLGITLGDLYAVHHSRLVYPQPAVHDILIQNGLKNVIDNLQGVGHC 
SFTAKKGAEVGGEKQLGVTLGDLYTSNHTRLVYPGPPTHETLFQNGLNNVIEFHLGDGHQ 
RFAAKKGAELGGEKQLGVTLGDLYTTHHTRLVYPPTPVHEVLFQNGLNNVVEFFLGDGHC 
AFAAKKGAEVGGEKQLGVTLGDLYTTHHTRLVYPPTPVHEILFQNGLNNVVELYLGNGHC 
RFAAKKGAEVGGEKQLGVTLGDLYTTHHTRLVYPPTPVHEILFQNGLNNVIELYLGEGHC 
WLAAKKGAEAGGEEQLGITQGDLYTSHHTKLVYPEGPVHEILFGNGLSSVVQFHLGDGRC 
WFAAKKGAEVGGEKQLGITLGDLYTLRHTRLVYLSGPVHEILFENGLSNVIEFHLGEGHY 
QLAAKTGGEVGSEKQLGITLGDLYVTHHTQLVYPHPPVHDILIENGLHVVIELTFNGGHC 
HLAGKTGGEVGSEKQLGITLGDLYVTHHTQLVYPKPPVHDILIQNGLHNVAELTFSGGHC 
QLAAKTGGEVGSEKQVGITLGDLYVTHHTQLVYPQPPVHDILIQNGLHNVIELVFNGGHC 
KTAAKRGGEVGSEKQLGITLGDLYVFYHTQLVYPEPPVHDILIRNGLNNVIELTLGEGHR 
KNAAKKGGEVVSEFQLGITLGDLYVLHHTQLVYPEPPVHDALIQNGLNNVVEVTLGEGHR 
KAAAKKGGEVVSEKQLGITLGDLYVLHHTQLVYPEPPVHDILIQNGLNNVLELTLGEGHR 
KDAAKKGGEVVSEKQLGITLGDLYVLHHTQLVYPEPPVHDILVQNGLNNVLELTLGEGHR 
RGAAKKGGEVGSEQQLGITLGDLYVFHHTELVYPQQPVHDILIQNGLNNVVEVALGEGHP 
KSAAKKGGEVGSEKQLGITLGELYVIHHTQLVYPNPPVHDILIQNGLDNVIEVTLGQGHP 
KGAAKKGGEVGSEKQLGITLGDLYVLHHTQLVYPPPPVHDILIQNGLNNVIEVGLGQGHC 
KGAAKKGGEVGSEKQLGITLGDLYVLHHTQLVYPPAPVHDILIQNGLNNVIEIGLGQGHC 
KGAAKKGGEVGSEKQLGITLGDLYVLHHTQLVYPPAPDHDILIQNGLNNVIEIGLGQGHC 
KGAAKKGGEVGSEKQLGITTGDLYVLHHTQLVYPPPPVHDILIQNGLNNVIDTTLGQGHR 
KGAAKKGGEVGSEKQLGITTGDLYVLHHTQLVYPPPPVHDILIQNGLNNVIDTTLGQGHR 
KFASKKGGEVGSERQSGITAGNLYASTHTQLVYTGPCVHDHLRKNGLSNVPKLALAVGHC 
QNAIKKGGEVGSETQFGITLGDLYAIHHTFLVYPDPAVHDFLIKNMLTDVVKMSLSNGHC 
QKAIKRGGEVGSETQFGITLGDLYAIHHTLLVYPIPPVHDFLIKNMLTDVLRISLSSGHC 
QKAIKRGGEVGSETQSGITLGDLYAIHHTLLVYPIPPVHDFLIKNMLTDVLRISLSSGHC 
QSAIKRGGEVGSETQFGITLGDLYAIHHTLLVYPIAPVHDFLIKNMLTDVVRISLSSGHC 
PNAIKRGGEVGSETQFGITLGDLYAIHHTLLVYPAPPVHDILIKNMLTDVVRISLSSGHC 
EAAPKKRGEVGSEKQLGVTLGNLYTKQHIRTVYPSAPIHETLIKNNLNDVMDVTLGGGYC 
EVAPKKGGEVGSEKQLGVTLGDLYTMHHIRTVYPAAPIHETLIKNNLNDVMEATLGGGYS 
EVAPKKGGEVGSEKQLGVTLGDLYTMNHIRTVYPSAPIHETLIKNNLYDVMEQTLGGGYS 
EIAPKKGGEAGSDKQLGVTLGDLYTLHHTRTVYPMAPIHETLLTNNLNDVLQITLGGGHC 
EVAPKKGGEVGPDKQLGVTLGDLYTMHHTRTVYPYSPIHETLLVNNLNDVLQGILGGGHC 
EIAGKEGGEMGSEEQYGVTLGDLYALDHTRAVYPTLAIHDTLIANHLNDVLEIELGAGHT 
EIAGKEGGEVGSEEQFGVTLGDLYALHHTRAVYPGAAIHDTLIVNHLSDVLENELGAGHS 

HRKKSGVQNDKFNKPNDVCNIAPKSVGSVMIFDDGYSIDSPRGVFCEFLPPNMGGETSST 
HRKKTGIHEKKHNKPSDVCNIAPKSVGNIMIFDDGYSIDTPRGVFCEFMPPNMEGESSST 
HRQKAGVHEQELNKPSDLCNIAPKSVEQEMIFDDGYSIPSPKGIFCTFEPPNMKGETSGT 
HRKKAGFHEKELNKPSDVCNIAPKSVDSIMIFDDGYSIDSPKGVFCSFDPPNMEGETHST 
HRKKENVHEKKTNKPMDICNIASKSVGYTMIFDDGYSFDSPRGVFCKFSPPNMEGETSST 
HRKRTNVRERNLNEPPDICNIAPKSVGLTMIFDDGYSINVPRGSFFNFAPPDMEGETSST 
HRKGYNTHATKANHPDDVSNIAPHSVGYAMIFDDGYSIDSPRGVFCRFAPPNMEGETTST 
HRKKPGVQEKVKNKPGDICNIALKSVGGPMIFDDGSSVDTPRGVFCAFTAPNMDGETAST 
HCKKPSVQEKGKNKPKDICNIAMKSVGGQMIFDEGSSIDAPRGVFCRFTPPNMDGETSST 
HRKTAGVQEKTKNKPKDLCNIAMKSVGGQMIFDDGPSVDSPRGVFCKFTTPNMDGETSST 
HRKKPSVQEKGKNKPKDICNIAVKAVGGQLIFDDGPSVDSPRGVFCRFIAPNMDGETSST 
HRIKPGVQEAGKNQPTDICNIATKSVGGRMVYDDGSSIDSPRGVFCKFTSPNMDGETPST 
HRKKPGVQETGNNKPSDICNIAMKSVGGKMVFDDGSSLDSPRGVFCEFTSPNMDGETPST 
HRRKGGVHEKKRNKPSDVCNIAPKSVGGTMIFDDGYSIDSPRGMYCRFAPPNMEGETSST 
HRRKEGVHEKKRNKPSDVCNIAPKSVGGAMIFDDGYSIDSPRGIYCRFAPPNMEGETSST 
HRRKGGVHEKKRNKPSDVCNIAPKSVGGTMIFDDGYSIDSPRGIYCRFAPPNMEGESSST 
HKKKSGVHEAQQNKPSDIYNIAPKAVGGAMIFDDGYSLDSPRGVFCGFGGPNMEIETRST 
HRKEYGVHEIRENKPSDVYNIAPRAVGRTMIFDDGYSLDSPRGVFCGFGPPNMEIETRST 
HRKESGVHEIRENKPSDVYNIAPKAVGGNMIFDDGYSSDSPRGVFCSFGPPNMEIETRST 
HRKESGVHEIRENKPSDVYNIAPKAVGGTMIFDDGYSADSPRGVFCGFGPPNMEIETRST 
HIKKSGVTGRENNKPTDACNIAPKAVGGTMIFDAGYSLDSPRGVFCKFWPPNMEGESQST 
HRKKSGVTTMKENKPSDVCNIAPKAVGGTMIFDDGYSLDSPRGVFCTFGPPNMEGEAQST 
HRKKSGVTEMKENKPSDVCNIAPKAVGGTMIFDDGYSLDSPRGVFMKFGPPNMEGETRST 
HRKKSGVTEIKDNKPSDVCNIAPKAVGGTMIFDDGYSLDSPRGVFMKFGPPNMEGETRST 
HRKKSGVTEIKENKPSDVCNIAPKAVGGTMIFDDGYSLDSPRGVFMKFGPPNMEGETRST 
HRKKSGVTEMKENKPCDVCNIAPKAVGGTMIFDDGYSLDSPRGVFCRFGPPNMEGETGST 
HRKKSGVTEMKENKPCDVCNIAPKAVGGTMIFDDGYSLDSPRGVFCRFGPPNMEGETGST 
HRKKLGVHEKDLNKPYDVYNIAYKSVGSTMIFDDGYSSDNPRGVFCRFTPPNMEGEAPST 
HRKKRKVHQEQTNKPNDACNIAPRSVSAMMIFDGGYSIDSPSGVLCRFSQPNMEGESCST 
HRKKRKVHQDKTNKPGDMCNIAPRSVGLMMIFDGGYSIDSPKGVLCKFSQPNMECESCST 
HRKKRKVHQEKTNKPGDMCNIAPRSVGLMMIFDGGYSIDSPKGVLCKFSQPNMACESCST 
HRKKRKVHQEKTNKPNDMCNIAPRSVGLMMIFDGGYSIDSPKGVLCAFNRPNMECESCST 
HRKKRKVHQDKTNKPNDMCNIAPRSVGLMMIFDGGYSIDSPKGVLCKFARPNMECENCST 
HHKPSEVHKLILNKPADLCNIASQSVSNMMLFDDGYSSDNPQGVFCYFAVPNMEGETCST 
HKKPSEVHKRNLNKPSDLCNIASQSVSDIMIFDEGYSIDNPQGVFCHFAVPNMEGETCST 
HRKPDEVHKRNLNKPSDLCNIASQSVSDMMIFDEGYSIDNPQGVFCHFTIPNMEGETCST 
HQKPAEVYHLKVNKPGDICNIASKSVSEMTIFDDGYSLDNPQGVFCSFELPNMDGETCST 
HRKPTEVHKQKVNKPGDICNIASKSVSGMTIFDDGYSLDNPQGVFCTFELPNMDGETCST 
HRKPQEVHEGKVNKPADVCNIAPSSVSEQVIFDDGYSIDNPQGAFCEFKAPNMQGETCST 
HRKPQEVHEPKLNKPADVCNIAPSSVSQMMIFDDGYSTDNPRGAFCEFKAPNMQGETCST 

R 
H 
Q 
Q 
Q 
Q 
Q 
Q 
Q 
Q 
N 
Q 
Q 
Q 
Q 
Q 
Q 
Q 
Q 
Q 
K 
K 
Q 
Q 
Q 
Q 
Q 
Q 
Q 
A 
A 
Q 
Q 
K 
K 
K 
K 
K 
K 
K 
