# Supplementary material for: Detecting lateral gene transfers by statistical reconciliation of phylogenetic forests
Source: BMC Bioinformatics. 2010 Jun 15;11:324. doi: 10.1186/1471-2105-11-324 (PMC2905365; doi:10.1186/1471-2105-11-324)
Supplement: Additional file 1 — The 330 simulated alignments and corresponding gene trees (true and ML) along with the 40-taxa reference species tree. [file 1471-2105-11-324-S1.ZIP › simulated_dataset_prunier/seqdata102.fas.phy_tf.tree]

((((((AGTUM1:0.053427768,(RHETL1:0.015939221,RHLEG1:0.013387601)99.799436:0.043103742)80.79949:0.023714157,SIMEL1:0.10540968)100:0.099898288,(((BABAC1:0.011479621,(BAHEN1:0.02192446,BAQUI1:0.014107282)92.6319:0.017826514)100:0.064229984,(BRABO1:0,BRSUI1:0)100:0.066114934)70.923001:0.013643856,(MELOT1:0.15704763,MESOR1:0.10320603)99.732733:0.087095662)78.641361:0.021856997)99.824804:0.10058704,(BRJAP1:0.076587809,(NIHAM1:0.040469405,RHPAL1:0.056447926)72.372401:0.014980064)100:0.12946974)87.740195:0.036897479,((JANNA1:0.16675066,(RODEN1:0.10398342,(SILIC1:0.088105907,SIPOM1:0.105496)79.465443:0.023709648)91.16708:0.038629728)91.065931:0.045177741,(PADEN1:0.20044979,RHSPH1:0.11136385)95.999032:0.058686011)100:0.2352155)36.379543:0.0063355746,(((((ANMAR1:0.053822477,ANPHA1:0.077977045)99.85069:0.13293369,((EHCAN1:0.038200576,EHCHA1:0.057574063)82.03581:0.028583006,EHRUM1:0.10772643)100:0.1577042)98.907483:0.14604398,(WOEND1:0.079026947,WOLBA1:0.099947525)99.973029:0.22270278)100:0.41160303,((GLOXY1:0.25644667,GRBET1:0.17046556)99.202877:0.11485647,(MAMAG1:0.17789087,RHRUB1:0.36230743)98.826802:0.10007921)74.276525:0.023944213)61.560601:0.024892589,(CAPEL1:0.53125894,(RIBEL1:0.11061064,((RICON1:0.038570915,RIFEL1:0.06002642)67.747813:0.014333063,(RIPRO1:0.0081744354,RITYP1:0.01328589)99.760008:0.041309169)78.324872:0.047116382)100:0.55535719)69.529688:0.056916997)90.253967:0.045250206,(CACRE1:0.23525517,(HYNEP1:0.26625,MAMAR1:0.30663298)51.909918:0.013029517)98.588794:0.043020005);
