# Supplementary material for: Detecting lateral gene transfers by statistical reconciliation of phylogenetic forests
Source: BMC Bioinformatics. 2010 Jun 15;11:324. doi: 10.1186/1471-2105-11-324 (PMC2905365; doi:10.1186/1471-2105-11-324)
Supplement: Additional file 1 — The 330 simulated alignments and corresponding gene trees (true and ML) along with the 40-taxa reference species tree. [file 1471-2105-11-324-S1.ZIP › simulated_dataset_prunier/seqdata103.fas.phy]

40	181
GLOXY1      PFIIRSCSDSASPCATSQPMIFVSRYMRKLLQPQESLFLILKYSSLAQTQNGNRVCQMAV 
GRBET1      NFVKKVCSDFASPCATSQPMILVSRYMRRLLEPQESLFLMSKYSSLIQTQNGNRVYQRTI 
RHRUB1      VFLEKVCSDPASPCALSKPMSPVLKYMRCLLSPQESLFLIIKYSSLPETQGGNRVYQVCV 
MAMAG1      DFLEKLCSDQASPCATYQPMAPGEKYLRYLLNPQEILFLTFKYSSLNQTQVGNRVYQVTG 
CACRE1      YFLDNTCSDGASPCATSQPMGPIIKYMRRLLTTKESLFLMFPYSSLKHTQQGNRVYQVAI 
HYNEP1      LFLENACSDTDSPCATSQPMGPVIKYMQRLVNQKESLFLILPYSSLAPTHNGDRVYQISI 
MAMAR1      IFLEEKCSDGDSPCASSQPMVTVIKYIQQLVTALEPLFLIFPYSAFAQTQKTNRVYQVAG 
JANNA1      EFLEGVCSDPASPCRTSQPMGSIVKYTRLLLNPQESLFLIFKYSSLAQTQSENRMYQWSI 
RODEN1      TFIESYCSDPSSPCATSQPMGSIVKYMGLLLNPQESLFLIYKYSSLAQTQIEGRVYQIKV 
SIPOM1      QFVESVCSDPASPCATSQPMGSVAKYMRLLYKSQEALFLIFKYSSLAETQNEERVFQLRI 
SILIC1      NFLENVCSDPASPCATSQPMGSIVKYMRLLMNPQEALFLIYKYSSLRQTQNENRVYQVKV 
PADEN1      NFLENGCSDPASPCATSQPMGTIVKYMLLLLASQESLFLIFKYSSLAQTQQENRVYQVKI 
RHSPH1      NFLENICSDPVSPCATSQPMGAIAKYLLLLLNPQEKLFLVFKYSSLDQTQNENRVYQIKI 
BRJAP1      HFLDKVCSDPASPCATSQPMGLIIKYIRRLLEKKENLFLIFGYSSMARTQKGNRVYRAVI 
RHPAL1      YFLDNGCSDPASPCATSQPMGLEIKYLRRLLDKKENLFLQVRYSSMAQTEKGNRVYRALV 
NIHAM1      EFLDNGCSDPASPCATSQPMGLIMKYIRRLLDKKENLFLHVRYSSMIQTQKGNRVYRAII 
SIMEL1      DFLTNTCSDLASPCATSQPMTTIIKYIRRILNTKEPLFLIVRYSSLVISEANDRVYQVIL 
AGTUM1      DFLTDTCSDLASPCATSQPMTTIIKYIRRILNPREPLFLIVRYSSLIFTEKSDRVYQVNL 
RHETL1      DFLTNACSDLASPCATSQPMTTIIKYIRRILNPREPLFLIVRYSSLIFTEKSDRVYQVSL 
RHLEG1      DFLTNACSDLASPCATSQPMITIIKYIRRILNPREPLFLIVRYSSLIFTEKSDRVYQVIL 
MELOT1      EFLTATCSDLASPCATSQPMGARIKYIRHLLSPKEGLFLIFRYSSLALTQSGNRVYQVLV 
MESOR1      NFMTSTCSDLASPCATNQPMAARIKYIRRLLNPPESLFLIFTYSSLALTQRGNRVLQVTI 
BABAC1      EFLTNSCSDLASPCATSQPMGAIIKYIRRLLDPKETLFLIFSYSSLAITQKGNRVYQIAV 
BAHEN1      EFLTNSCSDLASPCATSQPMSEVIKYIRRLLDPKETLFLIFSYSSLAITQKGNRVYQIAV 
BAQUI1      EFLTNSCSDLASPCATSQPMSEVIKYIRRLLDPKETLFLIFSYSSLAITQKGNRVYQIVV 
BRSUI1      DFLTNNCSDLASPCATSQPMGAVVKYVRQLLEPKETLFLIFRYSSLTLTQEGNRVGQLTL 
BRABO1      DFLTNNCSDLASPCATSQPMGAVVKYVRQLLEPKETLFLIFRYSSLTLTQEGNRVGQLTL 
CAPEL1      EFVTKNCSDVTSPCVSSQPMADAIHYVKRLLVSREKLFLVEHYSSLSMTHASNRVYQVTI 
RIBEL1      DFFKSKCGDVASPCATSAPMTPIKHYMKQLLTLKESLFLVYNYSSLDQKHTGNRVYQFAT 
RIPRO1      DFFKSKCGDVASPCNTSAPMTRITHYMKQLLTLKESLFLIYNYSSLDQKHTGNRVYQFAA 
RITYP1      DFFKSKCGDVASPCATSAPMTRITHYMKQLLTLKESLFLIYNYSSLDQKHTGNRVYQFAA 
RICON1      DFFKSKCGDVASPCATSAPMTRITHYMKQLLTLKESLFLIYNYSSLHQKHTGDRVYQFAA 
RIFEL1      EFSKSNCGDVASPCATSAPMTRITHYMKQLLTLKESLFLIYNYSSLDQKHTGDRVYQFAA 
EHRUM1      SFFKKSCSDVASPCATSAPMKGGMHFLKQPLTLREILFLISHYSSLDHINSGNGVYQVPE 
EHCAN1      VFFRKSCSDVASPCATSAPMKGVMHFMKQPLHLREILFLITHYSSLDHINSGNGVYQLPE 
EHCHA1      VFFLKSCSDVASPCATSAPMKGVMHFMKRPLHLREILFLITHYSSLGHINSGNGVYQLPE 
ANMAR1      VFFRKFCSDNASPCATTAPMKGVLHFVKQLLRLRETLFLVIHYSSLGQINTGSGVYQTAE 
ANPHA1      VFHRKGCSDNTSPCATSAPMKGWIHFLKQLLRLKETLFLALHYSSLRSINTGSGVYQASE 
WOLBA1      LFFRKLCSDTASPCATSAPMNSVIHFLKQLLLLGETLFLMVQYSSLPRTDLGNGVYQMGE 
WOEND1      IFFRKLCNDVSSPCATSAPMLAVLHFLKQLLLLGETLFLMIQYSSLPRTDLGNGVYQMGE 

ALELVQITVILTTDDVSRSPLDAAYGSLFLMHKPARLAATALCVSESHASSQDNLLKIKG 
ALELVQITVLLTTDEVERYPLDVAAGSLFLMHKPARMAAVALTVSEKSASSQDNLLNIKG 
AGEWEYVTILLITDDVSKQPLKADSEALFLMLKPADNAATALLVSEEKTSNQDSLLHIEA 
SSELEHVAIVLTTDPVSRERLDPAIGHLFLMLAPARLADTALEVSEKKPMNTEPYLPIQG 
ALELEQVTLILTTDDLSRGLLDATSQILFLMLKPAQGAAATLLVSEQRNGPIDVPLHISE 
KVELEQVTEVLTTDDVDRDALDNAGDGLFIMLRPARDAASAPPVSEKKPGSQDDSLHIVE 
ALELEQVTNVLVTDAINREPLDIVCKMLFNMLGPARVAANALLVSERHSGSADDTLHIKE 
AIEIDQVTLGLTTDDVSRAPLDPAIGSLFPMLNPARLAASALEVDEQDSYTADSVLRIAD 
AIELEQVTMVLPTDDVSRYLLDGAFGSLFPMLNPARLAAYALSVSEEESCTEDPALRIND 
AIELEQVTEILSTDNVSRYALDPAFGSLFEMLNPARLAAYALSVSEEESATEDPALRIND 
AIELEQVTMVLSTDDVSRLPLDVQFGSLFRMLNPARLAAYALSVSEEESCTKDPTLKIND 
AVELELVTAGLTTDDVSRYPLDSTLGSLFTMLVPATLAAPALHVSEEKSCSEDLTLRIAD 
ASEQDQVTGTLTTDDVWRWPLDGAFGSVFPMLNPARLAAGALLVSEEKSCSEDLTLRIVD 
PIELEQVTLVLTTDSVSRHPLDFSERSLFIMLVPARLATVALPVSEKKEGSKNRTLHILD 
PIQLEQITLGLTTDSVSRHPLDYTVRSLFLMLRPARLATAALPVSEKEQGNKDPSLHILD 
PIQLEQVTLVLTTDGVSRHPLDFTVRSLFIMLRPARLATAALPVCEKKQSSNDPTLHILD 
AMEVEEASEFLTTDQVSRKALDGALRSLCIMLTPAKIATSALFVSEKVAGSENTLLHILE 
AMEIEEASEFLTTDEVSRKALDGAVRSLFIMLAPAQVATSALNVSEKRNGSDNKRLHILE 
AMEIEEASEFLTTDAVSRKALDGAVRSLFIMLAPAQVATSALNVSEKRKGSENSSLHILE 
AMEIEEASEFLTTDAVSRKALDGAVRSLFIMLAPAQIATSALNVSEKRKGSENSSLHILE 
AHEIEQATMVLTTDGVSRYPLDYTIKSLFIMLRPAELSTPALAVNEKRKGLEDPRLHIFE 
AHEIEQATAILTTDSVSRYPLDTAVRSLFIMLRPAKMAISALTVNEKRKGSEDPTLHIFE 
AYELEQATIVLVTDRVSRNPLDKKVKSLFIMLRPAKMATSALVVNEKRKGSEDSTLRIFE 
AYEIEQATVVLVTDNVSRNPLDKKVKSLFIMLRPAKMATSALVVNEKRKGSEDSALRIFE 
AYEIEQATVVLVTDNVSRNPLDKKVKSLFIMLRPAKMATSALDVNEKRKGSEDSALGIFE 
QFEIEQATMSLTTDAVSRTPLDKAHKSLFMMLWPAKMATSALGVNEKRKGSEDNPLQIFE 
QFEIEQATMSLTTDAVSRTPLDKAHKSLFMMLWPAKMATSALGVNEKRKGSEDNALQIFE 
ASELDTMTMFLTTDLISRPPLDRAASSLFVMLSPATLAAKALMVPERRVCATDCVLRIVG 
ADELDDVTAILQTDNVSRSPLDSVAISLFYMLGPADYAAGVLKVPEETIPEEDPILLIAG 
ADELEDVTDILQTDKVSRSPLDDVATSLFYMLDPADYAAGALRVPEDSLPEKDPALLISG 
ADELEDVTAILQTDRVSRSPLDDVATSLFYMLDPADYAAGALRVPEESLPEKDPALLITG 
ADELDDVTAILQTDKVSRSPLDDVATSLFYMLDPADYAAGALKVPEESLPEEDPVLLIAG 
ADELDDVTAVLQTDKVSRSPLDDVATSLFYMLDPADYAAGALKVPEESLPEEDPVLLITG 
ADQLKQVTTELKTDEVTRKALNFAKSSLFLMLNPANTAARTLTVPERQLPSYDTLIRIAG 
ADQLKQVTSELKTDGVTRKALNMAKSSLFLMLKPANTAASTLVVPERKLPSYDTLIRIKG 
ADKLKQVTAELKTDGVTRKALNMAKSSLFLMLNPANTAATTLIVPERKLPSYDTLIRIKG 
AMQLEQVTVDLRTDSVSRERLNLSKSSLFISLEPAKNAAPTLEVSEEKLPSHDDLIRIKR 
AQSIEQVTLDLRTDPVSRTALNLTGSSLFLSLEPAKAAATPLDVSEKKIPSQDQLIKIKG 
AAQLNLLTAKLRTDFVSRWALNLVLDSLPFMLKPAKKAAIELSVPERLVPSADLVIRIGG 
AAQLELLTCDLRTDSVSRWALNVVLDSLPFMLKPAKKAAVELTVPERLVPSADIVIRISG 

YFISDISETYFCHSQIGTLQGVFLAYTIPQPGKKLNVNENKTKMVVHTLATELMAKCKQF 
HFEVDISETYFCHSQCATLAGVFLAYTIPDPGKKLDVNEKKKKMVIHTRATELMAECKQL 
HYHGDLSDTYFCHSQCGELDGTFLASVCPPPEKKLNVNENKAKMVANTGAAEIMRKCKEL 
HPQSDISETYFCHSQCGALDGIFLADIVPPPEKKLNVNENKAKMVTKTQATEGMRKCKQL 
HFFNDISETFFCHSQCGGLGGVFLAYVAPAPEKKLEVNGNKKKMVIRTFATELMRNCRKL 
HFYVDMSETFFCHSQCAELNSLFLAAVIPIPEKKLDVNARKKKMVVGTIATEIMRKCSEL 
HFFQDISETFFCHSQCGQLHSLFLADVVPLPEKKLKVNSNKRKMVIRTHASELMRKCREL 
HFFSDISEIFFCHSQCGPLDRDFLAYVMPHPEKSLEVNANQKKMVIQTKATELMRKCKRL 
HFFDDISEIFFCHSQSGSLGGDFLAYVMPEPEKTLDMNANQKKMVIRTVATELMRKCKRL 
HFFNDTSEIFFCHSQSGSLDNCFLAFVMPEQEKTLDVNANQKKMVIRTLATELMRKCKKV 
HFFEDISEIFFCHSQSGSLDANFLAYVMPEPEKTLDINANQKKMVIRTVATELMRKCKKL 
HFFGDINEIFLCKSQCGSLDQDFLAYVMPHPEKTLELNANQKKMVLRTLATELMRKCKRL 
HFFGDINEIFFCKSQCGNLDQSFLAYVKPYHEKTLDVNANQKKMVLKTVAVELMRKCKRL 
DLFSDLSQTFFCHSQCGILRRVFLARVIPIPEKKLEVNANKQKMVQRTVATELMRKCKHL 
DFFGDLVQTFFCHSQCGILHRIFLAWVLPIPEKKLQINANKQKMVQRTVATELMRKCKQL 
DFFADLSQTFFCHSQCGILHRVFLAWVIPLPEKKLQVNATKQKMVQRTAATELMRKCKQL 
DFFSDISQTFFCHSQCGTLVLAFLAHVIPMLEKKLDINRNKQKMVVRTIATELMHKCSRL 
DFFSDISQTFFCHSQCGTLVSAFLAHVIPTPEKKLDVNRNKQKMVVRTIATELMHKCSRL 
DFFADISQTFFCHSQCNTLVNAFLAHVVPMPEKKLDVNRNKQKMVVRTLATELMHKCSKL 
DFFADISQTFFCHSQCNTLMNAFLAHVVPMPEKKLDVNRNKQKMVVRTIATELMHKCSKL 
DFFIDLSQTFFCHSQCGTLATAFLAHVIPVPEKKLDVNASKQKMVVGTVATELMYECSRR 
DFFNDISQTFFCHSQCGTLCRAFLAHVIPLPEKKLDVNANKQKMVVRTAATELMHSCSRL 
DFFTDISQTFFCHSQCGTLPGTFLAHVIPLPEKKLDVNSNKQKMVVLTVATELMHKCSRL 
DFFTDISQTFFCHSQCGTLPGTFLAHVIPLPEKKLDVNANKQKMVVLTVATERMHKCSRL 
DFFTDISQTFFCHSQCGTLPGTFLAHVIPLPEKKLDVNANKQKMVVLTVATERMHKCSRL 
DFIDDVSQTFFCHSQCGTLPGTFLAHVIPIPEKKLELNANKQKMVVRTVATELMHKCSRL 
DFIDDVSQTFFCHSQCGTLPGTFLAHVIPIPEKKLELNANKQKMVVRTVATELMHKCSRL 
YFLDDSSATYFCHSDCRALSEIFLAYVIPLPEKRLLVNENNRKIVVVTPATEAMRQCEPT 
HLKNDTSEIYFCHSQCPNLKPLFLATEMPLPEKTLTVNRNKRKIIVITLATKLMRRCEEL 
HFKNDTSETYFCHSQCPNLDPMFLATELPLPEKTLLVNRSKRKIIIITLATKLMRRCEEL 
HFKNDTSETHFCHSQCPNLEPMFLATELPLPEKTLLVNRSKRKIIIITLATKLMRRCEEL 
HFKADTSETYFCHSQCPNLDPIFLATEFPLPEKTLFVNRNKRKIIVITIATKLMRRCEEL 
HFKSDTSETYFCHSQCPNLDPMFLATEFPLPEKTLFVNRNKRKIIVITIATKPMRRCEEL 
HFFLDLSKTYFCHSQCGKLMYTFLAEVMPISEKKLGMNHGKSKIVIPTKASEDMVRCECL 
HFFTDASNTYFCHSQCGKLFYTFLALVMPCSEKKLGMNKNKSKIVIPTKATEEMTRCECL 
HFFQDASKTYFCHSQCGKLFHTFLALVMPCSEKKLGMNKNKSKIVIPTKATEEMIRCECL 
HFFIDMSTTYFCHSQCVKLSSNFLAYVMPCPEKKLGPNRHKGKIVIPTKASETMIKCEYP 
HFFVNLSTTYFCHSQCGKLSTSFLAYVMPGAEKELSMNRHKGKIILPTAASEAMIQCECP 
HFYPDLSQTYFCHSQYRKLNRVFLAFVIPASEKKLAINKGKSKIAIATSAVELMALCEES 
YFYPDMSQTYFCHSQYRKLNRVFLAFVTPKSEKKLAINKGKSKIAIATPATELMALCEES 

I 
I 
I 
I 
I 
I 
I 
I 
I 
I 
I 
I 
I 
I 
I 
I 
I 
I 
I 
I 
I 
I 
I 
I 
I 
I 
I 
I 
I 
I 
I 
I 
I 
I 
I 
I 
I 
I 
I 
I 
