# Supplementary material for: Detecting lateral gene transfers by statistical reconciliation of phylogenetic forests
Source: BMC Bioinformatics. 2010 Jun 15;11:324. doi: 10.1186/1471-2105-11-324 (PMC2905365; doi:10.1186/1471-2105-11-324)
Supplement: Additional file 1 — The 330 simulated alignments and corresponding gene trees (true and ML) along with the 40-taxa reference species tree. [file 1471-2105-11-324-S1.ZIP › simulated_dataset_prunier/seqdata103.fas.phy_tf.tree]

(((((((AGTUM1:0.042922075,(RHETL1:0.0094066972,RHLEG1:0.019258843)90.715832:0.043269663)46.888152:0.01783558,SIMEL1:0.136187)100:0.27781429,(((BABAC1:0.02177053,(BAHEN1:2.7281821e-05,BAQUI1:0.017604253)92.089266:0.03313606)96.928239:0.084173034,(BRABO1:2.2443725e-05,BRSUI1:0.0058657726)100:0.21827322)80.654645:0.063636886,(MELOT1:0.21656734,MESOR1:0.12085393)70.360994:0.02971135)45.2333:0.013715976)99.119192:0.15162001,(BRJAP1:0.11522499,(NIHAM1:0.075075307,RHPAL1:0.13018215)83.109498:0.047164029)99.927801:0.22198486)95.280862:0.11046583,(CACRE1:0.38896943,(HYNEP1:0.33148033,MAMAR1:0.51729534)70.585001:0.10520938)76.889986:0.07044799)73.491985:0.059253175,((JANNA1:0.23165383,(PADEN1:0.13880072,RHSPH1:0.21344389)93.792111:0.068564995)47.868502:0.022340521,(RODEN1:0.10365273,(SILIC1:0.078916447,SIPOM1:0.22092202)43.245643:0.017228469)87.851894:0.058602736)99.978209:0.19113221)95.144534:0.10730389,((((((ANMAR1:0.14490492,ANPHA1:0.33137819)98.881626:0.24583261,((EHCAN1:0.025560625,EHRUM1:0.19041073)44.125488:0.012919142,EHCHA1:0.038422813)96.006382:0.20459612)69.583923:0.15166838,(WOEND1:0.08565604,WOLBA1:0.084037484)99.902403:0.62530882)99.584889:0.48072562,((RIBEL1:0.12800828,(RICON1:0.020134257,RIFEL1:0.036003859)77.898186:0.026590298)41.147694:0.015596722,(RIPRO1:0.02383211,RITYP1:0.019440892)63.123488:0.031925672)100:0.63720602)72.314399:0.13499294,CAPEL1:0.81132674)98.906183:0.37879731,(GLOXY1:0.18845132,GRBET1:0.19226372)99.662638:0.24959919)33.35416:3.9531644e-05,(MAMAG1:0.43204524,RHRUB1:0.46889823)73.780012:0.098611767);
