# Supplementary material for: Detecting lateral gene transfers by statistical reconciliation of phylogenetic forests
Source: BMC Bioinformatics. 2010 Jun 15;11:324. doi: 10.1186/1471-2105-11-324 (PMC2905365; doi:10.1186/1471-2105-11-324)
Supplement: Additional file 1 — The 330 simulated alignments and corresponding gene trees (true and ML) along with the 40-taxa reference species tree. [file 1471-2105-11-324-S1.ZIP › simulated_dataset_prunier/seqdata104.fas.phy]

40	322
GLOXY1      RLHNPIVANTETDIGLQKNFIGNALMLERLPQVGFFAGKGIKEIFLLVMSGKDLPISNNT 
GRBET1      RLHNPVVTNTEIDVGLQKNFIGNALMLDPLPQVGFFAGKGIKEIFPLVLGGKDLPISNNT 
RHRUB1      RAHNLVVSSTATDVGMQKNFVGNALMLDCLPQVGFFAGKGIKDIFPLVTGGKDLPISHNN 
MAMAG1      RMHNLVVSSTNTDVGMQKNYSGSALMLELLPQVGFFAGKGIKDIFLKIIGGRDLPISNNT 
CACRE1      QVHNPTVSNAGTDTNLKTSFITDALMLELLPQVGFFAGKGIKEIFLLVGKRKDLPITHNT 
HYNEP1      RKHNPVVSNTGTDVNLQKNFITNALMLELLPQVGFFAGKGITEIFIPISGGKDLPISHNT 
MAMAR1      RMHNPAVSNTRTDVNLQKNFITNALMLELLPQVGFFAGKGIKDIFILVSAGKDLPISSNT 
JANNA1      RMHNPVVFNTSTDINLQKNFITNALMLGALPQVGFFAGTGIKEIFYLCIGGKDRPISRNT 
RODEN1      RMHNPIVFNTSTDINLQKNFITNALMLEALPQVGFYAGTGIKEIFHLFIGGKDRPISRNT 
SIPOM1      RMHNPIVFNTHTDINLQKNFITNALMLESLPQVGFFAGTGIKEIFQLCIGGKDRPISRNT 
SILIC1      RMHNPIVFNSSTDINLQKNFITNALMLESLPQVGFFAGTGIKEIFSLCIGGKDRPISRNT 
PADEN1      RMHNPIVFNTSTDIDLQKNFLMNALMLDPLPQSGFFAGTGIKEIFHLAIEGKDRPISRAT 
RHSPH1      RMHNPIVFGTNTDIELQKNFVMNALMLESLPQVGFFAGTGIKDIFHLVVGGKDRPISRNT 
BRJAP1      RVHNPAVSGTKEDVNLFKNVILNALMLELLSQVGFFAGKGIKEIFFLVVSGKDLPISNNR 
RHPAL1      RVHNPAVSGTKEDVNLHKNFILNALMLELLSQVGFFAGKGIKEIFFLVVSGKDLPISNNR 
NIHAM1      RVHNPTVSGTKEDVGLHKNFILNALMLTLLSQVGFFAGKGIKEIFFLVVEGKDLPISNNR 
SIMEL1      RMHNPLVSGTRTDVTLEKNFLMNALMLELLPQVGFFAGKGIKEIFVLIVKGKDLPISHNP 
AGTUM1      RMHNPVVSGTRVDVTLEKNFLMNALMLELLPQVGFFAGKGIKEIFILIVGGKDLPISHNT 
RHETL1      RMHNPVVSGTRTDVTLEKNFLMNALMLELLPQVGFFAGKGIKEIFILIVTGKDLPISHNT 
RHLEG1      RMHNPVVSGTRTDVTLEKNFLMNALMLELLPQVGFFAGKGIKEIFILIVGGKDLPISHNT 
MELOT1      RMRNPVVAGTQTDVNLEKNFLLNDLMLELLPQVGFFAGKGIMEIFYLIVGGTDLPISHNT 
MESOR1      RMRNPIVSGYGTDVELQKNFLMNALMLEMLPQVGFFAGKSIMEIFFLIAGGTDLPISDNT 
BABAC1      RMHNPVVAGTRTDVNNEKNFLMNALMLELLPQVGFFAGKGIKEIFYLIIGGKELPISHNT 
BAHEN1      RMHNPVVAGTRTDVNNEKNFLMNALMLELLPQVGFFAGKGIKEIFYLIIGGKELPISHNT 
BAQUI1      RMHNPVVAGTRTDVNNEKNFLMDALMLELLPQVGFFAGKGIKEIFYLIIGGKELPISHNT 
BRSUI1      RMHNPVVSGTRTDVNMEKNLLMNALMLALLPQVGFFAGKGIKEIFYLIVGGKDLPINHNT 
BRABO1      RMHNPVVSGTRTDVNMEKNLLMNALMLALLPQVGFFAGKGIKEIFYLIVGGKDLPINHNT 
CAPEL1      RTHNPLVPETITEEGLRRDFILNALVLEVLPQIGFFAGKGIKEIFGLPIGSKDLPVSRQP 
RIBEL1      RTSNPFVVDTITDHGLQKNFIINALLLDKLPQVGFFAGKGIKEILPLAIASKDLPINPNT 
RIPRO1      RTSNPFVEDTITDNGLQKNFIINALLLDGLPQVGFFAGKGIKEILPLGIASKDLPISQNT 
RITYP1      RTSNPFVEDTITDNGLQKNFIINALLLDGLPQVGFFAGKGIKEILPLGIASKDLPISQNT 
RICON1      RTYNPFVEDTVTDNGLQKNFIINALLLDGLPQVGFFAGKGIKDILPLGIASKDLPISQNT 
RIFEL1      RTSNPFVEDTITDNGLQKNFIINALLLDGLPQVGFFAGKGIKEILPLGIMSKDLPISQNT 
EHRUM1      RTHNPLVADAGTDEALQKNFIINALLLDLLPQVGFFAGKGIKEILALAILHKDLPISRNT 
EHCAN1      RTHNPLVADAGGDEALQKNFIINALLLDLLPQVGFFAGKGIKQILALVILHKDLPISRNT 
EHCHA1      RTHNTLVADASTDEALQKNFIINALLLDLLPQVGFFAGKGIKQILALVILHKDLPISRNT 
ANMAR1      RTHNPLVANTGTDKGLQKNFVANALLLDMLPQVGFFAGKGIKEILAPAILYKDLPISRNT 
ANPHA1      RTHNPLVANAGTDRGVQKNFIANALLLDVLPQVGFFAGKGIKEILALAILYKDLPISRNT 
WOLBA1      RTHNPLVAGVGTDESLHKNFISNAFLLDVLPQVGFFAGRGIKEILTLAIRSKDLHIFENT 
WOEND1      RTHNPLVAGAGTDESLQKNFITNAFLLDVLPQVGFFAGRGIKEILTLAIRSKDLHIFENT 

APIPLATTGQSDANLDPDVYRKGKIVNTPMNAETARSLNGLCNLPMLLIQVVINAYEPRN 
TPIPLANTGKSDANFDPNVYSKAKVVDTPHNAQTARSLEGLGNLPVLLIQVVMNCFEPRN 
TPSPLPDTRQSDANSIPIVYSKNKMVNTPTNTGTGRALDGLHNLPALLLQVVVNCVDPRN 
APIALANTRQSDANNVPVVYSKEKVVNTPTNAETGRPLDGLCNLPPLLMQVVVNCYEPRN 
APIPLASTKQSDKNGNPNVYTKEKVVNTPTNAETGRGLPGLQNLPLLMGQVVVNNYDPRN 
APIPLASTRQSDKNGDPSVYSKEKVVNTPTNAQTGRGLRGLQNLPLLLGQVVVNNYEPRN 
TPIPLASTRQSDRNGDPSVYSKEKVVNTPTNAETGRGLLGLQNLPLLLGQVVINTYEPRN 
LPIPLAVTRESDSNSDPVVYSQEKVVNTPTNGMTGTGLGGVHNLSLLLAQVVINGYEPRN 
VPIPIAITRQSDANSDPPVYSQEKVVNTRTNGRTGTGLGGLHNLSMLLAQVVINGYEPRN 
VPIPLAITRQSDTNSDPPVYSQEKVVGTPTNDRTGTGLGGLHNLSLLLAQVVINGYEPRN 
VPIPLAITRQSDTNSDPPVYSQEKVVNTPTNDRTGTGLGGLHNLSLLLAQVVINGYEPRN 
VPIPLAATRQADANSDPSVYSQEKVVNTPTNGETGTGLGGLHNLPLLIAQVVINGYEPRN 
VPISLAATRQSDVNSLPSVYSQEKVVNTPTNGETGTGLGGLHNLPRLIAQVVNNGYKPRN 
FPIALASTRQSDENADPGVYSQAKVVNTKTNAETGRILVGLQNLPVLLAQVVINSYEPRN 
FPCALASTRQSDENADPDVYSQEKVVNTKTNAETGRSLGGLQNLPVLLAQVVINSYEPRN 
FPIRLAVTRQSDENADPSVYSQEKVVNTKTNAETGRSLGGLQNLPMLLAQVVINSYEPRN 
IPIPLATTRQHDENIDPYVYSQEKVVNTPTNEETGRELGGLPNLPRLLAQIVCNSSELRN 
FPIPLASTRQSDENIDPYVNSQEKVVNTPTNEETGRELGGVGNLPMLLAQIVCNSSELRN 
FPIPLASTRQSDENIDPYVYSQEKVVNTPTNEDTGRELGGLLNLPMLLAQIVCNSSELRN 
FPIPLASTRQSDENIDPYVYSQEKVVNTPTNEETGRELGGLLNLPMLLAQIVCNSSELRN 
FPIPLATTRESDVNTDPSVYSQEKIVNTPTNEPTGRSLAGLPNLPTLIAQIVHNPSELRN 
FPIPLATTRESDENTDPSVYSQEKIVNTPTNEETGRGLGGLPNLPMLIAQIVGNPMELRN 
FPIPLATTRQSDENTDPAVYSQEKVVNTATNEETGRGLGGLPNLPCLNVQIVCNSNELRN 
FPIPLATTRQSDENTDPAVYSQEKVVNTETNEETGRGLGGLPNLPCLIVQIVCNFNELRN 
FPIPLATTRQSDENTDPAVYSQEKVVNTETNEETGRGLGGLPNLPVLIVQIVCNSNELRN 
FPIPLATTKQSDENTEPGVYTDEKVVTTPTNEATGRGLGGLPNLPMLIVQIVCNSSELRN 
FPIPLATTKQSDENTEPGVYTDEKVVTTPTNEATGRGLGGLPNLPMLIVQIVCNSSELRN 
APTLIANTRGLDVNSDPEVPSKEKVVETLINAHTGRTLRGLLMLTKLFTQIVLNTYNPRN 
SPIPLASNIQSDVNSEPAVYSKNKLVATSINPDTGRDLAGLQNLPELLAQIVVNPYAPRN 
SPIPLASNIQRDVNSEPIVYSKNKLVATSINPDTGRDLGGLEDLPDLLAQIVINPYAPRN 
SPIPLASNIQRDVNSEPIVYSKNKLVATSINPDTGRDLGGLEDLPDLLAQIVINPYAPRN 
SPIPLASNIQSDVNSEPIVYSKNKLVATSINPDTGRDLGGLGDLPDLLAQIVINPYGPRN 
SPIPLASNIQSDVNSEPIVYSKNKLVATSINPHTGRDLGGLVDLPDLLAQIVINPYAPRN 
PQILLAPTRQSDPNSDPTIYIRDKVVDSPINAGTGRGGKGNGNLPSLLFQIVMNPFQPRN 
PQIILAPTTKSDPNSDPIIYIREKVVDSPINAGTGRSGKGNRNLPSLLFQIVSNPFQPRN 
PQIILAATTKSDPNSDPTIYIRDKVVDSPINAGTGRGGAGNRNLPYLLFQIVTNPFQPRN 
PQILLAGTRQSDPNMDPMIYIRDKVVGTPINAGTGRGGEGLRNLPNLKFQIVLNPYQPRN 
PQILLAGTRRSDPNMDPMIYIRDKIVSTPINAGTGRGGEGLRNLPNLLFQIVINPYQPRN 
TPMLLATTRQSDNNIDPVIYIADKVVDTPINAATGRSGGGLPNLPKLISQVVINEFQPRN 
TPMLLAATRQSDSNIDPVIYIADKVVDTPINAATGRSGGGLPNLPKLISQIVINEFQPRN 

HENCLLTGGRTSDEKYAAVYQKCNFKYFWKAASSTIQNGVYLGAYDVLNNCALIKQEAFE 
EENCLLTGGLTSDDKYAQVYQKFSFKYYWRAASSTVQHNVYLGAYDVLRNCALVKQEPFQ 
HEECLLTGGLNSDEQYAQVYQKRSFQYYWQAASSTVQTKVYLGPYDVLNNCALVKQEPFD 
HENCLLTGGLDSEEKYAQVYQKRSFKYYWYAASSTIQRNVYLAAYDVFNNCALVKQEPFK 
HEYCLLTGGLNSNDRYALVYQKTSYKYYWSAASSTGQPFSYLNAYDALNNCALVKQEPFE 
HENCLLTGGLNSEEKYAMVYQKQSFMYYWSEASVTEQPTAYLGAYDALNNCALVKQEPFE 
HENCLLTGGLNSEEKYAMVYQKQSFKYYWSAASATEQPNAYLGAYDALNNCALVKQEPFP 
HENCLLTGGLNSDERYALVYQKGSFKYLWSAASNTTQYATYLGAYDALIDCALVKRDPFG 
HENCLLTGGLNSDERYAMVYQKGSFKYLWSAASNTTQYSTYLGAYDDLNNCAIVKRDPFG 
HENCLLTGGLNSDERYAMVYQKGSFEYLWTAASNTTQYSIYLGAYDDLNNCALVKRDPFG 
HENCLLTGGLNSDERYAMVYQKGSFKYLWSAASNTTQYSTYLGAYDGLNNCALVKRDPFG 
HENCLLTGGLNPSERYAMVYQKASLKYLWSAASNTTQHSTYLGAYDALNSCALVKREPFG 
HESCLLTGGLNSEERYAMVYQKGSFKYLWSAASNTTQHSVYLGAYDSLNNCALVKREPFG 
HENCILIGGLSSTEKYATGYQKRSFKYHWSKASSTIQVQAYLGAYDALNNCALWKQEPFA 
HENCVLIGGLSSTEKFAMGYQKRSFRYHWSKASSTIQAHAYLGAYDALNNCALWKQEPFG 
HENCVLIGGLSSTEKYAMGYQKGSFRYYWSKASTTVQTHAYLGAYDALNNCALWKQEPFG 
HENCLLIGGLSSEGKYAMGYQKISFGYHWSEASKTIQTAAYLGAYDALNNCALVKQEPFF 
HENCLLIGGLSSEGKYAMGYQKVSFGYHWSEASKTVQARAYLGAYDALNNCALVKQEPFF 
HENCLLIGGLSSEGKYAMGYQKVSFGYHWSEASKTVQTRAYLGAYDALNNCALVKQEPFY 
HENCLLIGGLSSEGKYAMGYQKVSFGYHWSEASKTVQTRAYLGAYDALNNCALVKQEPFY 
HENCLLIGGLSNDEKYAMGYQKESFGYSWSETSSTIQRSGYLGAYDALNNCALAKQEPFG 
HENCLLIGGLSNEEKYAMGYQKQSFGYHWSEASSTIQKAAYLGAYDALNNCALVKQEPFE 
HENCLLIGGLSSEEKYAMGYQKRSFGYHWSEASSTIQRSAYLGAYDALNNCALVKQEPFW 
HENCLLIGGLSSEEKYAMGYQKRSFGYHWSEASSTIQRSSYLGAYDALNNCALVKQEPFW 
HENCLLIGGLSSEEKYAMGYQKRSFGYHWSEASSTIQRSTYLGAYDALNNCALVKQEPFW 
HENCLLIGGLSSAEKYAMGYQGKLFGYHWSEASSTIQRSAYLSALDVLNNCALVKEEPFW 
HENCLLIGGLSSAEKYAMGYQGKLFGYHWSEASSTIQRSAYLSALDVLNNCALVKEEPFW 
HEYCLLTGGLHSEDKSAQVYQQASFKYTWASASSTAQPIRYLGAYDALNLAALRKQKPFF 
HEDCLLTGGLNSIDRAAQAYQQDTFKYYWIPASSTAQKKKYLEAYDSLHNAALVKQEPFE 
HEDCLLTGGLNSVDRAAQAYQQNAFRYYWIPASSTAQKKKYLDAYESLHNAALIKHEPFE 
HEDCLLTGGLNSVDRAAQAYQQNAFRYYWIPASSTAQKKKYLDAYDSLHNAALIKHEPFE 
HEDCLLTGGLNPVDRAAQAYQENAFRYYWTPASSTAQKRKYLDAYDSLHNAALVKHEPFE 
HEDCLLTGGLNSVDRAAQAYQQNAFRYYWTPASYTCQKKKYLDAYDSLHNAALVKHEPFE 
HEDCLLTGGLNSIKKVAKVYRALIYKYYWSSASATGQPAKYLNAYESLNNAALRKQEPFR 
HEDCLLTGGLNAPKQVAKVYRALIYEYYWSSAFATGQPAKYLNAHESLNNAALRKQEPFR 
HEDCLLTGGLNSPKKVARVYRALIYKYYWSSASATGQPARYLNAHESLNNAALRKQEPFR 
HENCLLTGGLNSTKKVAKVYRQLMFRYYWSTASSTPQVKKYLNAFDSLNNAALRKQEPFH 
HENCLLTGGINSTKKVAKVYRQLMFKYYWSLASSTPQLLKYLNALDSLNNAALRKQEPFH 
HENCLLSGGLNSVSKVAKVYNQLMFTYYWSPASSSAQLDPYLNAYDNLNNAAIEKQEPFS 
HENCLLTGGLNSVSKVAKVYNQMMFTYYWSPASSSAQQDKYLNAYDNLNNAAIEKQEPFS 

CDIHDFDGLDFTEERKWYSIVRRKDICLVSEVISSARVGKAMECNQKGVDDDQREEGLAT 
CDIHDFDGLDFTEERKWWSILRRKDLCLVSEVISSAHVGNNMEGNEKGVDDEQRERGLAT 
CDIHDLDGLDFTEERKWYNILRRKDLCLVSEVTSSKQVGGQAEANQKGADDEDHETGLAA 
CDIHEFDGLDFTEERSWYGILRRKDLCLVSEVISSQKVGNTAEANEKGVDDDGHEVGLAT 
SDIHDFDGLDFTEERKWYAILRRKDLCLVSEETSSRQVGKAMNTNIKGLDDDGHEVGLAI 
CDIHDFDGLDFTEERKWYAILRRKDLCLVSEVTSSTRVGKAMNGNVKGIDDDGHEVGLAT 
CDIHDMDGLDFTEERKWYVILRRKDLCLVSEVTSSLRVGKATNGNIKGGDDDGHETGLAS 
CEIHSFDVLDFTDERKWYAVVRRKDLCLVSEITSSQRVGKKMEWTQKGSDDEGHEAGLAS 
CDIHSFDVLDFTDDRKWYGVIRRKDLCLVSEVTSSERVGKNMEWTQKGADDEGHEAGLAS 
CDIHSLDVLDFTDERKWCGVVRRKDLCLVSEVTSSQKVGKKMEWTQKGSDDEGHEAGLAS 
CDIHSLDVLDFTSERKWCGVIRRKDLCLVSEVTSSQRVGKKMEHTRKGVNDEGHEAGLAS 
CDIHSFDVLDFTDERKWYEVLRTKDLCLVSEVTSSQRVGKKMECTQKGADDDGHEAGLAS 
CDIHSFDVLDFTDERKWYVVLRRKDLCLVSEVTSSARVGKKMEWKQKGADDDGHEAGIAS 
CDIHDFDGLDFTEERKWYALLRRKDLCLVSEVTSSEGVGKLMDITWKGNDDNAHEMGLAA 
CDIHDFDGLDFTEERKWYALLRRKDLCLVSEVTSSEGVGMLIDITQKGDDDNGHEMGLAA 
CDIHDFDGLDFTEERKWYVLLRRKDLCLVSEVTSSEVVGKIVRITQKGDDDNGHEMGLAA 
CDIHDFDGLDFTEERRWYALICAKDLCLVSEVTSSNRIGKPLDCTHKGNDDDGHEVGLAA 
CDIHDVDGLDFTEERRWHALICRKDLCLVSEVTSSNRIGKPMDCTHKGSDDDGHEVGLAT 
CDIHDFDGLDFTEERRWYALICRKDLCLVSEVTSSNRIGKPMDCTHKGSDDDGHEVGLAT 
CDIHDFDGLDFTEERRWYALICRKDLCLVSEVTSSNRIGKPMDCTHKGSDDDGHEVGLAT 
CDIHDFDGLDFTEERRWYALLCRKDLCLVSEVTSSNRIGKPMDSTGKGDDDDGHEVGLAT 
CDIHDFDGLDFTEERRWYALLCRKDLCLVSEVTSSHRIGKAMEYTHKGDDDDGHEVGLAT 
CDIHDFDGLDFTEERRWYALLCRKDLCLVSEVTSSHRIGRPMECTHKGEDDDGHEVGLAK 
CDIHDFDGLDFTEERRWYALLCRKDLCLVSEVTSSHRIGRPMECTHKGEDDDGHEVGLAK 
CDIHDVDGLDFTEERRWYALLCRKDLCLVSEVTSSHRIGRPMECTHKGEDDDGHEVGLAK 
CDIHDFDGLDFTEERRWYSLLCRKDICLVSEVSSSNRIGRPMESTHKGEDDDRHEKGLAT 
CDIHDFDGLDFTEERRWYSLLCRKDICLVSEVSSSNRIGRPMESTHKGEDDDRHEKGLAT 
CDMHDFDGLNFTEERKQFKILRRKDLCLVSEVISSGQVGNMMEKNEKGADDDGHEVGLAH 
CDMHDFDGLDFTEERRWYSSLRAKDLCLVTEVVTLCMVGKDMQTEAKGVDDGGHEIGLAS 
CDMHDFDGLDFTEERRWYSILRRKDLCLVTEVITLCMVGKDMQGEAKGVDDDGHEIGLAG 
CDMHDFDGLDFTEERRWYSILRRKDLCLVTEVITLCMVGKDMQGEAKGVDDDGHEIGLAG 
CDMHDFDGLDFTEERRWYSILRRKDLCLVTEVITLCVVGKDMQAAAKGVDDDDHEIGLAS 
CDMHDFDGLDFTEERRWYSILRRKDLCLVTEVITLCVVGKGMQAAAKGVDDDGHEIGLAS 
CDMHDFGGLDFTEERKWNAICRRKDVCLVSEVLSSTRVGRSVLALAKGMDDDGHEMGLAD 
CDMHDFGGLDFTEERKWNAICRRKDVCLVSEVLSSSRVGRHVLTLAKGMDDDGHEMGLAD 
CDMHDFGGLDFTEERKRNAICRRKDVCLVSEVLSSTRVGRIVLALAKGMDDDGHEMGLAD 
CDMHDFDGLDFTEERKWYAICRMKDVCLVSEVLSSTRVGRSIEKLTKGVDDDGHEMGLAD 
CDMHDFDGLDFTEERKWYAICRRKDVCLVSEVLSSMRVGHSVGKLTKGGEDDGHEMGLAE 
CDMHDFDGLDFTEERKRYATMRRKDLCLVSEVLSSCRVGGTIQVLAKNMEDDGHELGLAD 
CDMHDFDGLDFTEERKRYATMRRKDLCLVSEVLSSCRVGGTIQVLAKNMEDDGHELGLAD 

RRLYKRYTKEANPFPKPLPPNVPGKVVYSDVINNQLHNMLCGSSQLGFASSEAKKITGAN 
RKKYKRWTKGANPFPKPLPPSVPGTVVYSTIINHQLHNMLCGTSQLGTAASEAKKITGAN 
RNAYKRHTKTANPTPDLLPFRVPGKVVYSEIVNDHLHNMLCGSSQLGQAGSQAKKITGAN 
RRIYKRHTKCANPLPKLIPKRVPGQVVYSEIVNCQLHNMLCGSSQLGGAKSEAKMITGAN 
RGEYKRVTKEANPNPRLLPRNVPGKVVYSYRDNDLLYNMLCGPSQLGSVSSRGKKMTGAN 
RSIYKRMTKGANPRPHNLQPRVPGKVVYSEVVNDQLHNMLCGSSQLGNAGSRGKKITGAN 
RYIYKRLTKAVNPRPKLLPPRVPGGVVYSDVVNDQLHNMLCGSSQLGNAPSRGKKITGAN 
RRYYKRMTKDANPAPNLLPHSVPGKVVYSDCVNNQLHNMLCGFSQLGKAGSQGKKITGAN 
RRPYKRMTKDANPAPKLLPRHVPGKVVYSDCVNNQLHNMLCGFVQLGVAGSEGKKITGAN 
RRSYKRMTKDANPAPNLLPHQVPGVVVYSECVNNQLHNMLCGFSQLGLAGSEGKKITGAN 
RRSYKRMTKDANPAPNLLPHSVPGVVVYSECINNELHNMLCGFSQLGLAGSEGKKITGAN 
RRYYKRMTKEANPIPRLLPQPVPGKVTYSKCVNDEIHNMLCGFSQLEQAGSQGKNITGAN 
RREYKRMTKDANPSPKLLPPAVPGRVVYSHCVNDELHNMLCGFSQLGQAGSQGKKITGAN 
REAYKRITKNANPKPKLLPPYVPGEVVYAQLVNLQLHNMLCGISQLGAADSGSKKITGAN 
REGYKRITKNANPKPKLLPPHVPGEVVYAQLVNLQLHNMLCGISQLGGAGSRSKKITGAN 
REGYKRITKNANPRPKLLPPHVPGEVVYAPFVNLHLHNMLCGISQLGGAGSRSKKISGAN 
RKFLKRMTKDANPVPRLLPPRVPGKVVYADPVNEMLHNMLCGISQLGGAGSNSKGITGAN 
RRFYKRMSKDANPLPALLPPRVPGRVVYADPVNEMLHNMLCGISQLGGADSNSKGITGAN 
RRFYKRMTKEANPIPKLLPPRVPGKVVYADPVNDMLHNMLCGISQLGGAGSNSKGITGAN 
RRFYKRMTKEANPIPKLLPPRVPGKVVYADPVNEMLHNMLCGISQLGGAGSNSKGITGAN 
RGFYKRMTKDANPVPRLFPPRVPGKVVYADPINEQLHNNLCGISQLGGAGSRSKGITGAN 
RRFYKRMTKNANPVPELFPPKVPGKVVYAHPINDQLHNNLCGISQLGGAGSRNKGITGAN 
RRYYKRMTKDANPLPKLFPPRVPGKVVYAEPVNRQLHNMLCGVSQLGGAGSRNKSITGAN 
RRFYKRMTKDANPLAKLFPPRVPGKVVYAEPVNRQLHNMLCGVSQLGGAGSRNKNITGAN 
RRFYKRMTKDANPLPKLFPPRVPGKVVYAEPVNRQLHNMLCGVSQLGGAGSRNKSITGAN 
REFYKRFTKDANPLPTLFPPHVPGKVVYAEPINETLHNILCGVSQLGGAGSANKGATGAN 
REFYKRFTKDANPLPTLFPPHVPGKVVYAEPINETLHNILCGVSQLGGAGSANKGATGAN 
RRKFKRNTKEANPDPKVMPAKVPGKVVHEETTNDTLPNMLCGYSHLGRAGSQGKKIAGAN 
RPKYKRYTKDANPLPAVLPPCVPGAVVYSDPVNTKLHNMLCGASQLGKAGSHGKKITGAN 
RPKYKRYTKDANPLPAVLPPCVPGAVVYSNPVNARLHNMLCGASQLGKAGSHGKKITGAN 
RPKYKRYTKDANPLPAVLPPCVPGAVVYSEPRNARLHNMLCGASQLGKAGSHGKKITGAN 
RPKYKRYTKDANPLPEVLPPTVPGAVVYSEPINLKLHNMLCGASQLGKAGSHGKKITGAN 
RPKYKRYTKDANPLPAVLPPTVPGAVVYSEPVNAKLHNMLCGASQLGKAGSHGKKITGAN 
RRRYKRGTKRANPFPEVLPPAVPGKVIYREIVNAKLHNMLCAISQLGLQGSPGKNITGAN 
RRKYKRGTKRANPFPEVLPPAVPGKVIYREDVNSKLHNMLCGISQLGLQGSPGKNITGAN 
RRKYKRGTKRANPFPEVLPPAVPGKVIYREDVNAKLHNMLCGISQLGAQGSPGKNITGAN 
RRIYKRYTKEANPFPEVLPPTVPGKVIYREVVNSKLHNMLCGISQLGVQGSPGKAITGAN 
RRIYKRFAKEANPFPEVLPPPVPGRVITRNVVNSKLHNMMCGISQLGLQGSPGKAITDAN 
RRRYKRHTKEANPIPDVLPAGVPGKVIYREIVNRTLYNMLCGVSQLGYQGSQGKSITGAS 
RRSYKRHTKEANPIPDVLPAGVPGKVIYRDIVNTKLYNMLCGVSQLGYQGSQGKSITGAS 

DANLYQKFFVTQWSAKLFQIHE 
DANLYQTFFVTQWAAQLFQIHH 
SANLYQIFFVTQWAAKLFQIHH 
GAYLYKSFFVTQWAANLFQIHH 
DANLYYKFFVTQWAAKLFQING 
DANLYQRCFVTQWAAKLFQIHG 
YANLYQRFFVTQWAAKLFQIHE 
DANLYQNFFVTQWTAKLFQIHG 
DANLYQIFFVAQWTAKLFQIHG 
NANLYQVFFVTQWTAKLFQIHG 
DANLYQVFFVTQWTAKLFQIHG 
EATLYQTFFVTQWTAKLFQIHG 
EANLYQIFFVAKWTAKLFQIHG 
DANLYQPFFVTNWAAKLFQIHY 
DANLYQPFFVTNWAAKLFQIHY 
DANLYQPFFVTNWAAKLFQIHQ 
AANLYQPFFVTNWAAQLFQIHT 
AANLYRPFFVTNWAAKLFQIHS 
AASLYRPVFVTNWAAKLFQIHS 
AASLYRPFFVTNWAAKLFQIHS 
DANLYQPFFVTNWAAKLFQIHT 
DANFYQPFFVTNWAAKLFQIHY 
GASLYQTFFVTNWAAKLFQIIS 
DASLYQTSFVTNWAAKLFQIIS 
DASLYQTSFVTNWAAKLFQIIS 
SANLYQSFFVTNWEAKLFQIVM 
SANLYQSFFVTNWEAKLFQIVM 
SANLYQAFFVIQWAAKLFKIHA 
PANLYQEFFVTQWESKLFQVHV 
TANLYQHFFVTQWESKLFQIHV 
TANLYQNFFVTQWESKLFQIHV 
TANLYQNFFVTQWESKLFQIHV 
TANLYQNFFVTQWESKLFQIHV 
DAGLYSDFFVTQWASKLFQIHS 
DAGLYSDFFVTQWASKLFQIHS 
DAGLYSKFFVTQWASKLFQIHS 
EAGLYREFFVSQWASKLFQIHS 
DAGLYREFFVTQWASKLFQIHS 
IAGLYKEFFVTQWASKLFQIHR 
VAGLYKEFFVTQWASKLFQIHR 
