# Supplementary material for: Detecting lateral gene transfers by statistical reconciliation of phylogenetic forests
Source: BMC Bioinformatics. 2010 Jun 15;11:324. doi: 10.1186/1471-2105-11-324 (PMC2905365; doi:10.1186/1471-2105-11-324)
Supplement: Additional file 1 — The 330 simulated alignments and corresponding gene trees (true and ML) along with the 40-taxa reference species tree. [file 1471-2105-11-324-S1.ZIP › simulated_dataset_prunier/seqdata104.fas.phy_tf.tree]

((((((AGTUM1:0.047128024,(RHETL1:0.014792315,RHLEG1:0)82.86621:0.013516981)72.80966:0.017094916,SIMEL1:0.073589071)100:0.077122087,(((BABAC1:0.012874251,(BAHEN1:0.013257866,BAQUI1:0.013855155)73.355567:0.0087028393)99.494439:0.05651786,(BRABO1:0,BRSUI1:0)100:0.17475168)89.075279:0.0332931,(MELOT1:0.093214454,MESOR1:0.10407501)99.09901:0.05100545)58.16763:0.010387622)99.90027:0.10133245,(BRJAP1:0.075270893,(NIHAM1:0.097124273,RHPAL1:0.016505962)35.817337:0.0033859097)100:0.19576755)99.573553:0.10426978,((JANNA1:0.076804169,(RODEN1:0.065124317,(SILIC1:0.039498771,SIPOM1:0.037723796)96.835577:0.033231185)84.053636:0.024691002)98.680949:0.064076698,(PADEN1:0.11584991,RHSPH1:0.11366321)36.239934:0.0071729364)100:0.18507341)79.057622:0.036224806,((((((ANMAR1:0.049041701,ANPHA1:0.10683447)90.973771:0.072429652,((EHCAN1:0.048631451,EHCHA1:0.045687456)99.512011:0.042106437,EHRUM1:0.0097942167)100:0.14048361)94.284034:0.10201483,(WOEND1:1.2490269e-05,WOLBA1:0.054999873)100:0.27584439)99.965495:0.2246913,(RIBEL1:0.07796321,((RICON1:0.044018702,RIFEL1:0.021466599)92.24776:0.016454759,(RIPRO1:0.010984244,RITYP1:0.0036316272)93.447661:0.018044649)69.134659:0.035707007)100:0.29486012)83.079946:0.087514076,CAPEL1:0.51760775)99.794471:0.16170347,((GLOXY1:0.14501859,GRBET1:0.18926879)99.790883:0.11941704,(MAMAG1:0.18064408,RHRUB1:0.26104294)93.443137:0.060795326)93.059295:0.060774263)89.487904:0.038980194,(CACRE1:0.30563806,(HYNEP1:0.068234243,MAMAR1:0.1156794)33.400378:4.8255208e-05)99.136525:0.077908912);
