# Supplementary material for: Detecting lateral gene transfers by statistical reconciliation of phylogenetic forests
Source: BMC Bioinformatics. 2010 Jun 15;11:324. doi: 10.1186/1471-2105-11-324 (PMC2905365; doi:10.1186/1471-2105-11-324)
Supplement: Additional file 1 — The 330 simulated alignments and corresponding gene trees (true and ML) along with the 40-taxa reference species tree. [file 1471-2105-11-324-S1.ZIP › simulated_dataset_prunier/seqdata105.fas.phy]

40	255
GLOXY1      VGRVAPFEHCILSTIPIPLNSKQVKIERAPLTKCVFAASKFDGSAQYKIAKTQTANISDA 
GRBET1      VVRTALFTKCILSTIPIPFNSKLVKIDDALLTKCVFVASKFDGSAEYKFAHTQTANISDA 
RHRUB1      FVRIAGFPHCIQSTVPIPLKGKEVKIENALLTRCPFVASKFDGSANYKDARTQNANISDA 
MAMAG1      EVRTALFFRCIQATLPVPLQSKEVKIDNALLTKCNFVASKFDGSADYKNARTENANIFDA 
CACRE1      IIRAAMFANSILSTIPIPLKSKQVKVPRALLAKCLFVAKKFEGSANYKRARTKNANVGDA 
HYNEP1      MVRTAVLANSILRTIPIALKSKEVKVLAALLIKCIFVAAKFEGSASYKSARTKNANIGDA 
MAMAR1      DVRMALFATSILLTIPIPIKSKRVKVPKALLIQCGFVATKFEGSANYKDARTRNANVADA 
JANNA1      FARQALFTVSIFSTLPKPLKSKEIKVEGALLTKCMFVATKFEGSASYNPARTRNANVGDA 
RODEN1      IARSALFTVSIFSTLPTPLNSKEIKVEGALLTKCMFVATKFESSASYKAARTRNANVGDA 
SIPOM1      FARSAFFTISIFSTLPTPLKSKEIKVEGALLTKCVFVATKFDGSANYKNARTRNANVGDA 
SILIC1      FARSAFFTVSIFSTLPTPLKSKEIKVEGALLTKCLFVATKFENSATYKHARTRNANVGDA 
PADEN1      FARSALFTISIFSTLPTPLKSKEIKVEKALLTKCLFVATNFEGSAAYKDAGTRNANVGDA 
RHSPH1      LARAAHFTVSIMSTLPTPLKSKEIKVQGALLTKCMFVATNFEGSAAYKTARTRNANVGDA 
BRJAP1      IVRAAPFSVSIFSTMPIPLKPKQVKVEHALLTKCPFVALKFEGSAEYKTAQTKNANVGDA 
RHPAL1      IVRAALFAISIFSTVPIPLKPKQVKVERALLTKCPFVATKFEGSANYKTAQTKNANVGDA 
NIHAM1      SVRAAHFTISIFSTVPIPLKPKQVKVERALLTKCPFVATKFEGSATYKTAQTKNANVGDA 
SIMEL1      MVRSAYFTVSILSTVPIPLKSKQIKVEKALLTKCVFVATKFEGSANYKNARTKNANVGDA 
AGTUM1      MVRSAYFAVSILSTVPIPLKSKQIKVEKALLTKCIFVATKFEGSANYKKARTKNANVGDA 
RHETL1      MVRSAFFTVGIISTVPIPLKSKQIKVERALLTKCIFVAAKFEGSANYKKARTKNANVGDA 
RHLEG1      MVRSAFFTVSIISTVPIPLKSKQIKVERALLTKCIFVAAKFEGSANYKKARTKNANVGDA 
MELOT1      IVRSAFFTVSIFNTVPIPLKSKQVKVEKALLTKCLFVATKFEGSANYKHARTCNANAGDA 
MESOR1      LVRSALFSFSIFSTAPIPLKGKQVKVEKALLTKCTFVATKFEGSANYKQAKTKNANMGDA 
BABAC1      VVRSALFAISIIQTVPVPLKSKPVKVERALLTKCAFVATQFEGSANYKKARTANANVGDA 
BAHEN1      TVRSALFAISIVQTMPVLLKNKQVKVEKALLTKCTFVATQFEGSANYKKARTANANVGDA 
BAQUI1      IVRSALFAISIVQTVPVLLKNKQVKVEKALLTKCMFVATQFEGSANYKKARKANANVGDA 
BRSUI1      MVRSAAFSVSIFNTVPIPLQNKQVKVEKALLTKCSFVATKFEGSANYKKARTKNANVGDA 
BRABO1      MVRSAAFSVSIFNTVPIPLQNKQVKVEKALLTKCSFVATKFEGSANYKKARTKNANVGDA 
CAPEL1      LVRSAGQMSSVLSTIPLPLKSKKVKVVEALLMKVVFVASKFERSAVYKIALTRNANCGDA 
RIBEL1      GARTAVYLHSVLSTLPLPLKSKKVKVTNALLMKCRFVASKFEGSADYKEARTKNANIDDA 
RIPRO1      GARTAMYLHSVLSTLPLPLKSKKVKVTTALLMKCIFVASKFEGSADYKEARTDNANIDDA 
RITYP1      GARTAMYLHSVLSTLPLPLKSKKVKVTTALLMKCIFVASKFEGSADYKEARTDNANIDDA 
RICON1      GARTAMYDHSVLSTLPLPLKSKKVKVTTALLMKCMFVASKFEGSADYKEARTDNANIDDA 
RIFEL1      GARTAMYPHSVLSTLPLPLKSKKVKVTTALLMKCVFVASKFEGSADYKEARTDNANIDDA 
EHRUM1      LIKTAWFVQSVISTAPFPLKSKEVKVANALLMKCPFVASKFEGSAQYKGAWTENANIDDA 
EHCAN1      LIRTAWFVQSVISTVPFPLKSKGVKVATALLMKCHFVASRFEGSAQYKGAWTENANIDDA 
EHCHA1      LIRTAWFVQSVISTVPFPLKSKEVKVATALLMKCHFVASRFEGSAQYKGAWTENANIDDA 
ANMAR1      YIRTAWFAHSVMSTIPFPLKSKQVKVVRALLLKCNFVATKFEGSAPYKDAWTKNANLADA 
ANPHA1      NIRTAWFVHSVMSTVPFPLKSKQVKVVQALLLKCSFVATKFEGSALYKRAWTKNANVTDA 
WOLBA1      PIRTAWFLHSVFSTVPFPLKSKQVKVVDALLMKCLFVASKFEGSAAYKDAWTKNANAQDA 
WOEND1      PIRTAWFVHSVISTIPFPLKSKQVKVVDALLMKCLFVASKFEGSAAYKDAWTKNANAQDA 

LLRNIADCNGTGLTKQLEKFRQSLLICGLDNKTALSSSQVKVLCSPGYAFLDIQYIKMDA 
LLANIIDCNGTNLTKQLEKYAQPLIICGLDDKTALSKSLAKVLCSSGYALVDIQLTKMKR 
LICNIADCDGANLTKQTEKFDQSLSIMGLDDKTALSSAQLDVLCSLGYKSADIRLVKMSM 
LICNIADCDSTNLTKQLEKFGQSLVIMGLDDKTALSGSHFDVLCSGGYSNLDINLVKMDH 
LLMNIADRDGTNLTKQIEKYSQSLVIYGLDDKMALSISHADVLCSAAYTILDIQLAKMDR 
LLCSIADHDGTNLTKQYEKFDQSLVINGLDDKMALSQAHAGVLCSAGYAILDIKPVKMEK 
LLVNIADGDGTNLTNQREKFNQSLTIIGLDDKMALSYSHLDVLCSSGYTVLDIRPASMDS 
LMRSITDRDGTNLTKQIEKFRQSLRIIGLDTKMALSLIRTNVLCSAGYRMVDIKLVKMES 
LMRSIADRDGTNLTKQIEKFRQSLRIIGLDNKMALSLIKTDVLCSVGYSTLDIKLTKMEK 
LMRSIADRDGTNLTKQIEKFQQSLAIIGLDSKMALSLIRTDVLCSTGYAMLDIRLAKMEN 
LMRSIADRDGTNLTKQIEKFQQSLPIIGLDNKMALSLIQTDVLCSAGYAVLDIRLAKMEN 
LMQSIADRDGTNLTKQIEKFKQSLQIIGLENKMALSIVRAEVLCSAGYVLLDIRLPKMES 
LMKSIADRDGTNLTQQIEKFKQSLQIVGLDSKMALSIVRTDVLCSAGYCTLDIELAKMEN 
LLCNIADRDGVNLTKQIEKFPQSLVIIGLDDKMALSVSMAAVRCSYGYEGMDITFIKMDR 
LLCNIADRDRTDLTRQIEKYMQSLVIIGLDDKMALSPSMDSVRCSYGYIGMDINFIKMDR 
LLCNIADRDRTNLTRQIEKFMQSLVIIGLDDKMALSPVMDSVRCSYGYIEMDINFIKMDC 
LLCNIADHDRTKLTKQIEKFKQSLVIIGLDDKMALSAFMTDVLCSYGYSHLDIDFTKMDR 
LLCNIADRDQTKLTEQIEKFNQSLTIIGLDDKMALSAFMTDVLCSYGYTNLDIEFAKMDR 
LLENIADKDRTKLTKQIEKFDQSLAIIGLDDKMALSAFMIDVLCSFGYSQLDIDFTKMDR 
LLENIADKDRTKLTKQIEKFDQSLAIIGLDDKMALSAFMIDVLCSFGYSQLDIDFTKMDR 
LLCNISDRDSTNFTKQVEKFNQSLMIIGLDAKMALSMYMTDVLCSYGYSSLDIRFTKMDR 
LLCNIADRDSTNLTLQIEKFNQSLIIIGLDTKMALSEYMAEVLCSYGYSTLDIKFAKMDR 
LLCNIADRDRTNLTKQIEKFSQSLMIIGLDDKMALSSFMSDVLCSYGYAALDIEFVKMDR 
LLCNIADRDRTNLTKQIEKFTQSLMIIGLDGKMALSSYMSDVLCSYGYAALDIEFVKMGR 
LLCNIADRDRTNLTKQIEKFTQSLMIIGLDGKMALSSYMSDVLCSYGYAALDIEFAKMDR 
LLCNIADRDRTNLTKQIEKFNQSLTIVGLDDKMALSAYMEGVLCSYGYNTLDIKFAKMDR 
LLCNIADRDRTNLTKQIEKFNQSLTIVGLDDKMALSAYMEGVLCSYGYNTLDIKFAKMDR 
LWSNIADSDNTDLTRQPEKYSQSLVIVGLDEKTALSAAFRNVLCSCGYYRLDIHLTKMEK 
LWDNIADCDGANLTNQFEKADQSLEIIGLDVKTALSGFHREILCSAGYDQLDISMLRMDR 
LWDNIADCDGANLTNQFEKADQSLEIIGLDVKTALSPFHREILCSAGYHQLDIGLLKMDS 
LWDNIADCDGANLTNQFEKADQSLEIIGLDVKTALSPFHREILCSAGYHQLDIGLLKMDS 
LWDNIADCDGANLTNQFEKADQSLEIIGLDVKTALSPFHREILCSAGYNQLDIKMLKMDS 
LWDNIADCDGANLTNQFEKADQSLEIIGLDVKTALSPFHREILCSAGYNQFDIGMLKMET 
LWSNVADCDAANLTNQPEKYKQSLQIVGLRLKTALSRNNCVVLCSGGYQRLDIEILQMET 
LWSNVADCDAANLTNQPEKYKQSLKIVGLRLKTALSRNNCAVLCSGGYQILDIAILQMDT 
LWSNVADCDAANLTNQPEKYKQSLQIVGLRLKTALSRNNCAVLCSGGYQILDIAILQMDT 
LWANIADCDAANLTNQPEKYDQSLKIIGLDLKTALSNSNPVVLCSGGYTCLDIQILKMDP 
LWANIADCDAANLTNQPEKWDQSLIIIGLDLKTALSKSNKVVLCSGGYLVLDIPVVKMEP 
LWSDIADPDTANLTTQHEKYEQSLNIHGLDLKTALSKHYMVVLCSGGYDLLDIDLLKMDT 
LWSDIADPDTANLTDQHEKYEQSLKIHGLDLKTALSAHDMVVLCSGGYDLLDIELLKMDT 

DYGFFFEAWQGFMWLFSKAPRVSVKGNPKLRIGYLIPRIRCTVLDVIEVALIGKTVRSIF 
DSGFFFKNWQSFMWLFNKGSTVSVSCGPKLGIGYLIPRIRCTKLEVVDVILINKTCRSVF 
ESGFFFKTWQSFMWLFGKGWIISVTCDPEMGIGYLIPRFHCINLEVPEVRLIGKTARSTI 
DSGFFFKNWQSFMWLFSKGVIVSVPCDPKSGVGYLIPRLHCIALEILEVTLVGKTCRSTF 
DSGFFLKNWQTFMWLFPKNDGISVGCGPKMSIPYLIPRNRCIELEATEVLLIGKTRRNLA 
DSGFFMKAWQTFMWLFTKGLGVSVGCDPKMGIGYLIPRNQCIQLEVAEVQLIGKTHRSGA 
DNNPFLKDWQAFMWLFNKGDMISVGWGPKMGFGYLIPRSRCIQLELTEVALIEKTGRSGE 
ESGFFYKNWQTFLWLFTKGLAVSVGCDPKVGLAYLIPRYRCIDLEIQEVILIGETSRSLC 
ESGFFYKSWQTFLWLFTKGLTVSVGCDPKVGLAYLIPRYRCIELEVNEVWLIGETQRSMC 
ESGFFYKPWQTFLWLFTKGIAISVGCDPKVGLAYLIPRYRCIELEVNEVVLIGETGRSMV 
KSGFFYKPWQTFLWLFDKGLSISVGCEPKVGLAYLIPRYRCIDLEVYEVVLIGETSRSMG 
ESGFFFKNWQTFLWLFPKRIAISVGVNPKVDDSYLIPRYRCIELEVNEVILIGETGRSVC 
ESGFFFKNWQTFLWLFTKGLAISVGCDPKVGLAYLIPRYRCIELEVHEVVLIGETSRSVC 
DSGYFFKQWQTFMWLFEKSMAMSVGCDPKMGIGFLIPRFRCIDLQLVEVALIGKTGRSAG 
DSGYFFKQWQTFMWLFEKSIAMSVGCDPKMGIGFLIPRHRCIKLQLIEVPLIGKTCRSAG 
DSGYFFKQLQTFMWLFEKSMAMSVGCDPKMGIGFLIPRQRCIELQLVVVPLIGKTCRSAG 
DSGFFFKRWQTFMWLFTKSLALSVGCAPKVGIGYLMPRYTCIELEVVEVSLIGKTCRTPY 
DNGFFFKKWQTFMWLFTKSLPVSVGCDPKVGIGYLMPRYTCIELEVVEVSLIGKTCRSPC 
DSGFFFKRWQTFMWLFPKSLAVSVGCDPKVGIGYLMPRYTCIELEVVEVSLLGKTCRSPC 
DSGFFFKRWQTFMWLFPKSLAVSVGCDPKVGIGYLMPRYTCIELEVVEVSLLAKTCRSPC 
DSGFFFQQWQTFMWAFSKSNTISVGCDPKVGIGYLILRYRCIELELIRVTLIEKTCRSPA 
LSGFFFKQWQTFMWVFVKSDTISVPCDAKVGLGYLVLRYRCIGLELIRVALIGKTARSPC 
SSGFFYKQWQTFMWVFTKSPVPSVGCDPKIGLGYLIPRYRCIALELIEVGLIGKTCRSPC 
SSGFFFKRWQTFMWVFTKSLVPSVGCEPKVGLGYLIPRYRCIALELIEVKLIGKTCRSPG 
SSGFFFKRWQTFMWVFTKSLVPSVGCEPKVGLGYLIPRYRCIALELIEVKLIGKTCRSPG 
DSGFFFKQWQDFMWVFSKSLLISVGCDPKVGLRYLIPRFRCVQLELIEVTLIGKTLRSPC 
DSGFFFKQWQDFMWVFSKSLLISVGCDPKVGLRYLIPRFRCVQLELIEVTLIGKTWRSPC 
DNTFFFVNWQYFMWLFPKGVALSVGTAPKLDIGLLIPRYRCIKLEVVQVVLIGQTCRAAF 
GDGFFIKTWQSFMWLFDKGSAASVGNYPKMRIGYLIAKHHCITLEVIEVHLVGKVCRART 
GDGFFIKNWQTFMWLFDKGADASVQNYPKREIGYLIAKHHCIALEVVEVHLVGKACRAKA 
GDGFFIKSWQTFMWLFDKGADASVQNYPKREIGYLIAKHHCIALEVMEVHLVGKACRAKT 
GDGFFIKTWQTFMWLFDKGPDASVQNYPKREIGYLIAKHHCIALEVMEVHLVGKACRART 
GDGFFIKTWQTFMWLFDKGPDASVQDYPKREIGYLIAKHHCIALEVMEVRLVGKACRTRT 
EDGFFFKASQTFMWLFPKGNVSSVTCHPKMEIICLIPRYRCIVLEAIPVCLLGKMCRAVA 
EDGFFFKAAQTFMWLFPKGDVSSVTCHPKMEIICLIPKYRCIVLEAIPVCLLGKMCRAVA 
EDGFFFKASQTFMWLFPKGDVSSVTCHPKMEIICLIPKYRCIVLEAIPVYLLGKMCRAVA 
THGFFFKGFQPFMWLFAKGDGASVACHRKMEIAYLVPKYRCIGLEAVEVCLTGKMKRAEA 
THGFFFKGSQTFMWLFAKGWGASVVCHPKMEMAYLVPKYRCIVLEAVEVCLTGKMCRAEA 
PNGFFYKGSQTFMWLFDKGETISVACEPKLEIAYLVPKKNCIRLEEIDVGLIGKMIRIVS 
PNGFFYKGSQTFMWLFDKGEPISVACEPKLDIAYLVPKKRCIRLEEIEVGLIGKMNRIVS 

VMEIFQSRCGHHWGAQYMGLKRFNIFSFSLIELGGRDALWGVSYLIDLALELAKSKAICI 
VMGIFESRCGHHWGAQYLGLKRFRILSFNMIELGGHDALWGVNYLISLALELAKSKRICI 
AMGIMQSRCGHYWGAQKFGLKRFNILSFNLIEFGGHDALWGVKYLISLNLELAKSQHICI 
SMLIMYSRCGHYWGAQYFGLKRFNIMSFNLIDLGGHEAVWGTRYLIGLSLELAKSKQICI 
EMRIMATQCDHALGAQYFGLKRFNILSFHLIQVGGRDALWWVPYLISLALELAKGTWICI 
FMAIMRTRCGHHWGAQFLGLKRFNMLSFNLIDIGGHDALWGMTYLIPLALELAKPTWICI 
KMLIMRTRCGHHWGAQYYGLQQFNVLSFNTLELGGADALWGVPYLIPLALELAKSSWICI 
VMAIVQTRCGHHWGAQDYGLKRFNILSFELIDLGGHDALWGVPYLISLALLLAKNRWICI 
IMAIVRTRCGHHWGADDFGLKRFNILSFDLIDLGGHDALWGVPYLISLALLLAKNRWICI 
IMAIVKTRCGHHWGAQDFGLKRFNILSFDLIDLGGHDALWGVFYEISLALLLAKNRWICI 
LMPIVRTRCGPHWGAQEFGLKRFNILSFDLIDLGGHDALWGVPYEISLALLLAKNRWICI 
TMVIVSTRCGHHWGAQEFGLKRFNVLSFDLIDLGGHDALWGVPYLIPLALLLAKNRWICI 
VMAIVSTRCGYHWGAQAFGLKRFNILSFDLIEPGGHDALWGVPYLIPLALLLAKNRWICI 
SMEIVRTRCGHHWGAQYFGLKRFNTLSFQLIELGGHDAPWGVPYLIPLDLELAKSKWICI 
SMIIVRTRCGHHWGAQYFGLKRFNILSFQLIELGGHDAPWGVPYLIPLDLELAKSKWICI 
SMVIVRTRCGHHSGAQYFGLKRFNILSFQLIELGGHDAFWGVAYLIPLDLELAKSKWICI 
VMSIMRTRCGHHWGAQLFGLKKFNILSFQLIELGGHDKVWCVPYLIPLSLELAKSKWICI 
MMKIMRTRCGHHWGAQVFGLKKFNILSFQLIELGGHEAVWCVPYLIPLSLELAKTKWICI 
MMSIMRTRCGHHWGAQLFGLKKFNILSFQLIELGGHEAVWCVTYLIPVSLELAKSKWICI 
MMSIMRTRCGHHWGAQLFGLKKFNILSFQLIELGGHEAVWCVTYLIPVSLELAKSKWICI 
VMPIMTTRCGHHWGAQYVGLGKFNILSFRLIDLGAHDAQWCVSYLIPLSLELAKSKWICI 
VMPIMRTRCGHHWGAQFFGLKKFNILSFQLIEFGGHDAQWCVAYPIPLCLELAKSKWICI 
IMSIMGTRCGHHWGAQNFGLKKFNILSFQLIDLGGHDAQWCVPYLIPLSLELAKSKWICI 
IMSIMGTRCGHHWGAQNFGLKKFNILSFQLIELGGHDAQWCVPYLIPLSLELAESKWICI 
IMSIMGTRCGHHWGAQNFGLKKFNILSFQLIDLGGHDAQWCVPYLIPLSLELAKSKWICI 
VMSIMRTRCGHHWGAQFAGLKKFNILSFQLIELGGHDAQWCVPYLIPLSLELAKSNWICI 
VMSIMRTRCGHHWGAQFAGLKKFNILSFQLIELGGHDAQWCVPYLIPLSLELAKSNWICI 
LMNIMSSRCGHHWGAQIIRLTRFSVLSFSLIDLGGHDALWGVKYLIVLALELAKSIWICI 
GMEIMLSRCGHHWGAQYVGLKRFPAYSFNLIELGGHVALWAVQYLISLALDLAKSVWICI 
GMDIMISRCGHHWGAQYIGLKRFPVLSFNLIDLGGHVAMWRVQYLISLALDLAKSVWICI 
GMDIMISRCGHHWGAQYIGLKRFPVLSFNLIDLGGHVAMWRVQYLISLALDLAKSVWICI 
GMDIMISRCGHHWGAQYIGLKRFPVLSFNLIDLGGHVAMWVVQYLISLALDLAKSVWICI 
GMDIMISRCGHHWGAQYIGLKRFPVLSFNLIDLGGHVAMWGVQYLISLALDLAKSVWICI 
SMIIMGSRCGQHWGAQYFDLNRFPLLSFTLIDPGGHDAGWTVQYLIFLALELAHSVWICI 
SMIIMPSRCGQQWGAQYFDLNRFPVLSFTLIDTGGHDAGWVVQYLIFLALELAKSVWICI 
SMGIMGSRCGQHWGAQYFDLNRFPVLSFTLIDTGGHDAGWVVQYLIFLALELAKSVWICI 
YMVIMGSRCGQHWGAQLFDLKRFPVLSFNLIDPGGHRAHWIVNYLIFLALELAKVVWICI 
YMGIMGSRCGQHWGAQLFDLKRFPVLSFTLIDPGGHRARWIVKYLIFLALELAKSVWICI 
AMWINQSRCGQHWGAQYFGLKRFPILSFDLLNLGGHEAFWGVKYLIFLALELAKSAWICI 
AMWINNSRCGQHWGSQYFGLKRFPILLFDLLNLGAHDAFWGVKYLIFLALELAKSAWICI 

VFREYVAEFLELQPT 
IFREYVAEVFKMQPV 
RFREAVAERLPMQAV 
QFREVVADPVRSQAG 
AFREVVAEELEIQAR 
TFRETVAEMLEINAD 
TFRESVAETVEMPAQ 
TFREQVAEDLEVQTC 
TFKERVAENLELQAC 
TFRERVAENVSMQAC 
SFRERVAENIEMQAC 
TFREDVAEKLELQAC 
TFREQVAENLELQAC 
AFREQVAEYNSMQAR 
AFREQVAEANNMEAH 
AFREQVAEANNMQAR 
TFREQVAENRNTQAR 
TFREQVAENRKTQAR 
TFREQVAENRNTQAR 
TFREQVAENRNTQAR 
TFREQVAENRSTQAK 
TFREQVAESRDTQAR 
AFREQVAELRKDQAR 
AFGEQVAELRKDQAM 
AFGEQVAELRKDQAR 
AFREQVAENRKDQAR 
AFREQVAENRKDQAR 
SFREIVAERIILQPG 
TFKEPVAEYLRVQPG 
TFKEPVAEYLRVQPG 
TFKEPVAEYLRVQPG 
TFKEPVAEYLKVQPG 
TFKEPVAEYLRVQPG 
TFRKGVAEWQGVSSG 
TFRKGVAEWQGVTSG 
TFRKGVAEWQGVTSG 
TFRKAVAEWLEIQPV 
TFRKSVAEWLGVQPV 
TFREVVAEWFKTGPG 
TFREGVAEWFLTGPG 
