# Supplementary material for: Detecting lateral gene transfers by statistical reconciliation of phylogenetic forests
Source: BMC Bioinformatics. 2010 Jun 15;11:324. doi: 10.1186/1471-2105-11-324 (PMC2905365; doi:10.1186/1471-2105-11-324)
Supplement: Additional file 1 — The 330 simulated alignments and corresponding gene trees (true and ML) along with the 40-taxa reference species tree. [file 1471-2105-11-324-S1.ZIP › simulated_dataset_prunier/seqdata105.fas.phy_tf.tree]

((((((AGTUM1:0.066960296,(RHETL1:0.0041642645,RHLEG1:0.0041303113)100:0.072163657)53.188401:0.010521806,SIMEL1:0.044812837)99.802452:0.07763226,(((BABAC1:0.043471291,(BAHEN1:0.030012628,BAQUI1:0.010522246)97.329366:0.043722708)99.980623:0.13007303,(BRABO1:2.1200573e-06,BRSUI1:0.0041617448)100:0.10740876)77.392495:0.027245794,(MELOT1:0.14655735,MESOR1:0.1593708)87.507582:0.042605314)71.742934:0.024140533)83.784318:0.04638212,(BRJAP1:0.10839773,(NIHAM1:0.063125719,RHPAL1:0.037708801)62.285507:0.032276912)100:0.20110247)94.559914:0.08365528,((JANNA1:0.11660773,(RODEN1:0.082012437,(SILIC1:0.093052336,SIPOM1:0.063223493)94.331259:0.046973437)47.911438:0.0081081721)71.589416:0.025110952,(PADEN1:0.15933541,RHSPH1:0.087231506)72.770512:0.028973093)100:0.25743346)69.606346:0.03707268,((((((ANMAR1:0.11781794,ANPHA1:0.10381163)97.717726:0.14979424,((EHCAN1:0.023478525,EHCHA1:0.0096418459)71.827638:0.023958483,EHRUM1:0.055167287)100:0.25504482)90.828472:0.10352306,(WOEND1:0.053135254,WOLBA1:0.055930914)100:0.33650592)99.228454:0.22310128,(RIBEL1:0.07723067,((RICON1:0.020786465,RIFEL1:0.036254306)35.209706:0.0026495823,(RIPRO1:0.013584531,RITYP1:7.3134337e-06)93.454939:0.029041663)82.024992:0.060694311)100:0.36355928)87.925178:0.13507825,CAPEL1:0.52597001)98.304665:0.18281278,((GLOXY1:0.33051425,GRBET1:0.18596453)99.504423:0.17813309,(MAMAG1:0.32199211,RHRUB1:0.29321315)92.127848:0.10921777)89.976895:0.097581495)96.832526:0.1054243,(CACRE1:0.29119617,(HYNEP1:0.28641744,MAMAR1:0.40188846)60.060984:0.027549155)84.515733:0.060655677);
