# Supplementary material for: Detecting lateral gene transfers by statistical reconciliation of phylogenetic forests
Source: BMC Bioinformatics. 2010 Jun 15;11:324. doi: 10.1186/1471-2105-11-324 (PMC2905365; doi:10.1186/1471-2105-11-324)
Supplement: Additional file 1 — The 330 simulated alignments and corresponding gene trees (true and ML) along with the 40-taxa reference species tree. [file 1471-2105-11-324-S1.ZIP › simulated_dataset_prunier/seqdata106.fas.phy]

40	184
GLOXY1      RYDRPLCFIVVLVSSSLIDAVRTEGEPTKGDRMLEDKNNWLPKRVSATHVSEALMQDWSN 
GRBET1      RYDKPLCFIVVPVKPSYIESIRDEGTPSKGARMLEDKSDWLPKRVDPIHVSEALLQDWSG 
RHRUB1      KNDPQLEAIVVDVSPSLIEGVRREGDAARGERMLEDRASWLPKRVAPGHVSEAVLQDWNG 
MAMAG1      RYDEPLAAMVVEVSPSFIDGQRDEGDRNRGQRMLDDRGNWLPKRVNPAHVSETILQDWSG 
CACRE1      WYETPLACIVVLDNNSDIEAHRGEGDRGRGVRMLEDRGRWIPKRVESAHVSEAALQDSTG 
HYNEP1      RYDPPMGCIVVVTNCSCIEVHRNQGTRALGQRMLEDRSRWLPKRVECAHVSEDALQDLSG 
MAMAR1      QYEAPLGCIVVIVNSSKIEAQRGEGSRARGLRMLEDKSRWSPKRVKPSHVSEESLQDLAG 
JANNA1      KYEASLPTTVEAVGPSGIEARRGEEWRSLGPRMLEDKAHWLPKRVEGSHVSEAVLLDLKG 
RODEN1      KYETPLGAIVRAVGPSGIEANRAAEQRSLGPRMLEDKADWLPKRVDGTHVSEAVLLDLKF 
SIPOM1      RYERPLGAIVRPVGPSGIEARRGEERRSLGPRMLEDKAHWPPKRVDESQVSELVLLDLKG 
SILIC1      RYEAPLGAIVRGVDPSGIDARRGEERRSLGPRMLEDKAHWLPKRVEEPQVSEAVLLDLKK 
PADEN1      RYDAPLGGIVKQVSSSGIEAHRGEERRALGPRMLEDKAHWLPKRVDESHVSEAVLLDLKG 
RHSPH1      RYESPFGSIVRSVSPSAIDAHRGEERRSLGPRMLEDKAHWLPKRVDESHVSEAVLLDLKG 
BRJAP1      YYESPLGCIVVLVRPSTIEAHRGEGIRKWGPRMLEDKSDWLPKRVTPAHVSEAVLQDLCK 
RHPAL1      YYEAQLGCIVVVVRPSNIEANRGEGKRKWGPRMLEDQANWLPKRVSPAHVSEAVLQDLCA 
NIHAM1      YYEAQLGCIVVVVRPSNIEANRGEGKRRWGPRMLEDKSDWLPKRVSPAHVSEALLQDLCK 
SIMEL1      RYDLRLGCIVVTVGLSVIEDHRGEGVRIRGPRMLEDKSNWLPKRVSSSHVSEAVLQDLSQ 
AGTUM1      EYDARLGCIVETVGLSVIEDQRGEGRRIRGRRMLEDKPNWLPKRVACSHVSEAVLQDPSQ 
RHLEG1      QYDARLGCIVEIVGLSVIEDHRGEGRRIRGGRMLEDKSNWLPKRVACSHVSEAVLQDLSQ 
MELOT1      KYDERLVCIVLVVGASFIQDQRGEGRRARGPRMLEEKSNWLPKRVEPSHVSEAVLQDFAS 
MESOR1      RYDSRPVCIVVWVGASIIEDQRGEGRRLRGQRMLEDKNNWLPKRVNPDHVSEAVLQDLAS 
BABAC1      RLDARLVCIVVTVGASIIEDQRGEGTRTRGPRMLEDKSNWLPKRVGPSHVSEAVLQDLGG 
BAHEN1      RLDARLVCIVVTVLASIIEDQRGEGTRARGPRMLEDKSNWLPKRVAPSHVSEAVLQDLGG 
BAQUI1      RLDARQVCIVVTTGASIIEDQRGEGTRARGPRMLEDKSNWLPKRVGPSHVSEAVLQDLGG 
BRSUI1      RYDVRLVCIVVTVRASVIENQRGEGKRARGPRMLEDKSNWLPKRVAPKHVSEALLQDLGG 
BRABO1      RYDVRLVCIVVTVRASVIENQRGEGKRARGPRMLEDKSNWLPKRVAPKHVSEALLQDLGG 
CAPEL1      RYDSQKGCIVADAEASQIEASREEGCQYKGARMMEGKPNWFPKRVTKDKVSETSYEEWYN 
RHETL1      RYDEPKSCIVACAVSSEIEPNRSKGSRYKGARMMEGKSRWFPKRVSPDRVSEASLEDWYC 
RIBEL1      QTNTPVGCIVITVESSKIPSHRKEGLRIRGDKMLEGEGQWMPKRVGNGHVSETVLQDWYT 
RIPRO1      TTNTPAGCIVITVDSSSIPDHRKEGLRTRGDRMLEGEVQWMPKRVNNGHVSEAVLQDWYA 
RITYP1      TTNTPAGCIVITVESSSIPDHRKEGLRTRGDRMLEGEVQWMPKRVNNGHVSEAVLQDWYA 
RICON1      TTNTPAGCIVIAVELSAIPSHRKEGLRTRGDRMLEGEVQWMPKRVNNGHVSEAVLQDWYA 
RIFEL1      TTNTPAGCIVITVELSSIPSHRKEGLRTRGDRMLEGEVQWMPKRVNNGHVSESVLQDWYA 
EHRUM1      RYESLIGCIVVLVDPSPIAPARGEGYYPRGERMLEGTTNWLPKRVGNNHVSEAALPDWSS 
EHCAN1      RYEKLIGCIVVLVDPSPIAPARCEGYYPRGERMLEGTKNWLPKRVSNNHVSEALLPDGSS 
EHCHA1      RYESLIGCIVVLVDPSPIAPARGEGYYPRGERMLEGTKNWLPKRVGNNHVSEALLPDWSS 
ANMAR1      RYEELIGCIVVLVDPSTIAPSRGEGYRPRGERILEGNTRWLPKRVDPSHVSEATLQDWNA 
ANPHA1      RYESLIGCIVVLVEPSNIVPCRGEGYRPRGERMLEGGTRWLPKRVDASHVSEAALEDWNS 
WOLBA1      PYENLPGCIVQAVDPSEISPERKEGRRVRGERMLEGSVRWLPKRVRTTHVYEAGLHDWYG 
WOEND1      RYENLPGCIVQAVDPSEIAPERSEGRRVRGERMLEESVRWLPKRVRTAHVYEAGLHDWFG 

TQTAKDIMLRRQQEGSGGSASFLMLWDLEIVLHFERVTLNKEMTGLIVHGSKSFLLKRQF 
VQTIKGIMMVRVQEGSGGSASLLTLWDLEIVAHYERVTLDKEMFGLIVHGSKSFNLKQQF 
IQSDKDIMCKRPQEGSGGSASYLTLWDLDIVAHFGRRTLSHTMAGLIVHRSKSFLLKNEF 
VQTDKGIMGVRVQERSEGSANFLVLWDLEIVEHLERMTLGKTMLGLIVRGSKSFILKSEF 
VQTDKGLISDRSQEGSGGSAYFLVLLDLEIVFHFERMTLKTEMTGLIVRGTKSFILKQEF 
IQTSKGIMFTRNREGSAGSASGLILLDLDIVLLFERMTLIKEMEGLIVHGSKSFTIKQEF 
VQNNKGMMFPRNQEGPGGSASLLLLLDLEIVYDFERMTLIKEMTGLIVHESKSFFLKQEF 
VQTRKGIMFIRVQEGSGGSASCLPLRDLEILSHFNRMTLKKEMTGLIVHGSKSFTLKDEF 
VQTGKRIMFLRVQEGSGGSASCLSLWDLEVIAHFERLTLPQEMSGLIVHASKSFALKEEF 
VQTGKRIMHIRVQEGSGRSASCLGLWDLEILTHFERMTLKKEMSGLIVNESKSFTLKDEF 
TQIVKRIMLIRVQEGSGRSASCLGLWDLEILSHFERMTLRGEMSGLIVHESKSFTLKDEF 
VQTGKGIMFIRVQEGSGGSASCLGLWDLEILHHFERMTLKKEMTGLIVHESKSFTLKAEF 
VQTGKGIMFIRIQEGSGGSASYLGLWDLEILCHFERTTLKKEMTGLIVQGSKSFTLKEEF 
VQTDKQIMFTRTQEGSGGSASFLALWDLEIAFYFHRMTLFMEMAGLIVHHSKSFMLKVKF 
VQTDKQIMSTRVQEGSGGSASFLALWDLEIAFYFERMTLFMEMAGLIVHHSKSFALKQKF 
VQTAKQIMFTRVQEGSGGSASFLILWDLEIALYFERMTLQMEMAGLIVHNSKSFTLKQKF 
IQTDKMILLIRKQEGSGGAASYLILWDLEIVSHFERLTLIGEMTGLIVYGSKSFHLKYRF 
IQTDKLIMLIRVQEGSGGSASYLALWDLEIVSHFERLTLISEMTGLIVYGSKSFKLKRRF 
IQTDKLIMLIRIQEGSGGSASDLSLWDLEIVSLFERLTLIPEMTGLIVYGSKSFKLKKRF 
AQTGKGIMLSRIQEGSGGSASYLGLWDLEIVSLFGRMTLTGEMTGLIVYGSKSFKLKYRF 
VQTGKGIMLTRIQEGSGGSASYLPLWDLEIVSHFERMTLIGEMSGLIVYSSKSFHLKHRF 
VQTSKAILLFRIQEGSGGSASYLALWDLEIVSHFERMTLGGEMTGLIVYGAKSFSLKHRF 
VQTNKGILLFRIQEGSGGSASYLALWDLEIVSHFERMTLGGEMTGLIVYGAKSFSLKYRF 
VQTSKGILLFRIQEGSGGSASMLALWDLEIVAHFERMTLGGEMRGLIVYGAKSFALKYRF 
VQTAKGILLSRIQEGSGGSASFLALWDLEIVSHFGRMTLLGEMTGLIVYEAKSFKLKHRF 
VQTAKGILLSRIQEGSGGSASFLALWDLEIVRHFGRMTLLGEMTGLIVYEAKSFKLKHRF 
EQTMKSMMLFRSQGGSGGTASLLALWDLEINPHFARMTLLKEMTGLIVYCIKSFVLRGEF 
EQASKGMMFGRKQEGSSGTASPLALWDLEIRIHVGRMTLIKEMTGLIVYLIKSFVLRGEF 
VQTGKGVMLDRAQEGSSGIASYLLLWEWWIIDHFERHTLFDEMTGLIVHNSKSFLLKNEF 
VQANKGVMPERAQEGSKGIASYLLLWEWWIIKHFERYTLVQEMTGLIVHNKKSFLLKKEF 
VQANKGVMPERAQEGSKGIASYLLLWEWWIIKHFERYTLVQEMTGLIVHNKKSFLLKKEF 
VQTNKGVMPNRAQEGSKGIASYLLLWEWWITKHFERYTLLAEMTGLIVHDSKSFTLKNEF 
VQTNKGVMPDRAQEGSKGIASHLLLWEWWITKHFERYTLVAEMTGLIVHDSKSFLLKSEF 
IQGEKSIMLDRKQEGSAGTANALVLWDLEIVTHGERFTLFTEMNGLIVHTSKSFGLKAEF 
IQGDKSIMVERKQEGSAGTANALVLWDLEIVRHHERMTLFAEMNGLIVHASKSFALKVEF 
IQGDKGLMLERKQEGSAGTANALVLWDLEIVRHHERMTLFAEMSGLIVHASKSFVLKAEF 
QQGDKCIMLSRNQEGSVGTANTLVLWDLEIVSHHERMTLCTEMNGLIVHVSKSFPLKEEF 
QQGNKTIMIARNQEGSAGTANALVLWDLEIVKHHERMTLYTEMNGLIVHTSKSFTLKDEF 
IQGNKCIMLQRNQEGSEGTANFLALWDLEIAHNHDRMTLFDEMNGLIVHTSKSFGLKDEF 
IQGTKCIMLQRNQEGSEGTANFLALWDLEIAHDHERMTLFEEMSGLIVHASKSFGLKDEF 

RLTYEEQGLCTEVPTLYKAWIGRSNLQDKNKHKREVYKIDSEELIAHRCIVKQSPNALEG 
RLTYVEQGSCTEVPIEYSAWIARLALQDKLKHKRGIYKIDSEELMAHRCIVPQSPNALQG 
NLTYKEQGTPSEVSGLYPAWIKTERLQDKVKHKREGYQIDKEELIAFRCIQYQNPNALQG 
NLTYREQGLCSEVSTLYNAWIQRSGLQDKLKHKRELYKIDKAELIALRYIEGQSPNAIQG 
QVIFQEQGLCVEVSSLYWAWIKKSVLQDKLKHKRESYKIGQDELCAYRCIEKQSPNALQG 
RLIFQEQGVCPEVKSLYVAWIMKNCLQDKAKHKRESYSIGKEELKADRYIEKQSPNALQG 
RLIFKEQGLIAEVMVAYLAWIKRICLQDKLKHKYEYYKIGKEELKAYRCIEKQSPNAIQG 
ELIFNEQGLIAEVPSSYLAWIQRIRLQDKIKGKRDSYKIGREEILAYRCIERQNPNAVHG 
KLIFAEQGLIVEVPTLYFAWIKRICIQDKIKGKRDSYKIGKEELLAYRCIDKQNPNALHG 
KLIFAEQGLIAEVPSLYMAWVQRICLQDKIKGKRESYKIGKEELLAYRCIERQKPNAMHG 
KLIFSEQGLIAEVPSLYLAWIQRIGLQDKIKGKREKYKIGKEELLAYRCIERQNPNAMHG 
KLIFDEQGLIAEVSSLYLAWIPRVCLQDKIKHKRESYKIGKEELLAYRCIEKQNPNALHG 
KLIFDEQGLIAEVPSLYLAWIQRICLQDKIKHKRESYNTGKEELLAYRCIEKQNPNALHG 
HLIFEEQGRVAEVSSLYLAWIRKICLSDKIKHKKEYYKIGREELIAYRCIGWQSPNAMHG 
HLVFEEQGLVAEVSSLYLAWIRRICLQDKIKHKKEYYKIGREELIAYRCIGRQSPNAMHG 
HLIFEEQGLVAEVSSLYLAWIKKICLQDKIKHKKEYYKIGREELIAYRCIGKQSPNAMHG 
RLVFEEQGLTAEVSTLYLAWIERTCLQDKLKHKKEYYKIGKEELVAYRCIKRQSPNALVG 
RLVFEERGLTAEVSTLYLAWITRTSLQDKLKHKKEYYKIGKEELVAYRCIERQSPNALHG 
KLVFEEQGLTAEVSTLYLAWITRTCLQDKLKHKKEYYKIGKEELVAYRCIQRQSPNALHG 
RLIFEEQGLTAEVPTVYLAWIERTCLQDKLKHKKEYYKIGKEELIAYRCIEGQSASALHG 
RLIFEEQGLTAEVSKAYLAWIEKTTLRDKLKHKREYYKIGKEEIIAYRCIEMQSPNALHG 
RLIFEEQGLTPEVSALYIAWIKKTCLQDKLKHKKEYYKIGKEELIAYRCIQRQSPNALHG 
RLIFEEQGLTPEVSALYIAWIKKTCLQDKLKHKKEYYNIGKEELIAYRCIERQSPNALHG 
RLIFEEQGLTPEVSALYIAWIKKACLQDKLKHKKEYYKIGKEELIAYRCIERQSPNALHG 
RLIFKEQGLIPEVSTLYLAWIPRKCLQDKLKHKKEYYKIGKEELIAYRCIEGQSPNALHG 
RLIFKEQGLIPEVSTLYLAWIPRKCLQDKLKHKKEYYKIGKEELIAYRCIEGQSPNALHG 
RLMHYVAGLCFEVSSSYRAWIIRIDLQDKVKHKRELYKLHKQELIAFRCIVSQSPNALQG 
RLMYYCAGLCFEVSSKKRAWITRINLQDKVKHKREYYKLHKQELIGLRCIAVQSPNALQG 
RLLYSCQGVSSEVPTFYLAQIRRIVLQDKVKHKRHLYQLGENELVAYRVIDLQSPDARQG 
RLLYECQGVSSEVSAFYLAQIERVALQDKVKHKRRLYKLDDEELIAYRGIEFQSPDARQG 
RLLYECQGVSSEVSAFYLAQIERIALQDKVKHKRRLYKLDDEELIAYRGIEFQSPDARQG 
RLLFECQGVSSEVSAFYLAQIKRIALQDKVKHKRRLYKLDDEELIAYRGINFQSPDARQG 
RLLYECQGVSSEVSAFYLAQIKRIALQDKVKHKRRLYKLDDEELIAYRGIDFQSPDARQG 
WLMYPCQGLCLELNVLYIAWIKRIVLQDKEKHKRGCYKLDREELMAYRCIGPQSPIAVQG 
WLMYDCQGLCSEVSVLYMAWIKRVILQDKEKHKRGCYKLDREELMAYRCISRQSPIAVQG 
WLMYDCQGLCSEVSVLYMAWIKRVVLQDKEKHKRGCYKLDREELMAYRCINEQSPIAVHG 
ILMYKCQGLCSEVSVLYMAWIKRMLLQDKEKHKRRVYKLDREELIAYRCIGKQSPIAVQG 
WLMYKCQGLCSEVSVLYEAWIQRVLLQDKEKHKRGVYKLDREEVIAYRCIGKQSPIAIQG 
RLMYKCQGLCGEVSALYIAWITRVCLQDKEKHKRGVYTLDKEELLPFRCIEAQSPIAKQG 
RLMYRCQGLCGEVSTLYVAWIAPVFLQDKEKHKRGVYTLDKEEVIPFRCIEAQSPIAQQG 

PGIA 
PGVA 
PGVA 
PGNA 
PSNA 
PGTA 
PGSA 
PGDA 
PGNA 
PGNA 
PGTA 
PGNA 
PGNA 
PGKA 
PGKA 
PGKI 
PGNA 
PGHA 
PGHA 
PGSA 
PGNA 
PGSK 
PGSK 
PGSK 
PESV 
PESV 
PGNA 
PGCA 
PKCA 
PRCA 
PRCA 
PRCA 
PRCA 
PGSV 
PGSV 
PGSV 
PGSV 
PGFV 
PRPV 
PGPV 
