# Supplementary material for: Detecting lateral gene transfers by statistical reconciliation of phylogenetic forests
Source: BMC Bioinformatics. 2010 Jun 15;11:324. doi: 10.1186/1471-2105-11-324 (PMC2905365; doi:10.1186/1471-2105-11-324)
Supplement: Additional file 1 — The 330 simulated alignments and corresponding gene trees (true and ML) along with the 40-taxa reference species tree. [file 1471-2105-11-324-S1.ZIP › simulated_dataset_prunier/seqdata106.fas.phy_tf.tree]

((((((AGTUM1:0.046427506,RHLEG1:0.052229465)95.31225:0.055346908,SIMEL1:0.074490965)98.067683:0.078902669,(((((BABAC1:0.023427281,BAQUI1:0.046041391)41.342261:0.0058440382,BAHEN1:0.019285381)98.719341:0.074887717,(BRABO1:0.0058133336,BRSUI1:0)100:0.12881238)82.132393:0.048101042,MELOT1:0.15189279)36.877641:0.0068656445,MESOR1:0.16190567)75.340915:0.028324305)99.314129:0.13749183,(BRJAP1:0.085130261,(NIHAM1:0.070551744,RHPAL1:0.041643192)49.118033:0.014171663)100:0.20826761)48.95398:0.015679944,(((JANNA1:0.16176568,(RODEN1:0.21295817,(SILIC1:0.1076599,SIPOM1:0.06315147)84.126729:0.029171675)58.458942:0.023423396)83.531731:0.032688204,RHSPH1:0.079942215)70.726371:0.029309047,PADEN1:0.049360658)100:0.21787763)79.433405:0.042131569,((((((ANMAR1:0.10599004,ANPHA1:0.11347339)62.446874:0.019006741,((EHCAN1:0.049128665,EHCHA1:0.038808087)89.816928:0.040718779,EHRUM1:0.079251811)99.031121:0.1313755)74.505681:0.11137645,(WOEND1:0.083355628,WOLBA1:0.058139981)99.839008:0.30030219)99.96866:0.30347689,(RIBEL1:0.16364321,((RICON1:0.040977563,RIFEL1:0.016411638)81.822926:0.021099403,(RIPRO1:0.010644662,RITYP1:2.6791406e-05)97.484803:0.042225219)60.976762:0.060808727)100:0.58373712)33.340779:3.3183406e-05,(CAPEL1:0.25399902,RHETL1:0.22713768)100:0.52239928)98.159802:0.12832873,((GLOXY1:0.19605459,GRBET1:0.26976748)99.281561:0.21360653,(MAMAG1:0.25816158,RHRUB1:0.47302039)85.91966:0.098827666)73.614901:0.093418634)76.893872:0.08007424,((CACRE1:0.33159472,HYNEP1:0.31722136)40.708321:0.021180248,MAMAR1:0.22638552)80.409598:0.067723195);
