# Supplementary material for: Detecting lateral gene transfers by statistical reconciliation of phylogenetic forests
Source: BMC Bioinformatics. 2010 Jun 15;11:324. doi: 10.1186/1471-2105-11-324 (PMC2905365; doi:10.1186/1471-2105-11-324)
Supplement: Additional file 1 — The 330 simulated alignments and corresponding gene trees (true and ML) along with the 40-taxa reference species tree. [file 1471-2105-11-324-S1.ZIP › simulated_dataset_prunier/seqdata107.fas.phy]

40	253
GLOXY1      MFGGIAYAPRPYGDTDPTKCGLYIKELGRSLGVILANAPLGVIEKTKLGFNEEKLFKPAS 
GRBET1      MFGGKGYAPRPYGDTDPTKCELYIKEVGCSRGVITANAPLGIIEKTKFGFNEEKMFKPAS 
RHRUB1      MYGGLEYGSLPYGNTDSTKYGLYIKELGCSVGVIAANAPLGIMEKTKIGQKEEKMVKLAS 
MAMAG1      MFGGIKYAPLPYGNIDFTKYGLYIKELGCSVGIIAANGPLGIMEKTKFGFNEEKMFKLAS 
HYNEP1      VFGGIVYAALPYGNADKTKMQLYIKEFGCSNGVIAATSPLAVIESTQMGYMEEKMVQLAS 
MAMAR1      VFGGIRYAALPYGNTDPTKHEFYIKEVACSTGVISATPPLAVIESTNRGYHEGKMFQVAS 
CACRE1      VFGGIPYAALPYGNTDPTKYDKYSKEIGSSLGVIVASPPLALIENTNLGYKEEKMFQPAS 
JANNA1      VFGGIAYAPLPMGNLDPTKYGLYAKEVNCSEGVIAANAPLGIIELHNLGNNEEKMFKLAS 
RODEN1      VFGGIVYAPLPLGNTDPTKYGLYTKEVGCSVGVIAANAPLGVIELHNLGYREEKMFKLAS 
SIPOM1      VYGGITYAPLPLGNTDPTKYGLYTKEVGCSIGVIAANAPLGVIELHTLGYNEEKMFKLAS 
SILIC1      VYGGIVYAPLPLGNTDPTKYGLYTKEVGCSVGVIAANAPLGVIELHNLGYNEEKMFKLAS 
PADEN1      IFGGIAYAPVPFGNTDRTKYGLYSKEVGCSVGVIAANAPLGIIELHNLGYLEEKMFKLAS 
RHSPH1      VFGSIVYAPVPFGNTDPTKYGLYTKEVGCSMGVIAANAPLGIIELHNLGYGEEKMFKLAS 
BRJAP1      VFGGIPYAPLPYGNTDPTKFGLYTKEIGCSAGVIGANTPLGVFETTNLGYNEEKVFRLAS 
RHPAL1      VFGGIAYAPLPYGNTDRTKFGLYTKEIGCSDGVISANTPLGVFETTDLGYNEEKVFRLAS 
NIHAM1      VFGGIEYAPLPYGNTDPTKFCLPTKEIGCSTGVISAHTPLGVFETTNLGYNEEKVFRLAS 
SIMEL1      VFGAISYAPLPHGNTDPTKYGLYTKEIGCSIGAIAANAPLGVFTTTNHGYGEEKMFTLAS 
AGTUM1      IFGAITYAPLPHGNTDPTKYGLYTKEIGCSVGVIAAGAPLGVFATTKHGYGEEKFFTLAS 
RHETL1      VFGAINYAPFPHGNTDPNKYGLYTKEIGCSIGVISAGHPLGVFATTNRGYGEEKMFTLAS 
RHLEG1      VFGAINYAPFPHGNTDPTKYGLYTKEIGCSIGVISAGHPLGVFATTNRGYGEEKMFTLAS 
MELOT1      VFGAIVYAPLPHGNTDPTKPGLYTKEIGCSRGVIAANAPLGVFESTNLGYSEEKMFKLAS 
MESOR1      VFGDINYAPSPHGNTDSTKPGLYTKEIGCSIGVIAANAPLGVFESTNIGYSEEKMFKLAS 
BABAC1      VFGAINYAPLPHGNTDFTKPGQYAKEIGCSVGVIAANAPLGIFESTNFGYSEEKMAKLAS 
BAHEN1      VFGAINYAPLPHGNTDPTKPGQYTKEIGCSVGVIAANAPLGIFESTGIGYSEEKMDKLAS 
BAQUI1      VFGAINYAPLPHGNTDPTKPGQYTKEIGCSVGVIAANAPLGVFESTGIGYSEEKMAKLAS 
BRSUI1      IFGAINYAPLPNGNTDPTKPGLYTKELGCSVGIIGANAPLGMFESTNMGYSEEKMFKLAS 
BRABO1      IFGAINYAPLPNGNTDPTKPGLYTKELGCSVGIIGANAPLGMFESTNMGYSEEKMFKLAS 
CAPEL1      VFGGIDFARVPYGNTDATKYGAYTREVGCSMGVIIADAPLGILENTKLGFSENKMFKLAS 
RIBEL1      AFGGIGYAPLPYGNTDATKYSPYMKEVGESFGAITAEAPLGSLEKAEIGLVETKIFKMAS 
RIPRO1      AFGGIGYAPLPYGNTDSTKYSPYMKEVGESLGAITAEAPLGSLEKAEIGLVEKKIFKMAS 
RITYP1      AFGGIGYAPLPYGNTDSTKYSPYMKEVGESLGAITAEAPLGSLEKAEIGLVEKKIFKMAS 
RICON1      AFGGIGYAPLPYGNTDSTKYSPYMKEVGESVGAITAEAPLGSLEKAEIGLVEKKIFKMAS 
RIFEL1      AFGGIGYAPLPYGNTDSTKYSPYMKEVGESLGAITAEAPLGSLEKAEIGLVEKKIFKMAS 
EHRUM1      VFGGVSYAPIPYGNTDHMKYSFYSKETGCSLGVIMANAPLEALEEAKAGYLEKKMFNLAS 
EHCAN1      VFGGVSYAPIPYGNTDHTKYGFYSKETGCSLGVIVADAPLEALEEAKVGFLEKKMFNLAS 
EHCHA1      VFGGVSYAPIPYGNTDHTKYGFYSKEAGCSLGVIIADAPLEALEEAKSGFVEKKMFNLAS 
ANMAR1      VFGGMSYASIPYGNTDVTKYGFYTKETGCSQGVINADAPLGVLEKAKCGLLEKKMFSLAS 
ANPHA1      VFGGMSYAPIPYGNTDVTKYGFYSKEIGCSQGVINAEAPLGVLEKAKCGYLEKKMFSLAT 
WOLBA1      VFGGIEYAPIPYGNTDITKYGFYTKEIGCSLGVINADAPLGVLEKAKAGYTEKKQLKLAS 
WOEND1      VFGGIAYAPIPYGNTDITKYGFYTKEIGCSLGVINADAPLGVLEKAKKGYIEKKQLKLAS 

GGQDWEAITYQGKVGLTFRAGSFNSNEKRVTDKKPLGLLTTMTQQKYWRTASQTIILAHE 
GKNDWEATTYQGKVGDAFRAGSFGTNEKRVTDKKPLGLLTTMTQQKYWRTASQATMLAHE 
GKDSWEATTYQGKVGGLFRTGSYGTNEKRVTDKKPLPLLTTMTQQKLWRHASQPKSLAHE 
GKDSWEATTYQGKVGAKFRIGSVANNEKRVTDKKPLGLLTTMTQQKQWRQASQMKILAHQ 
GKEVWDAATYQGKVGNLFRTSSYGMNEKRVTEKKMLRLLPAMVQQKYGRHASQAQVLAHE 
GKDLWDATAYQGKVGVVFRAGSFGMIEKRVTEKKPLRLLPDMVQQKYGRHASPTKGLAHD 
GKPLWDATTYQGKVGDLFRAGSYGTNAKRVTEKKPLPLLPAMVQQKYWRHASQTKLLAHE 
GKDLWEATTYQGKVGDLFRTGSYGFKKKRVTDKKPLTLPPTMVQQKYWRHASQVKALAHK 
GKDLWEATTYQCKVGDLFRSGSYGFYKKRVTDKKPLTLPPTMVQQKFWRNASQIKALAHE 
GKDLWEATTYQCKVGDLFRAGSYGFYKKRVTDKKPLTLLPTMVQQKFWRHASQVKALAHQ 
GKDLGEATTYQCKVGDLFRTGSYRLYKKRVTDKRPLALLHTMVQQKFWRHASQIKALAHE 
GKDLWEAGTYQGKVGGLFRTGSFGVKKKRVTDKKPLTLLPTMIQQKFWRHASQIKSVAHE 
GKDLWEATTYQGKVGDLFRTGSYGFKKKRVTDKKPLSLLPIMVQQKYWRHASQIKSLAHE 
GKHLWHATTYQGKVGGLFRARSHGANEKRVTDKKPLTLLPTMVQQKHWRHASQAKIYAHE 
GKHLWHATTYQGKVGGIFRGRSYGTNEKRVTDKKPLTLLPTMVQQKYWRHASQAKIYAHE 
GKYLWHATTYQGKVGGIFRARSQGTNEKRVTDKKPLTLLPTMVQQKYWRHASQAKIYAHE 
GRHLWHAITYQGKVGGFYRARSVGINEKRVTDKKPLILLPTMVQQKYWQHASQAKVLAHE 
GRNLWHATTYQGKIGGIYRARSCGINEKRVTDKKPLVLLPTMVQQKYWQHASQAKVLAHH 
GRNLWHATTYQGKVGGIYRARSCGINEKRVTDKKPLVLLPTMVQQKYWQHASQAKILAHE 
GRNLWHATTYQGKVGGIYRTRSCGINEKRVTDQKPLVLLPTMVQQKYWQHASQAKILAHE 
GKHLWHANTYQGKVGGVFRARSYGINEKRVTDKKPLILLPTMVQQKYLQHASQTKLKAHE 
GKLPWHATTYQGKVGGVFRARSYGVNEKRVTDKKPLILLPTMVQQKYWQHASQAKLLAHE 
GKHLWHATTYQGKVGGSFRARSYGLNEKRVTDKKPLILLPTMVQQKYWQHASQAQVLAHE 
GKHLWHATTYQGKVGANFRARSYGINEKRVTDKKPLILLPTMVQQKYWQHASQAQALAHE 
GKHLWHATTYQGKVGGNFRARSYGLNEKRVTDKKPLILLPTMVQQKYWQHASQAQALAHE 
GKHLWHATTYQGKVGAVFRARSYGINEKRVTDKKPLILLPTMVQQKYLKHASQAQVLAHE 
GKHLWHATTYQGKVGAVFRARSYGINEKRVTDKKPLILLPTMVQQKYLKHASQAQVLAHE 
GKIDWEASTYQGKNGKVFRTVSFGVSEKRVSDKLPLTLLHTMTQQKYWRGASQTKALAHD 
GDVDREANTYQGKVGNLSRPGSHGLNKKRVSDKLPLTLLLIMTQQKYWRHASQTKILAHD 
GDEDREATTYQGKVGDLSRPGSHGVNKKRVSDKLPLTLLLIMTQQKYWRHASQTKILAHD 
GDEDREATTYQGKVGDLSRPGSHGVNKKRVSDKLPLTLLLIMTQQKYWRHASQTKILAHD 
GDEDREATTYQGKVGDLSRPGSYGVNKKRVSDKLPLTLLLIMTQQKYWRHASQTKILAHD 
GDEDREATTYQGKVGDLSRPGSHGVNKKRVSDKLPLTLLLIMTQQKYWRHASQTKVLAHD 
GEDNWEVTTYQGKVGESFRYGSCGENEKRVSDKLPLALLQIMMQQQYWRNASQINGLPHD 
GEKNWEVTTYQSKVGAAFRYGSCPSSEKRVSDKLPLTLLQLMAQQQYWRNASQINGLPHD 
GEKNWEVTTYQGKVGAAFRYGSCPDNEKRVSDKLPLTLLQLMTQQQYWRNASQINGLPHD 
GEGEWEVSTYQGKVGETFRSGSSGDNEKRVSDKLPLTLLDIMTQQQYWRNASQVNGIPHD 
GEEDWEVTTYQGKVGETFRADSFANNEKRVSDKLPLTLLQIMTQQQYLRNASRVNELPHD 
GEDNWEVTTYQGKVGESFRPGSFGQNEKKVSDKLPLALLQIMTQQQYWRHASQTKMIPHN 
GEDNWEVTTYQGKVGESFRPGSFGQNEKKVSDKLPLALLQIMTQQQYWRHASQSKILPHN 

PFEGKIRDDNTAVPLWAFILQFNNETSVLFFTDSIPSQVQVRITDISLKTSPMFVEGVLF 
PFEQKIRDENDESPLWAFICQFINETSVLFFTDSIPSQVQIRITEIRLNTSPMFVEGVQL 
FFEPKIRDQNAKVPLWAFICQLNRETNVLFLTDSTPNQVQLRITEIRLNTAPMFVEGVQI 
FFEPKIRDGNAEVPLWAFICQFGTETNVLFFTESIPSQVQLRITEIRLNTVPMFVEGVQF 
FFEPKIRDQNVRVPLWAFICQFGKTTKSLFVTDSIPSQVKLRIPEIRLNTSPMFVDDVQG 
FLEIKVRDANAEVALWAFITQFGKTTKVLFVTDSITSQVQLRIPEIRLNTSPMFVDNVQF 
FFEIKISDANVEVPLWAFTCQFGKATKILFITESIPSQVQLRIPEVRLNTSPMFVDDVQF 
FFEYKICDQNAEVPLWAYVCQFGFTTKVLFITDSIPSQVQLRIPHIRLNVSPLFVYTVQI 
LFEDKICDQNAEVPLWAFVCQVGFTTKLLFITDSIPSQVQLRIPHIRLNVSPLFVSTVQF 
FFENKICDENAEVPLWAFVCQVGFTTKVLFITDSIPSQVQLRIPHVRLNVSPLFVSTVQF 
FFEDKVCDKNAEVPLWAFVCQVAFTTKVLFITDSIPSQVQLRIPHVRLNVSPLFVSSVQL 
FFEDKINDQNVEVPLWAFVCQFGYSTEILFITDSIPSQVQLRIPHIILSVSPMFVETVQF 
FFERKISDQNAEVPLWAFVCQFGFTTKVLFITDSIPSQVQLRIPHIRLSVSPMFVDTVQF 
YFEGKNRDPNEEIPLWAFLCQFGYTTNVLFSTDSIPSQVQLRIPEIRLATTPMFVDDVQY 
YFEGKNRDQNAEIPLWAFLNQFGYTTNVLFSTDSIPSQVQLRIPEIKLATSPMYVDDVQF 
YFEGKNRDQNAEIPLWAFMCQFGYTTNVLFSTDSIPSQVQLRIPEIRLATSPMFVDDVQY 
YFEGKIRDRNAEMNLWAIVCQFAYTIEVLIITDSIPSQVQLRIPEIRLDTAPMFVEEVQF 
YFEGKIRDQNAEMNLWAIVCQFAYTIEVLFITDSIPSQVQLRIPEIRLDTAPMFVEDVQF 
YFEGKIRDQNAEMNLWAIVCQFGYTIEVLFITASIPSQVHLRIPEIRLDTAPMFVEDVQF 
YFEGKIRDQNAELNLWAIVCQFQYTIEVLFITASIPSQVHLRIPEIRLDTAPMFVEDVQF 
YFEGKIRDQNAEPNLWALVCQFRYTIKVLYITDSIPSQVQLRIPNIPLDTNPMFVDDVQF 
YFEGKSRDLNAEPNLWAHVCQFMYTIKVLFITDSIPSQVQLRIPTISLDTNPMFVDDVQF 
FFEPKLRDQNAEPQLWALACQFGYTVKVLFITDSIPSQVQVRIPNIRLDTNPMFVDDVQE 
FFEPKIRDQNAEPQLWALACQFGYTVKVLFITDSIPSQVQLRLPNIRLDTNPMFVDDVQE 
FFEPKIRDQNAEPQLWALGCQFGYTVKVLFITDSIPSQVQLRLPNIRLDTNPMFVDDVQE 
FFEGKIRDQNAEPNLWALGCQFDCTIKVLFITDSIPSQVQLRIPNIRLSTNPMIVDDVQE 
FFEGKIRDQNAEPNLWALGCQFDCTIKVLFITDSIPSQVQLRIPNIRLSTNPMIVDDVQE 
FFEAKIRGQNAEFPLWLAACQFEWTTELLFFTDSIPSQVQLRITEIRLFTCSMVVNAVQY 
FNDTKIRDLNAEVGLWSALCQLNTTTQVLFFTGSVPSQVQLRITEMQLSTSPMFVDGVQF 
FNDTKIRDLNAEAPLWSSICQLTTTTQVLFFTGSVPSQVQLRITEMQLSTTPMFVDGVQF 
FNDTKIRDLNAEIPLWSSICQLTTTTQVLFFTGSVPSQVQLRITEMQLSTTPMFVDGVQF 
FNDTKIRDLNAEIPLWSSICQLTTTTQVLFFTGSVPSQVQLRITEMQLSTSPMFVDGVQF 
FNDTKIRDLNAEIPLWSSICQLTTTTQVLFFTGSVPSQVQLRITEMQLSTSPMFVDGVQF 
LFGPKIRDLNGEIPLWSAICQFGRATEVLFFTKSIPSQVRLRITEMHLNTFPMFVNGVKN 
LFGPKIRDLNGEVPLWSAICQFGSATQVLFFTKSIPSQVRLRITEMHLNTSPMFVNGVKN 
LFGPKVRDLNGEVPLWSAICQFESATQVLFFTKSIPSQVRLRITEMHLNTSPMFVYGVKN 
LFGTKIRDQNGEAPLWSAVCQLGHATEVLFFTKSIPSQVQLRITEMQLNTKPMFVHGVKN 
LFGAKIRDENGQVPLWSAVCQLGHATQVLFFTKSIPSQVQLRITEMQLNTSPMFVHGVKN 
RFGYKIRDMNGEVPLWSAVCQIDNATQVLFLTKSIPSQVQLRITEMQLPTTPMFVHDVQH 
RFGYKIRDLNGEVPLWSAVCQISNATQVLFLTKSIPSQVQLRITEMHLPTTPMFVHDVQH 

QLKARGSSRIGFKTKALDHEVLLNMGDADPDIEFGRTCVNVTRLRTESQIRSLLDGFFNL 
QLKTKESSRIGFKTKALAHEVLLNRGKADSDIEFGRTCVNVQRYRTESQIRSRLDVFFDL 
QLKPKGSPLIGFRTKALAHEMLPNAQESDSDLEFGRTVVAVQRYRTERQIKSPLDEFFDL 
QLTAGGTSLVGFRSRALSHESLPNGQEADSDIEFGRMVVIVRRYRTERQIRSRLDTFFPL 
QLSIRGGSLIGFRTKAADHETLPNVQDADSDSEFGREVVLVRRYRTERQIRSLLDVFFKL 
QLRSRRGSLIGFRTKAISHEGLANEQDADSDSESGREVVVVRRYRTEKQIRSMLDSFFEL 
QLKFKQTSLLGFRTKAGAHEWLPNVQDEDSDVEFGREVVNVMRDRTERQIRSLLDTFFEL 
QLKQEGANLIGFRTKASIHETLLNGQDPDSDVEFEREVVDVKRYRTERQIRSFLDLFFQL 
QLKQKGANLIGFRTKASLHELLPNGQEPDSDVEFEREVVDVKRYRTEQQIRSLLDLFFQL 
QLKQKGVNLIGFRTKAGIHETLPNGQDPDSDVEFEREVVDVKRYRTERQIRSLLDLFFQL 
QLKQKRANLIGFRTKASIHETLPNGQDPDSDVEFEREVVDVKRYRTERQIRSVLDLFFQL 
QLKQKGANLMGFRTKATIHETLQNGQDPDSDIEFEREVVDVKRYRTERQIRSMLDLFFTL 
QLKQKGANLIGFRTKASVHENLPNSQEPDSDVEFEREVVNVKRYRTERQIRSLLDFFFTL 
QLKPEGASLVGFRNKASAHEALPNSQQGDSDVEFGREVVLVQRYRTERQIRSQLDTFFEL 
QLRLEGASLVGFRTKASSHEALPNGSQGDSDVEFGREVVLVLRYRTERQIRSLLDDFFEL 
QLKLEGASLVGFRTKASSHEALPNAQQADSDVEFGREVVLVYRYRTERQIRSLLDAFFEL 
QLKVQGASLVGFRAKAGAHETLPNGRDNDSDVEFGRDVVGVQRYRTELQIRSPLDAFFEL 
QLKLQGADLVGFRTKAGAHETLPNQRDFDSDTEFGRDVVGVQRYRTELQIRSPLDAFFEL 
QLKIQGADLIGFRTKAGAHEALPNGRDGDSDVEFGRDVVGVHRYRTELQIRSPLDAFFEL 
QLKIQGADLVGFRTKAGAHEALPNVRDGDSDVEFGRDVVGVHRYRTELQIRSPLDAFFEL 
QLKVQGASLVGFRTKAAAHEVLPNGQDPDSDVEFGRDVVEVQRYRTERQIRSLLDSFFEL 
QLKIEGASLVTFRTKAAAHEALPNGQDPDSDVEFGRDVVEVARFRTERQIKSLLDTFFEL 
QLTARGASLVGFRTKAAAHEALPNAQDPDSDLEFGRDVVGVQRYRTERQIRSILNTFFEL 
QLTVRGASLVGFRTKAAAHEALPNAQDPDSDLEFGRDVVGVQRYRTERQIRSILNCFFEL 
QLTVRGASLVGFRTKAAAHEALPNAQDPDSDLEFGRDVVGVQRYRTERQIRSILNCFFEL 
QLKAQGDSLIGFRTKAAAHEALPNGQDPDSDVEFGRDVVEVKRYRTERQIRSVLDAFFEL 
QLKAQGDSLIGFRTKAAAHEALPNGQDPDSDVEFGRDVVEVKRYRTERQIRSVLDAFFEL 
QLKGEGKALIGFRVRADVHEILPNNRETDSDIEFKRVSVSVERYRTERQIRSLLDMFFDL 
QLKDRGGPLVGFRVRAGIHEKLAKDQEVDSDPEFGREVVDVQRYRTERQIRPLLDQFFEL 
QLKDRGGPLVGFRVRAGIHEKLAKGQEVDSDPEFGREVVDVQRYRTERQIRPVLDQFFEL 
QLKDRGGPLVGFRVRAGIHEKLAKGQEVDSDPEFGREVVDVQRYRTERQIRPVLDQFFEL 
QLKDRGGPLVGFRVQAGIHEKLAKAQEVDSDPEFGREVVDVQRYRTERQIRPVLDQFFEL 
QLKDKGGPLVGFRVRAGIHEKLAKGQEVDSDPEFGREVVDVQRYRTERQIRPVLDQFFEL 
QLKDKGASLIGFRVKAGGHEFLVNGQEVDSDIEFGRAAVDVPRFRTERQIRSYLDPFFTL 
QLKYKGASLIGFRVKAGGHEVLPNCQEIDSDIEFGRAAVDVVRFRTERQIRSVLDPFFAL 
QLKYKGALLIGFKVKAGGHEVLPNGQEIDSDKEFGRAAVEVPRFRTERQIRSTLDPFFTL 
QLKPKGGGVIGFRVKADAHEMLPNAQEIDSDIEFGRDAVSVARYRTERQIRSALDPFSPL 
QLKVKGGGLIGFRIKADGHELLPNAQGIDSDIEFGRDAVSVGRYRTERQIRSTLDPFSPL 
QLKPKEGDQIGFRVKAEVHEILPNVQEVDSDIEFGREAVDVSRYRTERQIRSVLDTFFTL 
QLKPKEGDQIGFRVKAQVHEILPNTQEVDSDIEFGREAVEVSRYLTERQIRSTLDTFFTL 

GSMSPSHDSENGQ 
GSMSPSHDCNNDQ 
GSMSDSHDCENDH 
GAMSDEHDCENDQ 
GSMSDTHDAEGDQ 
GSMSDTHDAENDQ 
GSMSDTHDAESDQ 
GPMSEAHDSENDQ 
GPMSEVHDSENDQ 
GPMSDVHDTENDQ 
GPMSDVHDTENDQ 
GPMSDAHDSENDQ 
GPMSDAHDSENDQ 
GSMNEEHDAENDQ 
GSMSDAHDAENDQ 
GSMSDAHDHENDQ 
GAMSAAHDAEQDQ 
GAMSAAHDNEQDQ 
GAMSAAHDNEQDQ 
GAMSAAHDNEQDQ 
GAMSANHDAENDQ 
GAMSSTHDAENDQ 
GAMSKAHDNENDQ 
GAMSSAHDNENDQ 
GAMSSAHDNENDQ 
GAMSSAHDTENDQ 
GAMSSAHDTENDQ 
GSMSNAHDMENYQ 
GSMSGSHDVANDQ 
GSMSGSHDVENDQ 
GSMSGSHDVENDQ 
GSMSGSHDVENDQ 
GSMSGSHDVENDQ 
GNMSQSHDVENAN 
GTMSPSHDSENAN 
GSMSPSHDAENAN 
GNMSPNHDVENDN 
GNMSTNHDVENDN 
GSMSPSHDIENDQ 
GSMSPSHDLENDQ 
