# Supplementary material for: Detecting lateral gene transfers by statistical reconciliation of phylogenetic forests
Source: BMC Bioinformatics. 2010 Jun 15;11:324. doi: 10.1186/1471-2105-11-324 (PMC2905365; doi:10.1186/1471-2105-11-324)
Supplement: Additional file 1 — The 330 simulated alignments and corresponding gene trees (true and ML) along with the 40-taxa reference species tree. [file 1471-2105-11-324-S1.ZIP › simulated_dataset_prunier/seqdata107.fas.phy_tf.tree]

((((((AGTUM1:0.059426169,(RHETL1:0.011268231,RHLEG1:0.024689765)98.8379:0.055689874)87.47521:0.032174707,SIMEL1:0.055892971)100:0.12463409,(((BABAC1:0.040591824,(BAHEN1:0.013813383,BAQUI1:0.0095526805)80.386972:0.022812885)99.864626:0.087671466,(BRABO1:0,BRSUI1:0)100:0.10859429)86.951649:0.032306832,(MELOT1:0.069518864,MESOR1:0.11254214)38.203612:0.0062301666)89.06253:0.037235807)99.302685:0.095717916,((BRJAP1:0.093754064,NIHAM1:0.061851635)36.669433:0.0044728928,RHPAL1:0.06705237)99.807268:0.11708001)98.691136:0.082290031,((JANNA1:0.089985358,(RODEN1:0.057945349,(SILIC1:0.067752957,SIPOM1:0.048236084)77.601063:0.016124619)90.201682:0.038282535)72.963655:0.020289775,(PADEN1:0.13969207,RHSPH1:0.065898981)73.695517:0.0209211)100:0.17017447)33.405605:3.7339262e-05,((((((ANMAR1:0.088252453,ANPHA1:0.10112123)95.96191:0.097878152,((EHCAN1:0.058098248,EHCHA1:0.060567778)90.173256:0.050725214,EHRUM1:0.093633061)99.858481:0.15804456)96.623695:0.10212814,(WOEND1:0.048999416,WOLBA1:0.024222254)99.727762:0.15151985)99.774915:0.18167864,(((RIBEL1:0.075441155,RICON1:0.018612983)33.404285:5.172561e-05,(RIPRO1:0.0047941047,RITYP1:0)76.233715:0.004567126)62.529606:0.0091771161,RIFEL1:7.3513974e-06)100:0.35037392)90.591264:0.099775319,CAPEL1:0.43717477)96.442455:0.12546625,((GLOXY1:0.22501278,GRBET1:0.098607231)100:0.17717478,(MAMAG1:0.23177515,RHRUB1:0.21426676)50.173384:0.023189338)96.355832:0.0919741)98.560768:0.10436973,(CACRE1:0.21382767,(HYNEP1:0.21517385,MAMAR1:0.24997008)89.20424:0.074212483)98.39437:0.10854634);
