# Supplementary material for: Detecting lateral gene transfers by statistical reconciliation of phylogenetic forests
Source: BMC Bioinformatics. 2010 Jun 15;11:324. doi: 10.1186/1471-2105-11-324 (PMC2905365; doi:10.1186/1471-2105-11-324)
Supplement: Additional file 1 — The 330 simulated alignments and corresponding gene trees (true and ML) along with the 40-taxa reference species tree. [file 1471-2105-11-324-S1.ZIP › simulated_dataset_prunier/seqdata108.fas.phy]

40	133
GLOXY1      VLQHNVLNDPLKEGAQDWGPSNADTNEGALQFVIAQSFVRMTENPTDPLARQDNLSGTVM 
GRBET1      VLPHRVLNDPLDEAAADWGPYHDDSNEGWLQYVIAQSFVRMAENPTDPLAGRESFPMTVS 
RHRUB1      VLKHACLGDPLTEGAMDWGPCHKDSNRGQIQFGIAQSSAQMRDSPTDPLATRESKPLSVE 
CACRE1      VLEHGALNDPLKDGAEDWGPVHEDRNDGSIQFIVAQSTVQMRDNPTDPDAIQACNPLNVG 
HYNEP1      VLEHIVLNDPLHEGAQDWEPYHEDANDGKIQFATAQSFVQLKDDPTDPPAIRASKPNTVY 
JANNA1      VLPHQEENDPLPAGARDWGPYHEEGNDGRLQFGIAQSLVQMKDNPTDPMAVRAFVPPAVA 
RODEN1      ILPHQIENDPLSAGAADWGPYHEDANDGKLQYGVAQSLVQMKDKPTDPLATRQFVNDAVI 
SIPOM1      VLSHQLEHDPLAAGATDWGPYHEDDNNGKLQYGIAQSLVQMKDNPTDPLAVKALTTEAVS 
SILIC1      VLPHQLENDPLTTGAGDWGPYHEDGNDGKLQYGIAQSLVQMKDNPTDPLAVRALVTEAVT 
PADEN1      VLGHQFENDPLSAGAQDWCPYHVDNNDGRTQFGIAQSLVQMKENPTDPLALKAFVPQAVA 
RHSPH1      VLPHSVQNDPLSAGAKDWCPYHEDMNDGQTQFKIAQSLVQMKDNPTDPLAVRAFLPQAIT 
BRJAP1      VLPHQWMNDPLKEGARDWGPYHEDFNDGRVQFGIAQSFVQMKDGPTDPRACRATKPSTVE 
RHPAL1      VLPHQWMNDPLKEGARDWGPYHEDFNDGRIQFGIAQSFVQMKDGPTDPRACRATRLLTVE 
NIHAM1      VLPHQWMNDPLKEGARDWGPYHEDSNDGRIQYGIAQSFVQMKDGPTDPRACRASRPLTVE 
MAMAR1      VLPHKWVNDPLKDGAHDWGPYHEDFNDGRIQFGIAQSFIQMKDGPTDPKACRASEALTVE 
SIMEL1      VLPHNRLNDPLREGASDWGPYHEAPNDGTIQFAIAQSFVQMKDGPTDPEAVRAKPSLAVR 
AGTUM1      VLPHGWLNDPLEEGAFDWGPYHEAPNDGNIQFWIAQSFVQMKGGPTDPEAVRAKPSLAVK 
RHETL1      VLQHGWLNDPLKEGASDWGPYHEAQNDGNIQFAIAQSFVQMKGGPTDPEAVRAKPSLAVK 
RHLEG1      VLQHGWLNDPLKEGASDWGPYYEAQNDGNIQFAIAQSFVQMKGGPTDPEAIRAKPSLAVM 
MELOT1      VLPHHWLNDPLPEGARDWGPYHEAPNDGQIQFGIAQSFVQMKDGPTDPEAVRAKNPLEVK 
MESOR1      VLLHHWLNDPLHEGAGDWGPYHEAPNDGAVQFGIAQSFVQMKDGPTDPEAVRAKNPMTVK 
BABAC1      VLPHYWLNDPLFEGARDWGPYHEAPNDGQIQFGIAQSFVQMKDGPTDPEAMRAKNPLTVK 
BAHEN1      VLPHHWLNDPLFEGARDWGPYHEAPNDGQIQFGIAQSFVQMKDGPTDPEAMRAKQPLTVK 
BAQUI1      VLPHHWLNDPLFEGARDWGPYHEAPNDGQIQFGIAQSFVQMKDGPTDPEAMRARNPLTVK 
BRSUI1      VLPHYWLNDPLFEGARDWGPYHEASNDGQIQFGIAQSFVQMKDGPTDPEALRAKNPLTVK 
BRABO1      VLPHYWLNDPLFEGARDWGPYHEASNDGQIQFGIAQSFVQMKDGPTDPEALRAKNPLTVK 
CAPEL1      VLGHAVVNDPLQEGAKDWGPFHEDPNDGATQYQIAQSYVEMSDNPTDPLANREATTNTVA 
RIBEL1      VLKHRDLYDPLVEGAKDWGPAHEDSNDGWIQFGVAQSFVEMKDQPTDKMAESEIHPYTVV 
RIPRO1      VLEHRVLYDPLANGAADRGPTHEDANDGGIQFGVAQSIVEMKDNPTDKMASSEIVPLTVL 
RITYP1      VLEHRVLYDPLANGAADRGPTHADANDGGIQFGVAQSCVEMKDNPTDKMASSEIVPLTVL 
RICON1      VLKHRVLYDPLADGAEDRGPAHEDANDGGIQFGVAQSLVEMKDNPTDKMASYEIVPLTVV 
RIFEL1      VLKHRVLYDPLTDGAEDRGPSHEDVNDGRVQFGVAQSLVEMKDNPTDKMASAEIVPVTVV 
MAMAG1      VLDHRQLNDPLKEGASDWGPYHEDNNDGAWQMGIAQSQVLMKDTPTDPMAGRGSIPTMVV 
EHRUM1      VLDHRTLADPLEEGAMDWGPYHADCNYGPIQYGLTQSHVHMKTNPTDPMAIREYEPSTVV 
EHCAN1      VLDHATLADPLEEGAKDWGPYHADCNYGPIQFGLAQSHVHMKTNPTDPMAIRECEPATVL 
EHCHA1      VLDHATLADPLEEGAKDWGPYHADCNYGPIQVGLAQSHVHMKTNPTDPMAIREYEPATVL 
ANMAR1      VLDHLTLPDPLREGAEDWGPHHEDNNYGSIQYGLPQSYVKMKSNPTDPIATRESWPETVI 
ANPHA1      VLEHGTLADPLREGARDWGPHHEDCNYGNIQYGLPQSYVRMKTNPTDPIATREEWPDTVV 
WOLBA1      VLEHSTLDDPLQEGARDWGPFHEDQNYGEIQYGLAQSYVQMKTNPTDPLATPEQWPSTVI 
WOEND1      VLEHSTLDDPLQEGAADWGPFHEDQNYGRIQYGLAQSYVQMKTNPTDPLATPEQWPSTII 

GRLDSDDLPYQIPHGSHFLITKPQGHADGWTMSKVRTVELGYFSPKPRRGDEFSSFNLVR 
GRLTSLDLPYRIPGGSHFLMTKPQGHADGWPCSTVRTAGLDYFSPTPRRGDEVSHFNLVQ 
APLDSVDLQYPIPRGSHYLVTKPRGHADGWDVALVRTVGLAYFASKPRKGDEFSSTNLVR 
TPLESQDLHYQIPYGSHYLATKPDGHADGWAMSAVRTAALKCFAPKLRHGDEFSSINLLQ 
TPKDSVDLHYCIPIGSHYLVVRPDGHADGWDVAGVRTGGLKLFATKLRRGDEFSSTNLVG 
TPLDSVDRHYHIPDGSHYLITKPQGHADGWQISRVRTVWLKCFAAELRRGDEFSSANRVR 
TPLDSKDRHYHIPDGSHYLVTKPQGDADGWDISHVRTVWLKCFAPELRRGDEFSSANFVR 
TPLDSIDRHYHIPYGSHYLITKPQGHADGWEISHVRTVWLGCFAPELRRGDEFSSANFVR 
TSLDSIDRHYQIPEGSHYLITKPQGHADGWDISHVRTVWLGCFAPELRRGDEFSSANFVR 
TPLDLIDRHYHIPEGSHYLTTKPQGHADGWEMAHVRTVWLKCFAPELRKGDEFSRANFVR 
TTLDSIDRHYHIPEGSHYLTTKPQGHADGWEMSHVRTIWLRCFAPELRKGDEFSSGNGVR 
VALKNSDVHYHIPEGRHYLVTKPQGHADGWELSNVRTVGLNCFAPKLRRGDEFSSNNLLY 
VALDNADVHYHIPEGRHYLVTKPQGHADGWDLSKVRTVGLDCFAPKLRRGDEFSSTNLLY 
VALDNADVHYHIPEGRHYLVTKPQGHADGWELGKVRTVGLDCFAPKLRRGDEFSSTNLLY 
VALDNADVHYHIPAGSHYLVTKPQGHADGWEPSKVRTVGLSCFAPKLRRSDEFSSTNLLY 
VPLDASDLHYHIPEGSHYLVTRPQGHADGWELSKVRTVGLKCFAPKLRKGDEYSSTNLVR 
IPLDAIDLHYKIPKGSHYLETKPQGHADGWGLSKVRTVGLRCFAPKLQKGDEYSSTNLVR 
VPLDAVDLHYKIPEGSHYLATKLQGHADGWGLSRVRTVGLRCFAPKLRKGDEYSSTNLVR 
VPLDAVDLHYKIPEGSHYLVTKLQGLADGWGLSRVRTVGLRCFAPKLRKGDEYSSTNLVR 
VPLDAVDLHYHIPEGSHYLVTKPQGHADGWGLSKVRTVGLKCFAPKLRKGDEFSSTNLVR 
VPLDAVDLHYQIPEGSHYLGTKPDGHADGWGLSNVRTIGLKCFAPKLRKGDEFSSTNLVR 
VPLSAVDLHYYIPDGSHYLVTKPQGHADGWGLSKVRTVGLKCFAPKLRKGDEFSSTNLVR 
VPLSACDLHYYIPDGSHYLVTKPQGHADGWGLSKVRTVGLKCFAPKLRKGDEFSSTNLVR 
VPLSACDLHYYIPDGSHYLVTKPQGHADGWGLSKVRTVGLKCFAPKLRKGDEFSSTNLVR 
VPLEATDLHYHIPEGSHYLVTKPQGHADGWGLSKVRTVGLKCFAPKLRKGDEFSSANLIR 
VPLEATDLHYHIPEGSHYLVTKPQGHADGWGLSKVRTVGLKCFAPKLRKGDEFSSANLIR 
VPLESADLLYRIPRGSHLLFTKPQGFADGWKVTAVRGIGLHCYAPDQKRGDEFSCINLVQ 
LPLTSADLEYQIPIGSHYLTTKPQGYADGWEVTRVRSAGLQCFAPRPRSGDEQSTMNLVR 
LALQSSDLEYNIPTGSHYLTSKPQGYADGWEVTRVRSDGLQCFAPRPRCGDEQSTMNLVR 
LALQSSDLEYQIPTGSHYLTSKPQGYADGWEVTRVRSAGLQCFAPRPRCGDEQSTMNLVR 
LALASNDLEYQIPSGSHYLESKPQGYADGWEVTRVRSAGLQCFAPRPRCGDEQSTMNLVK 
LALASDDLEYQIPSGSHYLTSKPQGYADGWEVTRVRSAGLQCFAPRPRCGDEQSTMNLVR 
LPLASIDLQYRIPVGSHYLITTPLGAADGWEMADVRTMGLQCFAPRPRCGDEFTTINLVK 
FPLASIDLRYGIPVGSHYLPTKPQGYADGWDLAYVRAMTLPRLAPKARFGDEFSSTNMVK 
FPLHSTDLQYAIPVGSHYLPTKPQGYADGWHLAYVRAVALSRLAPKARFGDEFSSTNVVK 
FPLHSSDLQYAIPVGSHYLPTKPQGYADGWDLAYVRAVALSRLAPKARFGDEFSTTNVVK 
FPLLSIDLEYHIPDGSHYLATKPQGYADGWDMAFVRAVALVCFAPKARFGDEFSNSNAVK 
FPLLSIDLEYSIPAGSHYLTTKPQGYADGWNMSFVRAVALVCFAPKARFGDEFSSSNAVK 
LPLSSIDLLYHIPAGSHSLATKPQGYADGWDMAYVRAVDLLCFGPFARFGDEFSNTNLVK 
LPLSSIDLLYHIPAGSHSLATKPQGYADGWDMAYVRAVDLFCFAPFARFGDEFSNTNLVK 

GANSMLFRDVPFG 
GGNSLLFRDVPIG 
GSNSVLFRQVPIG 
GSNSIFFREVPPQ 
GNNSVLFRNVPVQ 
GSNSLLFRNVPAQ 
GSNSLLFRDVPVQ 
GSNSLLFRDVPVQ 
GSNSLLFRDVPVQ 
GSNSLLFRDVPVA 
GSNSLLFRDVPLQ 
GSNSMLFRDVPMQ 
GSNSMLFRDVPGQ 
GSNSMLFRDVPVQ 
GSNSMLFRDVPIH 
GSNSMIFRNVPLR 
GSNSMIERNVPLQ 
GSNSMIFRNVPLR 
GSNSMIFRNVPLR 
GSNSMLFREVPLQ 
GSNSMLFRDVPLQ 
GSNSMLFRDVPLQ 
GSNSMLFRDVPLQ 
GSNSMLFRDVPLQ 
GSNSMLFRDVPLQ 
GSNSMLFRDVPLQ 
GTNSVVFRNVPIE 
GGNSTLFRNVPYK 
GANSVLFRDVPNK 
GANSVLFRDVPNK 
GANSVLFRDVPNK 
GANSVLFRDVPNK 
GMNSMLFRDVPAK 
GANSLLFRDVPTE 
GANSLLFRTVPAE 
GANSLLFRDVPTE 
GANSVLFRDVPAG 
GANSVLFRRVPAG 
GANSLLFRDVPIE 
GANSLLFRDVPIE 
