# Supplementary material for: Detecting lateral gene transfers by statistical reconciliation of phylogenetic forests
Source: BMC Bioinformatics. 2010 Jun 15;11:324. doi: 10.1186/1471-2105-11-324 (PMC2905365; doi:10.1186/1471-2105-11-324)
Supplement: Additional file 1 — The 330 simulated alignments and corresponding gene trees (true and ML) along with the 40-taxa reference species tree. [file 1471-2105-11-324-S1.ZIP › simulated_dataset_prunier/seqdata108.fas.phy_tf.tree]

((((((AGTUM1:0.086004702,(RHETL1:0.0050760735,RHLEG1:0.033004096)88.237554:0.036880937)82.596481:0.042388966,SIMEL1:0.058281714)98.874712:0.10327155,((((BABAC1:5.9747081e-05,(BAHEN1:0.0082190035,BAQUI1:0.0079648954)71.842551:0.01593487)68.125463:0.027588725,(BRABO1:0,BRSUI1:0)97.271514:0.044593642)77.20958:0.02634652,MELOT1:0.023115358)33.333474:2.9337237e-07,MESOR1:0.094084312)33.390158:2.2748656e-05)95.0948:0.096537219,(((BRJAP1:0.073201821,RHPAL1:0.025976882)47.975332:0.0081094183,NIHAM1:0.026172887)61.923259:0.019811001,MAMAR1:0.11466072)98.925674:0.11703833)85.944891:0.058557816,(CACRE1:0.43987954,HYNEP1:0.34813177)55.661726:0.052323321)35.499415:0.0097723566,((((((ANMAR1:0.091224898,ANPHA1:0.085214918)96.648246:0.15209951,((EHCAN1:0.037498285,EHCHA1:0.020892179)66.796654:0.051070776,EHRUM1:0.077818668)99.453473:0.19801072)57.617998:0.042111804,(WOEND1:0.02654017,WOLBA1:0.012759031)97.791892:0.12958831)99.658054:0.27549936,(MAMAG1:0.32010558,(RIBEL1:0.12781745,((RICON1:0.026879829,(RIPRO1:0.018227777,RITYP1:0.014366148)99.091935:0.066256918)33.333582:1.3088651e-06,RIFEL1:0.059448456)92.965549:0.10016056)99.636269:0.31654983)54.308826:0.061937872)55.527496:0.078058414,CAPEL1:0.63633909)47.878081:0.047180422,((GLOXY1:0.23286689,GRBET1:0.32058902)98.796266:0.25457458,RHRUB1:0.35762262)69.660771:0.040935821)90.376478:0.076321552,((JANNA1:0.12740895,(RODEN1:0.1292471,(SILIC1:0.044746542,SIPOM1:0.084746909)77.84099:0.03161551)74.674016:0.039208035)55.298686:0.017721337,(PADEN1:0.10789735,RHSPH1:0.12488048)86.381721:0.040578427)100:0.19360573);
