# Supplementary material for: Detecting lateral gene transfers by statistical reconciliation of phylogenetic forests
Source: BMC Bioinformatics. 2010 Jun 15;11:324. doi: 10.1186/1471-2105-11-324 (PMC2905365; doi:10.1186/1471-2105-11-324)
Supplement: Additional file 1 — The 330 simulated alignments and corresponding gene trees (true and ML) along with the 40-taxa reference species tree. [file 1471-2105-11-324-S1.ZIP › simulated_dataset_prunier/seqdata109.fas.phy]

40	213
GLOXY1      GLYAIMDYGMAVGRACDMPKEDHADPAECPLQVKNLYLTRAHTGTLHGDEITDSNYSADS 
GRBET1      GLAAIMDYDMAVGRAVDMPKENHAEPAECPLQVKNLYLTRAHDGTLHNDEIDDSNYNADS 
RHRUB1      ALVAIMDYVMAVGRALDMPKDYHLEPAQSPLQAKYLYLTRAHEATLQLDEKEDSNYNADS 
MAMAG1      GLRAIMDWLMAVGRAIDMPKENHLEPAQCPLRDKNLYLTRAHEVTLQFDEKGDSNYNADS 
CACRE1      GLAAIMDYLMAVGRAVDMPKEQHPEPAQCPLQGKSLYLTRAHEATLQLDEKEDSNYSAAS 
HYNEP1      GLAAIMDYFMAVGRAIDMPKENHLEPAKCPLQAKSLYLTRAHEATLQLDEKEDSNYNADS 
MAMAR1      PLKAIMDYGMAVGRAVDMPKENHVEPAQCPLQAKSLYLTRAHKATLQFDEKNDSNYNADS 
JANNA1      GLAAIMDYSMAVGRAMDVPKEEHLEPAQCPLQEKSLYLTRAHDASFQVDERKDSNYNATS 
RODEN1      GLAAIMDYLMAVGRAVDVPKEKHLEPAQCPLQEKTLYLTKAHEASFQFDERTDSNYNATS 
SIPOM1      GLAAIMDYLMAVGRALDVPKERHLEPAECPLQEKSLYLTNAHDASFQFDEGKDSNYNATS 
SILIC1      LLAAIMDFPMAVGRALDVPKEKHLEPAQCPLQEKSLYLTKAHDASFQYDERKDSNYNATS 
PADEN1      GLAAIMDYLMAVGRAVDVPKERHLEPAQCPLQAKSLYLTKAHEATFQFDERKDSNFNAAS 
RHSPH1      GLTAIMDYLMAVGRAVDVPKEKHLEPAQCPLQSKSLYLTKAHLATFQFDERFDSNFNAAS 
BRJAP1      GLAAIMDQLMAVGRAFDMPKEHHVEPAGCPLQAKSLYLTRAHEATLQFDEADDSNYNADS 
RHPAL1      GLAAIMDYLMAVGRAFDMPKEKHVEPAGCPLQAKSLYLTRAHDATLQFDEANDSNYNADS 
NIHAM1      GLAAIMDYLMAVGRAFDMPKEKHVEPAGCPLQAKSLYLTRAHEATLQFDEANDSNYNADS 
SIMEL1      GLAAIMDHVMAVGRAFDMPKENHLEPAKCPLQAKSLYLTRAHDATLQYDARGDSNYNADS 
AGTUM1      GLAAIMDPIMAVGRAVDMPKENHIEPAKCPLQAKSLYLTRAHDATLQHDEREDSNHNADS 
RHETL1      GLDAIMDHLMAVGRAVDMPKENHLEPAKCPLQAKSLYLTRAHNATLQYDDRDDSNGNADS 
RHLEG1      GLDAIMDHVMAVGRAVDMPKENHLEPAKCPLQAKSLYLTRAHDATLQYDDRDDSNHNADS 
MELOT1      GLAAIMDYLMAVGRAVDMPKEDHLDPAKCPLQAKSLYLTRAHNPTLQFDEREDSNYNADS 
MESOR1      GLAAIMDYLMAVGRAVDMPKEDHLEPAKCPLQAKSLYLTRAHDPTLQFDEREDSNYNADS 
BABAC1      KLAAIMDYLMAVGRAMDMPKEAHLEAAKCPLQGKSLYLTRAHKPTLQLDERGDSNYNADS 
BAHEN1      KLAAIMDYLMAVGRAVDMPKEAHLEAAKCPLQAKSLYLTRAHKPTLQFDERGDSNYNADS 
BAQUI1      KLAAIMDYLMAVGRAVDMPKEAHLEAAKCPLQKKSLYLTRAHKTTLQFDERDDSNYNADS 
BRSUI1      GLAAIMDFMMAVGRGVNMPKEDHLEPSKCPLRGKSLYLTQAHQPTLQFDERLDSNYNANS 
BRABO1      GLAAIMDFMMAVGRGVNMPKEDHLEPSKCPLRGKSLYLTQAHQPTLQFDERLDSNYNANS 
CAPEL1      SLEAIMDYMYAVGRAVDMPKETHLESAQCPLQLKSIYLTRAHKRTLQLDEKIDANYNANS 
RIBEL1      DLPAIMDYNMAVGRAVDMPKEYHLEPAQCPLLTKRFYLTKSHNSTLQLDETEDSNYNAGS 
RIPRO1      DLQAIMDYNMAVGRAVDMPKENHLEPAQCPLLIKRFYLTRSHASTLQLDETGDSNYDAGS 
RITYP1      DLQAIMDYNMAVGRAVDMPKENHLEPAQCPLLIKRFYLTRSHASTLQLDETGDSNYNAGS 
RICON1      DLQAIMDYDMAVGRAVDMPKEDHLEPAQCPLLVKRFYLTRSHASTLQLDETEDSNYNAGS 
RIFEL1      DLQAIMDYNMAVGRAVDMPKENHLEPAQCPLLIKRFYLTRSHASTLQLDETEDSNYNAGS 
EHRUM1      LLRAIMDYEMAVGRVYDMPKEKHVEPDHCPLPGKSFYLTRAHATTLQGDESTDSNYNLDS 
EHCAN1      LLRAIMDYEMAVGRVYDMPKENHEEPDHCPLQGKSFYLTRAHSKTLQGDEKSDSNYNLDS 
EHCHA1      LLRAIMDYEMAVGRVYDMPKENHEEPDHCPLQGKSFYLTRAHSKTLQGDEKSDSNYNLDS 
ANMAR1      ELAAIMDYKMAVGRIFDVPKDRHSEPGHCPLQGKSLYLTRAHRTTLQEDEKADGNYNPDS 
ANPHA1      ELAAIMDYEMAVGRVFDMPKEKHTEPGQCPLQGKSFYLTRAHKDSLQEDEKADSNYNPDS 
WOLBA1      ELVAIMDYAMAVGRVADMPKEAHTQLDHCPLQGKSLYLTSAHQPRLQDDEKIDSNYNPDS 
WOEND1      ELVAIMDYAMAVGRVADMPKEAHSQLDHCPLQGKSLYLTSAHQPRLQDDEKVDSNYNPDS 

REYPVQMSISDNGIKLHTAWLKAVGNFRGHSDSINYGYTLFIELLHQCYYIGQGTVEETG 
REDPVQLTIVDTSIGLHTAWLKAVQKFRGHSDSINCEYTLCTELLHQCSYTGLTSVKETG 
REDNVPFLIAGTSLGLHTVWLKAVGKFRGHSDSVNYEYTLCAELLHQCRYQGLSNVQETG 
REGQVPLQITTRNIGLHTAWLKAESNFRGHSDSVNYKYTLCTELLHQCKYAGLGTVQESG 
RETHVPLTIITANVGLHTAWLKAVLQFRGHSDSINQEYTLCTGLLHQCAYVGLSNVQETG 
RESHVPLPIATTNVGLHTAWLKAEVKFRGHSDSINYEYTLCTDLLHQCRYIGLTTVQETG 
RESHVSLGISTMNVGLHTAGLKASLDFRGHSDSINYEYTLCTSLLHQCAYAGFTDVQETG 
REDHVPQPIMSAAYGLHTAWLKASRKFRGHSDSVNAEYTLCTEVLHQYAYAPLSNVQETG 
REDNVPQQIASASFGLHTAWLKAPRKFRGHSDSVNEEYTLCTELLHQYAYAPLANVQETG 
REDHVPQQIASASFALHTAWLKATRKFRGHSDSVNDEYTLCTELLHQYAYGPLPNVQETG 
REDHVPQQIAMASFGLHTAVLKAVRNFRGHSDSVNDEYTLCTELLHQYAYGPLTNVQETG 
REEHVPLQIASSSFGLHTALLKASTKFRGHSDSINKEYTLCTQLLHQYAYEALSTVQETG 
REDHVPLRIASSAFGLHTALLKASKNFRGHSDSINTEYTLCADLLHQYAYAYLPTVHEAG 
GEDKVPQQITVGSAELHTAWLKALFEFRGHSDSINLEYTLCTPLLHQCGYVSSSDVAESG 
GEDRVPQQIAVGSVGLHTAWLKALFQFRGHSDSINLEYTLCSPLLHQCGYLSLSDVKETG 
GEDRVPQKIAVGKVGLHTAWLKALFQFRGHFDSINLEWTLCTPLLHQCGYTSLSDVKETG 
RENHVPLQIATASVDLHTAWLKAVLKFRGHSDSINAEYTLCTELLHQCGYAGLSNVQETG 
REEQVPLLIGSASRVLHTAWLKAVLKFRGHSDSINSEYTLCTELLHQCGYANLSNVQETG 
REDYVPLDIGSASTVLHTAGLKAVLKFRGHSDSINSEYTLCTELLHQCGYAGWSTVQETG 
REDYVPLDIGSASTVLHTAGLKAVLMFRGHSDSINSEYTLCTKLLHQCGYAGWSSVQETG 
RETHVPLRIATSSVDLHTAWLKAVFKFRGHSDSINTEYTLCTELLHQCAYLGLSNVQETG 
REIHVPLGIATTSVDLHTAWLKAVLKFRGHSDSINTEYTLCTKLLHQCAYLGLSNVQQTG 
REDHVPMNIATETIELYTAWLKAVLKFRGHSDSINNEYTLCTELLHQCEYVGLSNGQERG 
REDHVPMKIATDTIELYTAWLKAVLKFRGHSDSINNEYTLCTDLLHQCEYIGLSNGQERG 
REDHVPMKIATDTIELYTAWLKAVLKFRGHSDSINNEYTLCTDLLHQCEYIGLSNGQERG 
REHNVPIKIAAVSVELYTAWLKAVLRFRGHSDSINAEYTLCIELLHQCAYTGLSNVQERG 
REHNVPIKIAAVSVELYTAWLKAVLRFRGHSDSINAEYTLCIELLHQCAYTGLSNVQERG 
RENRVPLLIAIIVAKLHTDWLRAVTDFRGHQDSMNFEHTLCTPLLHQCLYLEMNNIREKG 
RENVVPIRISDTPSLLHTAWLKAINKFRGHKDSSNLQFTLSTSMLHQYNYTELEQVYESR 
RENVVPIRIGNAPSKLHTAWLKALSKFRGHKDSTNLQFTLSTNMLHQYKYSELEQVYESR 
RENVVPIRIGNAPSKLHTAWLKALSKFRGHKDSTNLQFTLSTNMLHQYKYSTLEQVYESR 
RENVVPIRIGNTPSKLHTAWLKALTKFRGHKDSTNLQFTLSTNMLHQYKYSELEQVYESR 
RENVVPIRIANTPSKLHTAWLKALSKFRGHKDSTNLQFTLSTNMLHQYKYSELEQVYESR 
TEDVVPLWISAVSTSLHTAQLRALDKFRGHQDSTNLTYTLCAVQLHQCAYQGHANVHEMG 
TEDVVPLWISAVSTSLHTAQLRALDKFRGHQDSTNITHTLCAVRLHQCAYQGQGNVHEMG 
TEDGVPLWISAVSTSLHTAQLRALDKFRGHQDSTNLTYTLCAVRLHQCAYQGQGNVHEMG 
TEDSVPLWIAVASAPLHTAQLRAANKFWGHQQSSNITYTLCAWRLHQCTYQCFPNVHEMG 
TEDVVPLWISAGSTPLHTAQLRALNKFRGHQQSSNITYTLCVVRLHQCTYQGFPNVHEIG 
GEDLVPLSIQSTPPPLHTAQLRALVKFRGHQDSTNFTYTLCANVLHQCTYLGLDNVHEMG 
GEDLVPLSINTASSPLHTAQLRALTKFRGHQDSTNFTYTLCANVLHQCTYFGLDNVHEMG 

YVKAKAALLPASSQMVRTEVEPEQGYSIVLLGSSPGRPKLEPLVEFLQGIVVVSSFDHDC 
YVKEKAAMAPASSQMVHGIVEEEDGYSITVLGSSPGRPVVEPLVEFLQGAVAVSSFDHDC 
FPKIKAALAPASSQMVTERVEEEDGYSIPFLGSSPGAPFIEPLAEFLQGVVAVSSFDKNC 
FPKNRAALAPASAQMVSCEIEEEDGYSTTFLGSSKGRPVVEPIAEFLQGKVAVKSFDNDC 
FPKRKAALAPASSQMVSSELEDEDAYSITYIGSSPGRPGIEPLAEFLQGRVAVHSFDNNC 
YPKEKAALVPASSMMVSCEVEDEDSYSIGFIGSSPGRPAIEPIAEFLQGRVAVHSFDSDC 
FPKEKAALAPASSQMVACDVEDEDSYSVTFIGSSPGPPVIEPIAEFLQGRVPVHSFDKNC 
FAKNKAALAPASSRMVSSELEQEDGYSISFLDSSPGRPSIEPLAEFLQGKVEIYSFDNSC 
FAKNKAALTPASSRMVSVEVEEEDAYSISFLGSSPGRPVIEPLSEFLQGHVEVYSFDNSC 
FAKNKAASAPASSRMVDVEVEEEDAYSIAFLGSSPGRPSIEPLAEFLQGNVEVYSFDNSC 
FAKNKAASTPASSRMVNVETEEEDAYSIAFLGSSPGRPVIEPLAEFLQGKVEVYSFDNSC 
FGKEKAALAPASSRMVASEVEEEDGYSTTFLGSTPGRPIIEPLAEFLQGQVEVYSFDNSC 
FAKEKAALKPASSRMVSSEVEEEDGYSITFLGSSPGRPVIEPLAEFLQGQVEVYSFDNSC 
FPKEKAALSPVSSQMVNCEVEDEDGYSVMFLGSSPGRPVVEPVAEFLQGRVAVHSFDNNC 
FPKEKAALAPASSQMVNCGVEDEDGYSVTFLGSSPGRPVVEPVAEFLQGKVAVHSFDNNC 
FPKERAALAPASSQMVNCGVEDEDWYSVTFLGSSPGRPVVEPVAEFLQGHVAVHSFDNNC 
FPKQVAALSPASSLMVKYQVEEEDGYSITFLGSSPGNPIIEPLAEFLQGKVAVHSFDNNC 
FPKKVAALAPASSQMVQYQVEEEDGYSITFLGSSPGNPIIEPLDEFLQGRVAIHSFDNNC 
FADQVAALAPASSQMVQLQVEEEDGYETTFLGSSPGNPIIEPLAEFLQGRVAVHSFDTNC 
FAKQVAALAPASSQMVQYQVEEEDGYSTTFLGSSPGNPIIEPLAEFLQGRVAVHSFNNNC 
FPKEKAAFPPASSQMVCYEVEEEDGYSTAFLGSSQGRPLIEPLAEFLQGRVAVHSFDDNC 
FPKEKAAFPPASSQMVCFEVEEEDGYSIAFLGSSPGRPVIEPLAEFLQGRVAVHSFDDNC 
FPKDKAAFAPASSSMVCYNVEEEDIYSIAFLGSSPGRPVIEPLAEFLQGIVAIHSFDNNC 
FSKDKAAFAPASSNMVCYNVEEEDIYSIAFLGSSPGRTVIEPLAEFLQGIVAVHSFDTNC 
FSKDKAAFAPASSNMVCYSVEEEDIYSIAFLGSSPGRPMIEPLAEFLQGIVAVHSFDNNC 
FPKDKAAFVPASSQMVCYEAEEVDGYSIAFLGSSPGRPVIEPLAEFLQGRVAVHSFDNQC 
FPKDKAAFVPASSQMVCYEAEEVDGYSIAFLGSSPGRPVIEPLAEFLQGRVAVHSFDNQC 
FPKGKAAFAPASLKMVAYDVEEEDGYSIVFLGSNVGRPEIEPLAEFLQGSVGVHSFDNKC 
FTKVKAADLPNHDRMVTVGVEEEDVYRGTLLGSPPGRPQIEPLPEVLQGTVAVHSFDKRC 
FTKVKAADLPNSARMVTKGVEDEDGYRGSLLGSPPGCPQIEPLTDVLQGTVAVHSFDTRC 
FTKVKAADLPNSARMVTKGVEDEDGYRGSLLGSPPGCPQIEPLTEVLQGTVAVHSFDKRC 
FTKVKAAELPNSARMVTIGVEDEDGYRGSLLGSPPGCPQIEPLPEVLQGTVAVHSFDKRC 
FTKVKAADLPNSARMVTLGVEDEDGYRGSLLGSPPGCPQLEPLPEVLQGTVAVHSFDKRC 
YEKMKAALTPTSSEMVVCGVEEEDGYSIAFLGSSPGRPLIEPLGKFLQGNVVVASFEKKC 
YEKLKAALTPTSSEMVVCGVEDEDGYSIAFLGSSPGRPLIEPLGKFLQGNVVVHSFEKKC 
YEKQQAALTPTSSEMVVCGVEDEDGYSIAFLGSSPGRPLIEPLGKFLQGNVVVHSFEKRC 
HKKDKAALAPTSSEMVICGVEEEDGYSIAFLGSSPGRPLIEPLGKFLQGNVVVHSFEKNC 
YKKEKAALGPTSSEMVICGVEDEDGYSIAFFGSSPGRPLIEPLAKFLQGSVVINSFEKKC 
FDRMRAAQAPTSAEMVDCGVEAEDGYSITFLGSAPGRPCIEPLGRFLQGYVAVPSFDNKC 
FDRRKAAQAPTSAEMVVCGVETEDGYSITFLGSAPGRPPIELLGKFLQGYVAVPSFDNKC 

LITSANKRILLIISAAGQRACEIRSEQGGGPLP 
LITSAVKRILLIIEAAGQSACEIRHELGGGSLP 
FITSARKRILLIIQAAGVISCEMKRGLGGGNLP 
FITSAHKRIMLIIQAAGGAACDKRTEQGGGMLP 
FITSAHKRILLIIRAVGQTACAVQNDQGGGLVP 
FITSAEKRILLIIQAAGAAACDMRKDHGGGLIP 
FITSAEKRIILIIQAAGPAACEVRNDQGGGMIP 
FITSARKRIMLIIHAAGQAACKLRKDKGGDLIP 
FITSANKRIMLIIQAAGQAACEQRKDKGGGPIP 
FITSAHKRIMLIIQAAGQAACELKRDKGGGAIP 
FITSAHKRVMLIIQAAGQAACELKGDKGGGLIP 
FITSAHKRILIIIQAAGLAACGMIRDKGGGIMP 
FITSAPKRILLIIYAAGKVACTMRRDKGGGVIP 
FITSAYKRIKLIINAAGRTACEMREQKGSGAIP 
FITSAFKRIKLIINAAGRTACEMREQKGSGAIP 
FITTAFKRIKLILDAAGRTACEMREQSGSGAIP 
FITSAQKRILLIIRAAGQASSDLRNAEGGGLIP 
FITSAQKRILLIIRAAGKAACALRNAQGGGLIP 
FITSAQKRILLIIQAAGKAACDLRNAQGGGIIP 
FITSAQKRILLIIQAAGKAACDLGNAQGGGIIP 
FLTSAGKRILLIIRAAGEAACLLRSAQGGGVIP 
FITSAKKRILLIIRAAGEAACFLRSSQGGGIIP 
FTTSARKRILMIIHAAGKAACAIRKAQGGHLIP 
FITSARKRILMIIQAAGEAACALRKAQGGHLIP 
FITSARKRILMIIQAAGKVACALRKAQGGHLIP 
FIRSARKRILLIIKAAGAAACFLRKAQGGECIP 
FIRSARKRILLIIKAAGAAACFLRKAQGGECIP 
FITSAGKRIELIIKATGQNASDLKSKGGGGELP 
LVTSAVKRDELIINASGLSACGVRLQAGGGTLP 
LVTSATKRIELILNASGLSACGVRLEVGGGQLP 
LVTSATKRIELILNASGLSACGVRLETGGGQLP 
LVTSATKRIDLIINAAGLSACGVRLEVGGGTLP 
LVTSATKRIDLIINASGLSACGVRLEVGGGVLP 
FITSAPKRIKLIINASGLTACWLRYEEGGGSLP 
FIRSAPKRIELIINASGLTACRLQYEEGGGVLP 
FITSAPKRIELIINASGLTACWLQWEEGGGVLP 
FITSALKRIKLIINAAGMTAIKLRYGEGGGSLP 
FITSAMKRIKLIIDASGITACKLRYEEGGGSLP 
FITNAVKRIELIIVASGDNACMLRLEEGGGHLP 
FITNAIKRIELIIVASGDNACMLIMEEGGGHLP 
