# Supplementary material for: Detecting lateral gene transfers by statistical reconciliation of phylogenetic forests
Source: BMC Bioinformatics. 2010 Jun 15;11:324. doi: 10.1186/1471-2105-11-324 (PMC2905365; doi:10.1186/1471-2105-11-324)
Supplement: Additional file 1 — The 330 simulated alignments and corresponding gene trees (true and ML) along with the 40-taxa reference species tree. [file 1471-2105-11-324-S1.ZIP › simulated_dataset_prunier/seqdata109.fas.phy_tf.tree]

((((((AGTUM1:0.067804794,(RHETL1:0.037928932,RHLEG1:0.021769647)99.574339:0.064845433)88.868278:0.032939935,SIMEL1:0.064297733)98.724502:0.068958761,(((BABAC1:0.054925761,(BAHEN1:0.014338392,BAQUI1:0.030647397)56.394345:0.011369626)100:0.13905031,(BRABO1:0,BRSUI1:0)100:0.18015165)81.457937:0.039611611,(MELOT1:0.059173742,MESOR1:0.037262056)85.953009:0.042168913)94.383603:0.052353189)90.98227:0.040150554,((JANNA1:0.12221402,(RODEN1:0.05979675,(SILIC1:0.069907015,SIPOM1:0.053904569)92.180061:0.03983274)58.811021:0.013726657)97.095621:0.068547717,(PADEN1:0.087228072,RHSPH1:0.1274132)84.79231:0.036695894)100:0.13565658)56.278545:0.011181745,((BRJAP1:0.080249778,(NIHAM1:0.065854529,RHPAL1:0.013412575)54.156035:0.014975741)100:0.23742935,(CACRE1:0.16581024,(HYNEP1:0.11931659,MAMAR1:0.17241822)62.398642:0.024687356)84.480345:0.031451174)37.055191:0.003629592)71.788967:0.018451557,(((((ANMAR1:0.14305124,ANPHA1:0.084841532)85.372889:0.049113775,((EHCAN1:0.021939458,EHCHA1:0.02430678)87.444663:0.0498161,EHRUM1:0.039611211)95.400131:0.1048461)93.023294:0.16535206,(WOEND1:0.035475893,WOLBA1:0.071639213)99.923843:0.2620121)98.868966:0.29077496,(RIBEL1:0.10543309,((RICON1:0.030798458,RIFEL1:0.017551232)37.854728:0.0026671374,(RIPRO1:0.013999401,RITYP1:0.009402235)98.562062:0.03239139)65.377843:0.034101414)100:0.644175)54.665887:0.093975149,CAPEL1:0.48534978)83.091199:0.12710082,(((GLOXY1:0.33710577,GRBET1:0.064504503)99.971908:0.23870697,MAMAG1:0.23362491)39.153606:0.013050446,RHRUB1:0.29557268)40.347332:0.010238352);
