# Supplementary material for: Detecting lateral gene transfers by statistical reconciliation of phylogenetic forests
Source: BMC Bioinformatics. 2010 Jun 15;11:324. doi: 10.1186/1471-2105-11-324 (PMC2905365; doi:10.1186/1471-2105-11-324)
Supplement: Additional file 1 — The 330 simulated alignments and corresponding gene trees (true and ML) along with the 40-taxa reference species tree. [file 1471-2105-11-324-S1.ZIP › simulated_dataset_prunier/seqdata11.fas.phy]

40	139
GLOXY1      IEKLVGDVKYNVGAELSGDHRWHAHACAANRLHLIELGNGRDKNQDALPHIGAVLVGKDI 
GRBET1      IDKLVGDVKFNIGTELVGDHIIHVHSWSANRLHLIELGNGRSANQGAPPHIGIALMGKDI 
RHRUB1      IEKLAGDVKYNSGTELTGGQNWHAHFCNANRLHLIELPNGRAKTKSAPPHIGTGPVGKDL 
MAMAG1      IEKLATDVKYNIGTQLPGGHVWHAHFCSANRIHLIELLNGHMKAKSAPPHIDGANIGKDL 
CACRE1      IDKTAGDVKYNYLTNLPGGNAWHAHFCSASQKHLIELKNGRVKARTAPAHLGNGNAGKDI 
HYNEP1      IKKMAGDVKYKDGTDLIGGNDWRAHLCSASTLHLIELANGRIKPKWAHAHLPSRMTGKDI 
MAMAR1      IEKTSEDVKYRGATELPGGNDWRAHFCNASRLHLIELGNGRMKTKWAHAHLAFNCAGKDI 
JANNA1      IEKTAGDVKYPARTELPGGHAWHAHFCNANRGHLIELLNGRHNATGAPAYVGGRIAGKDP 
RODEN1      IEKTAGDVKYPFRRHLPGSHEWHAHFCNANRNHLIELGNGRHNAKNAPAHVGSGAAGKDL 
SIPOM1      IEKTAGDVKYPARTELPGGHAWHAHFCNANRAHLIELGNGRHNAMSAPAHVGSGIDGKDL 
SILIC1      IEKTAGDVEYPARTELPGGHAWHAHFCNANRAHLIELGNGRHNAMSAPAHVGDGIAGKDL 
PADEN1      IEKTAGDVKYPGRTELPGGHAWHAHFCNANRTHLIELGNGRRNAKAAPAHVGSGIAGKDL 
RHSPH1      IEKTAGDVKYPTRTELPGGHTWHAHFCNANRTHLIELGNGRRNVKTAPAHVGSGIAGKDL 
BRJAP1      IEKTAGDVKYNRQTDLPGGHNLYAHYCSANRAHLIELGNGRIKSKAAPAHIGGGIAGKDI 
RHPAL1      IEKTAEDVKYNRQTDLPGGHNLYAHYCSANRAHLIELGNGRVRGKAAPAHIGEGIAGKDI 
NIHAM1      IEKTAGDVKYNRQTDLPGGHNLYAHYCSAHRSHLIELGNGRIRAKAAPAHIGEGLAGKDI 
SIMEL1      IDKTAGDVKYDKQTDLPGNHTWYAHPCSAIRLHLIRLENGRIKAKPAPAHIANQIAGKDI 
AGTUM1      IEKTAGDVKYNKQTDLPGNHSWYEHPRSAIRIHLIRLENGRIKAKAAPAHVINQLAGKDI 
RHETL1      IEKTAGDVKYNKQTDLPGNHSWYEHPCSAIRIHLIRLENGRTKAKTAPAHIVNQLAGKDI 
RHLEG1      IEKTAGDVKYNKHTDLPGNHSWYEHPCSAIRIHLIRLENGRTKAKTAPAHIINQLVGKDI 
MELOT1      IEKTAGDVKYNKETDLPGAHSWFAHPCSAIRLHLIRPENGRLQAKKAPAHIASQLAGKDI 
MESOR1      IEKTGGDVRYNKWTDLPGAHSWYAHPCSAIRLHLIRLDNGRAESKRAPAHIAGQLAGKDI 
BABAC1      IEMTAGDVKYSKQTDLTGAQTWYAHPCSAIRFHLIRLDNGRKKAKRAPAHIVSQRAGKDL 
BAHEN1      IEMTAGDVKYNKQTDLAGAQTWYAHPCSAIRFHLIRLENGRLKAKRAPAHIASQRAGKDI 
BAQUI1      IEMTAGDVKYNKSTDLSGAQTWYAHPCSAIRFHLIRLENGRLKAKRAPAHIASQRAGKDI 
BRSUI1      IEKTAGDVKYNKQTDLPGAHSWYAHPCSAIRLHLIRLENGRLKAKVAPAHIASQLAGKDI 
BRABO1      IEKTAGDVKYNKQTDLPGAHSWYAHPCSAIRLHLIRLENGRLKAKVAPAHIASQLAGKDI 
CAPEL1      SDKVKVDVKYQSKTYLTGGHDRHAHECAADKMHLSELQNGRPKLKQDPAHIGGGRAGKDV 
WOLBA1      SEKVLGDVKYHFITRLHGGHDWKAHVCNANRIHLSELPNGRAKVKAEPAQIGTGLIGRDV 
WOEND1      SEKVLGDVKYHFLTHLYGGHDWKAHVCHANRKHLSELPNGRLKVAPEPAQIGTGFIGKDV 
RIBEL1      IQKTAGDLKYHSETRLKGGHAWRAHFCKSSHPHLREFQNGRKKLKEESAHIGEGFVGKDV 
RIPRO1      IGKTAGDVKYHSETRLRGGHAWRAHFCKSSRPHLREFSNGRLKLKKESAHIGEGFVGKDV 
RITYP1      IGKTAGDVKYHSETRLRGGHAWRAHFCKSSRPHLREFGNGRLKLKKESAHIGEGFVGKDV 
RICON1      IEKTAGDVKYHSETSLRGGHAWRAHFCKSSRLHLREFSNGRMKLKKESAHIGEGFVGKDV 
RIFEL1      IEKTAGDVKYHSETRLKGGHAWRAHFCKSSRPHLREFSNGRLKLKKESAHIGEGFVGKDV 
EHRUM1      IEKTPGDVKFESATRLFGGHDWHAHFYSANRIHLRELPNGRQKVKSEPAHIESGIVGKDV 
EHCAN1      IEKTPGDVKYESDTRLFGGHDWHAHFYSANRIHLRELPNGRKKVKSEPAHIESGVVGKDV 
EHCHA1      IEKTPGDVKYESDTRLFGGHDWHAHFYSANRIHLRELPNGRKKVKAEPAHIESGVVGKDV 
ANMAR1      IEKAADDVKYQSDTRLSGGHDWHAHFMSANRIHLKELPNGRQKVKDEPAHIASGCVGKDV 
ANPHA1      IEKTAGDVKYQSDTRLSGGHDWHAHFCSANRIHLRELPNGRQKVKMEPAHIGNGAVGKDV 

PYIDLALCAPLGICLESTFKNDENDHLHAGLCDEPLRYQQEIMSSAVRLNFGKRLILVMG 
PYIDLALCTTWGKCLESTFKSDENDHLSAGMCDELLRYQQEIMSSVRRLNFGKRIILVLG 
PYSALPLCAPTGACLISTFKPDEADHTHAGMCDELLKYQQTIMSSARKTNLDKRSILVLG 
PYIALVLCAPAGECLISTFKSDESDHVHAGMCDEFLGYQQAIMSSARKLNFDKRDILVLG 
PYVPLPLCSVRGTCLASHFKRDESDHIQAGMCNEMLRYQQEIMSSARRLNFERREILVGD 
PYIPFKLCTASGACLFSKFKRSESDHIHAGMCNEALKYHQEIVSSSRRMNLEKRDILVAD 
PYVPLELCQATGTCLVSQFKRDDSDPMYAGMCNELLSYTQEVMSGAKRLNFEKRDILVND 
PYIDLALKTATGNCLVSKFKSDESDHVCAGMCDELLGHQQEIVSAAPRLNFEKRPILVSG 
PYIPLALKSAAGHCLVSQFKSDESDHICAGMCDELLGHQQEIMSAAPRLNFEKRPILVPG 
PYIPLALKSQYGQCLVSQFKSDEADHICAGMCDELLGHQQEIMSAAPRLNFEKRPILVSG 
PYIQLALKSANGHCLVSQFKSDESDHMCAGMCDELLGHQQEIMSAAPRLNFEKRSILVLG 
PYIPLALKTAACACTVSQFKSDESDHICAGMCDELLGYQQEIMSAAPRINFHKRPILVPG 
PYIQLALKTAVGNCLISQFKAGESDHICAGMCDELLGYQQEIMSAAPRINFHKRPILVQG 
PYTPLALCTAGGGCLISQCKKYGSDHIQAGMCDEFLGYQQELMSSAPRLNFEKRSILVAG 
PYTPLALCTAGGGCLISQCKKYGSDHIHAGMCDEFLSYQQELMSSAPRLNFEKRSILVDG 
PSTPLALCPASGGCLISQCKKYGSDHIHAGMCDEFLSYQQELMSSAPRLNFEKRSILVAG 
PYTPVALCAATGRCLTSPFKAYGSDHIRAEMCEELLAYDQEVESSAPRLNSEKRAILVAG 
PYTPVALCAGTGRCLTSAFKSYGSDHIRAEMCEELLAYNQEIESSAPKLNSEKRAILVAG 
PYTPVALCAGTGRCLPSAFKSYGRDHLRAEMCEELLAYNQEIESSAPRDNSEKRTILVAG 
PYTPVALCAGTGRCLPSAFKSYGRDHLRAEMCEELLAYNQEIESSAPRDNSEKRTILVAG 
PFIAVALCIATGRCLTSKFKKYGSDHIHAEMCEELLAYQQEIQSSAPRLNSEKRAILVAG 
PYKSVALCTASGYCLTSPFKTYGSDHIHAEMCEELLAYLQETQSAAPRLNSEKRAILVSG 
PYIPVALCTATGRCLGSQFKSYGTDHMHADMCEELLKYQQEIESPAPRLNSKKRTILVCG 
PYIPEALCTATGRCLSSQFKSYGTDHMHADMCEELLAYQQEIQSSAPRLNSKKRTILVCG 
PYIPVALCTATGRCLSSQFKSYGADHMHADMCEELLAYQQEIQSSAPRLNSKKRTILVCG 
PYVPVALCTASGRCLTSQFKSYGSDHIHAEMCEELLQYQQEIPSSAPRLNSEKRAILVAG 
PYVPVALCTASGRCLTSQFKSYGSDHIHAEMCEELLQYQQEIPSSAPRLNSEKRAILVAG 
PYITMGLCMAGGACLMTTFKSNESDHMYAGMCNEFLRYKQEALSSAQPLNFGKRTILVTG 
PYIKMGLSTAGGACLASTFKRHESDHVRAGTCNEFLLYGQEIMSSARRQNAGKRTILVIG 
PYIKMGLSKAAGACLASTFKQHESDHVYAGTCNEFLLYGQEILSKARGQNAGKRTILVIS 
PYAAMSLCAATGMCLTATFKENDSDHNYAGMCDEMLRYRQEVNSSAQRINFGKRKILVFG 
PYASMALCAATGMCLIATFKENDSDHNYAGMCDEILRYRQEVMSSAQRLNFGKRKILVFA 
PYASMALCAATGMCLIATFKENDSDHNYAGMCDEILRYRQEVMSSAQRLNFGKRKILVFA 
PYASMALCAATGMCLIATFKENDSDHNYAGMCDEILRYRQEVMSSSQRLNSGKRKILVFA 
PYASMALCAATGMCLIGTFKENDSDHNYAGMCDEILRYRQEVMSSAQRLNSGKRKILVFA 
PYIFMGLCAANGACLVTTFKSNDSDHIYAGMADEILRYQQEVLSSAKRINFGKRSILVRG 
PYIFIGLCAANGACLVTTFKSNDSDHIYAGMADEILRYQQEVLSAAKRINFGKRSILVRG 
PYIFMGLCAANGACLVTTFKSNDSDHIHAGMADEILRYQQEVLSSAKQINFGKRSILVRG 
PYIFMGLPAAHGACLVTTFKSEDSDHVYAGMADEILKCQQEVLSPARKINFGKRSILVRG 
PYIFMGLCAAHGACLVTTFKSEDSDHVYAGMADEILRYQQEVLSPARRINFGERSILVRG 

SNAEDSDDMPSGKAQTNSG 
SNAEQNDDMPSGKVKTNSG 
TNAQKGDDMPSGKVRSTIG 
TNGEYSDDMPSGKVRVTTP 
SNAEFSDDMPSGKVKAEPA 
TNAEDIDDTPSGKVGAVSG 
LNSEDTDDMPSGKVKAAST 
ANAQQRDDTPSGKVKTATR 
ANAQMKDDTPSGKVKTATK 
ANAQYKDDTPSGKVEAPAK 
ANAQWKTDTPSGKVKAAAK 
ANPLHEDDTPSGKIKAATP 
ANTQLEDDNPSGKVKAATK 
TNAERTNDMPCGKVQAASL 
TNAEPTNDMPCGKIQAASG 
SNAEETNDMPCGKIEEASA 
TNAEKVSDMPSGKIRSATK 
TNAEKVSDMPSGKIRSATK 
TNAEKPSDMPSGKIRSATK 
TNAEKPSDMPSGKIRSATK 
DNNEAVSDMPSGKMRAASD 
TNNESVSDMPSGKMRAESE 
TNAEKAADTPSGKIKAASK 
MNAEKAADTPSGKIKAANN 
MNAEKAADTPSGKIKAANN 
TNAEDASDMPSGKIRAASK 
TNAEDASDMPSGKIRAASK 
SNSGEPVDMPSGKVDAACD 
TNGEKGQDRPSGKVDATGE 
ANEEKGDDRPSGKVDATGE 
ANTESADDSPTGKIDATSE 
ANAETLDDSPTGKVEATSE 
ANAETLDDSPTGKVEATSE 
ANTEQLDDSPTGKVEATSD 
ANTEQLDDSPTGKVEATSE 
RNAEEIDDTPSGKIDATSD 
RNAEEVDDTPSGKLDATSD 
RNAEEVDDTPSGKIDATTD 
RNAEHIDDTPSGKIDATSE 
RNAEHIDDTPSGKIDATSE 
