# Supplementary material for: Detecting lateral gene transfers by statistical reconciliation of phylogenetic forests
Source: BMC Bioinformatics. 2010 Jun 15;11:324. doi: 10.1186/1471-2105-11-324 (PMC2905365; doi:10.1186/1471-2105-11-324)
Supplement: Additional file 1 — The 330 simulated alignments and corresponding gene trees (true and ML) along with the 40-taxa reference species tree. [file 1471-2105-11-324-S1.ZIP › simulated_dataset_prunier/seqdata11.fas.phy_tf.tree]

(((((((AGTUM1:0.031707651,(RHETL1:0.0011074723,RHLEG1:0.022636862)98.550552:0.069264126)89.176828:0.043729951,SIMEL1:0.065560211)99.920219:0.1027705,(MELOT1:0.093185934,MESOR1:0.18656258)77.030492:0.051272676)43.742359:0.010034233,(BABAC1:0.087652566,(BAHEN1:0.011980633,BAQUI1:0.019572954)68.975514:0.022464327)100:0.15791306)33.336118:3.1068503e-06,(BRABO1:0,BRSUI1:0)81.242925:0.052295377)100:0.26333144,(BRJAP1:0.03745348,(NIHAM1:0.096348488,RHPAL1:0.046731466)62.801111:0.035934949)98.738045:0.1757667)89.384168:0.087381765,((((((ANMAR1:0.09511413,ANPHA1:0.025213016)82.260001:0.047206658,((EHCAN1:0.024582115,EHCHA1:0.032252927)58.376503:0.014038829,EHRUM1:0.025233741)95.200336:0.076722052)89.110523:0.11859696,(RIBEL1:0.14005968,((RICON1:0.041436065,RIFEL1:0.014207955)72.197592:0.012945381,(RIPRO1:7.9976983e-05,RITYP1:0.0081008304)80.535412:0.022679864)45.757449:0.026561401)100:0.42465719)61.839283:0.061249885,(CAPEL1:0.48896452,(WOEND1:0.1639938,WOLBA1:0.056467176)99.987674:0.36757324)84.526616:0.11615625)99.365515:0.24566758,((GLOXY1:0.19343856,GRBET1:0.21651014)99.715555:0.2772445,(MAMAG1:0.29148004,RHRUB1:0.25537521)60.819614:0.072377721)84.100366:0.078413373)88.796979:0.095779877,(CACRE1:0.34405745,(HYNEP1:0.40548538,MAMAR1:0.3076083)76.885295:0.082748087)95.94118:0.11531736)62.4834:0.029798823,(((JANNA1:0.17612689,RODEN1:0.099947952)41.12677:0.012434281,(SILIC1:0.079930702,SIPOM1:0.068376543)86.116701:0.04604353)67.268747:0.03291635,(PADEN1:0.089239299,RHSPH1:0.12139562)74.839222:0.04325309)100:0.270029);
