# Supplementary material for: Detecting lateral gene transfers by statistical reconciliation of phylogenetic forests
Source: BMC Bioinformatics. 2010 Jun 15;11:324. doi: 10.1186/1471-2105-11-324 (PMC2905365; doi:10.1186/1471-2105-11-324)
Supplement: Additional file 1 — The 330 simulated alignments and corresponding gene trees (true and ML) along with the 40-taxa reference species tree. [file 1471-2105-11-324-S1.ZIP › simulated_dataset_prunier/seqdata110.fas.phy]

40	392
GLOXY1      DPRSLMTRGLSPVKATNGEVFYDARPSYDRHQMYLDFVWHEVAGSDFLSHFFSTGYVPRF 
GRBET1      DPRSLMTRGLSPVKATNGEFFYDARPSYDHHQMYLDFVWHGVAGCDFLTLFFENGYVPRF 
RHSPH1      DPRSLMTRGLTPVKATNGEVFYDARPSYDNHQMYLDFYWHGVAACDFLSEFFETGHVPRF 
RIBEL1      DPRSVMTRGLRPAEATNGEEFFDAAPNYDIHQMYLEFVLHGIAMCDFLTLYLKTGSIPRF 
RHRUB1      DPGSLMTRGLPPFEATNGEIFYDARPTYDLHQMYLDFVWHKVAMSDFLSVFDTTGPIPRF 
CACRE1      DPRSLMTRSLPPVEATNGEAFYDARPTHETHQMYLHIVWHDMAMCDFLSTFTWTGYVPAF 
HYNEP1      DPRSLMTRGLIPIEAKNGEIFYDARTTNDLHQMYLSIVWHEVAMFDFLCVFTPTGYIPAF 
MAMAR1      DPRNLMTRHLKPNEARNGEVFFDARITQEMHQMYLNIVYHEMAVFDFLCKFFVAGYVPAF 
JANNA1      DPRSLMARGLPPVEATNGEVFYDARPTYGLHQMYLNIVWHEVAITDFLHTYYTTGYAPRF 
RODEN1      DPRSLMARGLGPVEATNGEVFCDARPIYGLHQMYLNIVGHEVAFSDFLHTYYATGYAPRF 
SIPOM1      DPRSLMARGLPPVEATNGEVFSDARPTYGLHQMYLNIVWHQVALNDFLHTYYGTGYAPRF 
SILIC1      DPRSLMAQGLPPVEAKNGEVFSDARPTYGLHQMYLNIVWHAVASSDFLHIYYGTGHGPRF 
PADEN1      DPRSLMARGLPPVEATNGEVFYDARPTYGLHQMYLNIVWHEVALSDFLYSYYATGYTPRF 
BRJAP1      DPRSLMTRGLPPVEAANGEIFYDARPTYDLHQMYLNIVWHDVAMVDFLHSFGRTGYVPRF 
RHPAL1      DPRSLMTRGLPPVEAANGEIFYDARPTYDLHQMYLNIVWHDVAMADFLHSFGKTGYVPMF 
NIHAM1      DPRSLMTRGLPPVEAANGEIFYDARPTYDLHQMYLNIVWHDVAMADFLHSFGRTGYVPRF 
SIMEL1      DSRSLMSRSLPPVEATNGEIFYDARPTYDLHQMYLTIVWHGVAMDDFLHSFYNTGYVPRF 
AGTUM1      DARSLMTRTLPPVEATNGEVFYDARPTYDLHQMYLTIVWHSVAMHDFLHSFYNSGDVPRF 
RHETL1      DARSLMMRSLPPVEATNGEVFYDARPTYELHQMYLTIVWHSVAMHDFLHSFYNSGDVPRF 
RHLEG1      DARSLMMRSLPPVEATNGEVFYDARPTYELHQMYLTIVWHSVAMHDFLHSFYNHGDVPRF 
MELOT1      NPRSLMTRSLPPVEATNGEVFYDARPTYDLHQMYLNIVWHTVAVSDFLHFFYDTGYVPRF 
MESOR1      YPRSLMTRSLPPVEATNGEIFYDARITYDLHQMYLNIVYHRVAMFDFLHSFYDTGQVPRF 
BABAC1      DPRSVMTRSLRPAEATNGELFYDARPTYDLHQMYLNIVWHTVANSDFLHSFHSTGYVQRF 
BAHEN1      DPRSVMTRSLRPVEATNVELFYDARPTYDLHQMYLNIVWHTVANSDFLHSFHSTGAVQRF 
BAQUI1      DPRSVMTRSLRPVEATNVELPYDARPTYDLHQMYLNIVWHMPANSDFLHSFHSTGYVQRF 
BRSUI1      DPRSLMTRSLRPVEATNGEIFYDARPTYDLHQMYLNIVWHSVAASDFLHSFQHTGYIQRF 
BRABO1      DPRSLMTRSLRPVEATNGEIFYDARPTYDLHQMYLNIVWHSVAASDFLHSFQHTGYIQRF 
MAMAG1      DPRSLMTRALVPVEATNGELFYEKRPTYQLHQMYLSIVWHAVAMDDFLPPFFLTGFVPRF 
RIPRO1      DPRSLMRRSLQSVEAMNGEVFSEAGTTYGVHQMYLSIVWHGVAMDEFLPTFVQTGFVPKF 
RITYP1      DPRSLMRRSLQSVEAMNGEVFSEAGTTYGVHQMYLSIVWHGVAMDEFLPTFVQTGFVPKF 
RICON1      DPRSLMRRSLQSVEAMNGELFSEAGTTYGVHQMYLSIVWHGVAMDEFLPKFVHTGFVPRF 
RIFEL1      DPRSLMRRSLQSVEAMNGEVFSEAGTTYGVHQMYLSIVWHGVAMDEFLPTFVHTGFVPRF 
EHRUM1      DPRSIMTRSLLPVEATNGEGFYDARPTYRFHQMYLSIVWHGVAVEEFLMTFGQTGYVPRF 
EHCAN1      DPRSIMTRSLLPVEATNGEAFYDARPTYPFHQMYLPIVWHGVAVQEFLLTFEETGYVPRF 
EHCHA1      DPRSIMTRSLLPVEATNGEAFYDARPTYPFHQMYLSIVWHNVAVEEFLLTFEDTGYVPRF 
ANMAR1      DPRSIMTRSLMPVEATNGEIFYDARPTYDFHQLGLNIVWHGLAVEEFLLTFRKIGYLPRF 
ANPHA1      DPRSIMTRSLMPVEATNGEIFYDARPTYDFHQLGLTIVWHGLAVGEFLLTFRKTGYVPRF 
WOLBA1      DPRSIMTRSLMPVEATNGELFFDARPTYDFHQMYLSIVWHGVAVGEFLGSFRCGGIVPRF 
WOEND1      DPRSIMTRSLMPVEATNGELFYDARPTYDFHQMYLSIVWHGVAVGEFLGPFACGGIVPRF 
CAPEL1      DAKSIMTRSLMPVEATNGEVFHTARPTYDFHQMYLAIVWHGVASDEFLAMFYPTGYTPRF 

YLSIVTGLMTAAKPMLEILKPTIVPILEARLHKQGAAGTVMLRWEIKAVCFLTVGGELIR 
YLSTGTGLMTPTKPMLEILKPTIVPGVEPKLHKQGTAGSIMLKWEIKAVCFLIIVGELIH 
YLSTGTGLMDRTKPMLEILKPTIVPGMEYKFHKQGAAGSIMLKWELKAVCFLMIAGELIH 
YLSVGTGMMTQEKPMLEIFKPTVVPLMETKFHKQGAAGRIFVEWDIKATCFLEVKGELSH 
YLATGTGLMTQCRPMLEILKPTVVEVMESKLHKKGAAGTIMLKWEIKAICFLKNPGELIH 
YVSPGTGIMKLSKPMLEILKSTVVRFLESKVHNKGGTGIIMHKYDVKAMCFISGPGDLMK 
FVSGGTGLMKLAKPMLEILKSTVVQILESKLYNQGATGAIMNAYDVKAMCFLRYDGELIK 
FVSTGAGLMKYGKPMLQVLKSTVVQLMKSKLYNEGETGTIMKKYDVKAVCLLSASGELIK 
VLGKGTGLMTICKPMLEILKSTVTQIMESKLHNQGSTGAIMLKYDVKALCFVLHLGELIH 
VLSKGTGLMTLCKPMLEILKSTVVQTIESKLHAQGSTGSIMMKYDVKAPCFVIKIGELIH 
VLLQGTGLMTICKPMLEILKSTVVEIMESKLHNQGSTGSIMLKYDVKALCFVLRIAELIH 
VLAKGTEFMTICKPMLEILKSTVVEIMESKLHNQGSTGVIMIKYDVKALCFVPRVGELIH 
LLSKGTGLMTMSKPMLEILKSTVVPAVESKLHNHGSTGSIMLQYDVKALCFVLQLGELIH 
YLSTGTGLMVLCKPMMEILKSEVVQTMESKLHTEGSTGTILNKYDIKALSLLNHSGELIH 
YLSTGTGLMVICKPMLEILKSEVVQTMESKLHTEGSTGLILKKYDIKALSFLHHSGELIH 
YLSTGTGLMVLCKPMLELLKSEVVQFMESKLHTEGSTGTILKKYDIKALSFLYNSGELIH 
YLSMGTGVMNFCKPMLEALKSEVVHGLESKVHNQGSTGTIMPKFDVKAFLFLEETGELIH 
YLSTGTGLMNLCKPMLEILASEVVHGVESKVHNQGSTGIIMPKYDVKAFYFLKNKGELIH 
YLSTGTGLMNLCKPMLEILATEVVHGVEAKLHNQGSTGTIMPKYDVKAFYFLEDAGELIH 
YLSTGTGLMNLCKPMLEILATEVVHVVEAKLHNQGSTGTIMPKYDVKAFYFLENSGELIH 
FLSVGTGLMNLCKPMLEILKREIVHGIEAKIHNKGSTGMIMPKYDVKAFCFLEKPGELIH 
FLSCGTGLMNLCKPMLEVLKSEVVHGIESKIHNKGSTGMIMPGYDVKAFSFMKHPGELIH 
RLSVGTGLMNLCKPMLEILKSEVVNGIESKVHNQGSTGTIMPKYDVKAFCLLQHPGELIH 
YLSTGTGLMNVCKPMLEILKSEVVNGIESKVHNQGSTGTIMPKYDVKAFCLPQHPGELIH 
YLSTGTGLMNVCKPMLEILKSEVVNGIESKVHNQGSTGNIMPKYDVKAFCLLQHSGELIH 
YLSEGTGLMNLCKPMLEILKSEVVHGIESNIHNQGSTGMIMPKYDVKAFCLLRAPGELIH 
YLSEGTGLMNLCKPMLEILKSEVVHGIESNIHNQGSTGMIMPKYDVKAFCLLRAPGELIH 
YLDEGTGLMTFCKPMLEVLKPTIVDVNEPKSHKEGGTGTIMTKWEVKAICFVASGGELIH 
YLNSGTGTMTTCRPMLEIQKPTVVQYSESKLHKQGATGIIMGKWEVKAACFLAKDGELIH 
YLNSGTGTMTACRPMLEIQKPTVVQYSESKLHKQGATGIIMGKWEFKAACFLAKDGELIH 
YLNSGTGTMTTCRPMLEIQKPTVVQYAESKLHKQGTTGIIMGKWEMKAACFLAKDGELIH 
YLNSGTGTMTPCRPMLEIQKPTLVQYAESKLHKQGATGIIMGKWEVKAACFLAKDGELIH 
YQNCGTALMAACKPMLEIIKPTVVPPVESKLHKDGSTGTIMKKWEVKAMYFPGRHGALIH 
YQNCGTALMAACKPMLEIIKPTVVPPVESKLHKDGSTGTIMDKWEVKAMYFSGLHGELIH 
YQNCGTALMAACKPMLEIIKPTVVPPVESKLHKDGSTGTIMNKWEVKAMYFSGLHGELIH 
YQNCGAALMARCTPMLEIVKPTVVQPVEKKLHKGGSTGTIMRKWEVKAMCFPGFPGELTH 
YQNCGAALMATCKPMLEILKPTVVQPVESKLHKGGSTGTIMKKWEVKALCFPVYPGELTH 
YQNCGTALMAICKPMLEILKPTVVQPVESKLHKEGSTGDIMEKWEVKAKCLPGSKGELIH 
YQNCGTALMAICKPMLEILKPTVVQPVESKLHKEGSTGDIMEKWEVKAKCLPGSKGELIH 
YENCGTALMAPCKPMLEILEVTVVQDVESKPHKDASTGTIMVKWEVKALCFPTQQGELIH 

PNYVGSSCRCVEGEQNLGRGQGGEEFFSQAGTLTVKVNGGQPEPTIDFQSYVLGVLLAPT 
PNYIGSSCRCVEGGQENRRGQGGEEFLLQAGTYAIRVNGGQGEPTMNSPSPVLVVLLAPT 
PNYVGSSCQCVEGGQDNRRGQGGEEFLPQAETYAIRVNGGQGEPTMDSPSPVLIVLLAPT 
PNYVGSHCVCVGGQQLNRRGKGGEDFTTEAGTIDIVVNGGQAEPTMANISYVLTVLLAPT 
PNYIGSNCKCVDGEQIARRGQGGEEFTAQAETFAILVNGGQSERTMVSPSTVLSVLLAPT 
PNYIGTALACVDGAQMNRRGQGGEQFYYQAVTYAIFVNGGQGEPSMKRPSNVLVSLLAPV 
PNYLGTTCVCVDGMQANRRGEGGEQFCVQCGALATIVNGSQRERTQKTPRVVLMNLLAPT 
SNYVGTNCECVEGSQINRHGQGGEQFFQQAGAFSIAVNGSQGEPTMSSPSIVLINLLAPT 
TNYVGTSCECVEEDQINRRGNGGEQFSLQAGPFAIAVNGGQEEPTVVALSSVLANLLART 
TNYVGTSCECVQEAQINRRGNGGEQFCIAAGPYAIDVNGGQEEPTVIVLSYVLVNLLAKT 
TNYVGTSCECVEEAQINRRGHGGEQFCLAAGPLAISVNGGQEEPTVIALSHVLLNLLAKT 
TNYVGTSCECVEEAQINRRGNGGEQFSLAAGPFAISVNGGQEEPTVIALSAVLVNLLAKT 
TNYVGTSCRCVEENQTDRRGNGGEQFSRQAGPFAITVNGGQEEPTVIAGSRVLVNLLAKT 
PNYVGTPCIRVEGAQVNRRGQGGEQFSLQAGPYIIQVNGGQLEPTMDAPGEVLMNLLAPT 
PNYVGTPCIRVEGSQVNRRGQGGEQFLLQAGPFIIQVNGGQLEPTMHAPSEVLMNLLAPT 
PNYVGTACIRVEGSQVNSRGQGGEQFSLQAGPYIIQVNGGQLEPTMHGPSEVLMNLLAPT 
PNYVGTMGLCVIGEQVRRRGQGGEQFCLQAGPYAIPVNGEQLEPTLTGPSKVLLNLLAPT 
PNYVGTMGLCVSSRQVSRRGQKGEQFTLQAGPYAIPANGEQTEPTMSSPSRVLLNLLAPT 
PNYVGTMGLCVVGRQVSRRGQKGEQLTLQAGPYAIPVNGEQTEPTMTPPSKVLLNLLAPT 
PNYVGTMGICVVGRQVSRRGQKGEQLTLQAGPYAIPVNGEQTEPTMTSPSKVLLNLLAPT 
PNYVGTLGPCVEGTQINKRGQRGEHFCWKAGPGAIQVNGGQLEITMSGPSTVLINLLAPT 
PNYVGTLGPCVEGTQSNKRGQRGEQFVLQAGPYAIPVNGGQMEATMAGPSTVLVNLLAPT 
PNYVGALGSCVEGTQVNRRGQGGESFCLQAGPYAIPVNGGQVEPTMTGPSTVLINLLAPT 
PNYVGTLGACVEGTQVNSRGQGGESFCLQAGPYAIPVNGGQVEPTMSGPSTVLANLLAPT 
PNYVGTLGACVEGTQVNSRGQGGESFCLQAGPYAIPVNGGQVEPTMSGPSTVLINLLAPT 
PNYVGTLGPCVEGDQVNRRGQGGERFFLQAGPSTIPVNGGQVEPTMSRRSTVLLNLLAPT 
PNYVGTLGPCVEGDQVNRRGQGGERFFLQAGPSTIPVNGGQVEPTMSRRSTVLLNLLAPT 
PNYVGTGCQCVGGAQLNKRGDMGEQFSIQAGEAAISVNGMQGEPALLCASSVLNTLLAST 
PNYVGTSCLCVEAQQLNKRGEAGEQFFLQAGAPAIQVNGAQWEVTLVALAEALIKLLTAT 
PNYVGTSCLCVEAQQLNKRGEAGEQFFLQAGAPAIQVNGAQWEVMLVALAEALIKLLTAT 
PNYVGTSCLCVDAQQLNKRGEEGEQFFLHAGTPAIQVNGAQWEVTIVALAEALIKLLTST 
PNYVGTSCLCVDAQQLNKRGEAGEQFFLQAGTPAIHVNGAQWEVTLVALAEALIKLLTAT 
PNYVGTSCKCVSGAQINKRGQAGEQFFAQAETAVIMVNGAQSEPTLGAPAHVLLTLLAAT 
PNYVGTSCKCVSGAQVNKRGQAGEQFFSQAETRAIMVNGAQAEPTLGAPARVLLTLLATT 
PNYVGTSCKCVSGAQVNKRGQAGEQFFAQAETRAILVNGAQTEPTLGAPARVLLTLLATT 
PNYVGTSCRCVAGAQVNKRGQAGEQFFTQAATSAISVNGAQPEPTLAAPARVVQTLLALT 
PNYVGTSAHCVNGVQVNKRGQAGEQFSTQAATNAICVNGAQFEPTLGAPARVVLTLLALT 
PNYVGTYCKCVDSSQVRNRGEAGEQFFPQAATSAIKVNSAQGEPTLGAPASVLFTLLAAT 
PNYVGTFCRCVDSSQVRNRGEAGEQFFPQAATSAIMVNSAQGEPTLGAPAKVLLTLLAAT 
PNFIGTNCKCVEGAQFNKRGQASEQFLAQAATGAILVNGAQGDATLSNRAEILTTLLAVT 

HLITRLGKRRSRTDGIIHPDPRCPLIEPVQNDSDSKNRTQLGPPGKWVIWIRKVETLILE 
HPLTRLGKRRSRSDGLLHPEHRCPLIEPVQNDSDSLNRTQLIPPAQWVIWVQKIEQLILE 
HQLTKLGKRRSRSDGLLHPEERCLLIEPVQNNSDSMNRTQLVSPAKWVIWFREIETLIIE 
GKADSLGKRRLRSDGIEHPRFRCPIIQPTESDHESKNTTKFIPPEKWVIRECTIEILQLG 
EPLHKLGRRRPRSDGLVHPEHRCPLIQPVQNDHELTNRTDLVTSEKWVIRIKRFWSLALG 
SSGGSLGLRRTRSDGLLHPQYRCLWVKPVQNNHESLNQTTLTAGDKLIIWSKRIGQNSLR 
DSENTLGLRKKRSDGLVHPRRRCPWIKPIQNNRDSSNRTHWVNGCKLIIWLKRISQLVLD 
ATVPNLGDRRVRSDGLIHPDPRCTWIEPMQNNHESYNRTKLLTGEELVVWIRRIGQLILN 
DRASILGKRRPRSDGQIHPTQRCQWNNPIQNDHESLNRTLLVTGGKLIVWIERIGLVVAQ 
DKAFVLGKRRPRSDGQVHPDQRCQWQKPIQNDHESLNRTLLITGGKLIVWVRAIGPVVAE 
DRASILGQRRPRSDGQNHPNRRCQWNKPIQNDYESLNRTLLVTSGKLIVCIKRIGPVVAK 
GRASSLGKRRPHSDGQIHPDLRCQWNKPIQNDHESLNRTLLVTSGKLIVSIKRIGPVVAK 
DRPSVLGKRRPRSDGLAHPKQRCEWNKPVQNDHESLNKTLLVCGGKLIVWVKRIGQVAAL 
DKISALGKRRSRSDGLVHPRSRAPWIKPVQNDHESVNRTALVKAGKLYVWVKRTGSLILE 
EKVSTLGKRRSRSDGLVHPRSRAPWIKPVQNDHESVNRTALVTAGKLYVWVKRTGSPLLE 
EKIQTLGKRRSRSDGLVHPRSRAPWIKPVQNDHESVNKTALVTAGKLYVWVKRTGSLILE 
DKSSGLGRRRGRSDELPRPATRAPWIKPVQNRHESTNYTQLLTAGRLVVWVKLLGTLVTP 
NKSKPLGARRLRSDGLARPTTRAPWVKPVQNDHESINRTQLPTAGRMVVWINLIGTLVAP 
DKSHPLGRRRLRSDGLSRPITRAPWVKPVQNDHESKNRTQLLTASHMVVWIKLIGTLVAP 
DKSHPLGRRRLRSDGLSRPITRAPWVKPVQNDHESKNRTQLLTASHMVVWIKLIGTLVAP 
DKASALGKRRLRSDGLKRPVTRAPWAKPVQNDHESVNRTQLVGVGTLEVWLKLIGNLVVE 
DKASALGKRRLRSDGLSRPVTRAPWIKPVQNDHESMNRTQLVTAGKLVVWVKLIGSLVVE 
DKASSLGKRRLRSDGLKRPLLRAPWIKPVQNDDESVNRTQLVTSGKLVVGVKLIGSLVVE 
DKASSLGKRRLRSDGLRRPLLRAPWIKPVQNDDESVNRTQLVTAGKLVVWVKLIGSLVVG 
DKASSLGKRRLRSDGPRRPLLRAPWIKPVQNDDESVNRTQLVTAGKMVVWVKLIGSLVVG 
DKATSLGHRRMRSDGLSRPATRAPWIKPVQNDHESMNRTQLVTAGELVVWVKLIGSLIGG 
DKATSLGHRRMRSDGLSRPATRAPWIKPVQNDHESMNRTQLVTAGELVVWVKLIGSLIGG 
LGTFNLGKRRPLSEGVPQPTRRCGWLKPVQNDTESFNKTQLVRDGILVVWAKNVGGAVLH 
AKRTALGKRRSRSDGLIHPWKRCKCFKSVESDHQSLNTTTLFISGDLVIWFRRAGCAVMG 
AKRTALGKRRSRSDGLIHPWNRCKCFKSVESDHQSLNTTTLAISGDLVIWFRRAGCAVMD 
AKRIALGKRRDRSDGLAHPWKRCKCFKSVESDHQSVNTTTLVISGDLVIWFRRAGVAVMD 
AKRTALGKRRSRSDGLAHPWKRCKCFKSVESDHQSANTTTLVISGDLVIWFRRAGCAVMD 
DYRTSLGQRRSRSDFLLHPIQRCRWVRSIQNDHISSNSTQLVIAGELVIWVRDVGFTVLD 
DYRSPLGQRRSRSDFLLHPLSRCRWVKSIQNDHISANSTQLVIASDLVIWVWNVGLTVLD 
DYRTPLGQRRSTSDFLRHPLSRCRWVKSIQNDHISANSTQLVIASELVIWVRNVGFTVLD 
DHSKPLGERRSRSDFLSSPIPRCRWVKSAQNNHISINSTQLSMALQLVIWACGVGFTVLD 
DHRKPLGERRSRSDFLSSPFPRCRWAKSAQNDHISLNSTQLSMALELVIWACNVGFTVLD 
NQRTVLGARRSRSDFLLHPLRRCRWVESEQNDKISANSTHLTAATVLVIPFRNVGFTVLN 
NERTVLGARRSRSDFLLHPLKRCRWVESEQNDHISANSTHLTAATVLVIPYRNVGFTVLN 
EYAPNLGRRRSRSDFLRHPVSRCAWVKMVENDEISPNSTPVTAMSELVAWVRNVGNTWLE 

PPREDAHSWLPALELFCEAKHRTRDCIGFPPDMPPFKGELSSAAHQFNRGHIVKGIISSS 
PPREDPHEWLPALELNCESKHRTRDCIGFPLFMAPFKGDLHNAAHQFNRGQIVKHIISSA 
PPREDSTDWLPILELHCEAKHRTRDCIGFPPHIPPFKRELMNAAHQFNRGQIVKHIISLS 
PPRGDVKSWLPLLGLPCEAKHSTRDCIGFPRGMRRFKGELNYAAKQFNRGHVVNSIISRD 
PPRQDAHGWLPSLELHCEATHETRDCIGFPYDMPAFKGELGNAAHQFNTGYITTSIIARL 
PPKEDSHPWMPALEMQCESKHETKDCIGFPQKMPPPKGEITNATHRFNAGNLAQDIISGL 
PPKEDAHGWLPALELQCEAKHETKDCIGFPQQMPPAKGELENAARQFNTGNLAKNIISGL 
PPYEEAHSWLPALELHCEAKHATKECVGFPDRMPPSNGELSNAVHQFNVGPLSRHIITGV 
PPKQDAHGWPPGLELHCETKHETKDCIGFPQNMPPTKGELSSARHQFNTGYLAELIISAL 
PPKQDAHGWSPGPELCCETKHETKDCIGFPMSLPRTKGELSNASHQFNTGFLADLIISAL 
PPKQDSHGWPPGLELNCETKHETKECIGFPQDMPPTKGELSDASDQFNTGFRADLIITAL 
PPKQDAHGWPPGLELHCETKHETKECIGFPQEMPPTKGELSDASHQFNTGYRADVIITAL 
PPKQDAHGWLPGLELHCETKHETQDCIGFPQEMPPTKGELSNAFHQFNTGLLADLIISAL 
PPKEDAHGWLPVLKLHCETKHKTRDCIGFPKNMPPTKEELENATHEFNTGYLEKIIISGL 
PPKEDVHGWLPALKLHCETKHKTRDCIGFPKNMPPSKEELENAVHEFNTGYLEKIIISGL 
PPKEDAHGWLPALKLHCETKHKTRDCIGFPKNMPPTKEELANAVHEFNTGYLEKIIISGL 
PPKEDARNWLPAFEMHCETKHETKDCIGFPSELPPEKRDLKNAPLQFNTGSLAKSIISRL 
PPREDARSWLPALEMHCETKPETKDCIGFPQEMPPEKRELGNASLQFNTGHLAKTIISRL 
PPKEDPRSWLPALEMHCETTHETKDCIGFPQEMPPEKRELGNASLQFNTGHLAKTIISRL 
PPKEDPRSWLPALEMHCETTHETRDCIGFPQEMPPEKRELGNASLQFNTGHLAKTIISRL 
PPKEDALGWLPALELQCETKHETLDCIGFPPLMPDEKRELGNAAPQFNTGHLVNSIISGL 
PPDEDALGWLPALELHCETKHETLDCIGFPPDMPQEKRELGNAASQFNTGHLAKTIISGI 
PPKEDAVGWLPSLTLLCETKHETKDCIGFPQEMPPEKRELGNAALQFNTGHLARAIISGL 
PPKEDAVGWLPSLTLLCETRHETKDCIGFPQEMPPEKREVGNAALQFNTGHLAKSIISGL 
PPKEDAVGWLPSLKLLCETKHETKDCIGFPQEMPPEKREVGNAALQFNTGHLLKAIISGL 
PPKEDDLSWLPALTLHCETKHETRDCIGFPQDMPPEKRELGNAALQFNTGHLAKTIIRGL 
PPKEDDLSWLPALTLHCETKHETRDCIGFPQDMPPEKRELGNAALQFNTGHLAKTIIRGL 
PPKEDAHTWLPALEFNCEPRHETKDCIGFPRKMPRLNGELDDATHKFDHGYMEDVIIGQI 
PPKEDEHEWLPALGHELEGKHETRDCIGFPEKMPCLRSELDNAEHKFNTGYLEEYIIDRV 
PPKEDEHEWLPALGHELEGKHETRDCIGFPEKMPCLRSELDNAEHKFNTGYLEEHIIDRV 
PPKEDEHAWLPALGHELEGKHETRDCIGFPEKMPCLRSELDNAEHKFNTGYLEECIIGRV 
PPKEDEHAWLPALGHELEGKHETRDCIGFPEKMPCLRSELDNAEHKFNTGYLEECIIGRV 
PMEEDSHRWLPAIEADLEPKHETMDCIGFPKGMPCFRNELENAAHRFNTGFLEEYIITRI 
PMEEDSHHWLPAIELDLELKHETMDCIGFSKGMPCFRGELENAAHRFNTGFLEEYIITRI 
PMEEDSHRWLPAIELDLEPKHETMDCIGFPKGMPCFRGELENAAHKFNTGFLEEFIITRI 
PMEEDSHGWLPAIELESEPKHKTKDCIGFPEGMPGFRGELENANHKFNTGYLEEYIITRV 
PMSDDKHGWLPAIELELEPIHESKDCIGFPQGMPGFRGELHNANHKFNTGYLEEYIITRI 
PPQEDSHPWLPALELQLEPKHETRDCIGFPKGMPCFRGELEDAAKKFNTGYLEESIITRI 
PPQEDSHPWLPALELQLEPKHETRDCIGFPKAMPCFRGELEEAAKKFNTGYLEESIITRI 
PPKEDSHVWLPVLQLELEPKHETRNCIGFPRKEPCYLGELLNAAHKFNTGFLEELIISKV 

FDCPNEFLAPCVPQHVESAKSINMLETTRLSGAYQGDFLQRFSAYPGLLRSFGKITRKRY 
LDCPVRFLAPCVPQHVESAKSINMLETARPSGAYQADFLQRLSAYLGLLRSFGAASTKKY 
FDCPDRFLAPCVPQHVESAKSINMLETARASGAYQPDFLQRQSAYLGLLRAFRKATRKKY 
FDCPGRNLAPCVSQHVESSKNINIMETARVSGTFQDDFLKRLSVYLGTLRTFVKSSRKQY 
FDCPGRFLASCVSQHVESAKAHNFLETARISGTFQADFLKRLSVYLGLLRAFAKDTEKEY 
FDCPHGFLAGCVSQHVESAKSINMLETPRTSRTYEMDFFKRMSAYLGVLGKFTRNIHKEY 
FDCPIGFLAACVSQHVESAKSMNMLETARTSGAYQLDFLKRMSAFLGILRVFARNSHKEY 
FDCPNGFLAACVSQHVESAKSMNMLETARVSSTYQIDFLKRMSAYLGVLREFIRSTHKEY 
FDCPSGFLAECVNPHVESTKSINMLETARGSGTYQEDFLKRMSAYLGALREFRRDTHKEY 
FDCPNGFLADCVSQHVESAKSINMLETARVSGTHQFDFLKRMSAYLGALREFRRDTHKEY 
FDCPSGFLADCASQHVESAKSINMLETARVSGTFQGDFLKRMSAYLGVLREFRRDKHKEY 
FDCPSGFLADCVSQHVESAKSMNMLETARVSGTYQADFFKRMSAYLGVLRDFRRDTHKEY 
FDCPSGFLADCVSQHVESAKSINMLETARYSGTYQNDFLKRMSAYQGALRDFPRDSHKEY 
FDCPVDFPATCVSQHVESAKSINMLETARTSGTYMFDFVKRMSTYLGALRDFRRDVDKHY 
FDCPTDFPATCVSQHVESAKSINMLETARTSGTYMFDFVKRMSAYLGALRDFHRDVDKGY 
FDCPVDFPATCVSQHVESAKSINMLETARTSGTYMFDFVKRMSAYLGALREFHRDVDKGY 
FDCPADFLANCVSQHVESAKSINFLETARLSGTYQLDFLKRLSAYLGALRNFPKDDPKSY 
FDCPVDFLASCVSQHVESAKNIDMLETARKSGTYQLDFLKRLSPYLGALREFKRDDHKGY 
FDCPVDFLATCVSQHVESAKNIDMLETARRSGTYQLDFLKRLSPYLGALRDFQRDDHKGY 
FDCPAEFLASCVSQHVESAKNIDMLETARRSGTYQLDFLKRLSPYLGALRDFQRDDHKGY 
FDCPPDFLATCVSQHVESAKSINMLETTRASGTYQLDFLKRMSSYLGAFRSFRRDVHKGY 
FDCPIDFLASCVSQHVESAKSINMLETKRASGTYQLDFLKRMSAYLGAFRDFRRDIHKGY 
FDCPPDFLAPCVSQHVESAKSINMPETVRPSGTFQIDFLKRMSAYLGALRDFRRDVHKGY 
FDCPPDFLATCVSQHVESAKSINMLETVRPSGTFQMDFLKRMSAYLGALRDFHRDVHKGY 
FDCPPDFLAGCVSQHVESAKSINMLETVRPSGTFQLDFLKRMSAYLGALRDFRRDVHKGY 
FDCPPDFLASCVSQHVESAKSINMLETARPSGTFQLDFLKRMSAYLGDLRDFTRDIHKGY 
FDCPPDFLASCVSQHVESAKSINMLETARPSGTFQLDFLKRMSAYLGDLRDFTRDIHKGY 
FDCPEGFLAPCVSHHVESAKNINMLETSRKSRTYQCDFLKRLSVYLGVLREFYRDTRKAY 
FDCPEGFLANAVSQHVDSAKNINMLETSRLSKTYQGDFLKRLSVYLGFLRDFIRDVRKAY 
FDCPEGFLANAVSQHVDSAKVINMLETSRLSKTYQGDFLKRLSVYLGFLRDFIRDVRKAY 
FDCPEGFLANAVSQHVDSAKNINMLETSRLSKTYQGDFLKRLSVYLGFQRDFIRDVRKAY 
FDCPEGFLANAVSQHVDSAKNINMLETSRLSKTYQGDFLKRLSVYLGFLRDFIRDVRKAY 
FDCPEGFLAASVAQHIESDKHINMLETSRQSKIYQLDFVKRLSVYLGGLRAFERNSGKEY 
FDCPEGFLAASVAQHIESDKHINMLETSRQSKIYQVDFVKRLSVYLGGLRAFSRDPGKGY 
FDCPDGFLAASVAQHIESDKHINMLETSRQSKVYQVDFVKRLSVYLGGLRAFPRDPGKGY 
FDCPKAFLADEVAQHIESDKHINMLENSRESKIYQEDFVKRFSVYLGGLRGFARDTGKAY 
FDCPKAFLADSVAQHIESDKHINMLENSRGSKIYQADFVKRFSVYLGGLRGFQSDTGKAY 
FDCPEAFLAASVAQHIESDKHINMLETSRVSKILQTDFVRRLSVYLGILRSFRRDTGKAY 
FDCPEAFLAGSVAQHIESDKHINMLETSRVSKILQTDFVRRLSVYLGLLRGFGRDTGKAY 
FDCPNAFLAATVAQHCDSDKHINTLETPRISKIYQEDFVKRLSVYLGILRAFQRSQGKAY 

KWATAVAQGRKSPNDQMQEYSRTIREQYPLYH 
KWATAVAIGRKSPNEDKQEYSETIRQQYPLYH 
KWASQVAMGKKSPNEEKHEYSETIREQLRLYH 
KGATKVALGRKSREEIKQEYSDMIAERFPLYH 
KHATNVPQGRKSSNESRQEYSATIREQYPLYH 
KLAAGIAPGRKSPEIATPEYSEGIREQFPLYH 
KMATEVGRGRKNPYECRQEYSDTIREQLPLYH 
KKATNVAAARKHPSEVRQEYSDIIREESPLYH 
KAATQVAAGRKSPAKTKHEYSETSREQPPLYH 
KAATQVANGRKSPHKKGHEYSETSREQTPLYH 
KAATVVAAGRKSPTKKRHEYSETSTEQRPLYH 
KAATAVAKGRKSPAKKTHEYSDTIREQTPLYH 
KAATDVAGGKKNPGKTKHEYSETSREQDPLYH 
KRATLVADERKSPEETREEYSSTIREQSPLYH 
KRATTGAEERKSPEETREEYSTTIREQSPLYH 
KRATTVAEERKSPEETREEYSTTIREQPPLYH 
KAAACVAGGRTTPEEIRMEYSATFREQRPLYH 
KTAAAVAGGRKTPEEIRGEYSATFREQAPLYH 
KNAAMVAGGRKTPEEIRSEYSELYREQIPLYH 
KNAAMVAGGRKTPEEIRSEYSELYREQIPLYH 
KSAAAVARGRKAPEEAETEYSATVRKQCPLYH 
KNAAAVAGGRKTPEEAPKEYSATIREQCPLYH 
KSAQGVADGRKTPQEARGEYSATIREQCPLYH 
KSAQGVAGGRKTPEEARGEYSATIREQCPLYH 
KSAQGVAGGRKTPEEARGEYSATIREQFPLYH 
KNAAPVAGGYKTPEEARSEYSATIREQCPLYH 
KNAAPVAGGYKTPEEARSEYSATIREQCPLYH 
KAATDALCGRKAPEEIKAEYSMTIRGQFPSYH 
KRATKTDTDRKSQKEARIEYSETIRGQAPSYH 
KRATKTDTDRKSQKEAKIEYSETIRGQAPSYH 
KRATKTDTARKSQKEARIEYSETIRVQTPSYH 
KRATKTDTDRKSQKEARIEYSETIRGQVPSYH 
KKATGNAEGRKHPPESDAEYSETIRGQLPSYH 
KKATGLVDGRKRPPESDAEYSETIRGQLPSYH 
KKATALADGRKHPPESDAEYSETIRGQLPSYH 
KKATENAGGRKHPTESDTEYSETIRGQLPSYH 
KKATATAGGRKHPQEPETEYSETFRGQLPSYH 
KPATRNAEGRKHPPEGKTEYSETIRGQVPSYH 
KPATRNAEGRKHPPEGKTEYSETIRGQIPSYH 
KRAAKNGNGRKHPLEPAGEYSETIRGQLPSYH 
