# Supplementary material for: Detecting lateral gene transfers by statistical reconciliation of phylogenetic forests
Source: BMC Bioinformatics. 2010 Jun 15;11:324. doi: 10.1186/1471-2105-11-324 (PMC2905365; doi:10.1186/1471-2105-11-324)
Supplement: Additional file 1 — The 330 simulated alignments and corresponding gene trees (true and ML) along with the 40-taxa reference species tree. [file 1471-2105-11-324-S1.ZIP › simulated_dataset_prunier/seqdata110.fas.phy_tf.tree]

(((((((AGTUM1:0.068094564,(RHETL1:0.0095200123,RHLEG1:0.020365388)100:0.069672535)99.790645:0.083534752,SIMEL1:0.19413953)99.960011:0.129856,(((BABAC1:0.048485939,(BAHEN1:0.023844757,BAQUI1:0.037274813)93.157685:0.017475085)99.951124:0.082389473,(BRABO1:0,BRSUI1:0)100:0.12547347)93.838537:0.032088526,(MELOT1:0.16637104,MESOR1:0.086312617)99.02522:0.0557481)33.373192:1.8877827e-05)100:0.15649765,(BRJAP1:0.052872001,(NIHAM1:0.037734949,RHPAL1:0.040147753)40.755466:0.0063391383)100:0.21271316)96.079189:0.066196428,((JANNA1:0.094696749,(RODEN1:0.15000925,(SILIC1:0.10336168,SIPOM1:0.087436422)97.785735:0.044332552)79.392219:0.017944454)73.751986:0.020713906,PADEN1:0.1710806)100:0.23283077)87.119412:0.049201932,(CACRE1:0.46922554,(HYNEP1:0.3018703,MAMAR1:0.45158555)88.87372:0.070726732)97.659659:0.086586245)98.171628:0.083476442,((((((ANMAR1:0.086861269,ANPHA1:0.1045598)100:0.16596634,((EHCAN1:0.048079995,EHCHA1:0.033054733)88.212043:0.032915007,EHRUM1:0.077926982)99.709129:0.092173312)95.191228:0.053215483,(WOEND1:0.036120215,WOLBA1:0.026129173)100:0.21268975)33.408922:8.1576172e-05,CAPEL1:0.46857121)100:0.27299739,((RICON1:0.048199699,RIFEL1:0.011573401)35.447845:0.0034322859,(RIPRO1:0.0053388285,RITYP1:0.02301058)90.454859:0.032332226)100:0.40621472)88.49076:0.092189499,MAMAG1:0.55187122)100:0.22862459,(((GLOXY1:0.27070051,(GRBET1:0.13929068,RHSPH1:0.16528707)50.852913:0.026606455)99.573892:0.16313448,RIBEL1:0.6882947)88.654941:0.099132619,RHRUB1:0.2795094)99.764425:0.14366686);
