# Supplementary material for: Detecting lateral gene transfers by statistical reconciliation of phylogenetic forests
Source: BMC Bioinformatics. 2010 Jun 15;11:324. doi: 10.1186/1471-2105-11-324 (PMC2905365; doi:10.1186/1471-2105-11-324)
Supplement: Additional file 1 — The 330 simulated alignments and corresponding gene trees (true and ML) along with the 40-taxa reference species tree. [file 1471-2105-11-324-S1.ZIP › simulated_dataset_prunier/seqdata111.fas.phy]

40	381
GRBET1      QKAVPHPFDPDIDVWARKKIKDDIDGFRTNSEAVPRGWGLIKARLLLSMNRNEMAVGFKN 
CACRE1      QSAIPLPGASSIDVGARNKLQRDIDGFRTNSEAVPRGRGDIKVRGVLSLNRNDMDVGFRN 
HYNEP1      QTVIPLPKVVDIDVRACKKLQIDIDGFRTNSEAIPRGIGLIKTRDVLSMNRNDMAVGFRN 
MAMAR1      QAAISLPRVGNIDVAAKKKMQLDIDGFRTNSEAVPRGWGQIKTRGVLSMNRNEMVVGFRN 
BRJAP1      QVAIPLPGVSDIDVSARKKLNVDIDGFRTNSEAIPRGFGQIKSRGVLSMNRNEMAVGFRN 
RHPAL1      QVAIPLPVISDIDVSARKKLNVDIDGFRTNSEAIPRGFGQIKSRGVLSMDRNEMNVGFRN 
NIHAM1      QVAISLPGTTEIDVSARKKLNVDIDGFRTNSEAIPRGFGEVKTRGVLSINRNEMNVGFRN 
RHRUB1      QLAIPMPEYAEIAVSARKKLKTDIDGFRTNSEAAPRGWGKIKTRGLLSANRNQMKVGFKN 
MAMAG1      QRAIPMPEDPEIDVTARKKLKIDIDGFRTNSEAVPGGIGNIKGREVLSMNRNEMRVGFQN 
JANNA1      QDAIPLPRYADIDVGARKKLKIDIDGVRTNSEAVPRGWGIIKVRGVLSLARNEMSVGFKN 
RODEN1      QHATPLPRYADIDVGARKKLKIDIDGVRTNSEAVPRGWGVIKTRGALSLNRNEMSVGFKN 
SIPOM1      QHAIPLPRYSDIDVGAEKKLKIDIDGVRTNSEAVPRAWGGIKTRAVLSLNRNEMSVGFKN 
SILIC1      QHATPLPRYADIDVGARKKLKIDIDGVRTNSEAVPRAWGGIKTRAVLSLNRNEMSVGFKN 
PADEN1      QRAIPLPGYSDIDVGARKKLKIDIDGVRTNSEAPPRGWGVIKARDVLSLNRNEMLVGFKN 
RHSPH1      QRAIPLPGHADIDVVAKKKLKIDIDGVRSNSEAVPRGWGVIKVRGVLSLNRNEMGVGFKN 
SIMEL1      QREIPLPGNADIDVRARKKLRVDIDGFRTNSEAVPGAWGKIKIRNVLSMPRNEMAVGFKN 
AGTUM1      QKEIPLPGNADVDVRARNKLKVDIDGFRTNSEAVPRGLGRIKMRGVLSMPRNEMIVGFKN 
RHETL1      QKEIPLPGNADIDVRARNKIKVDIDGFRTNSEAIPRGLGKIKMRGVLSMPRNEMLVGFKN 
RHLEG1      QKEIPLPGNADIDVRARNKLKVDIDGFRTNSEAIPRGFGKIKMRGVLSMPRNEMAVGFKN 
MELOT1      QNEIPLPEYLDIDVCARKKLKIDIDGFRTNSESVPRGWGHIKMRNVLSMNRNEMTVGFKN 
MESOR1      QNEIPLPGYGDIDVCARKKPKIDIDGFRTNSEAVPRGRGKIKMRNVLSCNRNDMSVGFKN 
BABAC1      QKKIPLPAYADIDVCARKKLKIDIDGFRTNSEAVPRGWGKIKDRAVLSMNRNEMVVGFKN 
BAHEN1      QKEIPIPGYADIDVCARKKLRIDIDGFRTNSEAVPRGWGKIKARAVLSMNRNKMVVGFKN 
BAQUI1      QPEIPLPGYADIDVCARKKLKIDIDGFRTNSEAVPRGWGKIKARAVLSMNRNKMVVGFKN 
BRSUI1      HDEIPLPDYADIDVCARKKLKIDIDGFRTNSEAEPRGWGKIKVRDVLSMNRNEMIVGFKN 
BRABO1      HDEIPLPDYADIDVCARKKLKIDIDGFRTNSEAEPRGWGKIKVRDVLSMNRNEMIVGFKN 
GLOXY1      QKEIPLPGYADIDVRARKKLKIDIDGFRTNSEAVPRGWGEYKTRGVLSMNRNEMAVGFEN 
CAPEL1      QELIPLPGTATIDVAAQRRIKIDIDGFRTNSEAISTSWGSIKPRGALSINRNEISVGFKN 
RIBEL1      GFAIPLPSHLEIEVFARKKLRQDIDGFAINSEAPDRGDSTIKSRGLLSMNRNGISVGFKN 
RIPRO1      GFAIPLPVHVEIEVFAKKKLRRDIDGFAINSEAQHRGDSNIKSRGLLSMHRNGISVGFKN 
RITYP1      GFAIPLPVHVEIEVFAKKKLRRDIDGFAINSEAQHRGDSSIKSRGLLSMHRNGISVGFKN 
RICON1      GFAIPLPIHVEIEVSAKEKLRQDIDGFAINSEAQHRGESNIKSRGLLSMNRNGISVGFLN 
RIFEL1      GFAIPLPIHVEIEVFAKEKLRQDIDGFAINSEAQHRFESNIKSRALLSMNRNGISVGFKN 
EHRUM1      GITIPLLKYADIEVCARRKLNIDIDGNRTNSEATPRGWGIIKPRCALSRNRNEINVGFLN 
EHCAN1      GITIPLLSYADIEVAARRRLNTDIDGFRTNSEAIPRGWGIIKLRVALSRNRNEISVGFLN 
EHCHA1      GITIPLLQYSEIEVAARRKLNTDIDGFRTNSEATPRGWGVIKLRVTLSRNRNEISVGFLN 
ANMAR1      GVAIPLLGYADIEVGAPKRLNTDIDGFRTNSKAHPRDCGSIKPRGALSRNRNEISVGFLN 
ANPHA1      GVAIPLLNYADIEVGAPKRLNTDIDGFRTNSEANPRGCGSIKSRGALSRNRNEISVGFLN 
WOLBA1      GTAVPLPGLADIEVAARKRLNSDIDGFRTNSAATPKGWGDIKPRGALSRNRNEINVGFLN 
WOEND1      GTAVPLPELADIAVGARKRPNSDIDGFRTNSEATPRGIGSIKPRGALSRNRNEINVGFLN 

KFVAQLKDFAVEFNLPNEEISAAITGMSPYPTNLCPLTRLWQLHVIKDTQIHFGTPGFQI 
KGVADLKDYASEMNQTEEEISGAIRGLDPYTLNLCSYTRLKQLELIKNTEIHFGPPGFQV 
KGVANLKDYATELNQPQGEISGAIASLRPYTLNLCSCTRLKQLELIKNTQIHFGSAGFQI 
KGVANLKDGVNEINEAKEEISGAISGLDPYTSNLCSYTRLKQLELIKNTQIHFGPAGFQI 
KNVAKLKDDASEINQPQMEISGAIRGLDPYITNLCTHTRLKKLEIIKNANIHFGWPGFQI 
KNVAALKDEASEINQPQAEISGAIRGLEPYTVNLCAQTRLKQPEVIKNANIHFGWPGFQV 
KNVANLKDDASEINQPQAEISGAIGGLKPYTANLCAQTRLKPPEVIKNANIHFGWPGFQI 
KNVSTLKDFASEINQPQDQISAAIPGMGPYTISLCSFKRLKQLKCIKNTQIHFGSPGFQI 
NNVSNLKDFAQEVNQPEEEISGAIVQIGPYTTTLCSYTRLKQLKDIKNTQIHFGAPGYQI 
KNMAALKDIAAEINQPQEEISGAIRGMGPYTQNLCSYTRLKQLDNIKNTQIHSGKPGFQI 
KNMAALKDTAAEINPPQEEIDCAIRGMMPYTKNLCANTRLKQLENIKNTQIHTGKPGFQI 
KNMAVLKDAAGEINQPQEEISGAIRGMGPYTKNLCSHTRLKQLEDIKNTQIHSGKPGFQI 
KNMAGLKDAAAELNQPQEEISGAIRGMGPYTKNLCAHTRLKQLDNIKNTQIHSGKPGFQI 
KDMAALKDAAAEINQPEEEISGAIRGMGPYTKNLCSFTRLKQLESIKNTKIHSGRPGFQI 
KNMAALKDAAAEINQPEEEISRAINGMGPYTKKLCSYPRLKQLLSIKNTQIHSGKPGFQI 
RYVASLKDCAAEINQPTEDISSAIHGIRPYTATLCSFTRLKSLRVIKNTQIHFGRPGFQI 
RHVASLEDCAAEINQPAEDISGAIYGIRPYTDTLCSLTRLRSLRIIKNTQIHFGRPGFQI 
RHVASLKDCAAEYNQPAEDISGALHGIKPYVDTLCSFTRLKSLRIIKNTQIHFGRPGFQI 
RHVASLKDCAAEYNQPAEDISGALHGIKPYVDTLCSFTRLKSLRIIKNTQIHFGRPGFQI 
RSVAHLKDSAAEINQPEEDISGAIQGEAPYTDTLCSFTRLKQLHVIKNTQIHFGQPGFQV 
RNVAHLKDCAAEINQPEEDISGAIHGITPYTDTLCSFQRLKQLRVIKNTQIHFGAPGFQI 
KNVASLKDCAAEINQPQEDISGAIQGIGPYTDTLCSFTRLKQIRVIKNSQWHFGCPGFQI 
RDVASLKDCAAEINQPHEDISGAIHGIIPYTDTLCSFTRLKQIRVIKNTQWHFGCPGFQI 
RNVASLKDCAAEINQPHEDISGAIHGIIPYTDTLCSFTRLKQIRVIKNTQWHFGCPGFQI 
RNVASLKDCAAEINQPQEDFSGAIHGITPYTATLCSFTRLKQLQVIKNTQIHFGRPGFQI 
RNVASLKDCAAEINQPQEDFSGAIHGITPYTATLCSFTRLKQLQVIKNTQIHFGRPGFQI 
RNVASLKDFAAEINQPDEDISGAIAGIGPYTVTLCSFTRLKQLRFIKNAQIHFGGPGFQI 
SAVAQLKDPATDINVPLVEISGAIQGMNPYAADLCSTARLRQLRGIKNTQIHEGPPGFQI 
KAVAQLRDYASGVNLPGEETSDAIENIAPYPSGLCSVDKLKQLERIKNTQINFGGPGFDI 
KAVAHLRDYASGVNLPEEEIVDAITNMGPYPAGLCSVDKLKQLQRIKNTQINFGWPGFDI 
KAVAHLRDYASGVNLPQEEIVDAITNMRPYPAGLCSVDKLKQLQRIKNTQINFGWPGFDI 
KAVAQLRDYASGVNIPEEDISDAITNMGPYPVGLCSVDKLKQLKRIKNTQINFGGPGFDI 
KAVAQLRDYASGVNIPEEDISDAITNMGPYPVGLCSADKLKQLKRIKNTQINFGGPGFDI 
KNVAKLKDYANEVNLPVEEISGAITDMAPYAGDLCSSTRLKQLSILKNTNIHFGDPGFQI 
KNVAKLKDYANEVNLPKEEISGAITDMVPYAGDLCSSRRLKQLPGLKNTQIHLGTPGFEI 
KNVAKLKDYANEVNLPAEEISGAITDMLPYAGDLCSDRRLKQLPALKNTQIHLGTPGFQI 
KNVAKLKDYASEVNLPIEEISGAIKGMYPYAGDLCSFTRLKELIVLKNTPIHFGNPGFRI 
KKVAKLKDYASEVNLPIEEISGAIKGMIPYAGDLCSFTRLKELVVLKNTQIHFGNPGFQI 
KDVAKLKDYASEVNLPNEEISGAIPGMQPYAIDLCSFTRLKQLTVLKNTQIHFGQPGFQI 
KNVAKLKDYASEVNLPVEEISGAIKGMDPYAEDLCSFTRLKHLTVLKNTQIHFGQPGFQI 

GGKNLSIDPLPKNCSDALFIPTAVIELDNAMIVYKINYTPAQHRRGCGKGPGRSIRILVK 
GGDDRNQVPLVKSCTNDLFLPAAVIELDNAMIFLRINNTPAHHKRGSGKGPGQQIRALVK 
GGIDASVVPLVKMRTGGLFLPAAVIELDNAMILITINYTPARHRRGSGKGPAQPIRILPK 
GGVDQRIVPLVKVRAQALFLPEAVIELENAMILIKINYTPAKHRRGSGKGPAQSIRILGK 
GGTDASLVPLTKRCTDALFLPAAVIELDNAMILYKINYTPAQHRRKSGRGPGQSIKVLVK 
GGTDPDLVPLTKPCTDALFLPAAVIELDNAMILYRINYTPAQHRRGSGRGPGQSIKILVK 
GGTDVSLVPLTKPCADALFLPAAVIELDNAMILYKINHTPAQHRRGSGRGPGQSIKILVK 
GGVDQSIVPLTKLSTDLLFLPAAVIELDNAMILSKINFTPDQHRRGSGRGPGQSIRILVK 
GALDNAVVPLTGLYTDVLFLPGSVIESNNSMILFRINCTPDGHRRGSGAGPGQSHRILVK 
GGVGTNVVPLLNTQTESLFLPAGVIELDNAMIVYKINYTPALHRRGSGRGPGQYIRVLVK 
GGVGENMVPLLKICTESLFLPSAVIELDNAMIVYKINYTPALHRRNSGRGPGQYIRVLVK 
GGIGTNMVPLLKICTESLFLPAAVIELDNAMIVYKINYTPALHRRGSGRGPGQYIRVLVK 
GGTGSNMVPLLKMCTESLFLPAAVIELDNAMIVYKINYTPALHRRGSGRGPGQYIRVLVK 
GGIGTNMVPLIKICTESLFLPAPVIELDNAMIVYKINYTPALHRRGSGRGPGQYIRILVK 
GGAGTNLVPLFKICTESLFLPIAVIELDNAMIVYKINYTPALHRRGSGRGPGQYIRMLVK 
GGIEATLIPITKLCSDSLFLNAAVIELDNAMILYKINYAPAQHRRGSGRGPGQSLRLLMK 
GGIEALLVPLTKLCTDSLFLNAAVIELDNAMILYKINYAPAQHRRGSGRGPGQSLRTLIK 
GGIEALLVPLTKLCTDSLFLNAAVIELDNAMILFKINYAPAQHRRGSGQGPGQSLRILIK 
GGIEALLVPLTKLCTDSLFLNAAVIELDNAMILFKINYAPAQHRRGSGRGPGQSLRILTK 
GGVETLMVPGAKMCTDSLFLNAAVIELDNAVILSTINYAPAQHRRGSGRGPGQSLRTLVK 
GGVETLIVPLTRVCTDSLFLNAAVIELDNAVIRYKINYAPAQHRRGSGRGPGQSLQQLVK 
GGVESLMVPLTKICTDSLFLNAAVIELDNAMILYKINYATAQHRRGSGRGPAQSLRTLVK 
GGVEALIVPLTKVCTDSLFLNAAVIELDNAMILYKINYATAQHRRGSGRGPAQSLRTLVK 
GGVEALIVPLTKVCTDSLFLNAAVIELDNAMILYKINYATAQHRRGNGRGPAQSLRTLVK 
GGVETLIVPLTKICTDSLFLNAAVIELDNAMILYKINSAPAQHRRGSGRGPGQSLRTLVK 
GGVETLIVPLTKICTDSLFLNAAVIELDNAMILYKINSAPAQHRRGSGRGPGQSLRTLVK 
GGVEALIVPLTKSCTDSLFVNAAVIELDNAMIFYRINFAPAQHRRGSGRGPGASVRALVK 
GGVPSPLVPISKISFDSLFLLSAVIELDNRMILYKINNKPARHRRGSGRGPRRSIKVLVK 
GGEVLLSIPKAKRTTDDLFLKTAAIELDNAMIMWRINHSPAEHRRGSGRGPGRPVRTLIK 
GGEVLLSIPKAKQCTDDLFLKTAAIELDNAMIMWKINHSPAEHRRGSGRGPGRPVRTLIK 
GGEVLLSIPKAKRCTDDLFLKTAAIELDNAMIMWKINHSPAEHRRGSGRGPGRPVRTLNK 
GGEVVLSIPKAKGCTDDLFLKTAAIELDNAMIMWKINHSPAEHRRGSGRGPGRPVRTLIK 
GGEVILSIPKAKRCTDDLFLKTAAIELDNAMIMWKINHSPAEHRRGSGRGPGRPVRTLIK 
GGADVLEIPSTSFKTDELFLPIAVIELDNAMIVYAINYKPAKHRRGSGLGPGRSTRLLEK 
GGADILQIPSTSFKTDELFLLIAVIELDNAMIVYSVNYKPAKHRRGSGVGPKRSTRLLEK 
GGGDILQIPSISFKTDELFLPIAVIELDNAMIVYSINYKPAKHRRGSGVGPKRSTRSLEK 
GGLDVLQISSMDMKTDCLFLANAVIELDNAMIVCTINFKPGQHRRGSGRGPGRSIRHLIK 
GGRNVLSVPSMDMRTDPLFLANAIIELDNAMILYKINYKPGQHRRGSGRGPGRSIRILIK 
GGVQVLIIPSTNMRTDDLFLGSAVIELGNAMIVYTINYKSAQHRRGSGRGPGRSIRKLMK 
GGAQFLIIPSTNMRNDDLFLGSAVIELGNAMIVYTINYKSAQHRRGSGRGPGRSMRALYK 

KDVVPVTCRAMVVPRGKFHDDQDVPSKIDQRIQTAALGGVGSRRGSAHYVLRFSQRKRFQ 
KDLSADHCRSLVPPKGAQHKVTDVPSQIEETIQTPELGFLGAKAANRHYILKFDKQKRFQ 
KDLSPVTCRSLVPPKGALHKIEDVPSKIYYTIQTAELGNLGARTGPAHYALRFDQRRRFQ 
KDLSPLSCRSKVPPDGHLHKIEDVPYKISNTIQTAELGNLGARTGAAHYALRFDRGKRFQ 
KDLSPRTCKSLVPPKGALHKIADVPSKIDQSIQTAELGNLGARSGLQHYILSFDYRKRFQ 
QDLNPRTCESLVPPKNALHKIGDVPSKIDQSIQTAELGGLGARSGLAHYILRFDKKKRFQ 
QDLSPSTCKTLVPPKGVLHKIADVPAKIDQSIQTAELGGLGARSGLAHYILRFDRRKKFQ 
NDLSPETCRSFVPPKGALHKMKDFPSKINRAIQTAELGNLGNRPGPTHYVLRFDQRKDFQ 
KDLSPELCRSCVHPKGALHKNGDVPSKIDESIQTAELGSLGSRADMTHYVLQFDLKKRFQ 
KDFSPSHCRPIVPPKGALHKTEDVPSKIDPTIQAAELGQLGSRGGTEPYVLRFSQRKRFQ 
KDFSPDHCKPLVPPEGALHKTEDVPSKIDDTIQTAELGQLGSRKGPAPYVLRFDQRKRFQ 
KDFSSSHCTPLVGPKGAFHKTEDVPSKITETIQTAELGQLGSRKGPAPYVLRFDQRKRFQ 
KDFSPNHCKPLVPPKGALHKTEDVPSKIDETIQTAELGQLGSRKGPAPYVLRFDQRKRFQ 
RDFSPNHCRPLVPPKGAFHKTEDVPSKIDQTIQTAELGQVGSRKGTAPYVLRFDQRKRFQ 
KDFSPDHCRPLVTPKGAFHKTEDVPSKIDFSSQTAELGQLGSRKGTAPYVLRFDQRKRSQ 
KDLSAPTCAGLVPPRGAIHKTGDVPSKIDQTIQTAELGNLRSRRGAGHYVLRFDRQKRFQ 
KDLSAHTCAGVVPPQGAIHKIGDVPSKIDQTIQTAELGNLGSRKGAGHYVLRFDKQKRYQ 
KDLSAPTCAGVVPPRGPIHKTGDVPSKIDQTIQTAELGNLGSHRGAGHYVLRFDKQKRFQ 
KDLSAPTCAGVVPPRGPIHKTGDVPSKIDQTIQTAELGNLGSHRGAGHYVLRFDKQKRFQ 
KDLSAVTCHGVVPPRGTVHKTGDVPSKIDQAIQTAELGSLGSRRVANHRVGSFDDQKRFQ 
KDLSAMICHGAVPPRGAIHKSSDVPPKIDQAIQTAELGTLGSRRGANNYVLSYDDQKRYQ 
KDLSAATCHGWIPPDGAVHKMVDVPSKIGRIIQTAELGSLGSRRGANHYVLAFNHQKRFQ 
KDLSAATCHGVIPPDGAVHKMVDVPSKIGHTIQTAELGSLGSRRGANHYVLRFNHQKRFQ 
KDLSAATCHGVIPPEGAVHKMVDVPSKIGHIIQTAELGSLGSRRGANHYVLRFNHQKRFQ 
KDLSVTTCHGVITPRGAVHKTGDVPSKIDHAIQTAELGALGARRGADHYVLRFDNQKRFQ 
KDLSVTTCHGVITPRGAVHKTGDVPSKIDHAIQTAELGALGARRGADHYVLRFDNQKRFQ 
KDLSALTCHSLFPPRGAFHKTGDVPTKIQIAIQTAELGNLGSRRGANHYVLRFDAQKRFQ 
TDLKGATCLASVPPSGLFHKSSDVPSAIPAKIDIAKLGKVGTRRETTKYVLMFDQTKRVQ 
KDLSKFTCVNLAPPLGLFHKMNNVPSKITQRAQTAQLGQLGNKTGSAGFVLRFEVEKRFQ 
KDLSTLTCVNLAPPVGLFHKVQNVPSKITKKAQTAQLGQLGNKTGSAGFVLGFEVEKRFQ 
KDLSTLTCVNLAPPVGLFHKVQNVPSKITKKAQTAQLGQLGNKTGSAGFVLGFEVEKRFQ 
RDLSKLTCVNLAPPVGLFHKVPNVPSKITKKAQTAQLGQLGNKTGSAGFVLGFEIEKRFQ 
KDLSKLTCVNLAPPVGLFHKVQNVPSKITKKAQTAQLGQLGNKTGSAGFVLGFEIEKRFQ 
SDLSQDTCYSLPPPGSSFHKSEDVPSKIIVRMQTAQLEPLGTKNGTAYYVLGFDAGKKFQ 
KDLSTETCYSLAPPGSSSHKSRDVPSKIIVCMQTAQLEPLGSKKGTAYYVLGFDTGKKFQ 
SDLSTDTCYSLAPPGSSEHKNRDVPSKIIIRMQTAQLEPLGSKKGTAYYVLGFDTGQKFQ 
TDLSNATCYSLSPPGGSYHKARDVPSKISGRMQTAQLEPLGSKKGTVHYVLGFDARKRFQ 
TDLSNATCYSLSQPHGSYHKARDVPSKISGRMQTAQLEPLGNKKGTVHYVLTFDARKRFQ 
TDLSKWTCFSFPPPTGSLHKAGDVPSKIGERMQTAQLERLGSKEGTAHYILGFVARNRFQ 
TDLSKWTCYSLPPPTGSLHKAVDVPSKIGEGMQTAQLEPLGSKEGTTHYVLNFESRNRFQ 

LEDIRIESFLDTRDLQSRIDSYKVTDPAKMYMWRVFFPQKFDHNCHVVMRALVLCQYISR 
LEDIHIRFILDTVDVEEQIDNYKTTDFNYMYFHRVFFPQEFDHSCHEVMRALTISQYISR 
LEDLKIKFVLDTIDVEKRIDGYKATDLPSMYHWRVFFPYEFDHNCHEVMVALTIFQYISR 
LEDLKIQFGLDTVDVEKKIDHYKATDLSNMYINRVFFPEEFDHNCHEVMRALAKFQYISR 
LEDLRIQFVFDTANVENRIDNYAEDDLVGMYFRRVFFPEEFDHNCHEVMKALTISEYISR 
LEDLRIQFSLDTADVENRIDLYAEDDLAGMYFRRVFFPDEFDHNCHEVMKALTTSDYISR 
LEDLRIQFILDTADVENRIDNYAEDDLAGMYFRRVFFPNDFDHNCHEVMKALTISDAISR 
LEDLRIALTLDTTDVEKRIDNYKATDAVEMYYWRVFFPETFDHNCHYVMRALKIPQFISS 
LEDLRIRFTLDPADVSKKIDDYKALDIPDMYFWQVFYPEEFDHNCQEVMRAMEISQVISR 
LEDLRIEFLLDTGDVDRRIDKYKAIDTAFMYFWRVFFPDDFDHNCHEVMRALTTSKFISK 
LEDVSIEFMPDTADVDRQIDNYKPTDAAFMYSWRVFFPDDFDHSCHEVMRALAPSQYISR 
LEDLSIEFILDTADVDRRIDNYKPTDSAFMYFWRVFFPDDFDHSCHEVMRALTTSQYISR 
LEDLSIEFILDTADVDRRIDNYKPTDSAFMYFWRVFFPDDFDHSCHEVMRALTTSQYISR 
LEDLRIEFMLDTADVDRRIDNYKATDTAMMYFWRVFFPDDFDHSCHEVMRALANSQYISR 
LEDLRIELTLDTADVDRRIDNYKTTDSSFMYFWRVFFPDDFDHSCHEVMQALATSQYISR 
LEDLAIQFPQDTVDVETLIDDYKPLDFTAMYNARVTFPSMFDHSCHQVMRALTISQLISR 
LEDLRIQSLKDLADVETLIDDYKSSDLQAMYTARVFFPRLFDHSCHRVMRALTVSQCISR 
LEDLRIQFLQDLADVETLIDNYKPSDFTTMYSARVFFPSMFDHSCHRVMRALTISQCISR 
LEDLRIQFLQDLADVETLIDNYKPSDFTAMYSARVFFPSMFDHSCHRVMRALTISQCISR 
LEDMRIQFLLDTADVENLIDRYKPGDVASMYYTRVFFPDGFDHSCHTVMRALTIAQFISR 
LEDLRIEFVLDTADVENLIDRYKPADFPTMYVTRVFFPDGFDHSCHTVMRALTIAQFISR 
LEDYRIQFMLDTADVENLIDQYKPADLAAMYYTRVFFPDGFDHSCHPVMRALTISQFISR 
LEDYRIQFMLDTADVENLIDKYKPADLAAMYYTRVFFPDGFDHSCHRVMRALTISQFISR 
LEDYRIQFMLDTADVENLIDKYKPADVAAMYYTRVFFPDGFDHSCHRVMRALTISQFISR 
LEDYRIQFMLDTADVENLIDRYKPANLAFMYYTRVFFPDGFDHSCHRVMRALTKSQFISR 
LEDYRIQFMLDTADVENLIDRYKPANLAFMYYTRVFFPDGFDHSCHRVMRALTKSQFISR 
LEDLRIQFILDTADVEKLIDKYKPSDLAAMYYWRVFFPDGFDHSCHKVMRALTISQFISR 
LEDFRIDSYSDSRDVEKSIDRYKATDFGEIFVWQVFFPEEFDHNCHQVMRELHVAQTISR 
LEDLQIDIQKDPEDIEANIDEYRGRDMRSMLEWKVFFPGRFDHNCHVVMRTLTLKKNMSR 
LEDLRIDIRKDPKDIEANIDEYRGEDPRSMIEWRVFFPGRFDHNCHVVMRTLTLKKQISR 
LEDLKIDIPKDPKDIEANIDEYRGEDPRSMIEWRVFFPGRFDHNCHVVMRTLTLKKQISR 
LEDLRIDIQKDPKDIEANIDEYRGEDPRSMIEWHVFFPGRFDHNCHVVMRTLTLKKQISR 
LEDLRIDIQKDPKDIEANIDEYGGEDPRSMIEWRVFFPGRFDHNCHVVMRTLTLKKQISR 
LEDLRIESKLDDKDIETEIDSYKAPDFGNTYAWSVFFPDEFDQNCHPVMRALNVRQQISR 
LEDVRIESKLDARDIETEIDYYKAPDSGDTHTWSVFFPDEFDQNCHAVMRALNIRQNMSR 
LEDLRIESKLDARDIETEIDYYKAPDYGDTPTWSVFFPDEFDQNCHAVMRALNIRQSISR 
LEDLRIDVFLDSKDVEKDIDDYKASDYGNTHSWRVFVPDEFDHNCHSVMRALTTRQNISR 
LEDLRIDAALDSNDVEKDIDDYKASDHGQTHSWRVFVPDAFDHNCHPAMRALTVRQNISR 
LEDFRIDASLDSKDVEKDIDPYKASDYGSTHMWRVFFPDAFDHNCHHVMRVLTVCQFISR 
LEDFRIDAKLDSNDIEKDIDFYKASDYGGTHDWRVFFPDEFDHNCHPVMRVLRVCKTISR 

DGCSLSSQVQVRGKVRLKYTPGNLETFTTSGVWAYAKGIFGPNYHFKIKELVFELRKVSS 
DKCEESSQFQVRSTVRLKYTTCNTETCTASGSWAYTIGIRSPNFYWKMKELVMELRQIST 
EKCNSSSEFQVRGIVRLKYTTGNIETCTGSGIWAYSNGIRSPNFYGTMKCLVVELRQIST 
DKCKTSSEYQVRGAARLKYTTGDIETCTGSGLWAYSNGIKSPNFYWKMKTLVIELWQIST 
DKCDESSEFQVRGVVRLKYTTGNMETCTNSGKWPYAGGIASPNLYIKMKSLVVDLRQISA 
DKCDLSSQFQVRGVVRLKYTTGNLETCTGSGAWPYADGIASPNLYYKMKSLVIELRQIST 
DKCDLSSQFQVRGFVRLKYTTGNMETCTQSGFWPYADGIVSPNLYYKMKSLVVELRQIST 
DKCDWSSQLQVRGLVRLKYTTGDLETPTGTGSWAYNSAIDSPNSYWRMKLLVIQLRQVGS 
DRCALSSQHQVRSYVRLKYTNGNLETVTESGMWSYAGGISSPNFYWKMKCLLLELRQIGT 
DKCDVSSQEEVRGFVRLKYTTGNMETCTGSGLWAYVKGIRSPHFYWKMKVLVVEGRQAST 
DKCDISSHVEVRGFVRLKYTTGKMETCTGSGQWAYVVGIRSPHFYWKMKVLVVEGRQVST 
DSCDVSSQVEVRGFVRLKYTTGNIETCTGSGRWAYVRGIRSPHFYWKMKFLVVEGRQVST 
DSCDVSSQVEVRGFVRLKYTTGNMETCTGSGQWAYVKGIRSPHFYWKMKILVVESRQVST 
DNCDASSKMEVRGFVRLKYTTGNMETCTGSGQWAYVAGIRSPHFYWRMKILVVEGRQVST 
DKCDISSQDEVRGFVRLKYTTGTMETCTGSGQWAYIKGIRSPHFYWKMKVLVCEGRQVST 
DKCDESSSVQVRGFRRLKYIAGSMETCTGSGFWAYAEGIKSPDFYISMKILVAEGRQIST 
DKCDDSAQVQVRGFVRLKYTAGSLETCTGSGFWAYAEGIRSPDFYASMKVLVVEGRQISS 
DKCDDSSKQQVKGFVRLKYTAGSLETCTGSGFWAYADGIRSPDFYVCMKILVVEGRQISS 
DKCDDSSKQQVKGFVRLKYTAGSLETDTGSGFWAYADGIKSPDFYVSMKILVVEGRQISS 
DKCDDSSLIQVRGFVRLKYTAGSMETCTGSGMWAYAEGIKSPDFYRPMKTLVVEGRQITT 
DKCDESSLIQVRGLVRLKYTAGSMETCTGSGLWAYAEGIKSPDFYWPMKTLVVEGRQITT 
DRCDDSSQLKVRGFVRLKYTAGSHETCTGSGLWAYAEGIQSPDFYRKMKILVTEGRQITT 
DKCDDSSQLKVRGFVRLKYTAGSYETCTGSGLWAYAEGIQSPDFYWPMKILVTEGRQITT 
DKCDDSSQLKVRGFVRLKYTAGSHETCTGSGLWAYAEGIQSPDFYWPMKILVTEGRQITT 
DGCKRSSLVQVRGFVRLKYTAGSMETCTGCGLWAYADGIKSPDFYGPMKVLVTHGRQITT 
DGCKRSSLVQVRGFVRLKYTAGSMETCTGCGLWAYADGIKSPDFYGPMKVLVTHGRQITT 
DKCDNSSQTQVRRIVRLKYTTGSMETTTGSGLWAYAKGIRSPDFYWRMKIRVVEGRQIST 
NNCEFSSKIQVRGDVRLKYSTGFTETGAGSGYFAYSKGIQSPNLRNKMRNLVVDLRQISA 
DKCDLSSRLHVRGEVRLKHSSGERDTGARSGYWAYLHGINKPNFYYKMKFLVIDLRQVIT 
DKCDLSRRVQVRGDVRLKHSSGEMDTGAQSGYWAYMVGISKPNFYYKMKFLVVDLRQVIS 
DKCDLSRRLQVRGDVRLKHSSGEMDTGAQSGYWAYMMGISKPNLYYKMKFLVQDLRQVIS 
DKCDLSRRLQVRGDVRLKHSSGERDTGAQSGYWAYLHGISKPNFYYKMKFLVVDLRQVIS 
DKCDLSRRLQVRGDVRLKHSSGERDTGAESGYWAYLHGISKPNFYYKMKFLVADLRQVIS 
DKRAVSSTFQVGSRVRLKYSTGNVETEAGSGIWAYRRGIESPNFYWKMNVSVVELRQVSI 
DKRAASSTIQVGSKVRLKYSTANVETEAGSGLWAYRKGILSPNFYWKMYVSVVELKQLSI 
DKRAASSTFQVGSRVRLKYSTANAETEAGSGIWAYRKGILSPNFYWKMYVSVLELRQVSI 
DNCAVSSRFQVGSAVRLKYSRGNIETEADSGAWAYTKGIGSPNFYRKMKALVDELHQISI 
DQCAVSSRFQVGSTVRLKYSTGNVETGAGSGSWAYTNGISSPNFYWKMKSLVGELHQVSI 
DQCAISSRFQVGSAIRLKYSTGNIETDASSGIWAYAKGITSPNFYKKMKRNVLELRQVSI 
DQCAPSSRFQVGSRVRLKYSTGNIETGASSGIWAYTKGIISPNFYLKMKKNVIELRQVSV 

ALYGTESQGIDQRESSIIVET 
ALYGSLSQGIEKRTTAIIVAY 
ALYGNLSMGIEDRVTAIIVEG 
AWYGNGSQGIQDRSTAIIVEG 
AMYGNASQGIDERTTTIIIER 
AMYGSRSQGIDERTTTIIIEQ 
AMYGSSSQGINERTTTIIVEA 
ALYGTVSQGIEERLTAIIIEG 
ALYGQISQGIDERTTAIIVEW 
AQYGTASQGIEERTTAIIVEM 
ALYGTSSQGIEERTTAIIVEL 
ALYGTSSQGIEERTTAIIVEL 
ALYGTSSQGIEERATAIIVEL 
ALYGTKSQGIEERATAIIVEL 
ALYGTPSQGINERTTAIIVEL 
AYYGSWSQGIYERTTAIIIEE 
AHYGSWSQGIYERTTAIIIED 
AHYGSWSQGIYERTTAIIIEE 
AHYGSWSQGIYERTTAIIIEE 
AHYGSWSQGINERITAIIIER 
AHYGRWSQGINERTTAIIIEH 
AHYGSWSQGINERTTAIIIEH 
AHYGEWSQGINERTTAIIIEH 
AHYGEWSQGINERTTAIIIEH 
AHYGSWSQGINERPTAIIIEH 
AHYGSWSQGINERPTAIIIEH 
AHYGSWSQGIDERTTAIIVEC 
ALYGSISQPIQERDTATIVEG 
AIYGFTSQSIFERDTAIIIER 
ALYGFASQSIFERETAIIIER 
ALYGFVSQSIFERETEIIIER 
ALYGFVSQSIFERDTAIIIER 
ALYGFVSQSIFERDTAIIIER 
ALYGGESQGINERETATIVEG 
ALYGEVSQGINERHTATIVEC 
ALYGGVSQGINKRQTATIVEA 
ARYGDRSQGITERETAIIVEH 
ALYGGRSQGITERETAIIIER 
ALYGGQSQGIEERQTAIIVER 
ALYGSVSQGIEERQTAIIIER 
