# Supplementary material for: Detecting lateral gene transfers by statistical reconciliation of phylogenetic forests
Source: BMC Bioinformatics. 2010 Jun 15;11:324. doi: 10.1186/1471-2105-11-324 (PMC2905365; doi:10.1186/1471-2105-11-324)
Supplement: Additional file 1 — The 330 simulated alignments and corresponding gene trees (true and ML) along with the 40-taxa reference species tree. [file 1471-2105-11-324-S1.ZIP › simulated_dataset_prunier/seqdata111.fas.phy_tf.tree]

((((((AGTUM1:0.089569565,(RHETL1:0.018048341,RHLEG1:0.0098283716)99.753642:0.043858501)85.936069:0.024179235,SIMEL1:0.11712516)100:0.11221896,(((BABAC1:0.056935727,(BAHEN1:0.015222085,BAQUI1:0.012003755)79.912573:0.013102937)100:0.074114087,(BRABO1:0,BRSUI1:0)100:0.11142442)60.61514:0.020396962,(MELOT1:0.10553089,MESOR1:0.10739242)97.861111:0.041148653)84.915489:0.034060455)98.06689:0.066838585,GLOXY1:0.11795438)100:0.17531205,((JANNA1:0.11545126,(RODEN1:0.085355492,(SILIC1:0.028611485,SIPOM1:0.050121057)71.600276:0.018418199)93.37033:0.022894463)63.012099:0.012717962,(PADEN1:0.085797078,RHSPH1:0.12575907)40.381265:0.0044381889)100:0.17256938)79.549325:0.027214635,((((((ANMAR1:0.10512969,ANPHA1:0.090386327)99.888521:0.111845,((EHCAN1:0.073994936,EHCHA1:0.059592405)99.647701:0.10834891,EHRUM1:0.059758366)100:0.26624011)65.804273:0.01642271,(WOEND1:0.12553689,WOLBA1:0.098404499)100:0.13538713)99.848258:0.19957483,(RIBEL1:0.11324125,((RICON1:0.019927967,RIFEL1:0.018688593)94.962126:0.021793418,(RIPRO1:0.010928546,RITYP1:0.028775085)99.695897:0.038678342)58.703405:0.024386325)100:0.7771608)81.194186:0.10308231,CAPEL1:0.64571055)95.427144:0.13901786,GRBET1:0.52375121)84.47175:0.059844095,(((BRJAP1:0.08792924,(NIHAM1:0.10080725,RHPAL1:0.077796582)87.605792:0.033066157)100:0.16959494,(CACRE1:0.36531876,(HYNEP1:0.17986683,MAMAR1:0.22639276)96.802223:0.078895799)82.956249:0.042129017)92.011344:0.046929131,(MAMAG1:0.41698896,RHRUB1:0.29838938)90.428048:0.0617169)48.692492:0.013143124);
