# Supplementary material for: Detecting lateral gene transfers by statistical reconciliation of phylogenetic forests
Source: BMC Bioinformatics. 2010 Jun 15;11:324. doi: 10.1186/1471-2105-11-324 (PMC2905365; doi:10.1186/1471-2105-11-324)
Supplement: Additional file 1 — The 330 simulated alignments and corresponding gene trees (true and ML) along with the 40-taxa reference species tree. [file 1471-2105-11-324-S1.ZIP › simulated_dataset_prunier/seqdata112.fas.phy]

40	129
CACRE1      TGYIDMGEKRALFQDETDGRKPPDVLICYSPYILHKGIICSKVILREINVNYLEGLILSR 
HYNEP1      TGYIDMGEKRALFQDEQQGPKPPDIMICYSRYLLRKGIICYQVIPREMNVNYVEGLILSS 
MAMAR1      TGHIDMGEKKMIFYDETQGRKPPDLTICYSSYLLKKGITCHKAILREIYVNYLDGLILSS 
BRSUI1      TGNIDMGEKRAVFYDEAQGFKPPDLSICYSSYMLKKGITCHKQIQREIYVNYLEGLTLSP 
BRABO1      TGNIDMGEKRAVFYDEAQGFKPPDLSICYSSYMLKKGITCHKQIQREIYVNYLEGLILSP 
BRJAP1      TGCIDMGEKQAVFQDEQQGMKPPDTLICYSCYLLGKGIICNKVIEREIQVNYIQGLVLSP 
RHPAL1      TGSIDMGEKRAVFQDEQQGVKPPDTMICYSCYLLGRGIICNKVIEREIQVNNIEGLVLSP 
NIHAM1      TGSIDMGEKRAIFQDEQQGVRPPDTMICYSCYLLGRGIICEKVIEREIQVNYIEGLVLSP 
JANNA1      TGMIDMGEKRAGFQDEQQGIKPPDVAICYSCYLLRKGIICKKTIPKEIDVNYVKGVILST 
RODEN1      TGYIDMGEKEAGFQDEQQGFKPPDVVICYSCYVLRKGIICKKTIPKEINVNYIRGVILST 
SIPOM1      TGYIDMGEKRARFADEQQRIKPPDVSICYSCYLLRKGIICRKTIPKEINVNSPQGVVLST 
SILIC1      TGYIDMGEKAARFADEQEGIKPPDVAICYSCYLLRKGIICRKTIPKEIDVNYVQGVVLST 
PADEN1      TRYIDMGEKRAGFQDESQELKPPDVAICYSCYILRKGVICKKTIPRVINVNYIMGLILSR 
RHSPH1      TRYIDMGEKRALFQDEKQGNKPPDVVICYSCYLLKKGIICKKTIPNVINVNYIMGLILSR 
SIMEL1      TGYIDMGEKKAVSQDEKTGLKPPDVSICYSWYLLRKGIICRKVIPKEINVNYLDGLILNS 
AGTUM1      TGYIDMGEKREVSQDEQSALKPPDVSICYSWYLLRRGIICRKVIPKQISVNYLDGLILNS 
RHETL1      TGYIDMGEKREVSQDEQSGLKPPDVSICYSWYLLRKGIICRKVIPKEISVNYLDGLILNS 
RHLEG1      TGYIDMGEKREVSQDEQSGLKPPDVSICYSWYLLRKGIICRKVIPKEISVNYLDGLILNS 
MELOT1      TGYIDMGEKRAVSLDEQKGIKPPDVAICYSWYLLLKGIICRKIIPKEINVNYWEGLILNS 
MESOR1      TGYIDMGEKRPVSADEQKGVKPPDVSICYSWYLLLKGIICRKIIPKEINVNYWDGLILNS 
BABAC1      TGYIDMGEKRAVSQDEGKGIKTPDIAICYSWYLLLQGIICRKIIPKEISVNYLAGLILNS 
BAHEN1      TGYIDMGEKRAVSQDEGKGIKTPDIAICYSWYLLLQGIICSKIIPKEIYVNYLAGLILNS 
BAQUI1      TGYIDMGEKRAVSQDEGKGIKTPDIAICYSWYLLLQGIICSKIIPKEISVNYLAGLILNS 
CAPEL1      TGHIDMGEKKTYFNDEHEPQRLPDTKICYSMYLLGQGVICDKIYMRDINVNNPMGAILSF 
RIBEL1      TGYIEMGEKGDTFTDEWTGDRIPDIAICYSAYILKKGIICRKIIDKETNVNYLNGLILSA 
RIPRO1      TGYIEMGEKKDSFPDEWTADRIPDIQICYSAYILKKGIICRKIIDKEINVNYLEGLILSA 
RITYP1      TGYIEMGEKKDSFPDEWTGDRIPDIQICYSAYILRKGIICRKIIDKEINVNYLEGLILSA 
RICON1      TGYIEMGEKKDSFPDEWTGDRIPDIQICYSAYILRKGIICRKIIDKEINVNYLDGLILSA 
RIFEL1      TGYIEMGEKKDSFPDEWTGDRIPDIQICYSAYILRKGIICRKIIDKEINVNYLEGLILSA 
EHRUM1      TGYIDMGEKVDNFQDEWSGKRTPELTICYSWYLLKKSIICYKLIGQQINVNDFEGPILSP 
EHCAN1      TGYIDMGEKVNSFQDEYSGKRAPELTICYSWYLLKKSIICYKLIGQEINVNNFVGLILSP 
EHCHA1      TGYIDMGEKVNAFQDEYSGKRAPELTICYSWYLLKKSIICYKLIGQGINVNNFVGLILSP 
ANMAR1      TGYIDMGEKSDAFQDEWSLTHTPEVVICYSCYLLRKSIICYKLVGQEFNVNSFDGLILSP 
ANPHA1      TGYIDMGEKNDAFVDEWSGTRTPEIAICYSCYLLRKSIICYKLVGQEINVNSFEGLILSS 
WOLBA1      TGNIDMGEKNDFFQDEWTRRRKPEVIICYSTYLLTKSIICYKLIGQEINVNSYCGVILSQ 
WOEND1      TGNIDMGEKNDAFQDEWTRKRKPEVIICYSCYLLTKSIICYKLIGQEINVNSFAGLILSQ 
GLOXY1      TGHIDKGEKNTSFHDETEGRRPPDLRICYSSYLLDRGVICHKLIGKEISMNYIRGLILSP 
GRBET1      TGYIDKGEKRERFHDEQEGQRPPDIRICYSDYLLRRGVICHKLIGKEINVNYLRGLILSP 
RHRUB1      TGYIDKGEKRDGFHDEEEGKPPPDCTICYSGYLLIKGIICHKLIDKEINMNYLAGFILSR 
MAMAG1      TGYIDKGEKRDGFHDEQEGKRPPDITICYSRYLLIKGIICHKLITKEINVNYLSGLILSP 

RAKYRSMQMEYTDGRPELEFPFAKLRFQGMRSATLGTDREFKFNNVTGSVKMRWTHQRVK 
RPTLQSMQHEYKSNRPYLEFRFSQTRFNGMRSGILLTDISFKFNNVTGQVRMHWAHQKVK 
RAKYQSMQQEYQNDRPLIEFRFSKFRFHGMRSGTLVSDRSFKFNNVSGQVVMNWIHQRVK 
RGNYHSMQQEYQSDRPSLELRFSKVRFHGMRSGTLISDRNFKFNNVNGQVSMHWMHQRVK 
RGNYHSMQQEYQSDRPSLELRFSKVRFHGMRSGTLISDRNFKFNNVNGQVSMHWMHQRVK 
KIEYHAEQLEYKDHRPYLEFRFSKTRFLTQRSGILKTDREFKFNNVSGKVKMRWHHQKVK 
QVEYHADSLEYADHRPYLEFRFSKDRFLTQRSGTLKTDRELKFNNVSGQVKMRWGHQKVK 
QAEYHAEQLEYADHRPYLESRFSKMRFLPQRSGTLKTDRAFKFNNVSGQVRMRWGHQKVK 
RRQYHAMKHEYRDNRPYLEFRFSKVRFYAMRSGSFLSDRELKFNNVTGQVVMRWAHQRVK 
RLQYQAMKHEYRDNRPYLEFRFSKARFYRMRSGSFITDREFKFNNVTGQVLMRWAHQRVK 
RLQYHAMKHEYRDNRPYLEFRFSKIRFYAMRSGSFVTDRDFKFNNVTGQVVMRWAHQRVK 
RLQYHAMKHEYRDNRPYLEFRFSKIRFYAMRSGSFVTDKDFKFNNVTGQVTMRWAHQRVK 
RVDYHAIKHEYGDNAPYLEFKFSRLRFYPMRSGAFVTDREFKLNNVAGQVIMRWAHQRVK 
RNDYHAMKYEYRDNRPYLEFKFSKIRFYRMRSVSFATDREFKFNNVTGQVFMGWAHQRVK 
RVIYHAMPHEYREDRPYLEVSFSKGRFHAMRSGTFMEDREFKFNNVLGQVRMHWSHQRIK 
RVVYHAMPHEYRDNRPYLEFSFSKARFHPMRSGTFIEDREFKFNNVLGQVRMHWAHQRIK 
REVYHAMPHEYRDNRPYLEFSFSKSRFHAMRSGTFIEDREFKFNNVLGQVRMHWAHQRIK 
REVYHAMPHEYRDNRPYLEFSFSKTRFHAMRSGTFIEDREFKFNNVLGQVRMHWAHQRIK 
RVVYHAMPHEYLDNRPCAEFRFSRTRFYDMRSGTFIEDRKFKFNNVTGQVRMNWAHQRIK 
RVVYHAMPHEYGDHRPYLEFGFSKVRLNAMRSGTFIEDRKLKFNNVTGQVQMDWAHQRIK 
RIIYHAMAHEYRDNRPYLEFRFSKSRFHAMRSGTFIEDREFKFNNVAGQVGMHWAHQRIK 
RIIYHAMAHEYRDNRPYLEFRFSKSRFHAMRSGTFIEDREFKFNNVTGQVGMHWAHQRIK 
RIIYHAMAHEYRDNRPYLEFRFSKSRFHAMRSGTFIEDREFKFNNVTGQVGMHWAHQRIK 
RVVYTAMRSEHLSKRPYMEFRFFPQRFYSMRSWHFPIDCQFKMNNVTGQVGMNWTVQRVK 
TSIYNALFNEYMETRPYLEFKFFKARLYDMRSGRFFIDAGYQFNNVAGQVVMKWYHQNVK 
TTVYNALFNEYMETRPHLEFKFFKARLYDMRSGRFVLDAEYQFNNVAGQVAMRWYHQNVK 
TAVYNALFNEYMETRPHLEFKFFKARLYDMRSGRFVIDAEYQFNNVAGQVAMRWYHQNVK 
TTIYNALFNEYMETRPHLEFKFFRARLYDMRSGRFVIDAEYQFNNVAGQVAMRWYHQNVK 
TTIYNALFNEYMETRPHLEFKFFRARLYDMRSGRFVIDAEYQFNNVAGQVAMRWYHQNVK 
ATTYHAVFNEYMEKRPCLESKFFKERFFLLRSGQFGTDCEFKFNNVDGQVVMRWYHQRVK 
TTPYHAVFNEYNEKRPCLEFRFFKERFYALRSGRFLIDCEFKFNNVDGQVKMGWYHQRVK 
TTAYHAVFNEYNEKRPCLEFRFFKERFYALRSGRFGIDCEFKFNNVDGQVKMGWYHQRVK 
ATDYQAVFNEYTERRPCLEFRFFAPRFYTIRSGRFDIDCEFKFNNVDGQVQMGWYHQRVK 
ATDYQAVFNEYTEKRPCLEFRFFAARFYAIRSGRFGIDCDFKFNNVDGQVKMEWYHQRVK 
GVTTQAVFNEYKDERPCLEFHFNKARFYNMGSSIFGIDCEFKINNVDGQVGMEWYYQKVK 
GINTQAVFAEYKDERPCLEFGFNKARFYNMGSSIFGIDCEFKINNVDGQVGMGWYYQKVK 
RRTFHAIMKEYKDKRPFLEFRFLRLRFYQMRSLHFSLDCQFKFNNVAGQVRMIWKHQRVK 
RLKYHALIKEYNDRRPSLEFRFLPTRPYLMRSGHFTLDCQFKFNNVAGQVQMIWHHQRVK 
RTLYHAMIKEYGERRPYLEFRFLRLRFRSMRSGRFVLDCEFKFNNVIGQVGMLWLHPRVK 
RPIYHAMVKEYDERRPALEFRFLALRFYAMRSGRFGLDCEFKFNNMLGQVPMISYHPRVK 

KKRREPLNR 
KKRKSPANR 
KKREEPGNR 
KKREEPSNR 
KKREEPSNR 
KKRISPLNR 
KKWVSPLNR 
KRRVSPLNR 
KKRGTPANR 
KKRGTPANR 
KKRGTPANR 
KKRGTPANR 
KKRGTPANR 
KKRATPVNR 
KKRRTPTNR 
KKRRTPTNR 
KKRRTPTNR 
KKRRTPTNR 
KKRRTPTNH 
KERTTPTNH 
KKRPTPGNR 
KKRPTAGNR 
KKRPTPGNR 
KSRRPPRNT 
KQGHPPMNR 
KQGHPPANR 
KQGHPPANR 
KQGHPPQNR 
KQGHPPQNR 
KHGAPPGNR 
KNGPPPRNR 
KNGPPPRNR 
KHGPPPHNR 
KHPPPPHNR 
KHGGLPTNR 
KHGPPPTNR 
KNRLSPTNR 
KNRIPPQNR 
KNRLPPLNK 
KNRVPPANR 
