# Supplementary material for: Detecting lateral gene transfers by statistical reconciliation of phylogenetic forests
Source: BMC Bioinformatics. 2010 Jun 15;11:324. doi: 10.1186/1471-2105-11-324 (PMC2905365; doi:10.1186/1471-2105-11-324)
Supplement: Additional file 1 — The 330 simulated alignments and corresponding gene trees (true and ML) along with the 40-taxa reference species tree. [file 1471-2105-11-324-S1.ZIP › simulated_dataset_prunier/seqdata112.fas.phy_tf.tree]

(((((AGTUM1:0.040298091,(RHETL1:0.0077355626,RHLEG1:1.8347896e-07)64.019191:0.0081577842)77.70704:0.019159793,SIMEL1:0.084756613)88.844782:0.044270278,((BABAC1:0.0084827699,(BAHEN1:0.016625211,BAQUI1:0)64.156109:0.00825805)99.986619:0.12704579,(MELOT1:0.068745486,MESOR1:0.14110349)89.008909:0.041322318)62.341028:0.017961595)99.170351:0.10928096,(((((BRABO1:0,BRSUI1:0.0073448385)94.399416:0.15965142,MAMAR1:0.12305277)98.021096:0.21057149,CACRE1:0.30245417)69.684595:0.08697399,HYNEP1:0.20789906)70.396119:0.046033989,(BRJAP1:0.091010047,(NIHAM1:0.084183804,RHPAL1:0.054740057)48.505324:0.027966471)100:0.30417909)78.882992:0.054099136)54.822743:0.043894861,((((((ANMAR1:0.10598371,ANPHA1:0.060092507)81.569892:0.059665366,(WOEND1:0.015618568,WOLBA1:0.11270074)100:0.33842318)49.520823:0.026927262,((EHCAN1:0.024737281,EHCHA1:0.010661795)93.559569:0.075579003,EHRUM1:0.17556618)72.975767:0.077535354)96.760422:0.23133857,((RIBEL1:0.13268402,(RICON1:0.0075335013,RIFEL1:3.1658897e-07)45.514259:0.013806561)40.492651:0.009962204,(RIPRO1:0.022926901,RITYP1:0.0079890082)33.3437:9.8884675e-06)99.839652:0.37875946)88.688511:0.15292777,((GLOXY1:0.31569402,GRBET1:0.11382264)86.454427:0.1865041,(MAMAG1:0.12177215,RHRUB1:0.24061487)79.422796:0.079323731)90.820664:0.16277404)38.126841:0.047610953,CAPEL1:1.0465223)95.333183:0.29689861,(((JANNA1:0.06253993,(SILIC1:0.04177347,SIPOM1:0.034065668)95.094401:0.055624395)33.700281:0.0023305599,RODEN1:0.09744621)63.000017:0.024799286,(PADEN1:0.15516145,RHSPH1:0.16253349)93.62722:0.084306441)75.206023:0.095519886);
