# Supplementary material for: Detecting lateral gene transfers by statistical reconciliation of phylogenetic forests
Source: BMC Bioinformatics. 2010 Jun 15;11:324. doi: 10.1186/1471-2105-11-324 (PMC2905365; doi:10.1186/1471-2105-11-324)
Supplement: Additional file 1 — The 330 simulated alignments and corresponding gene trees (true and ML) along with the 40-taxa reference species tree. [file 1471-2105-11-324-S1.ZIP › simulated_dataset_prunier/seqdata113.fas.phy]

40	298
RHRUB1      LVLIALRDDFKPQSRSIIMDKLRVEMRQSRFGGVKSDAESAMVFVIGPRECHFMAKFGQA 
MAMAG1      LVLAALRDEFKPQSRSIIFSKLPLEMHQTRFGNVKSDAESAMVFVVGPHECHFMTKFGPA 
CACRE1      LVLASLKVDFKPQSRSIVVPKERLDMYSNRFGGVKSDTESAMVFVLGPDNTHFMCKLGQA 
HYNEP1      LVLASLKTDFKAQSKSIVMPKLKIDMCQARFGGVKSDTESAMVLDLGPYNTHFLCKLGQA 
MAMAR1      LALASFKDDFKPKSRSIRLPKHCVDMYQRRFGGVKSDTESAMVLVLGPHNTHFNCKLGQA 
SIMEL1      LALQNLKDDFKPQSRSIVSPKRCVDMYQGRFGGVKSDTESAMVFVFGPHNTHFNCRQGQA 
JANNA1      LVLPSLKDDFKPQSLSIVVNKGRIDMYSGRSGGGKSDTESAMVYVLGPHNTHFACKLGQA 
RODEN1      LVLGLLKDDFKPQSRTIIVPKTRIDMYKGRPGGGKSDTEFAMVFVLGPHTTHFMCKPGPA 
SIPOM1      LVLGWLKDDFKPQSRTIIVNKARHDMYAGRPGGGKSDTESAMVFVLGPHNTHFMCKRGQA 
SILIC1      LVLGWFKDDLKPQSRIIIIPKSRFDMYSGRPGGGKSDRESAMVFVMAPHNTHFMCKRGQA 
RHSPH1      LVLSNLKNDFKPQSRTIIVTKPRMNMYSGRFGEIKSDTESAMVFVLGPHNKHFMCKLGQA 
ANPHA1      LVLSSLKDDFKPQSRTISIKKFEGDMYFARFGSVKSDTKSAMVFSLGPHNVHFMVKLGQA 
EHCAN1      LVLVSLKDDFKPQSRTIVLEKLRVDMYASRFGGVKSNTESAMVSLAGPHNTHYMYKLGQA 
EHCHA1      LVLVSLKDDFKPQSRTIVLAKLRVDMYASRFGGVKSNTESAMVPLAGPHDTHYMYKLGQA 
AGTUM1      LVLSSLTDDFKPESEAITLRKPFRDMYASRRGGVKSDSESAMVLILGPHATHFACKVGQA 
RHETL1      LVLSGLKDDFKPESEAIDLTKPSRDMYAPRLGGVKSDQESAMVFILGPHATHFACKVGQA 
RHLEG1      LVLSGLKDDFKPESEAIDLTKPFRDMYAPRLGGVKSDQESAMVFILGPHATHFACKVGQA 
MELOT1      LVLASLADDFKPQSASIIVSKFFLDMYPSRLGDVKSDPESAMVFVLAPTGTHFLCKDGQA 
MESOR1      LVLANLAEDFKPQSHSIIEPKLFIDMYPTRLGGVKSDPESAMVFVLGPTATHFSTKSGQA 
BRSUI1      LVLASLKDDFKDHSRSIIMAKLFIDMYATRTRSVKSDPESAMVFTLGPHAEHFLSKAGQA 
BRABO1      LVLASLKDDFKDHSRSIIMAKLFIDMYATRARTVKSDPESAMVFTLGPHAEHFLSKAGQA 
CAPEL1      LVFTALKEDFKQQSMNIVAVKTRADMQSVRFGGMKSDAQSAMVLKVGPHALHIMCKFGRA 
BABAC1      LVLAALKEDFKPQSSNIITIKTRLDMGDCRLGGVKSEAQSAMVLKIGPKDLHTNCKFGQA 
BAHEN1      LVLAALKEDFKPQSSNIMAIKTRADMGECRLGGVKSEAQSAMVLKIGPKDLHINCKYGQA 
BAQUI1      LVLAALKEDFKPQSSNIIANKTRADMGECRLGGVKSEAQSAMVLKIGPKDLHINCKYGQA 
GLOXY1      LVVATLDDDFKPQSSIIVSKKAEIDMQDIRFGAVKSDTESAMVLKLTPHTLHLICKFGQA 
GRBET1      LVLETLDDDFKFQSSIIFSQKTHLDMKELRFGAVKSDNESAMVPKWTPHTLHILCKFGQA 
BRJAP1      LVLAALDDDFKPQSSIIINLKGQVDLREIRFGNVKSDAESAMVLKLVPHTLHIICKFGQA 
RHPAL1      LVLAALDDDFKPQSAIIVYRKGQDDLREIRFGNVKSDAESAMVLKIVPHTLHIVCKLGQA 
NIHAM1      LVLAALDDDFKPQSSIIVNPKSQMDLREIRFGNVKSDAESAMVLKLVPHTLHIVCKLGHA 
RIBEL1      LGLAPLKDDFKPQSSCILGFKIQSDMHVIRSGRPKSDTEAAMVKALGPDETHIVCKGGQA 
RIPRO1      LGLASLKDDFKPQSTSILGFKIQSDMHVIRSGAPKSDTEAAMVRALGPDECHIVCKRGQA 
RITYP1      LGLASLKDDFKPQSSSILGFKIQSDMHVIRSGAPKSDTEAAMVRALGPDECHIVCKRGQA 
RICON1      LGLASLKDDFKPQSSSILGFKIQSDMHVIRSGRPKSDTEAAMVRALGPDECHIVCKRGQA 
RIFEL1      LGLASLKDDFKPQSSSILGFKIQSDMHVIRLGRPKSDDEAAMVRALGPDECHIVCKRGQA 
EHRUM1      LGLAALRDDFKPQSATILAMKFKPDMHEIRSGGIKSDTESAMVHAMGPNECHILCKLGQA 
ANMAR1      LGLAALKDDFKPQSATILALKVKADMYEIRSGGVKSDTESAMVHAMGPNECHILCKMGQA 
PADEN1      LGLAALKDDFKPQSAGILAFKVRGDMLGIRSGGVKSDTESAMVMAMGPNECHILCKFGQA 
WOLBA1      LVLAALKDDFKRQSRNILSTKIRNDMYDIRVGGVKSDTESALVLTVGPCECHIMCKLGQG 
WOEND1      LVLAALKDDFKRQSRNILSVKVRNDMYAMRVGGVKSDTESAMVLTVGPCECHIMCKLGQG 

TRLSEAAIQHRADIIHGQFCMTGGHLYDIKCSCTHCVRHACDSPDQVVKNKVPPRSIAAS 
YRRNEAAEDTRFDIKHGQFCMGGSALFHVKCSCTQCAKHACNISDQVVKNKIYVHEIAAS 
IRNDEAGILSRYDIKHDQSCMARILLHTLKCGCIHCAGSACHMGEKVVKIKSYSHRIGAN 
LRESEAAVQNRLDIMHNQFCMQRILLHAMKCGCTHCQGSACQMSDKVVKIKSYSHTIIAT 
IRITEAARQNKLDIMHDQFCMGRKLFFKSKCGCTHCGGQACLVTDKVVKIKSYHHGIRAS 
IRKAEAAKQNKFDIIHGQFCMTRKLMFQMKCGCTHCRGDACYITDKVVKIKSYISNIQAS 
IRRAEAALARKADITHGQFTMERILQYLIKCGETNCKGGACHVSDKVVKLKSYIHAIDAN 
IRKAEAALRNKTDIVHGQFCMERIFQYLVKCGCTHCKGEACNDSDKVVKFKSYIHGIKAN 
IRKAEAALRNKWDISHGQFCMDRVLQYPVKCGCTHCKGNACHESDKVVKLKPYLHNILAN 
IRKAEAALRNKGDIIHGQFCMERILRYTIKCGCTHCKGHACQESDKVVKLKPYVHPIQAN 
IRKVEAADQNKTIITHGQFCMERILQGLIKCGCTHCKGQACHDSDKVVKLKQYIHAIQAD 
IRSAEAAVQNKADITHGQFCMQRILLYQLKCGCTHCEGLACRLSDKVAKYKSYPHTIAAN 
IRAAEAATQNKFDISHGQFCMKRILLYQMKCGCIYCRGNACLNEHKVVKLKSYSHTIGAV 
IRTAEAATQNKFDISHGQFCMRRILLYQMKCGCIYCRGRACLNDHKVVKLKSYSHIISAV 
IRPAEAELQNKDDISHGQFCMARMLLYEIKCGCTHCGGLACEAEEKVVKVKSRELQIVAN 
IRPAEAELQNKDDILHAQFCMARMLLYQIKCGCTHCGGVACDDEDKVVKVKSRELQIGAN 
IRPAEAELQNKDDILHAQFCMARMLLYQIKCGCNHCGGVACDDEDKVVKVKSRELQIGAN 
IRGTEAEGQSKRDIKHGQFCMNRMLLYQIKCGCTHSGGEACHNSGKVVKIKSRSHKINAN 
VREVEAELQSKRDIRHGQSCMEAMLLYQLKCGCTHCGGAACHDPSKVVKGKSRSQQICAS 
IRGIEAERRNKQDIKHAQFCMGRMLDYQIKCGCSHSRGAACQDADKVVKIKSRSHKISAN 
IRGIEAERQNKQDIKHAQFCMGRMLDYQIKCGCSHSRGAACQDADKVVKIKSRSHKISAN 
SCACEAYARDRPNISHKQFCMIHILLRVVKCGTTRCNRGACRCPEKVQKIKVYYHGIVAN 
NRFCEAASHERLDIRHGQFCMVRVLLEDLKCGTTKCGRQACGRPEKVVKIKVYLYIIPAN 
NRFCEAASHERLDIQHGQFCMVRVLLEGLKCGTTGCGRQACGPPEKVVKIKVYLYIIPAN 
NRFCEAASHERLDIQHGQFCMARVLLEGLKCGTTGCGRQACGPPEKVVKIKVYLYIIPAN 
SRECRAGIHTRFDIVRKQFCMARVLLKPKKCGTTRCGRGACQCPEKVVKIKIYQHTITAS 
IRDCEATVHTRRDIMRQQFCMGRVLHKLAKCGTTHCGRTACANHEKVVKIRIYQHRTKAN 
SRTCEAAIHTRLDNVRKQFCMGRVILQYEKCGSTKCGRKACQGMEKVVKVKIYNHGIRAI 
SRTCEAAIHTRIDNTRKQFCMGRVILRFDKCGTTDCGRSACQSMEKVVKVKIYSHGIHAI 
SRTCEAAIHTRIDNLRKQFCMGRVILRYEKCGTTKCGRKACQSMEKVVKVKIHNHSIHAV 
CRDCEAVMQNKRDIEHVQFCMTRILLQTRKCGLTHCTRGACSALNKVVKLKVFAYFSVSN 
CRACEAVMRSKYDIEHVQFCMTRILLDTRKCGLTHCTRSACAALNKVVKLKVYGYFIGAT 
CRACEAVMRSKYDIEHVQFCMTRILLETRKCGLTHCTRGACAALNKVVKLKVYGYFIGAT 
CRACEAVMRSKHDIEHVQFCMTRILLETRKCGLTHCTRGACAALNKVVKLKVYAYFIGAN 
CRACEAVMRSKHDIDHVQFCMARVLLDTRKCGLTHCTRGACAALNKVVKLKVYTYFIGAN 
LRACEAVGRDKPDISHGQFCMVRTLLTSVKCGTTHCGRGACSSFNKVIKKKVFTHAIKAG 
LRICEAVARDKPDISHGQFCMVRILLTEVKCGTTHCGRSACSTLNKVIKIKVYTHTIVAN 
LRECEAVAEDKLDIAHGQFCMVRILLIEAKCGTTHCGRKACSGLNKVIKIKVYTHTIRAN 
MRVCEAAKEDQMDICHGQFFMARISLNATKCGVTYCGAVACTSLKKVVKIKIYAEDIRAN 
MRVCEASSEDQMDICHGQFYMGRISLNSIKCGVTYCGAVACRPLGKVVKIKIYAEDIRAN 

LNGIFSMDKLKTVHLLEHLRLEFVAGKCEKYDEVKQLTRHVPAGNTLGAARHDMEEFDRL 
LNGIFSMDKLQTVHLLESLRLEFSADNCDKYDEVKQLSMHVRVGYFLSAARHDMENWDTL 
LNGDFSMDKLATANLLEILTYVFLADKCDRYDAVWTLTIHYHAGILLGFAFHDMERDDDA 
LNGRCSMDKLKTINLLEYLSQEFLDDKCDKYDAVRTLTIHVGTGLFLGAATHDMEKSDVR 
LNGNFSMRKLETAKLLEYFNWEFLANKCDKYDAIQQLTVHVNLGLYLGAATHDMEEKDGR 
LNGPFSMDKLKTVNLLEYFNYEFLDDKSDKYDAVEQLTVHVSTGLHLGAATHDMEKGDGR 
LNGSFSMDKLRTIQLLEYLADEFFSDKSDKYDAVPTLSIRVAMGDVLGNAAHDMEKNDVR 
LNGRFSMDKLKTIQLLEYLAEEFFDDKCDKYDAVPTLSIRVAKGPVLGFALHDMEKADSR 
LYGNFSMDKLKTLQLLEHHADEFFDDKCDKYDAVPALSIRLAQGDVLGNATHDMEKTDTR 
LYGHFSMDKLKTILLLEYLADEFFEDKCDKYDAVPTLSIRVATGSELGNATHDMEKSDSR 
LKGNFSMDKLKTFQLTEYLTDEFFDDKCDKYDAVPTLSVRVAKGAVLGNATHNMEKVDNG 
LNGHFSMDKLKTVSLLEYLTFKFMMDKCDRFDAVPPLTAHVNNGVGLGGTTYEMEKQDIK 
LNGSFGMDKLQTVNLLEYLKREFVDDKCDKYDAIRSLTIHIRKNLFLGEAAHDMEKADCK 
LNGSFSMDKLDTANLLEYLTREFIEDKCDKYDAIRSLTIHVRQNLYLGEAAHDMEKSDCK 
LNGNFSMDKLRTVTLLEYFTQEFFEDKIDKYDAVRSLTIHCKHGGILADATHDQEKQDFR 
LNGNFSMDKLRTVSLLEYFTNEFFEDKIDKYDAVRALTIHCKHGGLLADATHDQEKQDNR 
LNGNFSMDKLRTVTLLEYFTNEFFEDKIDKYDAVRALTIHCKHGGLLADATHDQEKQDNR 
LKGIFSMDKLRTVTLLEYFAIEFFDDKIEKYDAVRTLTMHAERGFFLGDATHDQEKADDR 
LKGDFSMDKLKTLTLLEYFSYEFFDDKIDKYDAVRTLTMHNQQGFFLGDATHDQEKADTR 
LNGDLNMDKLGTVTLLEYFTYEFFDDKIDKYDAIRSLILHSDNGFFLGKATHDQEKEDNR 
LNGDLNMDKLGTVTLLEYFTYEFFDDKIDKYDAIRSLILHSDNGFFLGKATHDQEKEDNR 
INAGFSMDKLDTVNLLEYVNYEFIGDKCDKYDAVEVLTSHYECGNPLGTARQDMEKTDDS 
LNGKLSMDKLETLNLLEHLKREFREDKCDKYDAIEALTEHCRCGKGLGAARPDMENKDKL 
LNGKFSMDKLETLNLLEHLKREFREDKCDKYDAIEVLTEHCRCGKGLGAARPDMEKKDKL 
LNGKFSMDKLETLNLLEHLKREFREDKCDKYDAIEVLTKHCRMGQGLGAARPDMEKKDKL 
LTGNFSMDKLKTSNLLDCLQIEFPNNKCDEADAVRILTAHLRLGSFLGGAEHDIDKADEI 
LTGLFSMDKLKTINLLEWAQHEFTDDKADKYDAVRILTDHVRVGRYLGDAEHDMDKGDDL 
LNGNFSMDKLRTINLLECLESEFIDDKVDKYDAVRILTAHLRERSFLGDAEHDMDKPDEI 
LNGNFSMDKLGTINLLECLQPEFIDDKADKYDAVRILTAHLRERAFLGEAEHDMDKPDEI 
LNGNFSMDKLGTINLLECLQPEFIDDKMDKYDAVRILTAHLRELAFLGDAEHDMDKPDDI 
LSGIFSMDKLQTLNLLEYLKFQFIDDKSERYDAVRLLTAHIRNESYLGRAKHDMELPDQL 
LNGIFSMDKLGTLNLLEYLKFQFIDDKAERYDAVRLLTAHLRNESHLGRAKHDMELADNL 
LNGIFSMDKLGTLNLLEYLKFQFIEDKAERYDAVRLLTAHLRNESHLGRAKHDMELADNL 
LNGIFSMDKLGTLNLLEYLKYQFIDDKSERYDAVRLLTAHLRSESHLGRAKHDMELADNL 
LNGIFSMDKLGTLNLLEYLKFQFIDDKTERYDAVRLLTAHLRNESHLGRAKHDMELADNL 
LNGSFSMDKLKTTNLLECLRFDFIDDMCEKYDAVCILTVHLQPGVYLGAAGHDMEQQDRL 
LNGSFSMDKLKTDNLLEYLRFDFIDDKCEKYDAVRILTVHLQKGTYLGAAKHDMEQEDRL 
LNGNISMDKLKTTNLLEHLRFDFIDDKCEKYEAVSILAVHADTGVYLGAAKHDMEQQDQL 
LDQNFSMDKLNTINLVEYIHVMFHDDKSDKYDAVRILTVHIKTRLYLAFARHDMEKGDGM 
LDKEFSMDKLSTVNLVEYLHTMFHDDKSDKYDAVRILTVHIKVRVYLAFARHDMEKGDGV 

PQIIGAKLLVWFPGQEKTITPISVTGIVCARQELNISSMAADCMEDEGDLETQKHQMAGS 
SQIIGGKLFVWFPCQEKAQTNIGVSGGLCARQGLNISSNSAETMLDEGDLEGQHHQIARS 
SQIIGVKLFVWFPGQQKTATFIVVVGIVCARQELAISLEAGQDMSDEGDLDLQIRQVVLS 
SQVIGIRLNVWFPGQQKTPTCIGVAGIICARQALAISPELGDDMADEGDLDCQRRQDVLS 
SQMIGVKLVEFFPGQAKTTTVIGVAGIICARQELAISPECGDDMPDEGDLDIQRRQGVTS 
SQIIGLKLVVFLPGQEKTCTAIGVAGIVCARQGLAISPEAVEDMNDEGDLDTQRRQRVLS 
GQIIGPKLIVWLPGQETASTPIGVAGIVCERQGLAISDDSGEEMGDEGELDDQCRQSVAS 
GQIIGPKLFVWLPGQEKPMTPIGVAGIVCERQGLTVSDENGEEMTDEGDLDQQCRQGLLS 
GQIINPKLFVWLPGQEKATTPIGVAGIICERQGLMISDEAGEEMTDEGDLDSQCRQLLLS 
GQRINPKLFVWMPGQGKALTSIGVTGIVCERQGLIISDASGEKMGDEGDLDSQGRQSLLS 
GQIIGPKLFVWLPGQEKTITLIGVAGIICERQGLGISDEAGEEMSDEGDLDNQVRQPVLS 
SQIIGYELFVMFPGQEKTKTRIGVAGIVCARQGLAISPEQGQRLMDEGHLNRQRQQPVLS 
SQIIGAKLFVWFPGQDKTTTAIRVGGIICARQGLAVSQDTGEGMSDEGDLDDQNRQMILS 
SQIIGIKLFVWFPGQEKMTTAIRVCGIIAARQGLAVSPDAGEGMSDEGDLDDQTRQIILS 
CQVIAHKLFAWFPGQARPFTMIRVKGIVCARQGLAVSADYGADMDDGGDIERQLRQNVLS 
CQVIANKLFAWFPGQVRPFTMIRVAGIVCARQGLAVSADYGADMDDGGDIDRQLRQNVLS 
CQVIADKLFAWFPGQTRPFTMIRVAGIVCARQGLAVSADYGADMDDGGDIDRQLRQNVSS 
YQVIPAKLFAWFPGQMRASTMGRVAGIICARQGLSVSTDIGDDMDDEGDIDNQLRQVVHS 
CQEIASKLFVWFPGQTRASTMIRVAGIVCARQGLSASTEIGATMEDEGDIDTQLRQQVLS 
CQVIAVKLFAWFPGQIRATTMIRVAGIVCARQGLAVSTDIGADMSDEGDIDTQLRQTVYS 
CQVIAVKLFAWFPGQIRATTMIRVAGIVCARQGLAVSTDIGADMSDEGDIDTQLRQTVYS 
SQVIRIKLFVWFPGQRKTTTAIEVAGVKSARQHLIISPLDRVKMTDDGDLDRQRHQTITS 
SQTISSKLFVWFPGQEKAATRIEVFGIKCARQRLVISPFQRRVMLDDGDLDLQHHQYIAS 
SQTIGTKLFVWFPGQEKAATRIEVFGVKCARQRLVISPFQRREMPDDGDLDLQHHQQIAS 
SQTIGSKLFVWFPGQEKAATRIEVFGVKCARQRLVISPFQRREMPDDGDLDLQHHQHIAS 
SQVISPKMDVWFPGQEMNSTDIDVTGITCARQGLAISPECREEMRDDGDMDRQQHQPILS 
SQQIGLKLEIWFPGQKMTSTTIDVGGITCARQGLSISPDEREVMRDDGDLDDQRHQSILS 
SQVIGHKLDEWFPGQQMTATIIGVEGITCARQGLAISPDCREDMKDDGDLDKQRHQNILS 
SQGIGHKLEEWFPGQRMTATTIDVEGISCARQGLAISPDCREDMKDDGDLDAQRHQNILS 
SQVIGHKLEEWFPGQEMTATTIEVEGISCARQGLAISPDCREDMKDDGDLDGQRHQNILS 
SQIIGITIYFISPGQIKTGTAIEVEGIIYARQQLATSPRLLEEMPEGGILDLQAHQCIKS 
SQVIGITIYFWSPGQIKTGTAIEVEGIIYARQQLATSPRNLDDMAEGGILEAQSHQCILS 
SQVIGITIYFWSPGQIKTGTAIEVEGIIYARQPLATSPRNLEDMAEGGILEAQSHQCILS 
SQVIGITIYFWSPGQIKTGTAIEVEGIIYARQQLATSPRNLEEMTEGGILEAQSHQCILS 
SQIIGITIYFWNPGQIKTGTAIEVEGIIYARQQLATSPQDLEDMAEGGILEAQSHQCILS 
SQFIGCKILVWFPGQIKTQTSIQVGGIVCARQGLAVSPDHCQTRYDEGDLDVQHHQPILS 
SQVIGNKIFIWFPGQIKTATTIEVSGIVCARQGLAVSPNYCASMHDEGHLDAQKHQTVLS 
SQVIGHKIFIMFPGQLKTATTIEVTGIVCARQGLAVSPDYCEDMQDEGDLDAQRHQTILS 
SQSIGAKLFTWFPGQGKTTTTIDVAGMVCARQGLANSPNDSLPMIDDGELDGQSHQLILS 
SQTIGIKLFTWFPGQGKTTTTIDVAGIVCARQGLANSPNDSLPMIDDGELDGQKHQLILS 

LIEYLKSNGINGIHSIFDGGNPSAGEVPVLGPPIFLPIAAPYCQAKFHLAYVQCSLIV 
LMLYLTSEGVAGIHSIFYGGNPSAGEVPVLGPPIFLNIPAPYWQAVYHAAYVQKSLIE 
LILTLVSEGIKGIHEIFFGPQPSARKVPTLGPPIFLFVDAPYDESSFHDVYVQCSLTE 
LILALVSRGVRGIHSIFGGTNPSTREVPVLGPPIFLLIVAPYGHTNFHGVYVQCNLVE 
LIFLLVSGGWNGIHSIFDGANPSAREVPVLGPPIFLVIWAPYREVPFHDVFVECTPVE 
LIFLLTSCGVRGIHSIFDGVNPSAREVPVLGPPIFLGIWAPYGQVLFHEVYVHCTLLE 
LIFLLVSYGVRGIHSILNGLNPSAREVPVLGPPIFLPIIAPYGKKDLHKLYVACTLIE 
LVLILVSRGVQGIHAILYGLNPSSREVPVLGPPIFLSIIAPKARTSFHMVYVQCTLSE 
LIFFLVSRGVQGIHAILNGWSPSAREVPVLGPPIFLSIIAPYGKTAFHQIFVQCTLIE 
LIFFLVSKGVLGIHAILNGLNPSAREVPVLGPPIFLAIIAPYGRTEFHDVLVQCTLIE 
LISHLISPGLQGIHSILGGQKPSAREVPVLGPPIFLGIVAPYGRTAFHSVYVQCTLNE 
LIFFLTSHGVPGIHFIFEGNNPSGPEVPVLGPPIFLIIVAPYNQTAFHEVYVRCTLGK 
LILNLVSDGVRGIHSIFDGQNPSAKEVPVLGPPIFLIIVAPHNQTAFHEVVLQCTLIE 
LIAYLVSKGAEGIHSIFDGQNPSVKEVPVLGPPIFLIIVAPHAQTAFHEVVLQCTLIE 
LVYFLISAGVAGIHSIFNGLDPSAREVPVLGPPIFLGIVAPFEQTTFHDVCVQCTLPE 
LMYFLVSAGVAGIHSIFNGLDPSAREVPVLGPPIFLGIVAPFEQTTFHDVYVQCTLTE 
LVYFLVSAGVAGIHSIFNGLDPSAREVPVLGPPIFLGIVAPFEQTTFHDVYVQCTLTE 
LIIFLISGGVVGIHSIFNGSNPSAREVPVLTPPIFLTIIAPYKQTPFHDVLVQPHLTE 
LIIYLISGGVIGIHSIFNGSNPSTKEVPVLTPPIFLTIMAPYAQTVFHDVYVQCTLTE 
LIFFLVSGGMVGIHSIFNGANPSAREVPVLTPPIFLEIIAPYPQTPFHEVYVQCTLIE 
LIFFLVSGGMVGIHSIFNGANPSAREVPVLTPPIFLEIIAPYPQTPFHEVYVQCTLIE 
LSINLESHGLAGIHSIFSGNSPSARDVPILGPPIFLSIIAPYPETIFHIIYVFCCLNE 
LSLFLNSHGIVGIHSIFKGSSPSARDVPVLGPPIFLAIVAPYTETFFHAVYVHCCLSE 
LSLFLNSHGIVGIHSIFKGSSPSARDVPVLGPPIFLAIVAPYTETFFHAVYVHCCLSE 
LSLFLNSHGIVGIHSIFKGSSPSARDVPVLGPPIFLAIVAPYTETFFHAVYVHCCLSE 
SPFFFFSKGTVGIHSIFGGNNPSTKDVPVLGPPIFLEIVAPYLQTPFHFPFVQSGLQE 
LPFNLLSQGSTGIHSIFGGRNPSTRQVPVLGPPIFLQIIAPYTQTRFHLVYVQSGLKE 
LPFLLFSSGSIGIHSIFNGKNPSSRDVPVLGPPIFLKIVAPYSQTPFHLNFVQSGLNE 
LPFLLFSSGSIGIHSIFNGKNPSSRDVPVLGPPIFLKIVAPYSQTPFHTNYVKSGLNE 
LPFLLFSLGSLGIHSIFNGKNPSSRDVPVLGPPIFLKIVAPYSQTVFHTNYVQSGLNE 
LIFLLHSKGVPGMHSIFDGQNPSAREVPVLGPPIFLPIVAPHSATDFHGVFVQCYLIE 
LIFLLHSKGVPGMHSIFDGQNPSAREVPVLGPPIFLPIVAPHSATPFHGVFVQCYLVE 
LIFLLHSKGVPGMHSIFDGQNPSAREVPVLGPPIFLPIVAPHSATAFHGVFVQCYLVE 
LIFLLHSKGVPGMHSIFDGQNPSAREVPVLGPPIFLPIVAPHKATPFHGVFVQCYLVE 
LIFLLHSKGVPGMHSIFDGENPSAREVPVLGPPIFLPIVAPHQATPFHEVIIQCYLVE 
MIFFLYSPGMSGIHSIFDGLNPSRREVPALGPPIFLSILSPQFQALFHSVFVQCCLIE 
MIYFLHSYGIEGIHSIFKGRNPSCREVPALGPPIFLLIIAPHLQTVFHVVFVQCCLIE 
MIFIIHSRGVKGIHSIFNGKNPSAREVPALGPPIFLKIIAPHLQTVFHVVFVQCCLIE 
LIFLLHSVGVKGIHSIFKGDNPSAKEVPMLGPPIFLPIAAPAAQTLFHIMYVQCCLSE 
LIFRLHSVGVKGIHSIFKGDNPSAKEVPMLGPPIFLSIVAPADQTLFHVMYVQCCLTE 
