# Supplementary material for: Detecting lateral gene transfers by statistical reconciliation of phylogenetic forests
Source: BMC Bioinformatics. 2010 Jun 15;11:324. doi: 10.1186/1471-2105-11-324 (PMC2905365; doi:10.1186/1471-2105-11-324)
Supplement: Additional file 1 — The 330 simulated alignments and corresponding gene trees (true and ML) along with the 40-taxa reference species tree. [file 1471-2105-11-324-S1.ZIP › simulated_dataset_prunier/seqdata113.fas.phy_tf.tree]

(((((AGTUM1:0.093238981,(RHETL1:0.014751967,RHLEG1:0.011434532)75.779891:0.025671697)100:0.29542895,((BRABO1:0.0034275194,BRSUI1:0.0071352438)100:0.20126781,(MELOT1:0.17604008,MESOR1:0.20022523)87.806338:0.069078669)67.338538:0.033554467)100:0.31713601,(MAMAR1:0.3148181,SIMEL1:0.15947974)99.805188:0.15427382)41.756523:0.0099271851,((ANPHA1:0.46121339,((JANNA1:0.23540529,(RODEN1:0.18064608,(SILIC1:0.18791909,SIPOM1:0.12412434)90.845764:0.035519543)86.927456:0.033802934)83.328933:0.033563095,RHSPH1:0.20754869)100:0.20529876)53.46666:0.017359647,(EHCAN1:0.060880847,EHCHA1:0.091948401)100:0.2969002)59.272808:0.017286284)59.471959:0.012890029,(((((ANMAR1:0.074233766,EHRUM1:0.27546686)71.382511:0.050827092,PADEN1:0.12893692)78.130394:0.077934175,(RIBEL1:0.11530837,(RICON1:0.015833676,(RIFEL1:0.066910961,(RIPRO1:0.01457714,RITYP1:0.011240796)95.862025:0.020342625)34.567583:0.0017247439)49.124771:0.023931309)100:0.58802458)99.129778:0.20176615,((((BABAC1:0.063827964,(BAHEN1:0.0099592067,BAQUI1:0.020397998)38.156509:0.0058708185)99.791443:0.35068732,CAPEL1:0.46744247)98.266661:0.22683023,((BRJAP1:0.046440142,(NIHAM1:0.058643257,RHPAL1:0.064413098)86.283261:0.042309547)99.9008:0.18541971,(GLOXY1:0.29179771,GRBET1:0.35535873)60.937917:0.033074773)100:0.30909)94.740289:0.13220167,(WOEND1:0.062407974,WOLBA1:0.084453289)100:0.51447244)37.069985:0.010134583)98.953879:0.18310545,(MAMAG1:0.35716567,RHRUB1:0.2968322)100:0.38513833)98.845953:0.15463738,(CACRE1:0.47496991,HYNEP1:0.29542421)35.213071:0.010743895);
