# Supplementary material for: Detecting lateral gene transfers by statistical reconciliation of phylogenetic forests
Source: BMC Bioinformatics. 2010 Jun 15;11:324. doi: 10.1186/1471-2105-11-324 (PMC2905365; doi:10.1186/1471-2105-11-324)
Supplement: Additional file 1 — The 330 simulated alignments and corresponding gene trees (true and ML) along with the 40-taxa reference species tree. [file 1471-2105-11-324-S1.ZIP › simulated_dataset_prunier/seqdata114.fas.phy]

40	355
GRBET1      CTAFSLGSKQFKYTDILYLDGTPLQILLGNCPNKEVETMWKEFLEFEMIHAHTGTGLIHA 
RHRUB1      CPAFTPGSKKFEFTEKLYLSGIQVTKLLLHCPNRDVETGWKDFAEFEMIIKHTNIGVLTA 
MAMAG1      CEAFTSGSSRFEFTDKLYLNGVPVKKLLIHCPNKDVETQWKDCAEVEMIHDHTALGVLTA 
WOLBA1      CDAFAQGSSQFDFTDNLRLDGVPVKKLLLHCPNKDVETQWNDFAEYEMLHAHTGVGVLTA 
WOEND1      CDAFAPGSSQFDFTDKLRLDGVPVKQLLLHCPNPDVETQWNDFAEYEMLHAHTGVGVMTA 
MESOR1      CEAFSSGSKGFDFTDKLYLVGVSVKKMLLDCPNNDVETEWKDLCEQELASRHTGAGLVTA 
CACRE1      CPASVVGSKKFPFTDQLYLDGIAIKKLLTHCPNKEVQTCWKMAAEYEQVFDHTGIGLLTA 
HYNEP1      CPAFVLGSKQFTFTDKLSLFGIPRKKLLAHCPNKEVQTNWGNFAEFENVSDHTGIGTLTA 
MAMAR1      CSAFVVGSKRFMFTDRLYLDGCPLKKMLAKCPNREIQTCWGNFAEFQKVGGHTGDGALDA 
GLOXY1      CQAFVVGSKRFMFTDRLYLDGIPQKRMLAHCPNKEIQTLWGDFAEFEKVSNHTGIGLITA 
BRJAP1      CKAFVAGSKEFTFTNQLYLHGIPAKRLLAYCPNKEVQTIWKVYSELEKIYDHTGIGLPTA 
RHPAL1      CEAFVAGSKEFTFTDQLYLHGIPAKKLLAYCPNKEVQTVWKNYSEYEKLYDQTGIGLPQA 
NIHAM1      CEAFVAGSKEFTFTDQLYLHGIPIKRLLAYCPNKEVQTVWKNYTEYEKLYDHTGIGLQTA 
CAPEL1      CNAFALGSKQFLFTGKLYLDGIPVKELLSHCPNKEVHTTWKTYNETDMSYKHTGCGIMTA 
SIMEL1      CEAFLLGNNDFLFTRKLYLDGIPVKKLLTHCPNREVQTYWKNYIENEMLESHTGSGVITA 
AGTUM1      CEAFLLGNNDFLFTRKLYLDGIPVKKLLAHCPNREVQTTWKNYRENEMMKSHTGNGVITA 
RHETL1      CEAFLLGNNDFLFTRKLYLDGIPVKKLLAHCPNREVQTAWKAYRENEMMKSHTGDGIITA 
RHLEG1      CEAFLLGNSDFLFTRKLYLDGIPVKKLLAHCPNREVQTTWKAYRENEMMKSHTGDGIITA 
MELOT1      CAAFFLGSNDFLFTFRLYLVGVPIKKLLAHCPNREVQTDWKNYREDDLMKTHDGMGIITA 
BABAC1      CAAFLLGSNDFLFTRKLYLDGVPVKKLLVHCPNREVQTAWKNYREAEMMATHTGLGIITA 
BAHEN1      CAAFLLGSNDFLFTRKLYLDGIPVKKLLLHCPNREVQTAWKNYRETEMMATHTGLGIITA 
BAQUI1      CAAFLLGSNDFLFTRKLYLDGIPVKKLLLHCPNREVQTAWKNYREMEIMATHTGLGIITA 
BRSUI1      CAAFLLGSNDFLFTRKLYLDGIPVKKLLAHCPNREVQTIWKNYREDEMIAAHTGMGISTA 
BRABO1      CAAFLLGSNDFLFTRKLYLDGIPVKKLLAHCPNREVQTIWKNYREDEMIAAHTGMGISTA 
RIBEL1      CEAFILKAKEFVFTGRLYLTGAPVKRLLKQCPSNEVQIWWKNFEESEVKAQHTGDDMLSA 
RIPRO1      CEAFVLKAKEFVFTSRLYLTGAAVKKLLKQCPNTEVQIWWKNFDEDEVKDQHTGDDMQTA 
RITYP1      CEAFVLKAKEFVFTSRLYLTGAAVKKLLKQCPNTEVQIWWKNFDEDEVKDQHTGDDMLTA 
RICON1      CEAFVLKAKEFVFTSRLYLTGAAVKKLLKQCPNTEVQIWWKNFDEDEVKDQHTGDDMLTA 
RIFEL1      CEAFVLKAKEFVFTSRLYLTGAAVKKLLKQCPNTEVQIWWKNFDEDEVKDQHTGDDMLTA 
RODEN1      CEAFTLGAKQFLFTSRLQLTGAPVKKLLKHCPKRDVQTSWKNCNEFNVVHQHTGAGILGA 
SIPOM1      CEAFTLGAKQFLFTNRLQLTGAPVKKLLKHCPNREVQTTWKNCNEFNVVHQHTGTGILGA 
SILIC1      CEAFTLGAKQFLFTNRLRLTGAPVKKLLKHCPNREVQTTWKNCDEFNVVHQHTGTGILGA 
PADEN1      CEAFTLGAKQFLFTNKLQLTGAPVKKLLKHCPNREVQTTWKNCNEFNVVHNHTGTGILGA 
RHSPH1      CEAFTLGAKQFLFTNRLQLTGAPVKKLLKHCPNREVQTSWKNCNEFNVVHQHTGTGILGA 
JANNA1      CTAFVLGSKQFLFTAKLHLDGTPIKKLLAHYPGQEVQTGWKAYDESEVVRQHTGRGVLGA 
EHRUM1      CLRFVLGSKQFLFTGKLYLEGISVKKLLTHCPNREVQTGWTRYKEPDLLHQHPGAGILAA 
EHCAN1      CLRFVLGSKQFLFTGKLYLEGISVKKLLTHCPNREVQTGWTRYRESDLLHQHPGEGILAA 
EHCHA1      CLRFVLGSKQFLFTGKLYLEGISVKKFLNHCPNREVQTGWTLYREPDLLHQHPGAGILAA 
ANMAR1      CEAFVLGSKQFLFTGKLYLDGISAKKLLTYNPNGEVQTGWTRYREPDMMTDHTGNGILAA 
ANPHA1      CEAFVLGSKQFLFTGKLYLEGISAKKLLTYCPNGEVQTGWTRYKEHDMIHDHTGNGILAA 

YECPTKTLVGRRCGLSGKAESRVPVGMEGLKTANLCVLGVKTSEYPVDNPVEDRSAEPFV 
YNYLTKILVGKRCGLRGKLESRVPVEMEGLKTANLCILGVKTSEYPVSDPVENRPMEPFS 
YPQLTKILVGKRCGPHGKLESRVPIEMQGLRKTKFCILGVKICEYPVRDPVEDRSAEPFL 
YTYPTKILVGKRCGVHGKMESQVHIDMEGLRTTNFCILGIKTGEYPMTDPVEDRSAEPYL 
YSYPTKILVGKRCGTHGKLESQVHIDMEGLRTTNFCILGIKTGEYPVTDPVEDRSYEPFL 
LDYPTKILVGRRCGLHGKLESRVPVEMEGLRTVDFCILGLKTVEYPVLDPVEDRSSEPAL 
YPYPTKILVGQQCGVYGKTESTVVVDMEGLRKANFCILGSKNAEYPVLDPVEDKKEAPLL 
YKYQTKILVGQQCGDHGKADSPVTVDMEGLRKANFCILGAKTQEYPVLTPVEDRKVEPFV 
YTYATKILVGQQCGTHGKRESPVTLDMRGLRKAAFCAIGMKSPEYPVVEPVEDQKVEPFI 
YTYSTKILVGQQCGNHGKTESPVTVDMEGLRKANFCALGMKTPEYPVVDPVEDQKVEPFI 
YRYATKILVGQQCGIHGKLESPVSGDMEGLGKAPFCILGSKTGEYPVLEPVELRKTEPLL 
YRYATKILVGQQCGIRGKLESPVSVDMSGLGKAPFCILGSKTGEYPALDPVELRKTEPFL 
YRYATKILVGQQCGIHGKLESPVSVDMSGLGKAPFCILGSKADEYPVLDPVELGKAEPFV 
YWYMTKVLVGPRCAVTGKDESPVTPDMEGLRKVQYCILGLKVAENPIDEPVEDSAVEPFV 
FFHETKILVGQRCGRFGKHESAVTVDMDGLKKINYCILGLKSMEYPTFDPVEEKSPEPLS 
FVHNTKILVGQRCGRFGKHESAVTVEMDGLRKINYCILGLKSSEYPTLDPVEERSPSPLS 
FLQDTKILVGQRCGQFGKSESAVTVDMDGLRKITYCILGLKSSEYPTMDPVEERSPEPLS 
FRHDTKILVGQRCGAFGKSESAVTVDMDGLRKINYCILGLKSSEYPTLDPVDERSPEPLT 
YWYDTKILVGQRCGIFGKYESAVTVDMDGLRKISYCILGVKVGEHPTKDPVRERSPEPLT 
VWYETKILVGQRCGIYGKHESAVTVDMDGLRKINYCILGAKVDEHPTKDPVRERSPEPLI 
VWYETKILVGQRCGIYGKHESAVTVDMDGLRKINYCILGAKVDEHPSKDPVRERSPEPLI 
VWYETKILVGQRCGIYGKHESAVTVDMDGLRKINYCILGAKIDEHPTKDPVRERRPEPLI 
VWYDTKILVGQRCGVFGKHESAVTTDMDGLRKINYCILGIKVGEHPTKDPVRERSPEPLT 
VWYDTKILVGQRCGVFGKHESAVTTDMDGLRKINYCILGIKVGEHPTKDPVRERSPEPLT 
YWYLTKILVGSACGLLGKWDSPVTIDMEGLCKAEYCILGVKIGEYPIGKPAEDRVEEPMF 
YWYLTKILVGSACGMLGKWDSPVTIDMEGLCKAEYCILGLKIGEYPISKPAEDRVEEPIF 
YWYLTKILVGSACGMLGKWDSPVTIDMEGLCKAEYCILGLKIDEYPISKPAEDRVEEPIF 
YWYLTKILVGSACGMLGKWDSSVTIDMEGLCAAEYCILGVKIGEYPISKPAEDRVEEPIF 
YWYLTKILVGSACGMLGKWDSPVTIDMEGLCKAEYCILGVKIGEYPISKPAEDRVEEPIF 
IWFLTKMLVGSRCGTYGKEQSPVTADMEGLCKANYCILGMKVGEYPIIRPVEGRSAEPFI 
FWFLTKILVGSRCGNYGKEQSPVTVDMEGLCKANYCILGMKVGEYPIVRPVEDRSQEPFI 
FWFMTKILVGSRCGSYGKKQSPVTVDMEGLCEANYCILGMKAGEYPIVRPVEDRSQEPFM 
FWFLTKILVGSRCGNYGKEQSPVTVDMEGLCKADYTILGLKVGEYPIVRPVEDRSQEPFI 
FWFLTKILVGSRCGEYGKEQSPVTVEMEGLCKANYCILGIKVGEYPIIRPVEDRSQEPFI 
YFYLTKILVGTRCGTYGKDESPVTVDMEGLCKATYCILGFKVDEYPIFKPVEDKSDEPFI 
YFHITKILTGQRCIDYGKADSPVTVDMEGLKKARYCILGNKIGEYPIINPVEDRSTEPLQ 
YFKLTKILTGQRCIDYGKADSPVTVDMEGLKKARYCILGNKAGEYPISNPVEDRSTEPLQ 
YFHLTKILTGQRCIDYGKADSPVTVDMEGLKKARYCILGNKIGEYPIIHPVEDRSTEPLQ 
YFYPVKPLTGPRCISYGKAESPVTVDMEGLRKAKYCILGTKLGEYPILDPVEGSSSEPLA 
YFHPTKILTGPRCIGFGKAESPVTVEMEGLKKNKYCILGNKLREYPIVDPVEDSSSEPLA 

VAAAPGNDDGPCGCENVLFQLQSSLCHQQAEVAFGNIPYQMQFPIASSLFNALQQKRGQT 
VKAAPGNDDGPCQCDNLLFQLNKALCHQKAELSFGNIPYQMQFEIASAMSDELRDKRGQT 
VKAAPGNDDGPCKCENVVFQLSASLCHDKAEIAFGNVPYQMQFKIASSMFDALRQKRGHT 
VKAAVGNDDGPCECENVLFQLTASLCHPKAEIAFGNIPYQMQFKIGSSMFDGLGRKRPQT 
VKAPPGNDDGPCECENVLFQLTGSLCHPKAEIAFGNIPYQMQFQIASSMFDGLRQKRPQT 
VKAAPGNDDGPCECNTVLFQLITPLCHKKAELAFVNIPYQMQFRIASLMFDSVPLKRGQT 
VKAAPGNDDGPCDCENVVFQLDLTLLHGKAEYAFGNIPYQMQFRIASSIADRRPTKRGRT 
VKAAPGNDDGPCDCENVLFQLDLTLFHYKAELAFGNIPYQMQFIIASSMFDVLLQKRGQT 
VKAVPGNDDGPCDCENVLFQLELSLFHEKAERAFGNIPYQMQFRIASSMFDKLAQKRGQT 
VKAAPGNDDGPCDCENVLFQLDLTLFHNKAELAFGNIPYQMQFSIASSTFDRLAQKRDQT 
VKAAPGNDDGPCDCQNTLYQLMLTLFHMKAEFAFGNIPYQVQFKIASQMLDLLFQKRGQT 
VKAAPGNDDGPCDCDNTLYQIMLTLFHMKAEFAFGNIPYQVQFKIASQMLDFLAQKRGQT 
VKAAPGNDDGPCDCDNTLYQLMLTLFHIKAEFAFGNIPYQVQFKIASQMLDFLAQKRGQT 
VKAAPGNEDGPCACINVLFQLDVSLFHLDAELAFGNIPYPMQFNIASAVFDSLDKKRGYT 
VKAAPGNDDGPCECVNVLFQLFTTLFHEKAELTFGNIPYSMQFLIASAIYDGLNQKRGST 
VKAAPGNDDGPCECVNVLFQLFTTLFHEKAEQAFGNIPYPMQFLIASAIYDFLTQKRGST 
VKAAPGNDDGPCECVNVLFQLFTTLFHEKAELAFGNIPYPMQFQIASAIYDFLNSKRGTT 
VKAAPGNDDGPCECVNVLFQLFTTLFHEKAELAFGNIPYPMQFQIASAIYDFLNSKRGTT 
VKAAPGNDDGPCECYNVLFQLVTTLFHTKAELAFGNIPYPMQFEIASRIHDILKQKRGST 
VKAAPGNDDGPCVCVNVLFQLLTTLFHEKAELAFGNIPYPMQFEIASSIYDYLERKRGST 
VKAAPGNDDGPCVCVNVLFQLLTTLFHEKAELAFGNIPYPMQFEIASSIYDYLEQKRGST 
VKAAPGNDDGPCVCVNVLFQLLTTLFHEKAELAFGNIPYPMQFEIASSIYDYLEQKRGST 
VKAAPGNDDGPCECVNVLFQLLTSLFHEKAEMAFGNIPYLMQFEIASSIYDFLKQKQGST 
VKAAPGNDDGPCECVNVLFQLLTSLFHEKAEMAFGNIPYLMQFEIASSIYDFLKQKQGST 
VKAAPGNDDGPCKCVDALFQLGASLWHTKAEVAFGNIPYQMQFLIQSNMYDVLEEKRGQT 
VKAAPGNDDGPCKCVDALFQLGASLYHQKAERAFGNIPYQMQFAIQSNVYDLLEEKRGQT 
VKAAPGNDDGPCKCVDALFQLGASLYHQKAERAFGNIPYQMQFAIQSNVYDLLEEKRGQT 
VKAAPGNDDGPCKCVDALFQLGASLYHKKAERAFGNIPYQMQFAIQSNVYDLLEEKRGQT 
VKTAPGNDDGPCKCVDALFQLGASLYHKKAERAFGNIPYQMQFAIQSNVYDLLEEKRGQT 
VKAAPGNDDGPCECVDSLFQLFASVVHGRAELIFGNIPYQMQFEIASSIYDNLTQKRGQP 
VKAAPGNDDGPCECVDSLFQLFASVVHGRAELIFGNIPYQMQFEIASSIYDELEQKRGQT 
VKAATGNDDGPCECVDSLFQLFASVIHGRAELIFGNIPYQMQFEIASSIYDELEQKRGQT 
VKAGPGNDDGPCECVDSLFQLIASVVHGHAEVIFGNIPYQMQFEIASSIYDELEQKRGQT 
VKAAPGNDDGPCECVDSLFQLIASVVHGRAEVIFGNIPYQMQFRIASSIYDQLEQKRGQT 
VKAAPGNDEGPCECVDALFQGPASLLHDKAELAFSNIPYQMQFSIASTIYDDAKQKRGQT 
VKAAPRNDDGPCDCVNVLFQLLASLFHDKAELPFGNIPYEMDFTITSSIFDGLSYKRAAT 
VKAAPRNDDGPCDCVNVLFQLFASLFHDKAELPFGNIPYLMDFTITSSIFDELSYKRAAT 
VKAAPRNDDGPCDCVNVLFQLFASLFHEEAERPFGNIPYEMDFTITSSIFDELSFKRAAT 
VKAAPRNDDGPCDCVNVLFQLLGSLFHQRAEAPFGNIPYEMQFSITSSIFDGLAYKRRAT 
VKAAPRNDDGPCDCVNVLFQLFGSLFHGRAEVPFGNIPYEMQFYITSPIFDGLAYKRGAT 

KNRTEKYPLVRFFDSVFSAWDEYIAVRALSPNNGLKGEAAVKTQRFPNHSQRGLGYSSDE 
KNETEKYTLVRYFNMVLTAWDGYFEVRALSPNGGLKGDNALKTQRYPNHSQRGMGYASDG 
KNETEKFALVRFFLTVFSAWDGYIQVRALQPAGGLKAQMATATQRFPNHSQRGMSFSSDD 
KNEPEKYTLIRFFDTVYSAWDGYIEVRALQPNGGLKGDHASKTQRKPNHSQRGMSFSSDG 
KNEPEKYTLIRFFCTVYSAWDGYIEVRALQPNGGLKGAHAPKTQRKPNHSQRGMSFSSDG 
KNQTEKITLVRSFDTVFSAWDGYTEARTLNPHGGLKANTAWNTQKFPNHSQQGIQYSSDQ 
KNETEKENLIRGFDFYFSAWDPYIAIRLSLPSLGLKEEAATNTQGIANHSQHGLRYSSDG 
KNEAVKFNLVRYFVAVFSAWDIYIAVRTSIPNGGLKGDAAKKTQRFANHSQGGLRYSSDE 
KNKTEKFDLVRAFIIIFSAWDAYIAVRISIPNEGLKGDAATKTQRFANHSQKGLRVSSDP 
KNETEKFDLVRYFNIIFSAWDSYIAIRLAVPNEGLKGDAAGKTQRFANHSQKGLRVPSDF 
KNQTDKFQLVRNFNVVFSAWDTYVLVRLLQPDGGLKGEEAIKTQNLANHSQQGMGFYSDG 
KNETEKFNLVRSFHVVFSAWDTYVLVRILQPDGGLKGEEAIKTQNLANHIQKGMGFSSDG 
KNEEEKFNLVRSFDVVFSAWDGYVLVRILQPDGGLKGEEAFKTQNLANHSQKGMGFSSDG 
KNETEKLNLMRFFATTFSAWDVYSEFRAFRPPSGLKGKTALNTQYFPNHSQRGMGFSSDL 
KNATRKYDLVRSFATLFSAWDLYIEVRAFWPRGGLKSMAAIETQRFQNYSQKGLGVACDD 
KNETSKYDLVRSFTNLFSAWDVYIDVRAFWPRGGLKGMTAIETQRFQNYSQRGLEVACDE 
KNETSKYDLVRSFATLFSAWDVYIEVRAFWPRGGLKGMTAVETQRFQNYSQRGLGVACDD 
KNETSKYDLVRSFATLFSAWDVYIEVRAFWPRGGLKGMTAVETQRFQNYSQRGLGVACDD 
KNETTKRNLIRYFANLFSAWDVYIDVRALWPRSGLKGMAAIDTQRFPNYSQRGLGSACDR 
KNETTKRNLVRYFATLFSAWDVYIEVRAFWPRGGLKGMSAIETQNFPNYSQRGLGVACDE 
KNETTKRNLVRYFATLFSAWDQYIEVRAFWPRGGLKGMSAIETQNFPNYSQRGLGVACDA 
KNETTKRNLVRYFATLFSAWDQYIEVRAFWPRGGLKGMSAIETQNFPNYSQRGLGVACDD 
KNETTKRNLVRHFEAIFSAWDVYIEVRAFWPRGGLKGMTAIETQRFPNYSQRGLGVACDE 
KNETTKRNLVRHFETIFSAWDVYIEVRAFWPRGGLKGMTAIETQRFPNYSQRGLGVACDE 
KNETEKYDLVRFFAVVFPAWDAYIEVRGFWPDGGLKPKAAVNTQAFPNHSQSGMRTSSDV 
KNETEKYNLVRFFAAVFPAWDAYIEVRGFWPDGGLKPTAAINTQAFPNHSQSGMRTSSDI 
KNETEKYNLVRFFAAVFPAWDAYIEVRGFWPDGGLKPKAAINTQAFPNHSQSGMRTSSDI 
KNETEKYNLVRFFAAIFPAWDAYIEVRGFWPDGGLKPKAAINTQAFPNHSQSGMRTSSDI 
KNETEKYNLVRFFAAVFPAWDVYIEVRGFWPDGGLKPKAAINTQAFPNHSQSGMRTHSDI 
KNETEKCNLVRFFTAVFSAWDPYGEVRVAWPNGELKFDTALETQRFSNHSQTGMRSTNDA 
KNETEKYNLVRFFTAVFSAWDPYVEVRVAWPNGELKFDTALETQRFSNHSQTGMRSSNDA 
KNETDKYNLVRFFTAVFSAWDPYVEVRVAWPNGELKMDAALETQRFSNHSQTGMRTSNDA 
KNETEKYNLVRFFTAVFSAWDPYVEVRIAWPSGELKFDTALETQKFSNHSQTGMRSSNDK 
KNETEKYNLVRFFTAVFSAWDTYVEVRVAWPSGELKFETALPTQVFSNHSQCGMRSSNDT 
KNANEKVNLVRYFSIVFSAWDLYIEARAVWPSGGLKNEAAGDTQTFPNHSQRGMAFSSDN 
KNETEKYDLARFFSQVFSAWDMYERVRSFWPAGGLKDDSASQTQNFPNHSQSGMKFSSDE 
KNETEKYDLVRLFSEVFSAWDTYERVRNFWPAGGLKGDSASKTQNFPNHSQSGMKFSSDG 
KNETEKYDLVRLFSEVFSAWDMYERVRNFWPAGGLKGDSASKTQNFPNHSQSGMKFSSDE 
KNETDMYGLVRLFSKVFSAWDIYEQVRTFWPAAGLKADCAFDTQNFPNHSQSGMQFSSDE 
KNETEMYDLVRLFSKVFSAWDIYEQVRTFWPAGGLKIDSAFDTQNFPNHSQSGMKFSSEG 

SSALGVISDTTQLTTWFSNRANGPLVLDTKTTNVTINWIRIERRRRTLDALAKHSILLSA 
GSALGVIYDKAQLTGWYTNRMSRPIVLGHKATKVTINRIRIERRRRDVDASAKHGLLPPA 
GSALGVIFDNAQLTTWYSNQTGPPLVLGQKPTKVTINRIRIERRGRAVDVHAKHGLLLVA 
GSALGVILDKAQLTKWYSNQTGLPLVLGHKPSKVTINRIRIERRGRSVDARAEHGILALA 
GSALGVILDNTQLTKWYSNQTGSPLVLGHKPTKVTINRIRIERRRRSVDAHAEHGVLLLA 
RSAIGLIFDNAQLTERYLNRMSPPFVLGQKSVKVTINKIRIESRRRGVDAYAAHGVVPLM 
ASALGTIYDSTHLTGWYSNHTNRPLVLGHKPTKLTINRIRIERRRKVLDAHAAVGDLVIA 
SSALGCIFDNAQLTGWYSNRTNTALVLGQKPSKLTINRIRIERRCRGYDAHAKDGELFIA 
GSAMGEVFDAAQLTGWYSNRTNSALVLSQKAYKLDINRIRIERRRRNLDTHAFSGELLDS 
GSALGDVFDSAQLTGWYANRTNPALVLGKKPNKLTINRIRIEKRRRGLDTHALSGDLFLS 
GSAVGVIFDGAQFTGWYSNRTNQPLVLGQKLVKLSINKIRIERRRRSLDARAKSGELLLS 
GSAVGVIFDGAQFTGWYSNRTNQPLVLGQKLVKLSINKIRIERRRRSLDAGAKSGELLLS 
GSAVGVIFDGAQFTGWFSNRTNQPLVLGQKLVKLSINKIRIERRRRSLDARAKSGDLLLS 
QSAWGMVFDNAQLTGWYTNRSNDPPGLADKRMKVTINRIRIERRRQVLDAKARYGALTMA 
QSAWGAVIDNAQTTGWYSNCVSQPPDLGDKPLMVTINRVRIERRRRVIDGKAGYGVLRLA 
QSAWGAVIDNAQTTGWYSNCVSQPPDLGDKPVMVTINRVRIERRRRVIDGQATYGALCIA 
QSAWGTVIDNAQTTGWYSNCVSQPPDLGDKPVMVTINRVRIERRRRIIDGQAAYGILRIA 
QSAWGTVIDNAQTTGWYSNCVSQPPDLGDKPVMVTINRVRIERRRRIIDGQAAYGILRIA 
QSAWGPVLDTAQTTGWYTNRVSGPPDLGDKTAMVTINRIRIERRRRDIDAQAQYGVLRLA 
QSAWGIVFDTAQTTRWYTNRVSDPPDLGDKPTMVTINRIRIERRRRIIDAQAKYGLLRLA 
QSALGIVFDAAQTTRWYTNRVSDPPDLGDKPTMVTINRIRIERRRRAIDAQAKYGLLRLA 
QSAWGIVFDTAQTTRWYTNRVSDPPDLGDKPTMVTINRIRIERRRRAIDAQAKYGLLRLA 
PSAWGFVFDTAQTTGWYTNRVSGPPDLGDKPSMVTINRIRIERRGRAIDAQAPYGLLRIA 
PSAWGFVFDTAQTTGWYTNRVSGPPDLGDKPSMVTINRIRIERRGRAIDAQAPYGLLRIA 
PSAWGSVFDPAQMTGWYTNRTNIPQGLGDKPAKVTINRMRIERRRRNLDAQAGYGMLIMA 
PSAWGTVFDSAQMTGWYTNRTNIPQGLGDKPSKVTINRLRIERRRRNLDARAEYGMLITA 
PSAWGTVFDSAQMTGWYTNRTNIPQGLGDKPSKVTINRLRIERRRRNLDARAEYGMLLTA 
PSAWGAVFDSAQMTGWYTNRTNRPQGLGDKPSKVTINRLRIERRRRNLDARAGYGMLIHA 
PSAWGAVFDSAQMTGWYTNRTNIPQGLGDKPSKVTINRLRIERRRRNLDARAGYGMLIHA 
PSAWGIVFDSAQLTEWYNNENNTPQGLGTKPAKVTINRIRIERRRRALDAQAGYGFLRVA 
PSAWGAVFDSAQLTEWYNNQTNTPQGLGTKPAKVTINRIRIERRRRSLDAQAGYGFLTIA 
PSAWGVVFDSVQLTVWYNNQTNTPQGLGTKPAKVTINRIRIEKRRRELDAQAGYGCLTIA 
PSAWGVVFDSAQLTEWYNNQTNTPQGLGTKPAKVSINRIRIERRRRSLDAQAGYGFLTIS 
PSAWGVVFDSGQLTEWYNNQTNPPQGLGTKPAKITINRIRIERRRRSLDAHAGYGLLSIS 
QSAWGIVFDTAQVTDWYTNRTNGPQGLGGKPTKIVINRMRIERRRRPLDAQAGYGLLNTV 
QSAWGVVFDNAQLTGWYTARTNRLPGLGDKPVKVTINRIRIERRARILDAAAGYGLLGVA 
QSAWGVVFDNAQLTGWYTARTNRLPGLGDKPVKVTINRIRIERRARFLDANAGYGILGVA 
QSAWGVVFDNAQLTGWYTARTNQLPGLGDKPVKVTINRIRIERRARFLDATAGYGILGVA 
ESPWGAVFDNEQLTVWYAAKTNKLPGLGDKHVKVTINRMRIERRARYLDAAAEYGILGVA 
QSPWGELFDEEQLTGWYAARTNKLPGLGDKPVKVTINRIRIERRARYLDATAAYSILGVA 

NPSHTTNKCRDLIVAQYFSSTIFWEVKTFKFAMFGGKRLNAGDQYLCLSGIASAD 
NPSNTPDKCRNLIVAQYFSSRGFWELKVLKLALFGGERLNAGPQYLCLSGVNILS 
NPHHTPLKCRNLIVAQYFSSGAFWETKILKLALFGGLRLGAGAQYLCLSGVAALT 
NPRLTPDKCRNLIVAQYFSSRAFWELKLLKLSLFGGLRLNAGSQYLSLSGVAELT 
NPTLTPDKCKNLVVAQYFSSRAFWEMKLLKLSLFGGLRLNAGSQYLSLSGVAELT 
NPEHTFDKCRNLIVAQYFSSLRFWEIKSLKLAMFGGFRLNAGSQYLGLGLVAELQ 
NPTHTQDKCHDLLVAQYFSSSDFWEMKVLPLAIIGGPRLSAGAQYLCLTGAADTT 
NPHHTNDKCHDLLVAQYFSSETFWEVKILPLAIIGGPRLNAGDQYVCLTGAAVTK 
NPHHSHDKCHDLLVAQYFSSIGFWDVKIISLAIIGGPRLNAGAQYLCLTGAACST 
NPHHSQDGCPDLLVAQYFSSDNFWDIKLLPMAIIGGPRLNAGVQYLCLTGAANTT 
NPEHTSDQCRELLVTQYFSAEIFWEIKMLKLAMIGGARSNAGSQYFCLSGITATA 
NPEHTSDQCRELLVTQYFSSDTFWETKMLKLAMIGGTRSNAGAQYFCLSGISDTT 
NPEHTNDQCRELLVTQYFSSDTFWEIKMLKLAMMGGPRSNAGAQYFCLSGISDKK 
NPSHTNDKCRDLIVVQYFSHKAFWNMKFPKLAMFGGCRLGAGAQYLTLSGVADDT 
NPTHTTDKCNDVIVVQYFSHCTFWEMKILKLAMFGGKRLESGVHYLCLSGVAQDT 
NPTHTNDKCNDVIVVQYFSHSAFWEMKILKLAMFGGKRLESGVHYLCLSGVAQDT 
NPTHTNDKCDDVIVVQYFSHCAFWEMKIRKLAMFGGRRLESGVHYLCLSGVAQDT 
NPTHTNDKCDDVIVVQYFSHCAFWEMKIRKLAMFGGKRLESGVHYLCLSGVAQDT 
NPSHTCDKCLDVTVVQYFSHCALWELKILKLAMFGGRRLEAGIHYLCLSGVAQDT 
NPNHTSDKCATVIVVQYFSHCAFWEMKRLKLAKFGGKRLEAGVHYLCLSGVAQDT 
NPCHTSDKCATVIVVQYFSHCAFWEMKRLKLAMFGGHRLEAGVHYLCLSGVAQDT 
NPNHTSDKCATVIVVQYFSHCAFWEMKRLKLAMFGGHRLEAGVHYLCLSGVAQDT 
NPKHTSDKCADVIVVQYFSHCAFWEVKMLKMVMFGGHRLEAGIHYLCLSGVAVST 
NPKHTSDKCADVIVVQYFSHCAFWEVKMLKMVMFGGHRLEAGIHYLCLSGVAVST 
NPNHTSDKCRSLIVVQYFSHEAFWEMKILKLAMFGGLRLSAGLQYLCLSGAADDT 
NPGHTSDKCRSLIVVQYFSHEAFWEMKVLKLAMFGGVRLSAGLQYLSLSGVAEET 
NPGHTSDKCRSLIVVQYFSHEAFWEMKILKLAMFGGVRLSAGLQYLCLSGVADET 
NPGHTSDKCRSLIVVQYFSHEAFWEMKLLKLAMFGGLRLSAGLQYLCLSGVADET 
NPGHTSDKCRSLIVVQYFSHEAFWEMKILKLAMFGGVRLSAGLQYLCLSGVADET 
NPKHTYDKCRDIIVVQYFSQENFWDAKMLKLAMFGGERLSALIQYLVLSGVAHDT 
NPKHTYDKCRDLIVVQYFSQDDFWETKMLKLAMFGGERLSALIQYLVLSGVAEDT 
NPRHTYDKCRDLIVVQYFSQEDFWETKMLKLAMFGGDRLSALIQYLVLSGVAEDT 
NPKHTYDKCRDLIVVQYFSQEDFWETKMLKLAMFGGERLTALIQYLVLSGVAGDT 
NPKHTYDKCRDLIVVQYFSQDQFWETKMLKQATFGGERLNALIQYLILSGVADDV 
SPPHKDDKCQDLIVTQYFSKSAFWEMQIIKLAMFGGCRLNAASQYLHLSGVATNT 
NPNHITEKCRNLIVVQYFSHGSFWKAKELKIAMFGGQRLAAGTRYLSLIGEAQDT 
NPNHITEKCRNLIVVQYFSHGAFWKAKELKIAMFGGQRLAAGTRYLCLIGEAEDT 
NPNHITEKCRNLIVVQYFSHGSFWKAKDLKIAMFGGQRMAAGTRYLCLIGEAEDT 
NPDHIFEKCKNLIVVQYFSHGTFWKAKGLKIAMFGGERLASGTQYICLIGEAEDS 
NPDHITEKCRNLIVVQYFSHGSFWKGKRLKIAMFGGQRLAAGTQYICLIGDAEDT 
