# Supplementary material for: Detecting lateral gene transfers by statistical reconciliation of phylogenetic forests
Source: BMC Bioinformatics. 2010 Jun 15;11:324. doi: 10.1186/1471-2105-11-324 (PMC2905365; doi:10.1186/1471-2105-11-324)
Supplement: Additional file 1 — The 330 simulated alignments and corresponding gene trees (true and ML) along with the 40-taxa reference species tree. [file 1471-2105-11-324-S1.ZIP › simulated_dataset_prunier/seqdata114.fas.phy_tf.tree]

((((((AGTUM1:0.050294379,SIMEL1:0.098330265)49.771231:0.0081904986,(RHETL1:0.016240544,RHLEG1:0.01541408)98.446125:0.037779634)99.989384:0.1300293,(((BABAC1:0.019559573,(BAHEN1:0.017116705,BAQUI1:0.014217954)68.360698:0.0073376478)99.817312:0.06781617,(BRABO1:0,BRSUI1:0.0031102638)100:0.099199327)63.722557:0.010264012,MELOT1:0.1730148)90.802616:0.039795668)100:0.26849118,CAPEL1:0.39139144)55.279607:0.01544799,((ANMAR1:0.13425096,ANPHA1:0.075960265)99.765664:0.10940297,((EHCAN1:0.034794694,EHCHA1:0.03621679)45.443571:0.007032692,EHRUM1:0.042646401)99.284494:0.079002351)100:0.37523753)33.356437:2.2403843e-05,(((BRJAP1:0.093399613,(NIHAM1:0.065946846,RHPAL1:0.035480269)51.590049:0.0071820422)100:0.28882911,(CACRE1:0.34611948,((GLOXY1:0.10991781,MAMAR1:0.21365606)99.965394:0.12931339,HYNEP1:0.18389645)81.90676:0.039983705)97.860181:0.085390923)99.887896:0.13715833,(GRBET1:0.42910779,((MAMAG1:0.20426509,(WOEND1:0.056025707,WOLBA1:0.064956403)100:0.12120935)93.374568:0.050098099,(MESOR1:0.48021604,RHRUB1:0.30923244)51.991594:0.022827459)93.341672:0.066033305)94.253361:0.071450619)100:0.21450869,(JANNA1:0.37701705,(((((PADEN1:0.040814729,RHSPH1:0.091061744)85.435569:0.017218552,SIPOM1:0.0046650378)33.337182:2.8627836e-06,RODEN1:0.10270519)33.421594:3.0066786e-05,SILIC1:0.071292119)100:0.23441004,(RIBEL1:0.073543648,((RICON1:0.01958764,RIFEL1:0.0096711832)35.25008:0.002580914,(RIPRO1:0.015697268,RITYP1:0.0062991075)82.999164:0.014007186)85.08938:0.047360167)100:0.30008171)83.212286:0.066431881)96.974629:0.073587267);
