# Supplementary material for: Detecting lateral gene transfers by statistical reconciliation of phylogenetic forests
Source: BMC Bioinformatics. 2010 Jun 15;11:324. doi: 10.1186/1471-2105-11-324 (PMC2905365; doi:10.1186/1471-2105-11-324)
Supplement: Additional file 1 — The 330 simulated alignments and corresponding gene trees (true and ML) along with the 40-taxa reference species tree. [file 1471-2105-11-324-S1.ZIP › simulated_dataset_prunier/seqdata115.fas.phy]

40	335
GLOXY1      LLRPRDPIGKMATGSMNEATAATTKGVFDNNVPLDLKEKVRNGTEKKDHMSSAKCTTIAR 
RODEN1      LLRPRDPIGKMATGSKDLTKIATSTGVFDNNTPLDLKEKVRNGTEKMDHMSNVKSSTTVR 
RHRUB1      LLRPRDQIGVMTTDSCNEIVQASHTGYFDINGPSDPKDKEKNDTDKIEHMSSRKSTGTIR 
MAMAG1      LLRPRDSIGEMETDSNNEDRSPYPTGEFDITSPMDTKDRVKNNTEKADHMSKVKCTATIR 
HYNEP1      LLRPRDFIGKMTTGSFNETCTSAPIGHFDINSPLPPKNTVKNDTEKVDHMSNAKCTIMIA 
MAMAR1      LLRPRDRAGAMCTGSFNETTPPRPIGNFDINPPLDPKDKVKNDTEKMDHMSNAKCTTTAR 
JANNA1      LLRPRDEIGKMTTRSFFEPGGKTLLGSFDILDPLDPKETVKNDLFKGDHMSNIKCTKTIH 
SIPOM1      LLRPRDGIGKMTTGSYFEQGMEAPIGPFDISNPLDPKETVKNATIKKDHMSNVKCTKTIR 
SILIC1      LLRPRDDIGQMTTGSFFEQGMQAPTGPFDISLPLDPKEVVKNDTFKQDHMSNLKCTTTIG 
PADEN1      LLRPRDGIPVMKTGSYYEIRPKAPLGPFDIPEPLDSKETVKNDTFKRDHMSSIKCTNSVV 
RHSPH1      LLPPRDGIGNMTTGSYFERYSKTPMGPFDTSNPLEPKETVKNETFKKDHMSKIKCTNSVR 
BRJAP1      LLRPRDDIGKMVTESYNEPETTAPVGNFDTNTPLNPKDKVKNVTNKGDHMSNWKCTITVR 
RHPAL1      LLRPRDEIGKMLTESSNEEGTTAPVGNFDTNSPLNPKDKVKNDTEKGDHMSNWKCTITVR 
NIHAM1      LLRPRDDMGKMVTESSNETGTTAPVGNFDTNSPLNPKDKVKNDTKKGDHMSNWKCTITFR 
CAPEL1      LLQPRDAIGTMSTGSVNESNYGAPVGAFDVNAPIHPKDSVSNDTAKVDHMSSAKCRTTIR 
AGTUM1      LLIPRDYIGKMATGSNNENTFGPPGGGFDINVPIDPKEKVKNDTTKKDHMSSSACAAAIK 
RHETL1      LLIPRDHIGKMATGSNNENNFGPPGGSFDINGPIDPKEKVKNDTTKKDHMSSAACTAAIK 
RHLEG1      LLIPRDYIGKMATGSNNESNFGPPGGSFDINGPIDPKEKVKNDTTKSDHMSSAACTGAIK 
MESOR1      LLQPRDMIGKMPRGSKNENSFMPPHGSFDPHSPIDPKEKVKNDTTKKDHMSSEACAAAIK 
SIMEL1      LLQPRDYIGKMPRGSKNEKTDLPPRGSFDLNSPIDPKEKVKNDTMKGDHMSSEACAAAIK 
BABAC1      LLQPRDYIGKMATGSLNEENFTPPGGTFDINIPIDPKEKVKNDTAKKDHMSPAACAAAIK 
BAHEN1      LLQPRDYIGKMATGSLNEENFTPPGGTFDINIPIDPKEKVKNDTAKKDHMSPAACAAAIK 
BAQUI1      LLQPRDYIGKMATGSLNEENFTPPGGTFDINIPIDPKEKVKNDTAKKDHMSPAACAAAIK 
BRSUI1      LLQPRDYIGKMATGSNNETSFTQPGGTFDINAPIDPKEKVKNDTAKKDHMSPGACAATVK 
BRABO1      LLQPRDYIGKMATGSNNETSFTQPGGTFDINAPIDPKEKVKNDTAKKDHMSPGACAATVK 
CACRE1      LLQPRDYIGKMATGSNNETSFTQPGGTFDINAPIDPKEKVKNDTAKKDHMSPGACAATIK 
RIPRO1      LLLPPDLIGDMTAASTNEEEDESPLGKFDMGGPIDPKDKVKNDTVKIDHMSKSKCATTIR 
RITYP1      LLLPPDLIGDMTAASTNEEEDESPLGKFDMGGPIDPKDKVKNDTVKIDHMSKSKCATTIR 
RICON1      LLLPPDFIGDMTAASPNEEDDESPLGHFDMGGPIDPKDKVKNDTVKYDHMSKSKCAATIR 
RIFEL1      LLLPPDLIGDMTAASPNEEEDESPLGHFDMGGPIDPKDKVKNDTVKRDHMSKPKCATTIR 
MELOT1      LLLPRDFIGEMTTASYNEEGIEAPLGNFDMNAPIDPKDKVKNDTIKIDHMSQSKCAATGR 
EHRUM1      LLSPQDIIGGMTTGSDHDDIKCDPCGTFDLDKPIESKYKVKNDTAKADHMSRKKCAQTAR 
EHCAN1      LLSPQDVIGGMTTGSDHEAVKCDPCGNFDLDKPVEPKYRVKNDTSKADHMSRKKCADTAR 
EHCHA1      LLSPQDVIGGMTTGSSHEVVKCDPCGEFDLDKPVEPKYRVRNDTRKADHMSLKKCADTAR 
RIBEL1      LLSPQDIIGGMTTGSDHESIKCDPCGNFDLDKPIEPKYRVKNDTSKADHMSHQKCADATR 
ANMAR1      LLQPRDVIGKMVTGSYREDVSCDPSGNFDMDQPIDPKDKVKNDTVKVDHMSSSKCADTVR 
ANPHA1      LLQPRDIIGKMATGSYHEDVYNAPRGNFDMDQPIDPKDKVKNDTVKADHMSSTKCADTVQ 
GRBET1      ILQPRDIIGAMQTGSYHEDRGTEPVGAFDLDMPIDSKDKVKNDTLKADHMSATKCTSTIR 
WOLBA1      LLQVRDAIGQMATGSSHEDKHTEPCGNFDVDQPIDPKEPVQNDTAKSDHMSTSKCAETVR 
WOEND1      LLQVRDAIGQMATGSVHEDKHSEPCGHFDVDQPIDPKEPVQNDTAKVDHMSTSKCAQTVR 

HAKDLPASGRAARVIELKIYKKATRRTGRSTKNLGEGMYTQGQGEFILIVLHSKPTTGSL 
QGKEMPAEGRPLRVINLKIYDKAMRRMNRSEKNIGDGMYTQGQGEFILVEVHSKPTVGSL 
QANKTPYKMTSIATIRFKVYGKVTRKIYRSLKNFGNGMYTQGQGSFILAVLHSDPTLGRK 
QAKGKPMSSAAVTVICLKIYSKADRKINRSIRDVGEGMFTQGQGEFILATIHSKPTPGSL 
QTKSMPSNGTTIRVICLKIYKKATRRMHGSYKNIGDGMYTQGQGNFILAPSHSSPTNGLK 
QTKDMPTNSTACRVICLKIYDKATRGMNGSYKNIGDGMYTQGQGEFILAECHSLPTSGLD 
QSKEIPANDTATRVINLKITVKFEQHLQQSDKNFGDGMFTQGQGEFILPYLHSRPSAGAR 
QSDEIPAGNIAVRVIELKVTVKFVRHMQASSKNFGDGMYTQGQGEFILLVAHSRPTSGAK 
QSDEISAGNIAVRVIKLKVTRKFSTHMQASNKNFGDGMYTRRQGEFILVMVHSRPTHGTK 
QEKEIPKKQIAIRVIDLKITEKAGRYMQASAKNVGDGMYTQGQGEFILATAHSAPSDGAD 
QEKQIPHNAIAIRVINLKITGKSFRQTQASGKNVGDGMYTQGQGEFILVSAHSQPTSGAK 
QENQIDIANAATRLICLKIYGNATPRIPASVKNIGDGMRTNGQGEFILIVHHSQPTGGVQ 
QVNKIDLANTAIQLICLKIYGNATRRITASVKNIGDGMYPNGHGEFILTIGHSEPTGGAH 
QANKIDLANAAIRLICLKIYGNATRRISASVKNIGDGMYTNGQGEFILIVGHSQPTGGAH 
QEKNNLSGLMAVTVIDLKLYEKANRSVNGSCKNTGDGMSTPGHAEFILREYHSKPAPGAR 
QEKRTQGNETAVIAIGLKIYKKATKRVSGSLKNPGDGMVTAGQGSFILTNVHSRPTSGSF 
QEKGTQDNETAVIVIGLKIYRKATKQVSGSMKNPGDGMVTAGQGAFILTNVHSRPTGGSF 
QEKGTQDNETAVIVIGLKIYRKATKQVSGSMKNPGDGMVTAGQGAFILTQVHSRPTGGSF 
QEKERQVDETAIIALGLKIYEKARKRASGSRKNAGDGMVTAGKGAFILTPTHSRPTAGSF 
QEKETQANDAAIISLELKIYEKARKHVSGSRKNAGDGMVTAGKGAFILTHAHSRPTAGSY 
QEDEAQISDTAIIALGLKIYEKSTKRVSGSGKNSGDGMVTAGKGAFILTSVHSRPTFGSF 
PEDEAQVSDTAIIALGLKIYEKSTKRVSGSGKNSGDGMVTAGKGAFILTRVHSRPTFGSF 
QEDEAQVSDTAIIALGLKIYEKTTKRVSGSGKNSGDGMVTAGKGAFILTSVHSRPTFGSF 
QEDETQASDAAIITLGLKIYEKSTKRVSGSQKNSGDGMVTAGKGAFILPDIHSLPTVGSY 
QEDETQASDAAIITLGLKIYEKSTKRVSGSQKNSGDGMVTAGKGAFILPDIHSLPTVGSY 
QEDETQTSDAAIIALGLKIYEKSTKRVSGSQKNSGDGMVTAGKGAFILRDIHSRPTIGSY 
QGKVTLTNAADVTVIYLKIYDKATRCKNGSCKNIGDGMYTPGPGEFILAIYHSGPTAGSL 
QGKVTLTNAADVTVIYLKIYDKATRCKNGSCKNIGDGMYTQGPGEFILAIYHSGPTAGSL 
QGKVTLVNAADVTVIYLKIYEKATRCKNGSSKNIGDGMYTQGPGEFILAIYHSGPTAGSL 
QRKVTLVNAADVTVIYLKIYRKATRCKNGSSKNIGDGMYTQGPGEFILAIYHSGPTAGSL 
QGKETLANDADITVIYLKIYEKATRRVSGSGKNVGDGMHTQGQGEFIIAEYHSGPTVGSS 
QGKQTLTSRTDVTKIFLKIYAKSVKIINGQEKNARDGMYTAGRGEFIMGVQHSGPQTGGM 
RGKQTLASRTDVTVIFLKIYAKSVKIVNGQTKDRGDGMYTQGRGNFIMGVDHSGPTAGGF 
QGKQTLASRTDVTVIFLKIYSKSVKMVNGQGKDRGDGMYTQGRGHFIMGVHHSGPTAGGM 
QGKQTLTPRTDVTVIFLKIYAKSVKVVNGQGKTVGDGMYTQGRGEFIMGVHHSGPTAGGA 
QGKQDLTSGTDITIISLKIYGKSVRIVNGSAKNLGDGMYTQGQGEFIMGGSHSGLTTGGH 
QGKQTLTTGTDITVIALKIYGKSIRIVNGSEKNLGDGMYTQGQGEFIMGALHSGPTAGGL 
QGKQTLESKTDYTNILLKAYYKSVRIANGSGKNLGDGVYTQGQGEFIMGMDHSGPTCGGS 
QGKQNLANATDISLIYLKIHEKAVRVDTGSSKNLGDGMYTKGRGEFIMGAPHSGPTEGGL 
QGKQNLKNASDINLIYLKIHEKAVRVDTGSSKNLGDGMYTKGRGEFIMGALHSGPTEGGA 

ELTEAVSLPVKFLSITGGFWRVEGEGDLGHGTPVLNYGNGSISSKLGQQVFGQMQRTECK 
QLTEANSLPVKFLSIAGGFWRVEGDGDLGHGSTVLSYPNGSNSNKLGKQVFGKMQRTKCN 
GLTGAWSLPVKFLSIAEGSWRVEGDGDAGHGVSVLSYFNGSTSSKLKQKVAGKAQRTECD 
RLTGAEVLTIKFESIAGGSWRVEGEGDLGHGTTVLSYFNGSESSKLKQQVSGKIQRTECN 
TLTGEKSLGIKFLSIAAGFWRVEGEGDLGHGPFVLNYQNGSRNYKLKQQVIGKIQRTECE 
NLTGETTLPIKFLSIAAGFWRVEGEGDLGHGESDVNYENGSANYKLKEQVFGKIQRTECE 
GLTGAITLTVKFLSIAAGYWRVEGEGDLGHGTNVLDYINGSKEHKLRQQVAGKIQRTSCE 
GLTGASTLTVKFLSIGTGYWRVDGEGDLGHGTNVLNYSNGSREHKLKQQVEGKVQRTSCD 
GLTGALTTPVKFLSIGAGYWRVEGEGDLGHGPSVLNYAHGSREHKLKKHVAGKVQRTSCD 
DLTGAATITVKFLSIAMGYWRVEGEGDLGHGTDVLNYSNGSCNHKLNQQVAGKVQRTACE 
DLTGAATLTVKFLSIASGYWRVEGEGDLGHGLDVLNYTNGSVDHKLKQQVTGKIQRTACE 
ALTGASSLPIKLHSIAAEFWRVEGEGDLGHGTPAFCYVNGSACYKLKQEVLGKIQRTGCE 
KLTGAPSLPIKLHSIADEFWRVEGEGDLGHGRPALCYVNGSACYKLKQEVMGKIQRTGCE 
KLTGAASLPIKLHSIVAEFWRVEGQGDLGHGMPALCYANGSACYKLKQEVMGKIQRTGCE 
KLHGADILPIKFSSIDGGFWRVEGEGDMGHGGNVLMYLNGESIQKLKQQVTGKLSETECV 
VLDKAEAQPIKFSSIGAGIWRVAGEGDLGHGLHALTYLNGCTASKLKHEVTGKFSVTDCD 
ILDGAEAQPIKFSSIGAGIWRVEGEGDLGHGPHALTYLNGCTASKLKHEVAGKFSMTDCD 
VLDGAEAQPIKFSSIGAGIWRVEGEGDLGHGPHALTYLNGCTASKLKHEVAGKFSMTDCD 
GLDGAAAQPIKFSSIIAPFWRVEGEGDLGHGPTALNYVNGCAGSKLGHQVGGKFSMTDCG 
GLDGAAAQPIKFSSIGAGFWRVEGEGDLGHGPTALNCLNGCTGSKLGHQVGGKFSMTDCG 
ALDGAAAQPIKFSSIGAGFWRVEGEGDLGHGPTALNYLNGCVGSKLTYQVTGKFRMTDCG 
SLDGAARQPIKFSSIGAGVWRVEGEGDLGHGPTALNYLNGCVGSKLTYQVTGKFRMTDCG 
SLDGAARQPIKFSSIGAGVWRVEGEGDLGHGPTALNYLNGCVGSKLTYQVTGKFRMTDCG 
PLDGAVSQPIKFSSIGDGFWRVEGEGDLGHGPTALNYLNGCVGSKLTHQVTGKFSMTDCG 
PLDGAVSQPIKFSSIGDGFWRVEGEGDLGHGPTALNYLNGCVGSKLTHQVTGKFSMTDCG 
PLDGAMSQPIKFPSIGDGFWRVEGEGDLGHGPTALNYLNGCVGAKLTHQVTGKFSMTDCG 
ELTGAKALPIKFSSIAAGFWRVEGEGDLGHGADVLSYVNGSQSSKLQQQVDGKISRTGCS 
ELTGARALPIKFSSIAAGFWRVEGEGDLGHGADVLSYVNGSQSSKLQQQVDGKISRTGCS 
ELTGAKALPIKFSSIARGFWRVEGEGDLGHGANVLSYVNGSLSSKLQQQVEGKISRTGCN 
FLTGAKALPIKFSSIARGFWRVEGEGDLGHGADVLSYVNGSQSSKLQQQVEGKTSRTGCN 
ELTGAGALPIKFSSIVTGFWRVEGEGDLGHGADVLPYINGSKGSKLQGIVAGKASRTGCN 
DLTGAGSLPIKFFSIEAGSWRVDGEGDLGHGAMVLAYLNGNQSEKLQQQVGGKNSRTECT 
DLTGAGSLPIKFFSIAAGSWRVDGEGDLGHGAMVLAILNGNRSEKLQQQVAGKNSRTECS 
DLTGAGSLPIKFFSIAAGAWRVDGEGDLGQGAMVLAYLNGNRSEKLQQQVAGKNSRTECN 
DLTGAGSQPIKFFSIAAGSWRVDGEGDLGHGAMVLAYLNGNQSEKLQQLVEGKNSRTECN 
NLTGAHTLPIKFFSIAACSWRVDGEGALGHGTVILAYVNGNTASKLQQQVAGKRSRTECE 
NLTGAHTLPIKFFSIAACSWRVDGEGDLGHGTVVLAYINGNHASKLQQQVSGKRSRTECE 
DLTGAQTMSIKFFSISAGSWRVEGEGDDGHGTVILAYMNGNPASKLEQQVSGKTSRTECD 
YLTGAPYLPIKFFSIASEPWRVDGEGDFGHGRVVLAYVNGNRSSKLQAQIPGKESKTECK 
PLTGAPYLPIKFFSISSGPWRVDGEGDFGHGRVVLARMNGNRSSKLQSQIPGKESKTECK 

RKENIYQNFMDASHTIDEYYLASDAQDATPLELQPYPVGCRSLIDPRVSLTPLLWYSQTT 
RRENIYQNFMDSSHSINEYYLASDAEHASPLEPKPSPVGSRSLVDPRVSQTPLLWYSMTT 
RKENIYRNLMGSSDAITEYYLTADAAQSPPLKEDPYPPGSRDHLEPSVSESLLLWYSTTA 
RHENIYRNTMGSSHAIGEYYLASDASDAKQLRPVPNPIGARPLMETYVSGTSLLWYSLTA 
RKENIYRNFMGGSHNIIEYYLTEDAADAQPLDPEPFPVGARPVIATKVSDTNLLWYSTTT 
RKENIYRNFMGSSHTIIEYYLYDDAGDAHPLDAAPFPVGARPVITTRVSETNLLWYSTTT 
RKENIYRNIMGSSHTIVEYYLNSDAGEAAALLDGPFPNGARNRVRTRISDTDLLWYSTTS 
RKENIYKNHMGSSHTIIEYYLTSDSGVANTLLGDPYPTGARKLAKPRISGSDLLWYSVTS 
RKENIYRNRMGSSHTIIEYYLTSDSGEADTLLGDPLPTGARNLTSQCISGSDLLWYSVTS 
RGENIYRNHMGNSHTIKEYYLTSDAGPADILLGNPAPMGARNLTETRVSDTNLLWYSSTS 
RKENIYRNHMGASHTIKEYYLTSDAEEAEMLVGHPLPAGARNMTKTLVSNTELLWYSTTS 
RKENIYRNFMGSTHTIQEYYLASDAEDRTPLEPGPQPVGARSIICNWLSGTKLLWYSSTT 
RKENIYRNSMGSTHTIQEYYLSSDAEDRSPLEPAPQPVGARSVIQNTISNTKLLWYSSTT 
RKENIYRNFMGSTHTIQEYYLASDAEDMNPLELVPQPVGARSVIHNMVSSNNLLWYSSNT 
RKENIYRNLMGSSHTIQEYYLDGDAVQGKPLDAGPLPVGVRSVVVSWESLTPLLWYSATI 
RRENIYRNLMGSSHTIKEYYLANDAILAGELDNAPNPVGSRWFIVGKVSSTILLWYSITK 
RRENIYRNLMGKSHTIKEYYLANSAMGAGELEYAPMPVGSRWFIVGKVSSTILLWYSITK 
RRENIYRNLMGKSHTIKEYYLANSAMGAGELEYAPMPVGSRWFVVGKVSHTILLWYSITK 
RKENIYRNLMGSSHTIKEYYLASDAADAAELDYSPRPVGSRWYIIGKESDTPLLWYSITN 
RQENIYRNLMGSSHTIKEYYLASDGAEAAELDYDPPPVGSRWYIIGRVSDTPLLWYSITK 
REENIYRNYMGSSHTIKEYYLASDAAEASELDYNPGPVGSRWYIVGRVSDTPLLWYSITK 
REENIYRNYMGSSHTIKEYYLASDAAEASELDYNPGPVGSRWYIIGRVSDTPLLWYSITK 
REENIYRNYMGSSHTIKEYYLASDAAEASELDYNPGPVGSRWYIIGRVSDTPLLWYSITK 
RKENIYQNLMGSSHTIQEYYLSSDAAYTAELDNSPGPVGSRWYIIGRVSETPLLWYSITK 
RKENIYQNLMGSSHTIQEYYLSSDAAYTAELDNSPGPVGSRWYIIGRVSETPLLWYSITK 
RKENIYQNLMGSSHTIQEYYLSSDAAETAELDDSPGPVGSRWYIIGRVSETPLLWYSITK 
RAENIYQNFMGSSHTIVEYYLISDATAVSPLEDDPFPVGVRGLIVAKVNSSSLLWYSATT 
RAENIYQNFMGSSHTIVEYYLISDATAVSPLEDDPFPVGVRGLIVAKVNLSALLWYSATT 
RAENIYQNFMGSSHTIVEYYLISDATAVSPLEEEPFPVGVRGLIVARVNVTALLWYSATT 
RAENIYQNFMGSSHTIVEYYLISDATAVSPLEEDPFPVGVRGLIVAKVNFTALLWYSATT 
RTENIYRNFMGSSHTIEEYYLHSDAEAAGPLDEDPFPVGVRTLIVTKVNRTSLLWYSATT 
RGENIYRNLMGSSHTIGEYYLGSDADDTRALENMPVPIGGRTLILTHVSDTTLLWYSSTS 
RCENIYRNLMGSSHTIAEYYLGSDADDAIELESVPVPVGARTLIITRVSDTALLWYSSTT 
RTENIYRNLMGSSHTIAEYYLGSDADDASELESVPMPVGARTLIITRVSHTALLWYSSTA 
RAENIYRNLMGSSHTIAEYYLGSDADDASELENVPVPVGARTLITTRVSDTALLWYSSTT 
RSENIYRNLMGSSHNIREYYLGSDAGDASPLENSPAPVGARMMVVTKVSATALLWYSSTT 
RPENIYRNLMGSSHTIREYYLGSDAGEASPLENSPAPVGARMMVVTKVSATALLWYSSTT 
RNENIYRNLMGSSHVIKEYYLGNDAGDAQELEEAPLPAGARMLVVLRVSDACLLWYSSTT 
RSENIYHNAMGRSHTIREYYLSADAGGAEGLKECPFPAGARLLIVTRFSNTALLWYSSST 
RSENLYHNFMGSSHTIREYYLSADAAGAQGLKECPFPAGARVLIVTRFSNTALLWYSSST 

SNTHLGYVLLLLILLWSETEPMPNAGPFFRDAPSSYLGLELILFNFDNSTYYSTDDVFTA 
SNTHLGYVLLLLILLWLESPPMPNAGPFFRDAINGYLGLAFIVFNYDSSTYYSTQDVFKT 
SHNHLGYVLLSLQLLGLESIPMPSTGPFFRQAYRGYLGFSHIIFHTDTSIAYSAHTVFTD 
SHTHSNYVILLLILLWKESTPMPNTGPFFRRAFNGYLGLALLLFHEDATTPYSTQAVFQD 
SPSHLGYVQLLLLLLRVESAPMPNTGPFFRIAITGYLGLAVILFQFDVSTWYSTQAVFDN 
SHTHHAYVLLLLILLWGESPPMPNTGPFFRDAVTSYLGLAAILFNLDLSTSYSTQAVFQS 
EESHLGYVILLLIFLWQKSTPRPNTGPFFRRAILGHLGLSQELFHLDWSTGYSVQRVFEN 
EELHIGYVILLLIYLWEESAPKPNTGAFFKKAIIRHLGLSPELFHEDWSTFYSVQRVFDH 
EELHIGYVILLLIFLWNESRPWPNTGAFFRKAIIRHLGLDTELFHKDWSTVYSVQKVFDH 
EESHYGYVVLLLIFLWLESAPRPNTGPFFRRAVIGHLGLSFELFHVDWSTVYSVQQVFDN 
EESHLGYVILLLIFLSLENVPRPNTGPFLRRAVIGHLGLSVELFRKDWSTIYSVEEVFDH 
SDNHLGYVLLLLILLYAESRPSPNTGPFFRGAPTGNLGLADILFHLDPSTSYSQQPVFIM 
SDNHLGYVLLLLILLYPESAPSPNTGPFFRGAMTGNLGFADILFHFDPSTSYSQQPVFMT 
SDNHLGYVLLLLILLYPESSPSPNTGPFFRGALTGNLGLADILFHLDPSTSYSQQIVFTT 
AHRHESYVLLGLILLWCESFPTPTAGPFFKHAIMGNLSLAAILFYMDLSTLYSSQVVFFE 
PHDHVGYVLLLLIVLWRESYPYPNIGPFFGDAKMGQLGLGLRLFPCDSSTKYSPQSVFQN 
PHDHVGYVLLLLIILWRESYPGPNIGPFFGDANMGQLGLGLRLFPTDTSTKYSPQAVFRN 
PHDHVGYVLLLLIILWKESYPGPNIGPFFGDANMGQLGLGLRIFPCDTSTKYSPQAVFST 
PYDHVGYVLLLLIVLWRESYPGPNVGPFFGGALMGHLGLGVRLFPCDLSTRYSPKSVFSD 
PHDHVGYVLLLLIILWRESYPEPNVGPFFGNALMGHLGLGVRLFPCDSSTKYSPESVFVD 
PHDHVGYVLLLLIILTQESFPGPNVGPFFGDALMGQLGLGVRVFPCDLSTDYSPQAVFTD 
PHDHVGYVLLLLIILWEESLPGPNVGPFFGDAFMGHLGLGVRVFPCDLSTEYSPQAVFTD 
PHDHVGYVLLLLIILWEESFPGPNVGPFFGDALMGHLGLGVRVFPCDLSTEYSPQAVFTD 
PHDHVGYVLLLLIILNKESYPGPNVGPFYGDALMGQLGLGVRVFPCDASTKYSPQTVFSD 
PHDHVGYVLLLLIILNKESYPGPNVGPFYGDALMGQLGLGVRVFPCDASTKYSPQTVFSD 
PHNHVGYVLLLLIILNKESYPGPNVGPFYGDALMGQLGLGVRVFPCDASTKYSPQSVFTD 
SHGHVGYVLLLLIPLWVESPPRPNTGPFFRDAVYGQLGLTFILFHYDPSTKYSSQSVFEK 
SHGHVGYVLLLLIPLWVESPPRPNTGPFFRDAVYGQLGLTFILFHYDPSTKYSSQSVFEK 
SFGHVGYVLLLLIPLWVERPPRPNTGPFFRDAVYGNLGLTFILFHYDPSTSYSSQSVFEK 
SHGHVGYVLLLLIPLWVERPPRPNTGPFFRDAIYGNLGLTFILFHYDPSTSYSSQSVFEK 
SHQHIGAVLLLLIPLWVDSPPIPNTGPFFRDAEYGHLGLTYILFHYDPSTAYSSQTVFGN 
LRLHQPYVLDLLILLRNESEPMPETGPFSREALMGTLGLTGVLFPEDASTLYSAQNLFAD 
SRTHAPYVLRLLILLHNESEPMPTTGPFSREALMGSLGLTSVLFHDDPSTVYSTQNLFAQ 
SRTHAPYVLRLLILLHNESQPMPTTGPFSREAFMGSLGLTNVLFHEDVSTLYSTQNLFAQ 
SRTHVPYVLRLLILLDAESEPMPTTGPFSREALMGSLGLTRVLFHQDVSTLYSTQNLFAL 
SKQHTPYVLGFLILLHHESKPLPNTGPFAREAVMGQLGLASILFYADVSTTYSTQDLFSK 
SKQHTPYVLGFLIILHHESEPLPNTGPFSREAVMGQLGLASILFYADVSTMYSTQDLFAK 
SRVHTPYVLGLLILLRHEDDPMPNTGPFSRPAVMGQLGLALILFHDDASTLYSTQQVFLK 
SRTHTSYVLGLLILLPNESNPIPNTGPFFREALMGQLGLAFILFHEDLSTLYSTQNVFNK 
SRTHTSYVLGLLILLPNESSPIPNTGPFFREALMGQLGLAFILFHEDLSTLYSTQNVFNK 

RQAVNSYVTINSRPVFAIAALAGRPAVIAFPETLY 
REAVNSYATINSRPVFALAILAGRPMVVAFPDTLY 
AEAVDSSAVYKFRPVFAKSVLARRPIAMAYPETIY 
SEAVSSYATRERRPVWASALLAARPSVIAYPDTPY 
YEAVNSYATIYVRPVFAYAVLASRPAMNAYPDTLY 
SEAVNSYATTNMRPVFAYAVLSVRPAVNAYPDTVY 
YEAVNSYATVNIRPVFAAAALPAKPGIRAYPDTLY 
YEAVDSYATIEIRPVFATAALHSRPGVRAYPDTMY 
YEAVDSYATVSLRPVFATGGLPDRPGARAYPDTVY 
YEAVDSYATPNFRPVFALASLPQRPGVTAYPDTMY 
YEAVNSYATVNLRPVFATAALPERPGVTAYPDTMY 
FEAVNSYVTINSRPVFALAALTSRPKAVGYPDTLY 
YEAVNSYVSINSRPVFALAALAERPKVVGYPDTLY 
YEAVISYTTINSRPVFALAALAPRPKVVGYPDTLY 
AEAVSSYNTMSTRPVFAAGGLTTRPTVVVYPETLY 
GEAVESYANITHRPVFACGALIIRPAVVLYPKTMF 
GEAVESYANIAHRPVFAFGALIIRPAIVLYPEAMF 
GEAVESYANIAHRPVFAFGALIIRPAIVLYPEAMF 
GEAVESYATIRMRPVFAFEDLMVRPAVEPYPDTMF 
GDAVESYAPIKFRPVFAFGNLMVRPVVEPYPDTMF 
GEAVSSYATIHTRPVFAFGNLMIRPACEPYPDTMF 
GEAVSSYATIHTRPVFAFRNLMLRPAVEPYPDTMF 
GEAVSSYATIHTRPVFAFGNLMLRPAVEPYPDTMF 
GEAVESYATIRTRPVFAFGNLMIRPAAEPYPDTMF 
GEAVESYATIRTRPVFAFGNLMIRPAAEPYPDTMF 
GEAVESYATIKTRPVFAFGNLMVRPAAEPYPDTMF 
AEAANSYATLNPRPVFAMGVLVERPSLIGYPDTIF 
AEAANSYATLNPRPVFAMGVLAERPSLIGYPDTLF 
AEAADSYATLNPRPVFAMGVLAERPSLIVYPDTLF 
AEAANSYATLNPRPVFALGVLAGRPSLIVYPDTLF 
SEAANSYATLNVRPVFAMGVLAERPAVIGYPDTIF 
PEAVDSYAPHQARPVFANRVLGKRPAVVMYPDTLF 
PEAVGSYAPYKTRPVFAPGVLGNRPGVVTYPDTLF 
PGAVGSYAPHKTRPVFASGVLGKRPGVVSYPDTLF 
PEAVGSSAPHQARPVFAAHVLGKRPAVVSYPNTLF 
SEAVNSYAFNNGRPVVANGVLANRPAVVGYPDTLF 
PEAVNSYAFNSCRPVFAPGVLANRPAVVGYPDTLF 
PEAVESYAPVNARPVFADVGLVARPQVVEHPDTYY 
PEAVDSYANVDNRPVFAAGVLAARPAVVGYPDTIF 
PEAVDSYANVENRPVFAFGVLAVRPSVVGYPDTLF 
