# Supplementary material for: Detecting lateral gene transfers by statistical reconciliation of phylogenetic forests
Source: BMC Bioinformatics. 2010 Jun 15;11:324. doi: 10.1186/1471-2105-11-324 (PMC2905365; doi:10.1186/1471-2105-11-324)
Supplement: Additional file 1 — The 330 simulated alignments and corresponding gene trees (true and ML) along with the 40-taxa reference species tree. [file 1471-2105-11-324-S1.ZIP › simulated_dataset_prunier/seqdata115.fas.phy_tf.tree]

((((AGTUM1:0.074775177,(RHETL1:0.008631995,RHLEG1:0.033680508)99.090534:0.060415324)98.650843:0.14572816,(((BABAC1:0.017061213,(BAHEN1:0.01594766,BAQUI1:0.0030823778)91.001922:0.018503257)99.093914:0.073849881,((BRABO1:0,BRSUI1:0)95.253211:0.026758051,CACRE1:0.024552142)100:0.093328499)96.175933:0.049207021,(MESOR1:0.10547141,SIMEL1:0.098599708)98.154598:0.062745049)87.199938:0.060646934)100:0.52120379,CAPEL1:0.70807561)35.492676:0.023804193,(((((ANMAR1:0.085346848,ANPHA1:0.051368901)99.61825:0.11193098,(((EHCAN1:0.053460435,EHCHA1:0.062225709)96.394849:0.03884699,RIBEL1:0.082275831)39.319852:0.0075846052,EHRUM1:0.17071826)100:0.23327819)72.320676:0.027071972,GRBET1:0.35838204)73.661965:0.043494777,(WOEND1:0.07220954,WOLBA1:0.02657698)100:0.30900988)100:0.27790558,(MELOT1:0.16921069,((RICON1:0.032563688,RIFEL1:0.032650736)92.820472:0.032609629,(RIPRO1:0.016236765,RITYP1:0.0024743495)71.097553:0.020538364)100:0.15427021)99.873114:0.15729779)87.324494:0.060002008,((((((BRJAP1:0.12937283,NIHAM1:0.072585081)36.207181:0.005004791,RHPAL1:0.080177314)100:0.3945171,((JANNA1:0.24154209,(SILIC1:0.19277961,SIPOM1:0.098402051)99.798733:0.11217995)87.630522:0.085463743,(PADEN1:0.20757248,RHSPH1:0.18005832)44.942465:0.024307362)100:0.42095423)37.439346:0.022995861,(HYNEP1:0.19977831,MAMAR1:0.19054624)95.979941:0.087971883)81.113976:0.05653839,(GLOXY1:0.24097907,RODEN1:0.14522629)100:0.25172873)47.071001:0.027770183,(MAMAG1:0.43376608,RHRUB1:0.71797275)67.802536:0.072055824)99.622285:0.13344283);
