# Supplementary material for: Detecting lateral gene transfers by statistical reconciliation of phylogenetic forests
Source: BMC Bioinformatics. 2010 Jun 15;11:324. doi: 10.1186/1471-2105-11-324 (PMC2905365; doi:10.1186/1471-2105-11-324)
Supplement: Additional file 1 — The 330 simulated alignments and corresponding gene trees (true and ML) along with the 40-taxa reference species tree. [file 1471-2105-11-324-S1.ZIP › simulated_dataset_prunier/seqdata116.fas.phy]

40	305
GLOXY1      QRAINLTARAVAYPDSRSLRLAVVPQTHEHLFGTTKSHDEYLQDDEGSHLMLDKVQDLVT 
HYNEP1      DRIINLARRAVAYPDSRSLKLAVVPQTHEHIFGQTKSHDEYLSDDEGSHLMLDKVPDLVT 
RHRUB1      QQAISFADRIVAYPDSRSLKFAVIPQTHSHWFYMTKSHEEFLKDNEGKHFMLDNLKDLVT 
RICON1      QRGITFAGRIVAYPDSRALRFAVIPQTHNHTFYMTKSHEEFLNDDEGKHFMLDIKKDLVT 
RIFEL1      QKEISFAGRIVAYPDSRSLKFAVIPQTHSHWFYMTKSHEEFLNDDEGKHFMLDIKKDLVT 
MAMAG1      QRSIILDARGIGYPDSRALRFAVPPQTHHHDFMMTKSHDEFLPDNEGKHFMLDAIRDLVT 
MAMAR1      QRFISLASRAVAYPDSRYLKFAVVPQTHHHRFYMTKSHDDFLNDEEGKHVMLDWIIDLVT 
JANNA1      QKTIGLIGRTVAYPDSRSLKIAVVPQTYWHKFVFTKSHDTYLNDEEGKHFMLDEVITLVT 
RODEN1      QKAIGLRLRAVAYPDSRSLKFAVVPQTYWHPFVLTKSHDSYLNDAEGKHFMLDEVIHLVT 
SIPOM1      QKAIGLGYRAVAYPDSRSLAFAVVPQTYLHGFVFTKSHDSYLNDAEGKHFMLDEVTDLVT 
SILIC1      QKAIGLGLRAVAYPDSRSLAFAVVPQTYWHRFVFTKSHDSYLNDAEGKHFMLDEVTHLVT 
PADEN1      QKAIALRLRAVAYPDSRSLKFAVVPQTYWHHFILTKSHDEFLKDGEGKHFMLDEVILLVT 
RHSPH1      QKAIGLGIRAVAYPDSRSLRFAVVPQTYWHEFALTKSHDEYLADGEGKHFMLDEVIQLVT 
GRBET1      QLPIILAVRAVAYPDSRSLKFAVVPQTYLHHFFLTKSHDDYLSDEEGKHLMLDDVISLVT 
BRJAP1      SRNISLTGRSVAYPDSRSLKFAVVPQTYQHAFYMTKSHEDYFSDKEGKHFMLDDVINLVT 
RHPAL1      SRSISLTERSVSYPDSRTLEFAVVPQTHQHAFLMTKSHEDYLNDKEGKHFMLDDVINLVT 
NIHAM1      SRGISLTGRSVAYPDSRMLRFAVVPQTYDHGFLMTKSHEDYLNDKEGKHFMLDDVINLVT 
SIMEL1      HRKICLTGRAVAYEDSRTLKYSVVPQTYEHLFYVTKSHKDYLNDDEGKHFMLDQVVELVT 
AGTUM1      HRKISLTRRAVAYPDSRSLKISVVPQTYEHLFYMTKSHKDYLNDSEGKHFMLDEVVKLVT 
RHETL1      HRKISLTGRAVAYPDSRSLKYSVVPQTYEHLFYMTKSHKDYLSDDEGKHFMLDEVVELVT 
RHLEG1      HRKISLTGRAVAYPDSRSLKFSVVPQTYEHLFYMTKSHKDYLSDDEGKHFMLDEVVELVT 
MELOT1      SRRIALTGRAVAQPDSRSLKFAVVPQTYEHDFYMTKSHDDYLNDDEGKHFMLDEVVELVT 
MESOR1      SRRISLTGRAVAYADSRSLKFAVIPQTYKHNFYMTKSHDNYLNDDEGKHFMLDEVMELVT 
BABAC1      SRKISLTGRAVAYADSRSLRFAVVPQTYEHDFYMTKSHDEYLNDDEGKHFMLDEVLELVT 
BAHEN1      SRKISLTGRAVAYADSRSLRFAVVPQTYEHDFFMTKSHDNYLTDDEGKHFMLDLVVELVT 
BAQUI1      SQKISLTGRAVAYADSRSLKLAVVPQTYEHDFLMTKSHDNYLNDDEGKHFMLDLVVELVT 
BRSUI1      SRTISLTSRAVAYPDSRSLKFAVVPQTYEHDFCATKSHDDYLNDDEGKHFMLDEVVDLVT 
BRABO1      SRTISLTSRAVAYPDSRSLKFAVVPQTYEHDFCATKSHDDYLNDDEGKHFMLDEVVDLVT 
EHRUM1      QKDILLAGRAVTYPDSRSLLYAVVPQTHAHYFYRTKSHAIHLKDEEGKHFMLDGVIDLVT 
EHCAN1      QRDILLARRTVAYPDSRALLYAVIPQTHAHYFHTTKSHAVHLKDEEGKHFMLDGIIDLVT 
EHCHA1      HREILLAGRTVAYPDSRALLYAVVPQTHAHYFHTTKSHTIHLKDEEGKHFMLDGVIDLVT 
ANMAR1      QRMIFLVQRAVAYSDSRSLLYAVVPQTHKHHFRVTKSHDDYLNDEEGKHFMLDAVIDLVT 
ANPHA1      QRMIALARRAVAYSDSRNLFQAVVPQTHTHYFGVTKSHDDYLNNEEGKHFMLDGVINLVT 
WOLBA1      QRGIELKGRGVAYPDSRNLTFAVSPQTHAHYFMLTKSHDNYLNDEEGKHFMLSGVIDLVT 
WOEND1      QRGIELAGRGVAYPDSRTLIFAVSPQTHAHYFLITKSHDNYLSDEEGKHFMLSRVIDLVT 
CACRE1      QKAILLPERAVAYPDSRPLKFRVIPQTFMHAFTLTKSHDEPLNGIEGQHLMLDEVVDLVT 
CAPEL1      LRQISLGNGAIAYRDSRVLKSAGLPQTNGHEFQITKSHSDDPTEIEGMHFMLDLVVDLVT 
RIBEL1      QREIFLDGQSVAYPDSRALQFTVVPQTYHHSFFLTKSHSDYLIDEEGKHYMLDNVVKLVT 
RIPRO1      QRSIFLESQSVAYPDSRALKFTVVPQTYQHAFFLTKSHSDYLKDDEGKHYMLDDVVNLVT 
RITYP1      QRSIFLESQSVAYPDSRALKFTVVPQTYQHAFFLTKSHSDYLKDDEGKHYMLDDVVNLVT 

HWESMYLTRSGSMELKPGAFHKNLTASSYPQIIAKPGFMRPADCKYNVRMDQCDFVDIVQ 
YWESMYLARSGSMDLKPGAFHTNLNASSYPQIIAKPGIMRPADCKYSVRMDQCDFVDIMQ 
LWELMVWTHAGHFNLKTGLFHKTLICSGYGQNIAKPGFMRPADCKEFLKMDQMDFVDIEQ 
LWESMTWTHSGTIHLKEGLFHETLICTTYQQNIAKPGFMRPADCKESLKMDQIDFVDITQ 
LWESMTWTHSGTIHLKHGLFHETLICTGYQQSIAKPGFMRPADCKESLKMDQMDFVDITQ 
HWESMYYTHAGSIGLKKGLFHYALICDAYLQSIAKPGFMRPADCETDVRMDQPDFVDIIQ 
FWEQMYLVHAGSEGLKQGLFHRNLTASTYQQNIAKPGFMRPADCKYVARMDQSDFVDVEQ 
YWDGMYLSHTGPSKVKGGLFHHNLTADTYVQNIAKPGFMRPSDCKYEERLDQTDFVDDVQ 
YWDTMYLSHTGLMEVKDGLFHDNLTADNYAQNIAKPGFMRPLDCKYDPRLDQVDFVDDMQ 
YWDAMYLSHTGLMEVKGGLFHDNLTADQYAQNIAKPGFMRPLDCKYDARLDQTEFVDDIQ 
YWDTMYLFHTGLMEVKDGLFHDNLTADSYTQNIAKPGFMRPLDCKYDARLDQSDFVDDVQ 
YWDEMYLSHTGLHDIKGGPFHLNLTADTYNQNIAKPGLMRPSDSKYDARLDQTDFEDDVQ 
YWDDMYLSHTGLMEIKGGLFHSNLEACNSDQNIAKPGFMRPSDCKYSPRLDQSDFVDDIQ 
YWQDMYPTKGNSMEIKQGLFHPNLVEGTYNQNIAKPGLMRPSDCKYQARLDQCDFVDTAQ 
YWEDMFLTHAGSLDLKLGLFHKALTPSTYTQNIAKPGFMRPADCKYVARLDQCAFVDTIQ 
YWEDMFLSHKGSLDLKRGLFHRALTASTYTQDIAKPGFMRQADCKYVARLDQCDFVDTVQ 
YWEEMFLTHAGSLDLKEGLFHRGLSASTYTQDIAKPGFMRPADCKYVSRLDQCTFVDTMQ 
YWENMFLTHEGNMQLKEGLFHRNLTASKYDQEIAKPGLMRPADCKYITRLDQADFVDTLQ 
YWENMYLTHDGSMQLKDGLFHRNLTASAYEQEIAKPGLMRPADCKYIARLDQADFVDTLQ 
YWENMYLTHDGSMQLKEGLFHRNLAAEAYEQDIAKPGLMRPADCKYISRLDQADFVDTLQ 
YWENMYLTHDGSMQLKEGLFHRNLAASAYEQDIAKPGLMRPADCKYISRLDQADFVDTLQ 
YWENMYLSHAGPMGLKQGLFHRNLTASSYTQEIAKNGLMRPADCKYPARLDQPEFVDTVQ 
YWENMYLTHAGSMELKQGLFHRNLTASAYTQEIAKPGLMRPADCKYIARIDQADFVDTVQ 
YWENMYLTHAGSRELKLGMFHRNLDASAYDQEIAKPGLMRPADCKYMARLDQADFVDTLQ 
YWENMHLTHAGSRELKLGMFHRNLDASAYEQEIAKPGLMRPADCKYLARLDQADFVDTLQ 
YWENMYLTHAGSRNLKLGMFHRNLDASAYNQEIAKPGLMRPADCKYVARLDQADFVDTLQ 
YWETMYLTHTGSMELKLGLFHRYLDASVYEQEIAKPGLMRPADCKYVARLDQADFVDTAQ 
YWETMYLTHTGSMELKQGLFHRYLDASVYEQEIAKPGLMRPADCKYVARLDQADFVDTAQ 
YWERMHLTHAGVLEVKTGLFHKNLSASTYQQNITKPGVMRPADCKYPKRMAQCDFVDILQ 
YWETMHITHTGSLKVKSGLFHKNLIASFYQQNIAKPGFMRPADCKYAKRMAQCDFVDIIQ 
YWETMHITHTGSLEVKSGLFHKNLIASFYQQNITKPGFMRPADCKYPKRMAQCDFVDIVQ 
YWEMMYLTHMGGLELKQGVFHKNLTASNYQQNITKPGFMRPADEKYQARMAQCDFVDIIQ 
YWERMYLTHAGSLDLKQGLFHKNLTAGNYQQNITKPGFMRPADCKYKARMAQCQFVDIIQ 
YWEKMYLTHAGSLELKLGLFHSNLVASAWPQKIGKPGFMRPADCKYPARMAQCEFVDIDQ 
YWEKMYLTHAGSLELKQGLFHSNLVASTWQQKIGKPGFMRPADCKYNNRMAQCEFVDIDQ 
YWEGMCPKHGGTPELKRGPFHKNLGARSYNQNIVKPGFMEPADCKYRERMDQFDFVDIHQ 
YWEDIYLIHAGRVEIKVGMFHYRLGAGAYQQDIRKSGFMRPSDCKYPRRVDQAEFVDLSQ 
FWEPMYLNHPLPFELKQGLFHVTLTASGYAQNIAKPRYMRPADCKYIRRIDQEEFVDIAQ 
FWELMYLNHPLPFELKHGIFHPTLAASEYSQNIAKPRYMRPADCKYVRRMDQKEFVDIAQ 
FWELMYLNHPLPFELKHGIFHPTLAASEYSQNIAKPRYMRPADCKYVRRMDQKEFVDIAQ 

DPEGVCIFGALIMLLDRTFDKHAEKHPPGSLGRKYEDPIAELHLTGVTVSQGVLRFPLFG 
DPEATCIFGALIMLLYRTIDKHAEKHPPGQLGAKYEDPIEELHLTGVTVRQGVLRFPLFG 
DPQIQCIFGGLIMLFDRTTDKNAKLHQPRVMGAKYEDPIMELHLTGVTMRQGVLRFSLFG 
DPKALCIFGGLIMLLDKTTDKNAERHQPQIMGAKYEDPIAELHLTGVTLSQGVLRFSLFG 
DPKAACIFGGLIMLLDRTTDKNAERHQPKIMGAKYEDPIPELHLTGVIISQGVLRFSLFG 
DPDERCNYGNLIMLLDRTVDKHAERHPPGNLALKLHDPIGELHLTGVVAAQGVLRFPLFG 
DPEAWCEFGNLIMLLDRTIDKHAGAHGPGSLAANYGDPITDLHLTGVSISQVVLRFSMFG 
DPEYPCAFGSLIMLLDRTIDKHAERHLPGSLPAKYEDPIADLHLTGVTLSQGVLRLPLFG 
DPESPCAFGSLIMLLDRTIDKHAERHLQGALGAKYEDPIADLHLTGVPLSQGVLRLPAFG 
DPESPCAFGSLIMLLDRTIDKHAERHLQGSLPIKYEDPIADLHLTGVTLSQGVLRLPSFG 
DPETPCAFGSLIMLLDRTIDKHAERHLQELLPAKYEDSIADLHLTGVTLSQGVLRLPSFG 
DPEAPCAFGNLVMALDRTADKHAERHSPSSLPAKYDDPIRDLTLTGVTISQGVLRFPLFG 
DPEAPCAFGNLIMLLDRTIDKHAERHPPGNVLAKYEDPIAMLHLTGVTLTQRVLRFPLFG 
DPEALCVFGGLIMLLDRTIDKHAERHSPNSLEAKYEDPIAELHLTGVTVSQGVLRFPLFG 
DPEADCIFGSLIMLLDRTVDKHAERHSPDNLNCKYEDPIANLSLTGVTLNQDVLRFPLFG 
DPESVCIFGSLIMLLDRTVDKHAERHSPDNLDCKYEDPIINLSLTGVTLSQDVLRFPFFG 
DPEAVCIFGALIMLLDRTIDKHAERHSPDNLNCKYEDPIANLSLTGVTLSQDVLRFPFFG 
DPEAECILGGLIMLLDRTIDKHAERHSPGNLSAKYEDPIGDLHLTGVSQSQGVLRFPIFG 
DPEALCVLGGLIMLLDRTIDKHAERHSPGNLSAKYEDPIVDLHLTGVSMSQGVLRFQIFG 
DPEALCILGGLIMLLDRTIDKHAERHSPSNLSAKYEDPIADLHLTGVSMSQGVLRFPIFG 
DPEALCILGGLIMLLDRTIDKHAERHSPSNLSAKYEDPIADLHLTGVSMSQGVLRFPIFG 
DPQAVCVFGVLIMLLDRTIDKHAERHSPGTLGAKIEDQIADLHLTGVNASQGVLRFPLFG 
DPEAICIFGSLIMLLDRTIDKHAERHSPGNLSAKYEDPIADLHLTGVSMSQGVLRFPLFG 
DPEANCIFGSLIMLLDRTIDKMAERHSPASLSAKYEDPIQDLHLTGVSMSQGVLRFPLFG 
DPEANCIFGSLIMLLDRTIDKIAERHSPAGLSAKYEDPIADLHLTGVPMSQDVLRFPLFG 
DPEANCIFGSLIMLLDRTIDKIAERHSPASLSAKYEDPIADLHLTGVSMSQGVLRFPLFG 
DPEAICTFGSLIMLLDRTIDKHAERHSPANLSAKYKDPISDLHLTGVSPSQGVLRFSLFG 
DPEAICTFGSLIMLLDRTIDKHAERHSPANLSAKYKDPISDLHLTGVSPSQGVLRFSLFG 
DPDASCYVGGLMMLLDGTNDKHAKRHLPESKKAKYEDTIVDLHLTGVTMSQGVLRFPPFG 
DPEAACYVGGLMMLLDGTIDKHAKRHLPITKKAKYEDTITDLHLTGVTMSQGVLRFPPFG 
DLGASCYVGGLMMLLDGTIDKHAKRHLPWTKKAKYEDTISDLHLTGVTMSQGVLKFPPFG 
DPHATCVIGGLIMLLDRTIDKHAERHKPTALRAKYEDPIAELHLTGVTMSQGVLRFPLFG 
DPTAVCLIGGLIMLLDRTIDKHAERHKPTSLGAKYEDPIAELHLTGVTMSQGVLRFPLFG 
DPEAVCVIGVLIMLMDHTIDKHKERHSPTLLTSKYEDPIGDLHLTGVTCSQEVLRFPLFG 
DPEAVCIIGVLIMLLDRTIDKHKERHSPALLSSKYEDPIGDLHLTGVTCSQEVLRFPLFG 
DPDRECKYGALIMTLDRRIEKHAERHAPISLGAKYEDPIVDLHLTGVLMAQRVLRFPYFG 
DPQVGCVYGQLVMLLDRTVDKQVEAHSPDALFAKYEDPINDLHLTGVAVSQPVLRYDLFG 
DPDALCKFGTLIMLLDRDVNKHVETHQPQDMRAKYEDPIPDLHLTGVAISQGVLRYLQFG 
DPDAVCRFGTLIMLLDRDVGKHVETHQPPTMRAKYEDPIPDLHLTGVMINQGVLKYPQFG 
DPDAVCRFGALIMLLDRDVGKHVETHQPPTMRAKYEDPIQDLHLTGVKINQGVLKYPQFG 

KPRMLGTVDWLALSGEVILLEHLLFIRFTVAITKQGYHVELNDVDRAVHMKKFVNNVAAQ 
KPRMLGTVDWLALSGEVALLEHLLFLRFTFAITKQGYHVELNDVDRAVHMKKFVNNVAAQ 
RSRMLGTTDGLVPVSEANLLEQMLFLRFTFAITKYGYYIELKDVDRTVHVEKYVNNVAAR 
RSRMLGTHDWFFPVSEANLLEHMLFLRFTFAITKYGYYIELKDVDRTVHVQKYVNNVAAN 
RSRMLGTSDWFVPVSEANLLEHMLFMVFTLAITKYGYYIELKDVDRTVHISKYVNNVAAS 
KSRMIGTIDWLILVGEIVLLEHMLFIRFTFAITKYGYHVELTDVDRTVHMLEFVNNVAAP 
KSRMLGTIDWLVTEGEVLLLEHLLFLRFTDAVTKYGYQIELKDVDRTAHFMKCVNNVAAK 
KSRMLGTLDWLVPLGEVVLLEHMLFLWFTAAITKYGYHVEIKDVDRTVPVKKYVNNVAAQ 
KSRMLGTPDWLLPAGEVILLEHMLFIRFTVPITKYGYHAEVKDVDRTVPVKKYVNNVAAV 
KSRMLGTLDWLLPDGEVVLLEHMLFIRFTVAITKYGYHVEIKDVGRTVPIKKYVNNVAAQ 
KSRMLGTLDWLLPAGEVVLLEHMLFIKFTVAITKYGYHVEIKDVDRTVPIDKYVNNVAAQ 
KCRMLGTLDWLASVGEAVLLEHMLFLRFTNAIAKYGYQVELKDVDRTVPVYNTINNVAAQ 
KCRMLGTIDWLVPVGEAFLLEHMLFLRFTTAITKYGYHIELKDVDRTVPLCKYVNNVAAV 
KSRMLGTLDWLVPVGEALLLEHMLFLRFTTAITKYGYHIEFKDVDRTVHLEKYVNNVAAQ 
PSRMVGTADRLVRVGEILLLEHLLFLRFSSAITKYGYNVELKDVDRPVHHQQCVNNVAAL 
PSRMVGTVDRLIRVGEILLLEHLLFLKFSSAITKYGYHVELKNVDRPVHLKQCVNNVAAL 
PSRMVGTVDRLLKVGEILLLEHLLFLRFSSAITKYGYHVELKDVDRPVHLKQCVNNVAAL 
KSRMVGTQDWLVKMGEIVLLEHMLFSRFTEAITKYGYHVEIKDVDRTVHVKQYVNNVAAQ 
KSRMVGTVDWLVRVGEIVLLEHMLFSRFTNAITKYGYHVEVKDVDRTVHIRQYVNNVAAQ 
KSRMVGTADWLARIGEIVLLEHMLFARFTNAITKYGYHVEVKDVDRTVHVRQYVNNVAAQ 
KSRMVGTADWLARIGEIVLLEHMLFARFTNAITKYGYHVEVKDVDRTVHVRQYVNNVAAQ 
KSRMVGTFDWLIRVREIVLLEHMLFPRFAEAITKFGYHVEVKDVDKTVHVKKYVNNVAAQ 
KSRMDGTFDWLVRVGEIILLEHMLFPRFTGATTKYGYHVELKDVDRTVHVKQYVNNVAAD 
KSRMIGTFDWLVGVGEVVLLEHLLFPRFTTAITKYGYHVELKDVDRTVHVKQYVNNVAAD 
KSRMIGTFDWLVLIGEIVLLEHLLFPRFRNEITKYGYHVELKDVDRTVHVKQYVNNVAAD 
KSRMIGTFDWLVRIGEIVLLEHLLFPRFRNAITKYGYLVESKDVDRTVHVKQYVNNVAAD 
KSRMVGTFDWLVRVGEIVLLEHMLFARFTLAITKYGYPVERKDVDRTVHVRQYVNNVAAD 
KSRMVGTFDWLVRVGEIVLLEHMLFARFTLAITKYGYPVERKDVDRTVHVRQYVNNVAAD 
KNRMLGTLDWLAWIGDVRLLEQMLFLRYTIAITKYGYPIEKKDVQRTVHLAQTVNNVAAV 
KHRMLGTLDWLAWVSEVRLLEQLLFLRYTSAITKYGYPVEKKDVQRTVHLQQTVNNVAAI 
KNRMLGTLDWLAWVSEVRLLEQLLFLRYTSAITKYGYPIEKKDVQRTVHLQQTVNNVAAI 
KSRMLGTLDWLEWVGEVLLLEHLLFLRFTAAITKYGYHIESKDVDRTVHILKFVNNVAAQ 
KSRMLGTMDWLEWIGEVGLLEDVLFLRFTQAITKYGYHIELKDVDRTVHIRKYVNNVAAQ 
KNRMLGTLDELKSVGEVVLLEHMLFLRFTGAITKYGYHVEHEDVDRTVHVKDYVNNVAAS 
KNRMLGTLDELDWVGEIVLLEHMLFLRFTGAITKYGYHIELEDVDRTVHVKDYVNNVAAS 
PSRMLGTMDWLILTAEIGLLEHVLFDRFMNAITKSGYHWELKDVDRTIHYRRFVNNVAAQ 
KSRTLGTADLLREVDEVGLLDHMLFVRFTNAITKYGYLVELKDVDRTIHAITFVNAVAAD 
KLRLLGTPDWLVNIAEVVLLEHLLFTRMTMLITKYGYQTELRDVDREVDKIKFTNAVAAE 
KLRLLGTPDWLVNIAEVVLLEHMLFLRMTVLITKYGYSTELRDVDREVDKVKFVNAVAAE 
KLRLLGTPDWLVNIAEVVLLEHMLFLRMTVLITKYGYSTELRDVDREVDKVKFVNAVAAE 

SDYMNEEQIKAKFFTAFEISTIVADKKTGRYIPVFDFRELISSQCAQPQEPWIVPSAYVK 
SDYMNEEQIKAKFFTVFEISTIVADRKTGRYIPVFDFRELIIGQCAQPQEPWIVPSAFIK 
GDYMSEAQVKAKFYTARIIVTIVADVRVGGYIAVSDFREALTAQCNQPQEEWIVAMDFSK 
EDYMSEAQVKAKFYTENDIGTIVADVKTGGYVTVVDFREALTAQCNQPKEEWIVAMKFTK 
GDYMSEAQVKAKFYSENDIVTIVADVKTGGYITVIDFREALTAQCNQPKEEWIVAMKFIK 
NDYMSEAQTKAKVYTGLNVSTIVADAKIARYNPVVDFRETITLQCRQRKEFWIVPSVFVK 
GDYMPEEQAKAKFLTTFDIATIVADKKTSRYIPVYDFREQLMMQCSQPQEPWIVPYVYIK 
GDYMPEEQLKAKVYTKCDLTTIVADQKSGRYTPVQDFREQIHNQCSQPQERWIAASVFVK 
GDYMPEEQLKAKFFATCDLSTIVADQKAGRYTPVPDFREQIHEQCSQPQERWIAARVFMK 
GDYMPEEQLKAKFFTTCDLSTIVSDQKTGRYTPVPDFREQIHNQCSQPQERWIAARVFVK 
ADYMPEEQLKAKFFTTCDLSTIVADQKAGRYTPVPDFQEQIHSQCSQPQERWIAARVFVK 
GDYMPEEQLKAKFFATCDITTIVADQKQGRYTPVQDTREQLGNQCPQPQEAWIVASVFMK 
GDYMPEEQLKAKFFTTCDIATIVADQKAGRYTPVPDAREQITNQCTQPQERWIVASTFAK 
GDYMPEEQLKAKFFITMDIATIFADQASGRYVPMQNFREQIHNQCSQPQEPWIVPSVFTK 
GDYMPEEQLKAKFFTTYEIRTIVGDQKVGRYIPVPDFRERIHVQCDQPQEAWIVPSVIPK 
GDYMPEEQLKAKFFTNYEIRTIIGDQKTGRYITVPDFREQIHAQCDQPQETWIVPSVIPK 
GDYMPEEQLKAKFFTKFEIRTIVGDQKTGRYIPVPDFREQIHAQCDQPQEAWIVPSVIPK 
GDYMPEEQLKAKFFTSYDIPTIVADQRSGRYIPVQDFREQIKIQCSQPQEAWVVPSKFAK 
GDYMPEEQLKAKFFTSYDISTIVADQRSGRYIPVQDFREQIKVECSQPQEAWVVPSVFAK 
GDYMPEEQLKAKFFTSYDISTIVADERSGRYIPVKDFREQIKVQCSQPQEAWVVPSVFAK 
GDYMPEEQLKAKMFTSYDISTIVADERNGRYIPVKDFREQIKVQCSQPQEAWVVPSVFAK 
GDYMPEEQLKAKFFTAFYISTIVADERSGRYIPVTDFREQIQFQCSQPQEPWVVPSVLIK 
GDYMPEEQLKAKFFTTHDISTIVADQKSGRYIPVQDWREQIKPQCSQPQEAWVVPSVLVK 
GDYMPEEQLKAKFFTIYEISTIVADQKAGRYIPVQDFREQIKVQCTQPPEAWVVPSVFIK 
GDYMPEEQLKAKFFTRFDITTIVADQKAGRYIPVIDFREQIKVQCTQPPEAWVVPSVFVK 
GDYMPEEQLKAKFFTLFDITTIVADQKAGRYIPVNDFREQIKVQCTQPPEAWVVPSVFIK 
GDYMPEEQHKAKFFTIYEISTIVADQKSGRYMPVQEFREQIKVQCSQPQEAWVVPSSFIK 
GDYMPEEQHKAKFFTIYEISTIVADQKSGRYMPVQEFREQIKVQCSQPQEAWVVPSSFIK 
GDYMPEEQIKADFQTIDGIATIVADQKSGHYIPVEEFREQIYAQCSQPHEPWIVPGVFVK 
GDYMPEEQIKADFKTIAGIATIVADQKSGHYITVEEFREQTYAQCAQPHEPWIVPGVFVK 
GDYMPEEQIKADFHTVAGIATIVADQKAGHYITVEEFREQIYAQCSQPHEPWIVPGVFVK 
GDYMPEEQSKAKFQVIYEIATIVADQKTGRYMPVQDLREHIRTQCSQPQEQWIVPSVFVK 
GDYMPEEQIKAKFETVYEIATIVADQAIGRYMPVEDFREQVHQQCAQPQEQWIVPGVFVK 
GDYMPEEQIKAKFQTTVDIATIVADQKIGLYLPVGDLREQIGEQCSQPQEPWIVPGVFYK 
GDYMPEEQIKAKFQTTAGIATIVADQKTGLYIPVEDLRETIGDQCSQPQEPWIVPGVFYK 
GDYMPEEQNKAKFSLRFDISTIVADRKGGRYISVWDFREQVKIQCSQPTEPWIVPSVFNK 
GDYMPEEQVKAKFFAEFEVATIVADREVGEFIAVEDFREQIHTECFQPHETWIIPAVFVK 
ADYMPEEQVKAKFSHVEDIGTTVNDRTSGRYLPVADFRERIQAQCAQPKESWIVPSVFDK 
ADYMPEEQVKAKFSSVEDIGTTVNDRSSGRYLPVSEFRERIQAQCAQPKEMWIVPSVFGK 
ADYMPEEQVKAKFSSVEDIGTTVNDRSSGRYLPVSEFRERIQAQCAQPKEMWIVPSVFGK 

SKDEA 
SKDEA 
SKDAG 
SKDAG 
SKDAG 
SKDEG 
TKADG 
TKDFG 
TKDFG 
TKDFG 
TKGFG 
TKDFG 
TKDFG 
TKDEG 
TKNNG 
TKDNG 
TKDNG 
TKDQG 
TKDQT 
TKDQG 
TKDQG 
TKDQG 
TKDQG 
TKDQG 
TKDKG 
TKDQG 
TKDQG 
TKDQG 
TKDGG 
TKDGG 
TKDGG 
TKEGG 
TKDGG 
TKDGG 
TKDGG 
TKNLG 
EKNRG 
QKDED 
EKDEG 
QKDEG 
