# Supplementary material for: Detecting lateral gene transfers by statistical reconciliation of phylogenetic forests
Source: BMC Bioinformatics. 2010 Jun 15;11:324. doi: 10.1186/1471-2105-11-324 (PMC2905365; doi:10.1186/1471-2105-11-324)
Supplement: Additional file 1 — The 330 simulated alignments and corresponding gene trees (true and ML) along with the 40-taxa reference species tree. [file 1471-2105-11-324-S1.ZIP › simulated_dataset_prunier/seqdata116.fas.phy_tf.tree]

((((((AGTUM1:0.041937349,((RHETL1:0.0056769763,RHLEG1:0.0077857052)99.602008:0.036878185,SIMEL1:0.090761488)33.36041:1.6115913e-05)99.978358:0.070260298,MELOT1:0.16691037)48.216286:0.0059635288,(((BABAC1:0.030860845,(BAHEN1:0.047889573,BAQUI1:0.031770789)97.321051:0.034358458)99.982375:0.057815715,(BRABO1:1.8421102e-05,BRSUI1:0.0034190631)100:0.10506294)56.300241:0.013625999,MESOR1:0.061167472)62.235624:0.0048479965)98.991799:0.071715514,(BRJAP1:0.071043503,(NIHAM1:0.065977173,RHPAL1:0.078182284)65.62736:0.01726975)100:0.18103401)95.844388:0.05671992,(GRBET1:0.1793013,((JANNA1:0.10236667,(RODEN1:0.090603283,(SILIC1:0.061548186,SIPOM1:0.052430696)63.544661:0.010649078)98.618424:0.063580615)96.007544:0.060797232,(PADEN1:0.19681588,RHSPH1:0.15709324)76.452965:0.026439001)100:0.13369233)87.883919:0.052864742)91.764998:0.028014995,((ANMAR1:0.12638273,ANPHA1:0.11159381)93.747842:0.067935724,(((EHCAN1:0.056893602,EHCHA1:0.038764239)97.833049:0.068460375,EHRUM1:0.06545141)100:0.25115312,(WOEND1:0.036871409,WOLBA1:0.088705502)100:0.19582086)48.05505:0.012908755)99.903476:0.094423435,((CACRE1:0.62196887,((GLOXY1:0.051955234,HYNEP1:0.098022209)100:0.20824472,(MAMAG1:0.4691504,(RHRUB1:0.1771343,(RICON1:0.075948583,RIFEL1:0.052039801)72.686094:0.042672911)100:0.32711692)85.670823:0.068302882)89.393097:0.071545209)33.334187:2.1578472e-06,((CAPEL1:0.75422839,(RIBEL1:0.10791884,(RIPRO1:0.0045589076,RITYP1:0.0094222783)82.431257:0.077427647)100:0.53623643)73.781312:0.075141244,MAMAR1:0.29787274)44.892848:0.012559218)48.76028:0.0098075972);
