# Supplementary material for: Detecting lateral gene transfers by statistical reconciliation of phylogenetic forests
Source: BMC Bioinformatics. 2010 Jun 15;11:324. doi: 10.1186/1471-2105-11-324 (PMC2905365; doi:10.1186/1471-2105-11-324)
Supplement: Additional file 1 — The 330 simulated alignments and corresponding gene trees (true and ML) along with the 40-taxa reference species tree. [file 1471-2105-11-324-S1.ZIP › simulated_dataset_prunier/seqdata117.fas.phy]

40	351
RHSPH1      VPQPHILAEGWKIATMMRTAAYRLYTNAASSKNKKGNNQPQEAEDAYPDFTEESATNTEP 
GRBET1      VPQPAILAMGWKIKTDGKTAAYRLYTNAASQKNKKGNNQPQEAEDAYPDFTEKRAGNTEP 
RHRUB1      VPQANIGTDGLKLIADGRTATYRLYTNAASAKNKKGNNQPPEVEDAYPDFTAKSPTRTGP 
RODEN1      VSQSEISTDGCKCVVYEDTAKYRLYTEAASPKNKKGDNRSTEAEDDYSDFTDKSPNNTQP 
SIPOM1      VSQSDISTDGEKCSVYGDTAAYRLYTDAASPKNKKGNNRSPEAEDAYSDFTDRCPINTES 
SILIC1      VSQSGISTDGKKCSVFGDTAAYRLYTDAASPKNKKGNNRSPEAEDAYSDFTDRCPINTEP 
EHRUM1      VSQSGISTDGGKCSVFGDTAAYRLYTDAASPKNKKGNNRSPEAEDAYSDFTDRCPINTEP 
PADEN1      VPQSEIFTDGWKCNVYGGTAACKLYTDAASPKNKKGNNRYPEAEDAYSDFTDRCPIGTEP 
BRJAP1      APRPAISTDGWKCVVKGGTTAYRLYTSAASPKNRKGNNQSPEAEDAYPDFTEVCSTNTSP 
RHPAL1      APEPDISADGWKCVVEGATTNYRLYTNAASPKNRKGNNQSPEAEDAYPDFTERCSTNTTP 
NIHAM1      APRPDISTDGRKCVVKGGTTAYRLYTNAASPKNRKGNNQSPEAEDNYPDFTEICSINTAP 
EHCHA1      APQPNICTDGWKCVVRGGNTAYRLYTGAASPKNRKGNNQSPEAEDAYTDFTELCPPMTSP 
SIMEL1      APQRDIDTDGWKCVVRGGTTAYRLYTHAASLKNKKGNNQSHNSEDAYPDFTEGCPSNTIP 
AGTUM1      APQRDISTTGWKCVVRGGTIAYALYTHAASPKNKKGNNQSHNAEDAYPDFTERCPPNTLP 
RHETL1      APQRDISTDGWKCVVHGGTTAYRLYTHAASPKNKKGNNQSHNAEDAYPDFTERCPPNTLP 
RHLEG1      APQRDISTDGWKCVVHGGTMAYRLYTHAASPKNKKGNNQSHNAEDAYPDFTERCPPNTLP 
MELOT1      APQRDIGTDGWKCAVVTATTAYRLYTHAASPKNKKGNNQSHEAEDAYPDFTERCPRDTGP 
MESOR1      APKRDISTDGWKCAVLGGTTAYRLYTQAASPKNKKGNNQNHEAEDAYPDFTERCPRNTSP 
BABAC1      APQRNISTDGWKCVVRGGTTAYRLYTHAASLKNKKGNNQSYDAEDAYPDFTERCPANTQP 
BAHEN1      APQRTISTDGWKCVVRGGTTAYRLYTHAASLKNKKGNNQSYDAEDAYPDFTERCPANTSP 
BAQUI1      APQRNISTDGWKCVVRGGTTAYRLYTHAASLKNKKGNNQSYDAEDTYPDFTERCPANTSP 
WOEND1      APQRNISTDGWKCVVKRGTTAYRLYTHAASHKNKKGNNQSYDAEDAYPDFTERCPPNTRP 
BRSUI1      APQRTISIDGWKCVVKGGTTAYRLYTHAASPRNKKGNNQSHEAEDAYPDFTERCPPNTVP 
BRABO1      APQRTISIDGWKCVVKGGTTAYRLYTHAASPRNKKGNNQSHEAEDAYPDFTERCPPNTVP 
JANNA1      APNSDISTDGYKMTVRGGTTAYRLYTNAASSKNKKGNNQSPEAEDAYPDFTERCPPNTEP 
CACRE1      VPIPGIRTDGEKIVQIGGTAPYRLYTSAASGKNEKGNNQPPEDLDTYSDFTQGCPLTTIP 
MAMAG1      VPLPKIMTDGGKVAVEGGTGNFRLYTNAASEKNRKGNNQPPADEDVYSDFTQGCPAHTIP 
ANPHA1      VPQPGICTDGEKIVVYGGTAAYRLYTSAASSKNKKGNNQAPEDEDTYSDFTAGCPANTFP 
HYNEP1      VPQPYITTDGSKITVDGGNTEYRLYTNAASIKNKKGNNQPPEDEDSYNDFTRGCPEATIP 
MAMAR1      VPEPPISTDGQKTAVDGARAVYRLYTNAASLKNKKGNNQPPEEEDTYSDFTRECPASTIP 
GLOXY1      VPQPPISTDGKKTAVKGARASYRLYTNAASLKNKKGNNQPPEDEDTYSDFTAECPSPTIP 
EHCAN1      VPDPDIGTKGIKLRVNGTTEIRRLYTKAASEKNKKGMNQMPEPEDVYPDFTISTRRKTEP 
ANMAR1      VPDPSIVTKGSKIKVKGATEIRRLYTKAASNKNKKGNNQLPEAEDAYPDFTNKTQKRTDP 
WOLBA1      VPDPDIGTHGIKINVDPDNARRRLYTKAGSTKNKKGNNQPPEAEDPYPDFTQKTQTKGGP 
CAPEL1      VPQPEIITNGGKINIFGSTVTARLYTHAASQKNKKGKNQPPEAEDAYSDFTERSPGLTEP 
RIBEL1      VPQPAINSKGIKININGFTALRRLYTAAASNKNRKGKNQPPETEDLYADFTERCPISTDP 
RIPRO1      VPQPSINSEGGKININGFTALRRLYTAAASNKNRKGKNQPPETEDLYADFTERCPICTDP 
RITYP1      VPQPSINVEGGKINISGFTALRRLYTAAASNKNRKGKNQPPETEDLYADFTERCPICTNP 
RICON1      VPQPAINSKGGKININGFTALRRLYTAAASNKNRKGGNQPPETEDLYADFTERCPISTDP 
RIFEL1      VPQPSINSKGGKININGFTALRRLYTAAASNKNRKGKNQPPETEDLYADFTERCPISTDP 

EVLYQDPIALIGVDENKTQEAPEAHWETELEEAIDVKSDAQKLLLISANLEKTVVGVKRA 
EVLYQDPIAQIGVDANNAQEHPEAHWEGEFEECIDVKPDTQKQPLISANLEKTVVGVKRA 
EVSYQDPVAHISIDENQTQENPEAHWQVEFEEKIEIKPGTQQKPLFFARTEKTVVGVERL 
EVPYQDPISSVGVDENNAQERSEAHWEAEFRVEIDIKPGKQLIPPISASLEKTVVGLKKA 
EVLYQDPIAPVGVDENSAQEKSEAHWEVEFRVDINIKPGKYLIPPIAAALEKTVVGVKKA 
EVPYQDPIAPVGVDENAAQEKSEAHWESEFHVEIEIKPGKQLMPPIAATLEKTVVGVKKA 
EVAFQDPIAPVGVDENAAQEKSEAHWESEFHVEIEIKPGKQLMPPIAATLEKTVVGVKKA 
EVPYQDPTAQVGVDENKAREKSETHWEAEFHGEIEIKKGRQLISFISAALEKTVVDVEKA 
EVPYQDPIADVEVDENNAQERSEAYWEVEFGVTVDRKPGTQLYPLISAKPEKTVNGVKRA 
EVPYQDPIANVDVDENGAQERSEAYWEVEFGVAIDRKHGTQLFPLISAKPEKTVNGVKRA 
EVPYQDPIAHVGVDTNHAQERSEAHWAVEFGVTIDRKPGTQLPPLISARPEKTVNGVKRA 
EVPYQDPLAQRGVDDNDAEEQSEAHWEAEFKATIDIKPGTQLLPLVNAKPEKTLVGVKRT 
EVPYQDPIAQVGVDDNQAIERGEVHWEAEFDADIGIKPGTQLFPLFSAKPEKTVVRMKRA 
EVPYQDPLAQVGVDDNQAHERGEIHWEAEFAAAIGIKPGTQLFPLFSAKPEKTVVGMKRA 
EVPYQDPMAKVGVDDNQAHERGEVHWEADFEAAIGIKPGTQLFPLFSAKPEKTVVGMKRA 
EVPYQDPMAQVGVDDNQAHERGEVHWEADFEATIGIKPGTQLFPLFSAKPEKTVVGMKRA 
EVPYQDPIAQIGVDENEAHEGSEVHWESEFGAAIDVKPGTQLIPMFSAKPEKTVVGVHRA 
EVPYQDPIAQIGVDDNEAHEKSEVHWEAEFEAAIDIKPGTQLFPMFSAKPEKTVVGVKRA 
EVDYQDPIAAAGVDDNQNHEKSEVHWQAEFDASIDIQPGTQLFPLLSAKPEKTVVGVKRA 
EVDYQDPIAAAGVDDNEAHEKSEVHWQAEFDASIDLKPGTQLFPLLSANPEKTVVGVKRA 
EVDYQDPIAAAGVDDNEAHEKSEVHWQAEFDASIDLKPGTQLFPLLSAKPEKTVVGVKRA 
EVEYQDPIAAAGVDDNDAHETSEVHWQAEFDAAIDNKPGTQLFPLLSAKPEKTVVGVNRA 
EVSYQDPIAQIGVDDNAAHEKSEVHWEAEFDADIDIKPGTQLDPVFSAKPEKTVVGVKRA 
EVSYQDPIAQIGVDDNAAHEKSEVHWEAEFDADIDIKPGTQLDPVFSAKPEKTVVGVKRA 
EVPYQDPIAIVRADDNEAQEESEAHWEAEYNAPIDIKPGTQLFPLISAHPEKTSVGIKRA 
EVSYQDPFALVGVDDNLSAEFTEAHREGETGEEIDINLGTQLSPGISALIEKTVGGVKRV 
EVPYQDPFALAGVDDNSTQEITEAHLEKEKGENIKIKPATQLIPAISALAEKTVGAVQRA 
EVPYQDPFALAGVDGNESQESTEAHREGKTDESIDIKPGTQLFPPISAILEKTVGELQRA 
EVPYQDPFALVGVDDNETQESTESHRENETEEKIDIKPGTQLAPPITALIEKTVGKVQRG 
EVPYQDPFALVGTDESASRETTERHREGEAEETVDVKPGTQLPPSISALVEKTVGGVQRA 
EVPYQDPFAIVGIDENESRESPERHREGEAEERVDIKPGTQLPPSISALVEKTVGGVQRA 
EVPCQDPHATVGADENRSQESPQAHWGTDYKDHIGITASAQSEPLIPATLEKKVARVKRV 
EVPCQDPYAAVGADENYSQEIPESHWGNDYQEWIGISASAQSLPYIPATLEKKVARVKRA 
EVPYQDPYTGLGVDDNNEQETPESPWGSDYRDSIDITASSRSLPLIPATLEKKVAKVIRG 
EVPNQDPFKNTGIDDNASQERPETHWGTEKRDPIDITPETQLPALMSAKLEKTVGRRKRA 
EVPNQDPLEQVGADDNQSQETPEIHWGSERNESINITPTTQLMPLMSAKMEKASGKRKRA 
EVPNQDPLEQIGADDNLSQETPEIHWGTERNELIDIKPTTQLVPLMSAKMEKNSGRRKRA 
EVPNQDPLEQIGADDNMSQETPEIHWGTERNELIDAKPTTQLVPLMSAKLEKNSGRRKRA 
EVPNQDPLEQVGADDNMSQETPEIHWGTERNELVDIKPTTQLVPLMSAKLEKASGRRKRA 
EVPNQDPLEQVGADDNMSQETPEIHWGTERNELVDIKPTAQLVPLMSAKKEKASGRRKRA 

LIAQEPNYLPFTPAHPPLVDKAKLEAHSRWLETRYVDLDVKTNRSRKYLKRFGLLKGAGW 
VMAREPNHLIFNPAHPPLVDKAKLEKHNRWLGTRYVDLDMKTNRSRDHLKRFGILDGPGW 
TTVPEPNYLTFNNAHPPLVDKQKAEVYNRWLQTRYADLDVGNNRNRDILKRFGMLKGTGW 
IRFPQPNYLQFNNAHPPLVDKAKVEAYNRWLNTRYADLDVKSSRSRTYLKTWGLLDGEGW 
ILVPKPNYLQFNRAHPPLVDKAKLEAYNRWLATRYVDLNVKTNRARIYLKVCGLLNGAGW 
IILPEPNYLQFNKAHPPLVDKTKLEAYNRWLGTRYVDLDVKTNRARTYLKVCGLLNGQGW 
ILIPEPNYLQFNKAHPPLVDKTKLEAYNRWLGTRYVDLDVKTNRARIYLKVCGLLNGQGW 
ISLPQPNYLTFNAAHPPLVDKAKLEAYNRWIETRYVDLDVKTNRSRTYLKICGMLCGHGW 
IIAPDPNYLQFNPAHPPLVDKAKLEGYNRWLHTRYVDLDVKTNRSRKFLKRYGFLLGFGW 
IVTPEPNYLQFNPAHPPLVDKNKLDAYSRWLQTRYVDLDVKTNRSRKYLKRYGFLRGFGW 
IIGPEPNYLQFNSAQPPLVDKSKLEAYNRWLETRYVDLDVKTNRSRRYLKRFGLLGGFGW 
IHCPEPNYLQFNLAHPPLVDKSKLEAYNRWLRTRYVDLDVKTNRSRQYLKRFGLLSGFGW 
ILSPEPNYLQFNPGNPPLVDKRKLEAYNRWLATRYVELEDKTNRSRHHLKRFGLLGGFGW 
IFAPEPNYLQFNPGNPPLVDKPKLEAYNRWLGTRYLELEDKTNRSRHHLKRFGLLGGFGW 
ILVPQPNYLAFNPGNPPLVDKPKLEAYNRWLGTRYVELEDKTNRSRHYLKRLGLLGGFGW 
ILVPQPNYLQFNPGNPPLVDKPKLEAYNRWLGTRYVELEDKTNRSRHHLKRLGLLGGFGW 
ILAPEPNYLQFNPANPPLVDKTKLEAYNRWLGTRYIDLEDKSNRSRTYLKRFGLLCGMGW 
ILVLEPNYLHFNPANPPLVDKAKLEAYNRWLGTRYVDLEDKTNRSRTYMKRFGLLCGLGW 
ILSPEPNYLAFNPANPPLVDKTKLEAYNRWLGTRYVDLENRTNRSRHEVKRFGLLGGLGW 
ILSPEPNYLAFNPANPPLVDKAKLEAYNRWLGTRYVDLENRTNRSRHAVKRFGLLGGLGW 
ILSPEPNYLAFNPANPPLVDKAKLEAYNRWLGTRYVDLENRTNRSRHAVKRFGLLGGLGW 
ILSPEPNYLAFNPANPPLVDKTKLEAYNRWLGTRYVDLENRTNRSRHAVKRFGLLGGLGW 
IRTPEPNYLHFNPANPPLVDKAKLEAYNRWLGTRYMDLDDKVNRSRHSLKGFGLLGGLGW 
IRTPEPNYLHFNPANPPLVDKAKLEAYNRWLGTRYMDLDDKVNRSRHSLKGFGLLGGLGW 
IIAPGPNYLKFNSLHPPLVDKAKLEAYNRWPGTRYVDLDIKTNRPRQLLKRLGFLHGFGW 
VTVPDPNYLRFNREHPPLVDKSKLEPNTRWRNTRYIDLEGKTNRSRAFLKRFGYLTGSGW 
AYIPDPNYLEFNHDHPPLVDKPKLKARNRWRKTRYVDLDGKTNRTRRFLKRFGLLVGVGW 
VFIPEPNYMAFNAEHPPLVDKSKLEAHNRWGHTRYVDLEGKTNHSRQYLKRFGSLNGTGW 
IYVPDPNYLSFNPEHPPIVDKDKLEAHNRWRSTRYVDLDGQTNRPRRCLKRFGVLEGMGW 
VYNPDPNYLQFNGEHPPIVDKDKLEAHNRWRTSRYVVLEGKTNRNRRCLKRFGRLGGSGW 
VYNPEPNYLTFNGEHPPIVDKDKLEAHNRWRGSRYVVLEGKTNRTRRCLKRFGRLGGSGW 
LLPPAPRYLKFNAEHPPLRDKTKLQGYNRWMQTRYADLDVKTNRSRGGLKYYGPLPGIGW 
LLPPDPRYLDFNDEHPPLRDKTKLKGFNRWAGTRYDDLDVKTNRSRGFLKYFGVLIGVGW 
LTLPDPRYLQFNPEYPPLRDKTKLDGYNRWLMTRYADLDVKTNRSRGRLKYFGMLSGIGW 
ITVPDPNYLIFNREQPPLVDKAKLEAYSRWIQTRYTGLAVKGNRARDLFKRTGLLNASGW 
IAVPRPNYVLFNTEQPPLLDKAKLDAYNRWSATRYFGLTVKGNRSRPPFKRAGLLKGIGW 
IVVPRPNYILFNPEQPPLLDKAKLDAYNRWSATRYFGLTVKGNRSRESFKRAGDLEGEGW 
IVVPRPNYILFNPEQPPLLDKAKLDAYNRWSATRYFGLTVKGNRSREDFKRAGDLEGDGW 
IVVPRPNYILFNPEQPPLLDKAKLDAYNRWSTTRYFGLTVKGNRSRQSFKRAGDLEGEGW 
IVVPRPNYILFNPEQPPLLDKAKLDAYNRWSTTRYFGLTVKGNRSRQSFKRAGDLEGEGW 

NGSAACLLRSCTEDHNRMGQKNLEKVLLVIVYTIGDGKGIFRVGKTIFVSHDYNGVLLDQ 
NGFGACLLRSCTEDLNRVGQKNLEKVLLVIIYSIGEGKGIFRVGKTIFVTHDPNGIILDQ 
NNCAAYVMESCTEPSKRIGQRQLAKVLLDIVYSIGEGKGIFRVFKTIFFAHDFNGHLHVQ 
NQYGALALDSCTEDSNRIGQKSLIKVSLEILYTIGRGKSIFRVNQTLFITHDYNEILVDR 
NKYGALALDSCTEDLNRIGQKGLVKVTLEILYTIGNGKSIFRVCQTLFITHDYNEILIDR 
NKKGALALDSCTEDLNRMGQKPLNKVTLEILYTIGKGKSIFRVGQTLFITHDYNEILIDR 
NKFGALALDSCTEDLNRIGQKPLNKVTLQILYTIGKGKSIFRVCQTLFITHDYNEILIDR 
NNYGAVALDSCTEDLNRIGQKALEKVALEIVYTIGGGKSIFRVYETLFITHDYNATLEDR 
NRFGACSLKSCTEDTNRAGQKELTKVTLEIVYTIGTGKGIFRVIKTLFVTHDFNGVLLDQ 
NRFGACSLESCTEDDNRAGQKELSKVRLEIVYTIGAGKGIFRVVKTLFVTHDFNGVLLDQ 
NRFGACSLESCTADANRPGQKELTKVRLEIVYTIGKGKGIFRVAQTLFVTHDFNGVLLDQ 
NRSGACSLDSCTENKNRGGQKRLTKVKLEIVYTIGKGKGIFRVNKTLFVTHDFNGILADQ 
NPQGAYSLESCTEEHDRAGQRNLEKVTLLIVYAIGKGKGIFRVTATLFATHDFNGILIDQ 
NPQGAYTLESCTEDQNRAGQRNLEKVALLIVYAIGRGKGIFRVTATLFATHDINGVLLDQ 
NPPGAYALTSCTEDKNRAGQRNLEKVTLLIVYAIGKGKGIFRVTATLFLTHDFNGILLDQ 
NPPGAYSLESCTEDKNRAGQRNLEKVTLLIVYAIGKGKGIFRVTATLFLTHDFNGILLDQ 
NTFAAFSLESRTEDLNRAGQRDLGKVVLEIVYAIGVGKGIFRVATTLFTTHDFNGKLFDQ 
NTNTAFSLVSRTEDLNRAGQRDLGKVVLDIVYAIGKGKGIFRVTITLFSTHDFNGVLLDQ 
NTHSAFALESRTEEMNRAGQRNLEKVLLEIVYAIGKGKGIFPVISTLLAAHDYNGVLFDQ 
NTHSAFALESRTEDMNRAGQRTLEKVLLEIVYAIGKGKGIFRVISTLFAAHDYNGVLFDQ 
NTHSAFALESRTEDMNRAGQRTLEKVLLEIVYAIGKGKGIFRVISTLFAAHDYNGILFDQ 
NTYSAFELESRTEDMNRAGQRNLEKVLLEIVYAIGKGKGIFRVISTLFAAHDFNGVLFDQ 
NTHGAFSLESRTEDRNRAGQRNLEKVMLEIVYAIGKGKGIFRVMATLFATHDLNGVLFDQ 
NTHGAFSLESRTEDRNRAGQRNLEKVMLEIVYAIGKGKGIFRVMATLFATHDLNGVLFDQ 
NRFGACSLESCTEDLNKAGQKELEKVLLDIIYTIGHGKGIFRVSKTLFVTHDFNGYLPDQ 
TGYGSRPLQSCTEDFNRIWQKFLKKVELGIVYAIGVGKGILHVVKTTFITHDFNAVLMDQ 
NGNGTKPLQSCTENNNRIWQKMLNKVQLGIVYAVGVGTGILKVTRTIFTTHDVNATLLDQ 
NGYGTAPLQSCTKDYNRIWQKELNKVELEIVYAIGMGNGILRVLKTIFITHDFNGALVDQ 
NGHGTRPLQCCTEDYNRIWQKQLKKVSLPIVYAIGVGKGILRVTKTIFITHDLNEVLLDN 
RGYGTRPLLSCDEDYSRIRQKELNKVGLEIVYAIGLGKGILRVLKTIFITHDLNEMLMDQ 
RGYGRRPLLSCTEDYSRIRQKELNKVSLDIVYAIGVGKGILGVLKTISITHDINELLVDQ 
NGCSSVSLHSDTESYNAMGQGDLGKVGLDILYSVGMGKGISQVNRTRFITHDYSAILGDK 
EDPTAQTLKSHTANADAMGQRRASKVNLDIVYTIGFGKGIFHVSKTIFVTHDGNGALPDK 
NGGRATVLHSCTENYNAIGQRNLEKVALDIVYTIGEGKGIFHVSRTIFVTHDYNGIMTDQ 
DGVGACSLQSCTQDANRVGQKNLTKVLLEIVYMLGHGKVIFPVTKTIFITHDFNGMLPDQ 
EGFGACPLQSCTGGSNQVSQSSLDKVELDIVYLLGDGKVIFAVFKTIFLTHDLNISLADD 
EGLGACPLQSCTSGANQVGQQNLDKVDLDIVYMLGIGKVIFVVLKTIFITHDLNIGLNDD 
EGLGACPLQSCTSGANQVGQQSLDKVDLDIVYMLGIGKVIFVVLKTIFITHDLNIGLNDD 
EGIGACPLQSCTGGDNQVGQQPLDKVDLDIVYMLGDGKVIFVVVKTIFVTHDLNISLADD 
EGLGACPLQSCTGGENQVGQQPLDKVDLDIVYMLGDGKVIFVVLKTIFITHDLNIALADD 

CNGLFKLPTIEKRLLAFYGGFQKGFIINAATTLAASAKDPKTVMFRIVNVTDPICIEDNE 
CNGLFGVPGIEKKLSAFYGGFQKGFIKYADTTLAAAAKEPKTVMFRKVGVTGPICIENNE 
CNGFFAIPGIEGWLLAFYGGYQKGFIMLPKSTLAAKAKESKAVMFKSVSVTGPVAIEDNE 
CNGPFNLPGINKRLLAFYGVYQKGFITFADSTLAAVAKEAKVVLFGTVHITRPDRIEMNE 
CNGPFNEPGINKQLLAFYGVYQKGFIVFAQSTLAAVAKEPKVVLFRTVHITRPGRIEMNE 
CNGRFNLPGINKRLYAFYGVYQKGFIVFAQSTLAAVAKEVKVVLFQTVHITRPNRIEMNE 
CNGRFNLPGINKRLYAFYGVYQKGFIVFAQSTLAAVAKEVKVVLFQTVHITRPNRIEMNE 
CNAPFALPLIDKGLVAFYGVYQKGFIVFAQSTLAAVAKENKVVLFRSVHIARPARIEMNE 
CNGIFNLPGIEKRLLAFYGGYQKGFIFIAQSTLATAAKEIKTVMFRAVPITRPSRIENNE 
CNGIFNLPGIEKVLLAFYGGYQKGFIFFAQSTLATAAREIKTVMFPGVPITRPARIENNE 
CNGIFNTPGIAKKLLAFYGGYQKGFIFDAPSTMATAAKEIKTVMFRAVPITRPSRIENNE 
CNGIFNLPGIEKKLLAFYGGYQKGFIIKAQSTLATSAKEIKTTMFRAVPITRPGRIENNE 
CNGIFNSPGIEQRLLAFYGGYQKGFIVFAQSTLAAAAKEMKTEMFRAVPVTRPGRIENNE 
CNGIFSLPGIEKRLLAFYGGYQKGFIVFAQSTLAAAAKETKTEMFRDVPVSRPGRIENNE 
CNGIFNLPGIEKRLLAFYGGYQKGFIVVAQSTLAAAAKEMKTEMFRAVPVTRPGRIENNV 
CNGIFNLPGIEKRMLAFYGGYQKGFIVVAQSTLAAAAKEMKTEMFRAVPVTRPGRIENNE 
CNGVFNLPGVEKRLLAFHGGYQKGFITFAPITVATAAKELKTEMFRSVTVTRPGRIENNQ 
CNGIFNIPCIEKRLLAFHMGYQKGFIVFAQATLATAAKEIKTEMFRAVPVTRPGRIENNQ 
CNGLFNLPGIEKIILAFHGGYQKGFIVFAPSTLAAAAKETKTEMFRCVPVTRPGRIENND 
CNGLFNLPGIEKILLAFHGGYQKGFIVLAPSTLAAAAKETKTEMFRCVPVTRPGRIENNE 
CNGLFNLPGIEKILLAFHGGYQKGFIVLAPSTLAAAAKETKTEMFRCVPVTRPGRIENNE 
CNGLFNLPGIEKILLAFHGGYQKGFIALAPSTLAAAAKESKTDMFRCVPVTRPGRIENNE 
CNGLFNLPGIEKILVAFHGGYQKGFIAFARSTLAAAAKEVKTEMFRSVPVTRPGRIENNE 
CNGLFNLPGIEKILVAFHGGYQKGFIAFARSTLAAAAKEVKTEMFRSVPVTRPGRIENNE 
CNGIFNLPGIEKRLFAFYGGYQKGFISLAHSTLATTAKEIKTVMFKNVPVTRPGRIENNE 
CNGLFGSANIQQVLVAIYGGYQKGFILVALSTDATTAKESKTVMFKIVAVIRPDQIENNE 
CNGLFGAAGIKDNLLAHYGGYQKGFILKALGTLAGGAKETKTVMFRLASVIVPGRIENNE 
CNGLFGSADIRKIQLAFYGGYQKGFILTACSTLAGSANETKTVMFRLIGIIGPTPIENNE 
CNGNFGVAEIVKQLTAFYGGYQKGFINFAVPTLAVLAKERKTVMFRVVPVIGPGRIENNE 
CNGPFGSQQINVHLFAFYGGYQKGFVLFASSTMAAKALEAKTVMFRTTPVLRPGRIENNE 
CNGPFGSQQINVHLLALYGGYQKGFVLFATSTMAAKAVEGKTVMFRPVPVVRPDGIENNE 
CNGSFNPASIDKNMLAIYGGYQKGFIQVAQSTLASDATELKTKMFKRAKVAGPGRIENNQ 
CNGLFEAADIDKPVAAFYGGYQKGFIQIASSTLAQNATEIKTVMFRRAPITFPGRIENND 
CNGSFLLGGVDINIEAFHGGYQKGFVQFATSTLATMATEIKTVMFKESPITGPRRIENNE 
CNGMFALTAIEEYLQAFYGGYRKGFIMFATSTLAAVAKDAKTIMFRSMMVTGPGRIENNE 
CNSIFAGAAVEKLLLAFYGGYQKGFILFARSTLAAAGKDGKTVMFRLGHVTGPTKIENNE 
CNSIFAGAAVEKLVFAFYGGYQKGFILSARSTLAAAAKDGKTVMFRMAHVTGPTKIENNE 
CNSIFAGAAVEKLVFAFYGGYQKGFILFARSTLAAAAKVGKTVVFRMAHVTGPTKIENNE 
CNSIFAGAAVEKLLFAFYGGYQKGFILFARSTLAAAAKDGKTVMFRMAHVTGPTKIENNE 
CNSIFAGAAVEKQLFAFYGGYQKGFILFAKSTLAAAAKDGKTVMFRMAHVTGPTKIENNE 

MCSELPGGTSSYVLESTLKAIKIPGEKPNAGHRLEYMHPVFYVCKGGRSWL 
MCSTYPGGASDYVLASTFKAIKFPGENPNAHAALEYMQPVFYVCKGGRSLL 
MCALFPGRAGAPVLHSTTKAIKLPNERPNASKAIEFMYPVFKVCKGGRSLL 
MCSVHPGGSITYVLASTSRATTYPMEMPNAHYKIEHMHPEFAVCKGGRSLL 
MCSIQPGGSTTYVLASTTKATTYPKERPNANYKVEYMHPEFFVCKGGRSLL 
MCSIQPGGSTTYVLSSTKKATTYPKEHPNAEYKVEYMHPEFLVCKGGRSLL 
MCSIQPGGSTTYVLSSTTKATTYPKEHPNAEYKVEYMHPEFLVCKGGRSLL 
MSSIQPGGNTTYVLASTTKATTYPKERPNANAQIEYMHPAFFVCKGGRSLL 
MCSILPGGITSYVLESTMAAIEFPREDPNAKTILEYMHPEFYVCKGGRSIL 
MCSVLPGGVTSYVLGSTLKAVEFPKEKPNANAVLEYIHPEFSVCKGGRSIL 
MCSILPGGITSYVLASTTKAIEFPKEMSNAKTILEYMHPEFYVCKGGRSPL 
MCSFLPGGSTSYVLESTPKAIETPKEKPNATGILEYMHPEFYVCEGGRSIL 
MCSASPGGNTSYVLESTVRAIGFPKEKPNAAQTLEYMHPEFYVCKEGRSLL 
MCSVSTGGNTSYVLESTIRAIGFPKEKPNAEQTVEYMHPDFYVCKEGRSLL 
MCSVSTGGNTSYVLESTIRAIGFPKEKPNAAQSLEYMHPEFHVCKEGRSLL 
MCSVSTGGHTSYVLESTIRAIGFPKEKPNAAQSLEYMHPEFHVCKEGRSLL 
MCSILPGGNTGYVLESTIKAIEFPKERPNAGQNIEYMHPEFHVCKGGRTFP 
MGAVLPGGNTSYVLTSTAKAIEFPKEKPNADATIEYMHPEFHVCKGGRSFP 
MCSVLPGGNTSHVLESTIKAIEFPNEKFNADQMLEYMHPEFHVCKGGRSFP 
MCSVLPGGNTSHVLESTSKAIEFPNEKFNADQMLEYMHPEFHVCKGGRSFP 
MCSVLPGGNTSHVLESTIKAIEFPNEKFNADQYLEYMHPEFHVCKGGRSFP 
MCSALPGGNTSYVLESTVKAIEFPNERFNADQMLEYMHPEFHVCKGGRSSP 
MCSALPGGNSSYVLESTVKAIEFPPEQPNADETLEYMHPEFHVCKGGRSFP 
MCSALPGGNSSYVLESTVKAIEFPPEQPNADETLEYMHPEFHVCKGGRSFP 
MCSILPGGTASYVLLSTTKAIKFAKERPNANRVVEYMHPEFYVCKGGRSVL 
MSTVLPGGKSYYVLKSTCKAIEAPKERPNSEYPEEHARPEFYVCKGGRSTL 
MTTTLTGGASYYVLGSPCKALQTPKEKPNSHRDKEHARPEFTVCKGGRSLL 
MSTPFPGGASYYVLESSCKAIATHKARPNSDKDREYAHPEFYVCKGGRSMV 
MDTYLTGGPSYYVLESECKAINTPKEQPNSERKQEYARPEFYVCKGGRSML 
MSTALIGGDNFHVLESTCKAVETDLEKPNSEKRGEFARPEFYVCKGGRSFL 
MSTSLAGGANFQVLESTCKAVETDLEKPNSEKKGEFARPEFYVCKGGRSLL 
MVSTILGGTTAYVLESTLKAAESPLENQNAADLLEYVHPEFSVCKGGRSLL 
MIDHTLGGAISYVLESTQKATQSPLEEQNAYSDLEYSHPEFFVCLGGRSVL 
MQTNIAGGKITYVLGSTKKAANAPLDRENADEAMEYTYPEFFVCKGGRSIL 
MCSDFPGGAASYVLASTLKAVDMSKEQPNAENKIEYTHPKFKVCKQGRSSL 
MCSDHPGGKSSHVLGSVSDAVDDTKESPNAEAREEYTHPEFRVCKQGRSNL 
MCSDLPGGTSSHVLGSVADAVDLTKETPNASKKIEYTHPEFVVCKQGRSNL 
MCSDLPGGTSSHVLGSVADAVDLTKETPNAARKIEYTHPEFVVCKQGRSNL 
MCSELPGGTESHILGSVADAVDLTKETPNAEKTIEYTHPEFVVCKQGRSNL 
MCSDLPGGTESHVLGSVADAVDLTKETPNAEKKIEYTHPEFVVCKQGRSNM 
