# Supplementary material for: Detecting lateral gene transfers by statistical reconciliation of phylogenetic forests
Source: BMC Bioinformatics. 2010 Jun 15;11:324. doi: 10.1186/1471-2105-11-324 (PMC2905365; doi:10.1186/1471-2105-11-324)
Supplement: Additional file 1 — The 330 simulated alignments and corresponding gene trees (true and ML) along with the 40-taxa reference species tree. [file 1471-2105-11-324-S1.ZIP › simulated_dataset_prunier/seqdata117.fas.phy_tf.tree]

(((((AGTUM1:0.068361838,(RHETL1:0.019487674,RHLEG1:0.012231157)99.881691:0.040883289)57.135022:0.0052759598,SIMEL1:0.068295459)100:0.082037299,((((BABAC1:0.036477018,(BAHEN1:0.0094762637,BAQUI1:0.0093446637)79.803449:0.0081230201)68.51154:0.015092904,WOEND1:0.06019557)100:0.099989149,(BRABO1:0,BRSUI1:0)100:0.11147449)71.860456:0.02019748,(MELOT1:0.14787565,MESOR1:0.081679679)98.17211:0.053028899)94.637257:0.032131384)100:0.1004917,((((BRJAP1:0.071182168,RHPAL1:0.12594872)72.927547:0.023776671,NIHAM1:0.11909182)99.752367:0.075885633,EHCHA1:0.16933329)84.516788:0.034765826,JANNA1:0.21890886)47.168306:0.0081536602)92.966735:0.045708159,(((((ANMAR1:0.32258005,EHCAN1:0.36895501)94.207156:0.12708757,WOLBA1:0.35329308)100:0.44100429,(CAPEL1:0.25424751,(RIBEL1:0.1263501,((RICON1:0.028890161,RIFEL1:0.018686056)88.78541:0.0150627,(RIPRO1:0.010599519,RITYP1:0.032776199)99.398792:0.037660495)49.969989:0.019254915)100:0.41510623)99.980235:0.29755893)73.088574:0.059942025,(ANPHA1:0.24838754,((CACRE1:0.31697189,MAMAG1:0.37901534)64.875144:0.036211083,((GLOXY1:0.097858774,MAMAR1:0.079607816)100:0.26336179,HYNEP1:0.22782668)88.361567:0.059797914)59.026092:0.016827744)100:0.2973606)92.704982:0.059512693,((GRBET1:0.19101544,RHSPH1:0.18670792)99.620199:0.15194499,RHRUB1:0.58498366)83.713508:0.06617102)98.98752:0.079279372,((((EHRUM1:0.014634124,SILIC1:0.02091503)99.42618:0.072409276,SIPOM1:0.062740322)73.329574:0.019420257,RODEN1:0.20238596)85.634816:0.042620051,PADEN1:0.20655593)100:0.2604307);
