# Supplementary material for: Detecting lateral gene transfers by statistical reconciliation of phylogenetic forests
Source: BMC Bioinformatics. 2010 Jun 15;11:324. doi: 10.1186/1471-2105-11-324 (PMC2905365; doi:10.1186/1471-2105-11-324)
Supplement: Additional file 1 — The 330 simulated alignments and corresponding gene trees (true and ML) along with the 40-taxa reference species tree. [file 1471-2105-11-324-S1.ZIP › simulated_dataset_prunier/seqdata118.fas.phy]

40	295
GLOXY1      LVAGGLNLKLLLFSSGLSLPLVPSAQVVCADAQVFTRTGRFDVQGLAFGISTGEIEEDWI 
GRBET1      MMAGSLNLKCLLQNSGHSLPFIPSTQVVCAEAQVFKYTRKFDVQGLAFGTSAGEIKEDWI 
RHRUB1      LVVGGLNLIVLLSYSGVCLPLVPSAQVVYAEAQVFQQTGRFSVQGLAFGGSIGEIQEVWI 
MAMAG1      LVTSGLNLNGLLPNSSISLSLVPSRQVPYAEAQVFKPTGGIAVQGLAFGGSQGKTEETWI 
CACRE1      LVTGALNLKELLNRSGIPLRLVASKQVMYAEAQVFDPTGRLDVQGLAFGITTGEVPEIWI 
HYNEP1      LVTGGLYLKVSLSNSGITAQLVASEQVIYADAQVFGTTGKYAVQGLAFGLTTGEIAEVCI 
MAMAR1      LLSDFLNLKDLLLMSWVPLQLVASRQVMYATAQVFARTGRHAVQGLAFGLTSGQLHEIEI 
JANNA1      LVTGGLNLTALLPNSQLPCQLVTSAQVVYADAQVFEGTRKYYVQGLAFGITCGEVQEAGI 
RODEN1      LVTGGLNLTQLLPNSQIPLQLVASKQVTYAEAQVFESTRRYYVQGLAFGITTGEIQEPVI 
SIPOM1      LVTGGLNLTELLPNSQIPLQLVASQQVVYADAQVFEGTRRYYVQGLAFGVTTGEVQDAVI 
SILIC1      LVTGGLNLTELLPNSQIPLQLLASKQVVYADAQVFGETRRYYVQGLAFGITTGEVQEALI 
WOLBA1      LVTGGLNLKDLLPNSGIPLNLAASNQVYYAGAQVFVTTGIYEVQGLAFGITTGEIQGQWI 
WOEND1      LVTGGLNLKDLLPDSGIPLNLAASKQVYYAGAQVFAPTGIYEVQGLAFGITTGEIQGQWI 
BRJAP1      LLAGGLNLKALLPSSSIPLQLVASKQVVYADAQVFELTGRYSVQRLAFGITAGEIQEVWI 
RHPAL1      LVAGELNLKALLPSSSVPLQLVASKQVVYADAQVFEFTGRYSVQRLAFGVTAGQIQEVWI 
NIHAM1      LVAGGLNLKALLPSSSIPLQLVASSQVVYADAQVFKLTGEYSVQRLAFGITAGEIQEVLI 
RHETL1      LVAAGLNLKPLLPNSGIPLALIPSEQVMYAEAQAFSETAKFDVQGLAFGTTTGAIEEVFI 
RHLEG1      LVAAGLNLKPLLPNSGIPLALIPSDQVMYAEAQAFSETAKFDVQGLAFGTTTGAIEEVFI 
CAPEL1      LVAIALNLKRHLLKSSMALDVIPSDQVIYTEQQIDGAGAILEVQGLAFGTSMGDTNEVLS 
PADEN1      LVAIALNLKRHLPKSSMGLDVIPSDQVIYTEQQIDGTGAILEVQGLAFGTSMGNTNEVHS 
SIMEL1      LVTGGLNLQPHIPISGIPLALPPSGQVIYPDKQVYAASALFDVQGLAFGTTSGEIDEVKI 
AGTUM1      LVSGGLNLQPHLPNSGIPLAVPPSGQVIYADKQVFVASALFDVQGLAFGTTGGETDKVKI 
MELOT1      LVMGGLNLQAHLPNSGIPMALPPSGQVIYADKQVFPNSALFQVQGLAFGTTTGEIKEVKI 
MESOR1      LVTGGLNLQQHLPGSGIPLALPPSGQVIYAEKQVFLNSALFDVQGLAFGSTTGEAQEVKI 
BAHEN1      LVTGELNLQTHLPNSGIPLALPESGQVTYADKQVFISSALVDVQGLAFGTTPGEIEEVKI 
BAQUI1      LVTGELNLQTHLPNSGIPLALPESGQVTYADKQVFINSALVDVQGLAFGTTPGEVEEVKI 
BRSUI1      LVTGGLNLQHHLPNSGIPLALPESGQVIYADKQVFIPSALFDVQGLAFGTTTGEIVEVKI 
BRABO1      LVTGGLNLQHHLPNSGIPLALPESGQVIYADKQVFIPSALFDVQGLAFGTTTGEIVEVKI 
BABAC1      LVTGGLNLQSHLPRSGIPLALPPSWQVVYADKQVFSTSALLSVQGLAFGTTTGEIEEVKI 
RIBEL1      LVLATLNLKLKSPSSQIPLPLAPSAQVIYADAQVFDNSAIIEVQILAFGTTFGEIDEVRI 
RIPRO1      LVLATLNLKAKSPNSQIPLQLALSAQVIYADAQLFFASAIVGVQVLAFGTTFGEVDEVRI 
RITYP1      LVLATLNLKAKSPNSQIPLQLALSAQVIYADAQLFFASAIVGVQVLAFGTTFGEVDEVRI 
RICON1      LVLASLNLKVKSPSSQIPLPLVLSTQVIYADAQVFYASAIIGVQVLAFGTTFGEVDEVRI 
RIFEL1      LVLASLNLKVKSPNSQIPLPLALSTQVVYADAQVFYASAIIGVQVLAFGTTFGEVEEVRI 
EHRUM1      LVHGGLNLKPSLCNAGIPLTLIPSVQVLYTEAQVFDASAILQVQVRAFGTTKGEINDFKI 
EHCAN1      LVAGGLNLKPFLCNSGIPLELISSVQVIYTEAQVFENSAMVEVQVRAFGTTKGGVDDLKI 
EHCHA1      LVAGGLNLKPFLCNSGIPLELISSSQVLYTEAQVFEGSAIVGVQVRAFGTTKGEVDDLKI 
ANMAR1      LVTQALNLKGGLFNSVIPLELIASFQVIYSEAQVFDGSAILEVQVLAFGTTIGEIEDLTI 
ANPHA1      LVTGALNLKVGLFNSVIPLSLIASFQVIYSEAQVFNESALLDVQVLAFGTTTGEIIDLKI 
RHSPH1      LVAGGLNLKHNLYNSGIPLDLIASSQVLYSEAQVFDTSAIIEVQVLAFGTTIGEIEDLVI 

LTINQVKRECACHGLQLGVLKTVILNQAVVTKGHEPKRTQPILTLLVRVGNVYCADVSHH 
LNIRQLRRDCACHGLWLGALKTMIRNEAAVTKATEPKRTQPALSLLVRVGNMYCPSVSHH 
LDIKQKKRVCACHGLGLASLKTSIQNEAVVTKGTDPIRTQPALALLVRVGNRYCCVVSHA 
LDILQNKRKCACHGLSLANLKTTIQNEAVVTKGLDPGRTQPALELLVRIGDEYCSDVSHP 
LKIRQGKRKCACHGLIEEMLSTIIQNEAVLTKGHDPKRTQPVLELLVRLGDEECIDVSHT 
LKIGQGKRNCACHGLSPEILKTSIQNEAVLTKGTDPKRTQPALQLLVRVGDEYCVNVSHA 
LEIHQGERNCACHGLTEELVQTVIQNEAVLTKPTDPDRTQPALKLLVRVGDKYCADTSHL 
LKIKQGLRKCACHGLEEMVLKTMIQNEATLTKGHDPMRTAPTLALLVRVGDEYCIAVSQP 
LKIKQGLRKCACHGLKECILKTLIQNEAVLNKGHDPMRTAPTLKLLVRVDDEYCVTVSHP 
LKIKQGLRKCACHGLEEPMLKTMIQNEAVLNKGHDPLRTAPTLKLLVRVGDAYCINVSHP 
LKIKQGLRKCACHGLEEVMLKTIIQNEAVLNKGHDPLRTAPTLKLLVRVGDEYCITVSHP 
LKIKQGKRKCACHGLSERTLKTVIQNKAVLTKGYDPMRTQPTLDLLVRVGDGYCMAVSHS 
LKIKQGKRKCACHGLSENTLKTLIQNKAVLTKGYDPMRTQPSLNLLVRVGDEYCMAVSHS 
LKIDEGKRKCACHGLPEDALKTLIQNEAVLTKGHDPVKTQPALELLVRVGDEYCFAVSHP 
LKIDEGKRKCACHGLPEDALKTIIQNEAVLTKGKDPLKTQPALTLLVRVGDEYCFAVSHQ 
LKIDEGKRKCACHGLPEATLKTIIQNEAVLTKGRDPLKTQPALELLVRVGDEYCFAVSHP 
LDIKQEERKCACHGLSLETLKTMIQNEAVVTKGHDPFRTQPELFLLVRVGDEYCLVVSHP 
LDIKQEERKCACHGLSLETLKTMIQNEAVVTKGHDPVRTQPELFLLVRVGDEYCLVVSHP 
LEIHTEHRKCACHRLTLALLKTDIQNEAVVTKGQDLSRTQPPLELMVRVGDAYCIEVSHI 
LEIHTERRKCACHRLGLAVLKTDIQNEAVVTKGQDLLRTQPPLQLMVRVGDAYCIDVSHI 
LDIVQTKRKCACQSLIGCCLKTVIQNEAVVTKGFELHRTQPALLLMVRVGDGYCESASHK 
LDIAQTKRKCACHSLLLCVLKTMIQNEAVVTKGFELHRTQPALLLMVRVGDGYCVSASHK 
LDIIQSKRKCACHSLILICLKTVIQNEAVVTKGFDLHRTQPALILMVRVGDGYCDSASHK 
LGIVQAKRKCACHSLLLVCLKTVIQNEAVVTKGFDIHRTQPALTLMVRVGDGYCESASHK 
LDIIQAKRKCACHSLTLVSLKTIIQNEAVATKGFDLCRTQPALLLMVRVGDGYCQDASHK 
LDIIQAKRKCACHSLTLVTLKTIIQNEAVATKGFDLCRTQPALLLMVRVGDGYCQVASHK 
LDIIQAKRKCACHSLTLVCLKTLIQNEAVVTKGFDLARTQPALILMVRVGDGYCRSASHK 
LDIIQAKRKCACHSLTLACLKTLIQNEAVVTKGFDLSRTQPALILMVRVGDGYCRSASHK 
LDIVQAKRKCACHCLLLLCLKTIIQNEAVVTKGFDLQRTQPALLLMVRVGDGYCSSVSHR 
LDIKQEERFCACHGLKLQNLKTDIQNEAVVSEGRDLFRTQPSLDLMVRVGDAYCAGASHP 
LDIKQGVRLCACHGLALQTLKTEIQNEAVVSAGHDLTRTQPSLTLMVRVGDTYCLGASHP 
LDIKQGVRLCACHGLALQTLKTDIQNEAVVSAGHDLMRTQPSLTLMVRVGDTYCLGASHP 
LDIRQGVRLCACHGLALQVLKTDIQNEAVVSAGHDFVRTQPSLTLMVRVGDTYCYNSSHP 
LDIKQGVRLCACHGLSLQTLKTEIQNEGVVSAGHDFVRTQPSLTLMVRVGDTYCYGASHP 
LDIDQDYRICACHGLRMEILKTAIQNEAVVSKGPDLRGTQPAPRLMVRVGDNYCYTVNHP 
LDIDQDYRICACHGLRMDILKTAIQNEAVVSKGQDLRGTQPAPHLMVRVGDNYCHTVNHS 
LDIDQDYRICACHGLRMQILKTAIKNEAVVSKGQDLKGTQPAPHLMVRVGDNYCSTVNHS 
LGIDQEYRICACRGIKIQILKTRIQNEAVVSQKQDPGGTQPVLCLMVRVGDNYCKTVNHN 
LDIDQEYRICACRGLKIQVLKTCIQNEAVVSKKPDLRGTQPVLCLMVRVGDDYCKTVNHN 
LDIDQEYRICACHGLQVPELQTTIQNEAVVSKGQDIKGTQPALKLMVRVGDHYCCPVNHS 

LNLPDREGIRGDSFLFINRMCYMYRKNKGQDNFFYIRQSVFHKSEEASWATQRSNEERSN 
LSLPDREGFKGESFLFVNEMCYMYRRNKGQDEFFFIRQSKFHKSEEKAWPTQTSNLQKTN 
LSLPDAEGYQGDSFLFANRMCYQYETFKGQDQFFFIRTSTFHKSEEKTWVTQRSQPQKTN 
LSLPDREGSKGDSFLFTNGMCYQYEKNKGQDIFFFIRANASHKSDEKAWTTQRSNFDKQN 
LSLLDRESTDGDSFLFANKMCYRYEWDKGQDEFFFSKHATIHKSEEQAWRTQRSDAEKSN 
LSLADREGTEGDNFLFTNKMCYNYEWNKGQDEFFFIRYANFHNSQEKTWKTQRSDSDKSN 
LHLPDREGFDGDSFLFGNKMCYVYEWQKGQDDFFFIRESKLHNSQEKNWKTVRSDGRSSN 
LSLPDRERSEGDAFLFANKMCYQYVWNKGQDEFFFIRESGLHKSEERTWKVQRSDPTKNN 
LSLPDREHHEGDSFLFANKMCYQYDWCKGQDQFFFIRSSELHKSEEKTWMTQRSDPEKTN 
LSLPDRETQEGDSFLFANKMCYQYEWNKGQDEFFFIRYSDLHKSEEKTWLTQRSDPLKTN 
LSLPDRERTEGDAFLFANKMCYQYEWNKGQDEFFFIRNSALHKSEEKTWITQRSDPLKTN 
MSLPERERFKGESFLFENEMCYSYEWNKGQDEFFFIRHLAFHKSEEKTWKTQRSDNNKTN 
MSLPERERFKGESFLFENEMCYSYEWNKGQDEFFFIRHSAFHKSEEKTWKTQRSDSNKTN 
LSLPDREGLQGDGFLFANQMCYQYSWNGGQDEFFFIRLSRFHKSEERTWITQRSDSDKIN 
LSLTDREGFQGDAFLSPNQMCYQYAWNKGQDEFFFIRQSAFHKSEERTWILQRSDSEKIN 
LSLPDREGFQGDSFLLSNQMCYQYAWNKGQDEFFFIRQSRFHKSEERTWITQRSDKEKIN 
LALPDREAFNGDFYFFYNKMCYQYERNKGQDEFFFIRRPTYHRSEEQTWRTQRSDADKTN 
LALPDREAFNGDFYFFYNKMCYQYERNKGQDEFFFIRRPTYHRSEEQTWRTQRSDADKTN 
LSLPTREYVQGDSFIYLNWMCYQYEYNKGQEEFFIIREPILHRSEATIWKTQKSNADKTN 
LSLPTREYTQGDSFIYLNWMCYQYEYNKGQEEFFIIREPIFHRSEATIWKTQKSNADKTN 
LSLPDRESMTGDAFFYGNNMCYTYERNKIQDAFFIIHESGLHRSEEDSWITQHSDQNKTN 
LSLPDRESLAGDAFFFSNDMCYTYERNKIQDAFFIIHESSLHRSEEDSWTTQRSDPSKTN 
LSVPDRESQAGDRFSFSNEMCYNYERNKIQDAFFIIHQAAVHRSEENSWATQRSDPPKTN 
LSLPDRESQAGDAFLYCNEMCYTYSRNKIQDAFFIIQIAAPHRSEENNWATQRSDPGKTN 
PSLPDREETAGDAFLYSNEMCYTYEREKTQDAFFIIHRTVLHRSEENSWATQRSDVPRTN 
PSLPDREETAGDAFLYSNEMCYTYERNKTQDAFFIIHRTVLHRSEENSWATQRSDPPRTN 
PSLPDRETNAGEAFLYMNSMCYVYERNKTQDAFFIIHRTALHRSEENSWYTQRSDPPRTN 
PSLPDRETNAGEAFLYMNSMCYVYERNKTQDAFFIIHRTALHRSEENSWYTQRSDPPRTN 
LSLPDRETLAGEAFLYANDMCYTYERNKIQDAFFIIHGAALHRSEENSWITQRSDREKTN 
ENLPDREPRRGDSFLSDNKMCYQYDRNKEQDEFFISRTPKFHRSENNTWNTQRPDKSKLN 
LNLPDREAIESDSFLYCNVMCYQYDRNKGQDEFFIIHNPTFHRSENKTWRTQAPDRGKTN 
LNLPDREAIESDSFLYCNVMCYQYDRNKGQDEFFIIHNPNFHRSENKTWRTQAPDRGKTN 
LSLPDKEQIKSDSFLYTNVMCYQYDRNKGQDEFFIIPSPNFHRSENNTWRTNRPDRSKTN 
LNLPDKEAVKSESFLYANIMCYQYDRNKGQDEFFIIHSPNFHRSENKTWRTQRPDRGKTN 
LDLPDLEALRSDPFLFANKMCYQYERDKGQDEFFTIRLSFYHRSDEQTWNTHKSYAIKAN 
LDLPDLEAIKSDPYLFSNRMCYQYERNKAQDEFFIIRSSFHHRSDEQTWNTHRSYALKAN 
LDLPDLEAVRSDPFLFPNGMCYQYERDKAQDEFFIIRFSFYHRSDEQTWDTHRSYALKCN 
LNLPDLEGVESDPFLFANKMCYQYERNKGQEEFFIIHPSLHHRSEEPTWPTHKSYTMKAN 
LNLPDLEALESDPFLFMNKMCYQYERNKGQEEFFTIRPSLHHRSEETTWPTHKTYTMKAN 
LRLPELEATDSDPFLFANKMCYHYERNKLQDEFFIIRTSFYHCSDEKIWPTHKSYLLKTN 

SWVAGATRGDDSEVNRHEVRLAMPLVINVGPANPWFKDVPAKREAPAEVGNDAPLGRALK 
VWWAGATLGDDSEVNRHEVKLIMPLVIGVGPANSWFKDIPAKRTGPSEVGSDASLGRALK 
GWPAGADLADDRETNPHEVEASMPLVIQVGPANPWFKDIPIKRSAESELGSDAGLGRARK 
IWAAGAKKADDSDVNRHEVQLSMPLVIRVGPANPWFKDIPAKRGTETELGGDLGLGRALK 
DWSAGAFEADDAEINRHEVKWNMPLVIKAGPANPWFKDIPVKREGDTEVCNDAALGRALK 
IWEAGALTADDTEINRHEVKLPMPLVIKAGPANPWFKDVPIKRDTQSEKNGDASLGRALK 
CWMAGADLEDDTEINRHEQRLGMPLVISAGPANPWLKDLPYKRGTRNKILKDASLGRALK 
SWAAEAADAHDDETNRHEVELPMPLVISVGPANPWFKDVPTKRDTQVEITDDASLGRALK 
QWEAEAPTAHDYQTNRHEVELPMPLVIKVGPANPWFKDIPTKRDTHTEVADAASLGRALK 
QWIAEATDAHDYQTNRHEVELPMPLVIKVGPANPRFKDIPAKRDTQPEVQNDASLGRALK 
QWTAEAVDAHDYRTNRHEVELPMPLVIKVGPANPRFKDIPVQRDTQTEVQHDAPLGRALK 
MWTAEAIEAHDNETNRHEAKLPMPLVIKVGPANPWFKNIPVKRDAQAEVVIDASLVRALK 
MWTAEAIEAHDNEANRHEAKLPMPLVIKVGPANPWFKKIPVKRDTQTEIVIDASLVRALK 
SWTAGAAIAHDHQINKHEVKLPTPLVIAVGPANPWFKDIPVKRDTHTKITNEASLGRAIK 
GWTGGAARAHDTEINRHEVKLPTPLVIKVGPANPWFKDIPVKRDTQTKISSEASLGRALK 
CWNAGAANAHDNEINRHEVQLPTPLVIKVGPANPWFKDVPVPRNTQTKMNDEASLGRALK 
AWTAGAPEADDISINRHDVKLPMPLVIPVGPANPWFKDIPTDRKTQTFLKNDASLGRALK 
AWTAGAPVADDVSINRHDVKLPMPLVIPVGPANPWFKDIPTDRKTQTFLKNDASLGRALK 
SWFAGAAGADDRQINRHEVRLDMPLIIKIGTANPWFKNSPPKSVSQSYLLADRSLGRATK 
SWFAGAGGADDTQINRHEVRLDMPLIIKIGTANPWFKNSPPKSISQSYLLADRSLGRATK 
AWLAGASNADDIQINRHEVRLSMPLVIKVGMANPWFKDAPNKAGSHSDMESDRSLGRALK 
AWLAGASRADDMSVNRHEVHLPMPLVIKVGMANPWFKEAPTKAGSQSDMEADRSLGRALK 
AWLAGASHADDMQINRHEVRLPMPLVIKVGMANPWFKDAPVKAGSQSDMGSDRSLGRALK 
SWLAGASKADDMQINRHEVRLQMPLVIKVGMANPWFKDAPAKAGSQSDMGSDRSLGRALK 
AWQAGASKADDVQINRHEVMLPMPLVIKVGMANPWFKDAPVKAGRQRDMRNDRSLGRALK 
SWRAGASKADDVQINRHEVMLPMPLVIKVGMANPWFKDAPIKAGRQRDMRNDRSLGRALK 
AWLAGASKADDMQINRHEVRLPMPLVIKVGMANPWFKDAPTKAGSQADMGSDRNLGRALK 
AWLAGASKADDMQINRHEVRLPMPLVIKVGMANPWFKDAPTKAGSQADMGSDRNLGRALK 
AWLAGAKEADDLNINRHEVKLPMPLVIKVGMANPWFKDAPTKAGSQSELGSERSLGRALK 
YWMAGAPDADDHLLNRHEVLLPMPLVIQIGMANPWFKDIPNSTGDMIANDSERSLGRALK 
YWIAGASNADDEEINRHEVLLPMPLVITIGIANPWFKDIPNSTGDIILYVSDRSLGRALK 
YWIAGASNADDEEINRHEVLLPMPLVITIGIANPWFKDIPTSTGDIILYASDRSLGRALK 
LWVAGAPDADDEEINRHEVLLPMPLVIKIGMANPWFKDIPTSTGDVIVYGSDRSLGRALK 
YWMAGAPDADDEEINRHEVLLPMPLVIKIGMANPWFKDIPTSTGDVIVYGSDRSLGRALK 
DWLAGASQGDSESDNRHEIKLTTPLVIDIGMANSWFKDLPAKAGGSTELPSERTLGRALK 
DWMAGAAQGDSESDNRHELKLTTPLVIDIGMANPWFKDLPAKAGGSRELPTERTLGRALK 
DWLAGAADGDSDSDNRHELKLTTPLVIDIGMANPWFKDLPAKAGGSRELPTERRLGRALK 
DWEAGAPKADDRVDNRHEIKLTMPLVIAIGMANPWFKDLPSKAGGQNELNSERSLGRALK 
EWDAGAPKADDRVDNRHEIKLTLPLVIAIGMANPWFKDLPAKAGGRNELKSERSLGRALK 
EWVAGASQGDDGRDNHHESTLTMPLVIEIGMANPWFKDLPAVAGGSGELGSERSLGRALK 

EGPRLFSGVQMCQVSDLELEADKNHSSYPFDFDQGFASVTSERPEVIQKILPDSL 
EGPRLFSGYEMCQISELDLIADKNHYTYPFHFDQGFNSVTTGRPEVAAKILPDGL 
EGPRLFGGFELCQESELDLSGKKNHYGYNFHFDQGFASVTLCRPEVFSGILPEGL 
EGPKLFGMYEMCQNSELDLVGEKNHYGYSFKFDQGFVSVTLLRTEVGSVILPEGL 
EAPRLFCGSDTCQISELDLMAKRNHYSYQFSFDHGFASVTSLRSEVVSHVLPEGL 
EGPRLFCGYEACQVSELDLLVERNHYSYYFHFDQGFASVTLVRPEVISGILPEGL 
EAPRLFCGWEACQFSELDLGAERNHYSYFFEFDRGFASVTIVRPEVQSPVLSEPL 
EGPKLFSGFEMCQISELDLVTKRNHYSYKFHFDQEFDSVTLKRPEVTTGVLPEGL 
EGPRLFSGYEMCQISELDLVAERNHYAYQFHFDDEFDSVTLKRPEVLTGVLPEGL 
EGPRLFSGYEMCQVSELDLVTERNHFSYIFHFDEEFDSVTLKRPEVLTSVLPEGL 
EGPRLFSGYEMCQVSELDLVAERNHYSYKFHFDEEFDSVTLSRPEVLTDVLPEGL 
EGPKLFSGYEMCQESELDLVAEQNHSSYQFHFDQEFDSLTLIRPEVASNVLPDSL 
EGPRLFSGYEMCQESELDLVAEQNHSSYQFHFDQEFDSVTLIRPEVWSNVLPDGL 
ENPRLFSGYEMCQVSELELITERNHYSYPLTFDQGFASVTLMRPEVISRVLPEGL 
EGPRLFSGYEMYQVSELELIAERNHYNYELTFDQGFASVTLMRPEVASRVLPEGL 
EGPRLFSGYELYQVSELELIAERNHYNYELTFDQGFASVTLSRPEVASQVLPEGL 
EGPRLFGGFEMCQPSELDLLAQKNHYGYNFHFDQAFASVTTTRPEVSDGVLPEGL 
EGPRLFGGFEMCQPSELDLLAQKNHYGYNFHFDPAFASVTTTRPEVSDGVLPEGL 
EGSRLFSGVEVKRGSELDLVKEKNHYNYPFCFDEGFRSLTGGRPEVHLGLLPESL 
EGSRLFSGVEVKRGSELDLVKEKNHYNYPFCFDQGFRSLTGGRPEVHLGLLPESL 
EGPSLFSGNQTHPESKLDLVADKNHYGYKFWFDRGFESVASNRPEVKYKVLPEVL 
EGPRLFSGVQIHPESKLDLVEDKNHYGYLFWFDRGFESVTHSRPEVQRKVLPEVL 
EGPRLFSGAQTHPESKLKLVEDKNHYSYKFWFDQSFESVTDCRPEVKYKVLPEVL 
EGPRLFSGAQELPESKLRLIEDKNHYGYKFWFDNGFESVTGCRPEVRHLVLPEVL 
EGPRLFSGNQTHPGSKLDLVEAKNHYGYKFWFDLGFESVTNCRPEVRHKVLPEVL 
EGPRLFSGNQTHPGSKLDLVEAKNHYGYKFWFDLGFESVTNCRPEVRHKVLPEVL 
EGLRLFSGAQTHPESKLDLAEARNHYGYRFWFDQAFDSVTTCRPEVKHKVLPEVL 
EGLRLFSGAQTHPESKLDLAEARNHYGYRFWFDQAFDSVTTCRPEVKHKVLPEVL 
EGPRLFSGLQTHPASKLDLVEVKNHYGYKFWFDQGFASVTNSRPEVTHKVLPEVL 
EGPALFIGSETSADSDLGLIFSKNSYGYILWFDKGFESVTADRMEVSRGVTPEPL 
EGPRLFVGSDPSAESDLGLFFSKNHYGYSLWFDRGFESVTAERMEVSYGVLPEPL 
EGPRLFVGKDPSAESDLGLFFSKNHYGYSLWFDRGFESVTAERMEVSYGVLPEPL 
EGPRLFVGSDASADSDLGLIFSKNHFGYELWFDRGFESVTAERMEVSFAVLPEPL 
EGPRLFVGADASADSDLGLLYSKNHFGYSLWFDRGFESVTAERVEVNFAVLPEPL 
EPPKLFSGLEASRASGLGLVSDKNHFAYEFWFDEGFESTTGTRPEVTHPILPEDL 
EPPQLFSGKETSRDSGLGLISDKNRFAYEFWFDDGFESTTSMRPEVTHAILPEDF 
EPPKLFSGQEASRESGLGLISEKNRFAYEFWFDDGFESPTSMRPEVSHAILPEDL 
EPPKLFTGLEVSRGSDLGLISDKNHFAYNFWFDKGFESTTGSRSEVPRPILPDDL 
EPPKLFPGLEVSRGSDLGLISDKNHFAYHFWFDKGFESTTASRSEVPRPILPEDL 
EEPKLFSGLELARKSDLGLRSDKNHFAYKFWFDKGFSSTTTARPEIPHSILPENL 
