# Supplementary material for: Detecting lateral gene transfers by statistical reconciliation of phylogenetic forests
Source: BMC Bioinformatics. 2010 Jun 15;11:324. doi: 10.1186/1471-2105-11-324 (PMC2905365; doi:10.1186/1471-2105-11-324)
Supplement: Additional file 1 — The 330 simulated alignments and corresponding gene trees (true and ML) along with the 40-taxa reference species tree. [file 1471-2105-11-324-S1.ZIP › simulated_dataset_prunier/seqdata118.fas.phy_tf.tree]

(((((AGTUM1:0.10656004,SIMEL1:0.12249734)97.463292:0.062039684,(((BAHEN1:0.015479895,BAQUI1:0.019601802)100:0.11202457,(BRABO1:0.007514578,BRSUI1:1.3655723e-06)100:0.092069652)98.626918:0.052741975,(MELOT1:0.093896123,MESOR1:0.13101493)46.98765:0.0072031156)66.886717:0.025513415)72.161692:0.048044169,BABAC1:0.11935918)100:0.33975096,((((ANMAR1:0.077698993,ANPHA1:0.084961722)99.878484:0.16608802,(((EHCAN1:0.060592162,EHCHA1:0.079814386)97.894073:0.089991396,EHRUM1:0.079468774)99.982959:0.16618276,RHSPH1:0.28224342)59.148556:0.030337926)100:0.44835727,(RIBEL1:0.22393628,((RICON1:0.069324607,RIFEL1:0.050196093)87.904149:0.036813738,(RIPRO1:0.018853402,RITYP1:0.0039930499)99.907643:0.090239102)94.471878:0.10214359)100:0.36763576)88.003397:0.084666218,(CAPEL1:0.053662375,PADEN1:0.018214718)100:0.74591139)34.89801:0.0055902299)100:0.2108094,((((BRJAP1:0.083754485,(NIHAM1:0.09313793,RHPAL1:0.077222141)75.759649:0.019810462)100:0.16141061,((JANNA1:0.16445052,(RODEN1:0.12263174,(SILIC1:0.064840521,SIPOM1:0.075084046)79.924244:0.02558989)86.145687:0.042049845)99.81401:0.11079696,(WOEND1:0.020056392,WOLBA1:0.057098232)100:0.18542343)96.291369:0.0418129)68.444103:0.0086431393,(CACRE1:0.32781639,(HYNEP1:0.18636055,MAMAR1:0.57811023)81.491756:0.068429103)87.488472:0.05174242)99.776661:0.11368193,((GLOXY1:0.28341273,GRBET1:0.26380908)99.942625:0.25183434,(MAMAG1:0.36182363,RHRUB1:0.33372898)73.824149:0.070633235)79.285824:0.063863672)82.30443:0.063459128,(RHETL1:1.167468e-06,RHLEG1:0.019255213)100:0.2410124);
