# Supplementary material for: Detecting lateral gene transfers by statistical reconciliation of phylogenetic forests
Source: BMC Bioinformatics. 2010 Jun 15;11:324. doi: 10.1186/1471-2105-11-324 (PMC2905365; doi:10.1186/1471-2105-11-324)
Supplement: Additional file 1 — The 330 simulated alignments and corresponding gene trees (true and ML) along with the 40-taxa reference species tree. [file 1471-2105-11-324-S1.ZIP › simulated_dataset_prunier/seqdata119.fas.phy]

40	122
CACRE1      GPYNTVGLYSDANEIIFRMKESEAELYEIDESNCEKSERSMVGMVRQRGGWTVMNPRVNL 
HYNEP1      LDYNTVGEFSDMNEIIFRIKESESAAYKIFEASCEQTERGMLGMIRERRNWIPTNARVNL 
MAMAR1      GIYNQVGLFSDMNEIIFRMKESDTEVYQIEQANCEMSKRGMVGMVRERRSWADQNGRVNL 
BRJAP1      GIYNHVGLFSDMNEIIFRMKESDSEVYQIEQANCEMSKRSMVGMVRERRSWTDQNGRVNL 
JANNA1      ATYNDTGYFFSMNEIVLQMKESIYEQYEIKHTACASSEGSMMGMVRERKTWAELNKRVNL 
RODEN1      ATYNEAGRFSSMNEVIFQMKESSYEQYEISHKACTNSEGSMMGMVRTRRSWTELNKRVNL 
SIPOM1      ATYNETGRFSSMNEIIFHMKESSYEQYEITHTACTASEGSMMGMVRERRSWTEVNKRVNT 
SILIC1      ARYNDTGRFSSMNEIIFHMKESNLESYEINPVACTASERSMMGMVRERRSWTDINKRVNL 
PADEN1      VTYNDPGGFSSMNEIIFQMKESLYEQYEITHTGCTSSEGSMVGMVRERRGWTEINKRVNL 
RHSPH1      ATYDPPGKFSSMNEIIFQMKESNDEQYEITYTVCTSSEGSMMGMVRQRRGWTQVNKRVNL 
RHPAL1      ENYNIGGAFSSMNEIIFKMKESSLEKYEIAHANCKLSEGSMVGMVRDRRGWEDTNARVNM 
NIHAM1      ENYNAGGVFSSMNEIIFKMKESSVEKYGISHANCKLSEGSMVGMVRDRRGWEDENARVNL 
SIMEL1      ENYNESGVFTAMNEIIFRMKESDFEKYEILHSNCINSEGSMAGMVRERRTWDLVNARVNM 
AGTUM1      ENYNRSGMFTAMNEIIFRMKESGVEKYEILHASCMNSEGSMVGMVRERRSRDVINARVNM 
MELOT1      EDYNVSGQFSALNEIIFRMKESDVDKYEISHAKCKSSEGSMFGMVRERRSWETFNARVNL 
MESOR1      ENYNISGLFSAMNEIIFRMKESSVEKYEINHANCKNSEGSMVGMVRERRSWEIINARVNL 
BAHEN1      ENYNLSGLFSAMNEIIFRMKETDVEQYEISHPNCKNSEGSMVGMVRGRRSWEIIYARVNM 
BAQUI1      ENYNISGLFSAMNEIIFRMKETDAEQYEIKHPNCKNSEGSMVGMVRGRRSWEIIYARVNM 
BRSUI1      ENYNVSGLFSAMNEIIFRMKETTVEKYAISHAICKNSEGSMVGMVRERRSWEVINVRVNL 
BRABO1      ENYNVSGLFSAMNEIIFRMKETTVEKYAISHAICKNSEGSMVGMVRERRSWEVTNARVNL 
RHRUB1      ENYSVSGLFSAMNEIIFRMKESDVERYEILHVNCKSSEGSMVGMVRERRHWEVANARVNM 
RIBEL1      LDYNTGGFFTDLNEIIFRMKESGPEQYDIDRSRAIASEGFIHGMIRNRHIWTGLNMRVNL 
RIPRO1      LDYNTAGFFTDLNEIIFRMKESDPEQYDIDRSRAIASEGFIHGMIRNRHIWTELNMRVNL 
RITYP1      LDYNTAGFFTDLNEIIFRMKESDPEQYDIDRSRAIASEGFIHGMIRNRHIWTELNMRVNL 
RICON1      LDYNTAGFFTDLNEIIFRMKESDPEQYDIDRSRAITSEGFIHGMIRNRHIWTELNMRVNL 
RIFEL1      VQYNTAGFFTDLNEIIFRMKESDPEQYDIDRSRAIASEGFIHGMIRNRHIWTELNMRVNL 
RHETL1      PDYNTVGFFTDLNEIIFRMKESNPEQYEIDKAHAVASEGFIHGMIRNRHIWTELNMRVNL 
RHLEG1      PDYNTVGFFTDLNEIIFRMKESNPEQYEIDKAHAVASEGFIHGMIRNRHIWTELNMRVNL 
EHRUM1      PNYNVAGEFVDMGEIIFRMKESHREQYEIIRNRCIASEGFLIGMIRGRRSWTENNMRVNL 
BABAC1      PNYNVAGQFADMNEIIFRIKESNREQYEIVRNKCVNSEGFLIGMIRGRRSWTDINMRVNL 
EHCAN1      ANYNVRGQFADMNEIIFRMKESTQEQYEIVRNRCMTSEGFLIGMIRARRTWTGKNMRVNL 
EHCHA1      ANYNVAGQFADMNEIIFRMKESTQEKYEIVRNRCMVSEGFLIGMIRGRRTWTDNNMRVNL 
ANMAR1      PDYNVAGGFSDMNEIIFRMKESEAESYEIAHASCMISEALLVGMIRDRKAWTANNVRVNI 
ANPHA1      PRYNVAGVFSDMNEIIFRMKESESEQYEIAHEKCMVSESFLIGMIRERHKWTDNNMRVNI 
WOLBA1      PYYNGAGVFTDMNEVISRMKESDQEQYNIMHAKCMTSEGFLIGMIRERRTWTRNNMRVNL 
WOEND1      PYYNGAGVFTDMNEVISRMKEADQEQYDIMHAKCMTSEGFLIGMIRERRTWTKNNMRVNL 
CAPEL1      KNYDVCGWFSDMNEIIFRMKESSSEYYNIQHKSCVAAEGFMIGMVRERSIWTEGNMRVNL 
GLOXY1      RGYNPAGIFSNINEIIFRMKDSRPEQYKTINTNCMFSEGFMVGMVRERRPWTRFNMRVSL 
GRBET1      KSYNVSGLFSDINEIIFRMKESFAEQYETLTRNCMASEGFMGGMVRARRTWTRINMRVSL 
MAMAG1      KNYNVAGMFSETNEIIFRMKESCPEKYEINNANCMRSEHFMIGMVRERRVWTQINMRVSL 

CAEIIIIMVYDVGLSYDGGSDVSQQFAVPMGTSSSTARVASLGQFSPRADNLAFIVKDLK 
CAAIIIILVYEVGPPSEGGSDVNQAFYVPIGQSSFTARVASLWQFNPKSDNIAFLVKDIG 
CAGIIIINVYDVGLATGGGSDVSQKFHVPIGSSSSTARVASLWQFNSNTDNNVFMVTDIR 
CAGIVIINVYDVGLATGGGSDVSQKFHVPIGSSSSTARVASLWQFNSQTDNNVFMVVDDR 
CAVIIIIIVYDVGQLESGGSDVLPNFAVPIGSSASNARVATPWQRNPRKDSMAFVTRDLA 
CAVIIIIVVYDVGQADKGGSDVVPTFSVSIGKSASNARVATPWQQNPRKDSEAFLTKDLQ 
CAVIIIIAVYDVGQAAAGGSDVLPSFSVPINNSASNARVATGWQRNPKKDSIAFVTKDLQ 
CAVIIIIVVYDVGQAEHGGSDVQPTFSVNINQSASNARVATPWQLNPKKDSIAFVAKDLQ 
CAVIIIIIVYDVGPVENSGSDVLPNFSVPIGQSASNARVATPWPLNPQKDNKAFVTRDVQ 
CAVIIIIIVYDVGRIENGGSDVLPNFPVPIGQSASNARAATPWQKNPWRDNAAFVTDDLR 
CAQIIIIVVYDVGFVDEGGSDVLPSFEVPVGQSASSARAATVWQQNPRRDNFAFVVKDLE 
CAQIIIIVVYDVGFVDEGGSDVLPKFEVPVGQSASSARAATPWQENPRRDNFAFVVKDLE 
CAHIIIVVVYDVGAAPEPGSDVLPNFTVPIGKSAVSARVATPWQRNPRTDNFAPVTKDLR 
CAEIIIVGVFDVGLAPDPGSDVLPQFSVPIGKSASSARVATPWQKNPKTDNFAPATKDLQ 
CAEIIIIAVYDVGQAEEPGSDVIPQFTVPTGKSATSARVATPWQGTPKMDNYAPVVKDLP 
CAEIIIILVYDVGQAEEPGSDVLPRFTVPTGRSASSARVATPWQKNPKMDNFAPIVKDLP 
CAEIIIIAVYDVGQAKNPGSDVMPAFTVAIGRSASSARVATPWQRFPKTDDFAPMVKDLE 
CAEIIIIAVYDVGQAKNPGSDVMPAFTVAIGRSASSARVATPWQRFPKTDDFAPMVKDLE 
CAEVIIIIVYDVGQADGPGSDVMPGFTVPIGKSASSSRVATPWQKNPKADNFAAVVKDLQ 
CAEVIIIIVYDVGQADGPGSDVMPGFTVPIGKSASSSRVATPWQKNPKADNFAAIVKDLQ 
CAEIIIIVVYDVGQPVSAGSDVMPSFAVPIGKSASSARTAAPWQKNPRTDNFAPEVEDLQ 
CAMIGITIVNDVGRLRQGGSDVLPKFEVPSGDTASNARTATHSQKNPFTDNIAFCAKDME 
CAMIGITSVNDVGRTRRGGSDVLPNFQVPSGDTASNARIATHSQENPFKDNIAFLAKDME 
CAMIGITSVNDVGRTRKGGSDVLPNFQVPSGDTASNARIATHSQENPFKDNIAFLAKDME 
CAMIGITSVNDVGRTQRGGSDVLPNFQVPSGDTASNTRIASHSQENPFKDNIAFLAKDME 
CAIIGITSVNDVGKTRRGGSDVLPNFAVPSGDTASNARIATHSQENPFRDNIAFLAKDME 
CALIDITNVHDVGPAKRGGSDVLPNFEVPSGHTASNARIATNNQHNPFKDNLAFCAKDMG 
CALIDITNVHDVGPTKRGGSDVLPNFEVPSGHTASNARIATNNQHNPFKDNTAFHAKDMG 
CAVTVIIIVHDVGTAMEGGSDVLMRFKVPIGGTASSARVATYSQLNPRSDNAAFCVKDYE 
CAVTVIIVVHDVGAALEGGSDVLMRFTVPITKTASSARVATYSQLSPHTDNSAFCVKDFE 
CAVTVIIIVHDVGTACDGGSDVLMKFKVPIGKSASSARVATYAQLNPESDNAAFSVKDFE 
CAITVIIIVHDVGTVLEGGSDVLMQFKVPIGGSASSARVATYAQLNPHSDNAAFSVKDYE 
CAITVIIVVHDVGRAFVGGSDVLMSFGVPIGKTASSARVATYSQANPTCDNEALCVKDFD 
CAVTVIIFVHDVGRVLEGGSDVLMFFIVPIGKTASSARVATYSHANPNSDNAAFCVKDFD 
CAKIVIIVVHDVGAALEGGSDVLMKFSVPFGEIASNARVAVYSQQNPSLDNAAFCVKDLE 
CAKIVIILVHDVGAALEGGSDVLMAFTLPFGQIASNARVAVYSQDNPSLDNAAHCVKDLG 
CATIIILLVYDVGQAKHHGSDVFPTFYVPIGPSAASARIATIWSPNPNLDDLAHNITDLQ 
CAEILITPVYDVGPREECGSDVRPIGRVLIGTSARSARVANYWQHNPDTDNSAKCVRDLG 
CACILIVSVYDVGPSEECGSDVCAPFQVLIGPSATSARVANYWQHNPDTDNGAHCIGDLG 
CAVILILSVYDVGPEGVKGSDVLPQFQVLIGSSATSARIANYWQKSPDTDNGAHCVKDLH 

VT 
VT 
VT 
VT 
VT 
VT 
IT 
LT 
VT 
VT 
VT 
VT 
VT 
VT 
VT 
VT 
VT 
VT 
VT 
VT 
VT 
IT 
IT 
IT 
IT 
IT 
IT 
IT 
VT 
VT 
VT 
VT 
VT 
VT 
VT 
VT 
MT 
VT 
VT 
VT 
