# Supplementary material for: Detecting lateral gene transfers by statistical reconciliation of phylogenetic forests
Source: BMC Bioinformatics. 2010 Jun 15;11:324. doi: 10.1186/1471-2105-11-324 (PMC2905365; doi:10.1186/1471-2105-11-324)
Supplement: Additional file 1 — The 330 simulated alignments and corresponding gene trees (true and ML) along with the 40-taxa reference species tree. [file 1471-2105-11-324-S1.ZIP › simulated_dataset_prunier/seqdata119.fas.phy_tf.tree]

((((((((AGTUM1:0.09660728,SIMEL1:0.15224803)94.291419:0.072222238,RHRUB1:0.17971661)56.23014:0.022863677,((BAHEN1:0.0015843913,BAQUI1:0.022031499)100:0.15960258,(BRABO1:0.013114818,BRSUI1:0.0094445666)99.396443:0.095292281)51.557654:0.022628555)33.333299:3.8436294e-07,(MELOT1:0.14773448,MESOR1:0.049558898)88.720798:0.035315105)90.766859:0.069783456,(NIHAM1:0.03205801,RHPAL1:0.062189345)99.259102:0.21969535)75.462794:0.053130959,(((JANNA1:0.18519871,(SILIC1:0.15696235,SIPOM1:0.073145826)86.077791:0.05008824)33.430156:0.0011161537,RODEN1:0.14304009)59.568197:0.017835238,(PADEN1:0.13142699,RHSPH1:0.18193487)64.915979:0.042092926)99.972403:0.24461912)53.257453:0.029779257,(((BRJAP1:0.034315652,MAMAR1:0.032556994)98.589647:0.26061227,HYNEP1:0.45047259)33.35987:8.5050985e-05,CACRE1:0.28538941)99.982107:0.324917)91.772801:0.12041733,((((ANMAR1:0.24050096,ANPHA1:0.10352148)75.460249:0.081824642,(BABAC1:0.095658024,((EHCAN1:0.074910655,EHCHA1:0.045645079)84.364414:0.062892754,EHRUM1:0.10339983)46.344531:0.027276899)94.973534:0.10076193)76.841897:0.042471913,(WOEND1:0.091089608,WOLBA1:0.0056534538)99.902886:0.20774117)63.682032:0.06993579,((RHETL1:0.009231128,RHLEG1:0.017212407)72.230852:0.11755464,(RIBEL1:0.098601807,(((RICON1:0.03192327,RIFEL1:0.051220872)33.333448:8.982421e-07,RIPRO1:0)33.426321:8.6575608e-05,RITYP1:0.0077339584)66.434777:0.018268414)76.566684:0.084143259)100:0.56902394)93.940043:0.15678828,(CAPEL1:0.58940573,((GLOXY1:0.31772047,GRBET1:0.17690337)84.851974:0.13220279,MAMAG1:0.18576376)96.09496:0.20215448)60.564286:0.049245709);
