# Supplementary material for: Detecting lateral gene transfers by statistical reconciliation of phylogenetic forests
Source: BMC Bioinformatics. 2010 Jun 15;11:324. doi: 10.1186/1471-2105-11-324 (PMC2905365; doi:10.1186/1471-2105-11-324)
Supplement: Additional file 1 — The 330 simulated alignments and corresponding gene trees (true and ML) along with the 40-taxa reference species tree. [file 1471-2105-11-324-S1.ZIP › simulated_dataset_prunier/seqdata12.fas.phy]

40	290
GLOXY1      QTAHPWTVAYRNAIPRQIDNKAARQAIGDKPTGKSVAERIENIQYTDYPMPASFSYDHFG 
GRBET1      RTAHPWTIAYRNAIPRQIDSKAPREAIGNEPDGKSIADRLKNIERTDYPMPASLAYEHYT 
RHRUB1      RTANLWTVQYRNAIPKEIENKPARPAYRDKPEAKLIADRLLNIQPTDHPFPASLGYEHFA 
MAMAG1      RTAHPWTVLYRNAIPKAIEEKPARQAIRDRPEAKSVADRLANIEVTDHPFPASNAYDHFS 
ANMAR1      QTAHPWTKIYRNAIPKPIEKKPARGAIRDTPEAKSVADRLANIEATDYPFPASLAYDHFS 
ANPHA1      QTAHPWTVIYRNAIPKAIEDKPARSAIRDQPEAKSVADRLVNIDATDYPFPAGFIYDHFT 
CACRE1      QTAHLWTVVYLNAIPRQIDQKVARLATKEKPDAKTVADRLANIKPTDYPPPANLTYDHFV 
HYNEP1      NTAKPWTVEYRNAIARQIDHKVAREAIKDRPDAKTVADRLGNIQPTDYPMPASLKYDHFV 
MAMAR1      QTAHPWNIVYRNAIPKQVDWKVAREAIKDRPGAKTVADRLANIGPTGYPMPATLTYDQFI 
JANNA1      QTAHPWTLVYRNAIPRQIDFKAAREAIRDKPLAKTEADTIANIQPTDYPDPAHLLYDHFA 
RODEN1      QTAHPWTPVYRNAIPRQIDYKAAREAIRDKPIAKTEADRIENIQPTDYPDPAHLRYDHFN 
SIPOM1      QTAHPWTLAYRNAIPKQIDYKAAREAIRDGPIAKTEADRIENIQPTDYPMPAHLSYDHFA 
SILIC1      HTAHPWTLIYRNAIPKQIDYKAAREGIRDKPIAKTEADQIENIQPTDYPDPAHIDYDHFA 
PADEN1      QTAHPWTLVYRNTIPREIDCKAARQAIRDGPLAKTDADRIANIQQTDYPAPAHLDYEHFS 
RHSPH1      QTAVPWTLVYRNAIPRQIDYKAARDAMRDAPLVKTEADRIANIQPTDYPNPAHLNYDHFA 
RIBEL1      QTAHPWTPVYENAIPKIVDKRAARDAARDAPEAKAIADRLNNIGPTDYPMPASSCYEHFF 
RIPRO1      QTAHPWTPVYENAIPKIVDKRAARDAARDAPEAKTLADRLNNIGPTDYPMPASSCYENFF 
RITYP1      QTAHEWTPVYENAIPKIVDKRAARDAARDAPEAKTLADRLNNIGPTDYPMPASSCYENFF 
RICON1      QTAHPWTPVYENAIPKIVDKRAARDAPRDAPEAKTLADRLENIGPTDYPMPASSCYENLF 
RIFEL1      QTAHPWTPVYENAIPKIVDMRAARDAARDAPEAKTLADRLNNIGPTDYPMPASSCYENFF 
EHRUM1      QTGYPWTPIYRNAIPRRIDPRAARDAIRDSPEAKILADSLANIAGSDYPMPAGHPYEHFM 
EHCAN1      QTGYPWTPIYANAIPRRIDPRAARDAIRDSPGAKILADRLSNIGGSDYPMPAGYPYEHFP 
EHCHA1      QTGYPWTPIYRNAIPRRIDPRAARDAIRDSPGAKILADRLANIGGSDYPMPAGYPYEHFA 
WOLBA1      STGYPWTPTYRNAIPRRVDGRAAREAIHDEPDAKLIADKVTNITGSDYPMPATYFYEHFV 
WOEND1      STGYPWTPTYRNAIPRRVDGNAAREAIHDEPDAKIIADKVVNICGSDYPMPATYFYEHFV 
BRJAP1      QTGYPWTPVYRNAIPRELDSRAARNSIRDEPAAKNIADRLANIGQTDYPMPASNHYGHYG 
RHPAL1      QTGYPWTPIYKNAIPKNLDSRAARNSIRDEPDAKNIADRSANIGQTDYPLPASSNYEHYG 
NIHAM1      QTGYPCTPIYRNAIPRNLDQRAARNSIRDEPDAKNIADRLANIGQTDYPMPASSNYEHYG 
SIMEL1      RTGFPWTKVYRNAIPRRLDPRAARDAIRDKPEAKIIADRLANIGQTDFPMPASGNYENWG 
AGTUM1      RTGYPWTRVYRNAIPRRLDPRAARNAIRDAPETKIIADRLANIGQTDFPMPASGNYENWG 
RHETL1      RTGYPWTRVYRNAIPRRLDPRAARNAIRDAPEAKIIADRLANIGQTDFPMPASGNYENWG 
RHLEG1      RTGYPWTRVYRNAIPRRLDPRAARNAIRDTPEAKIIADRLANIGQTDFPMPASGNYENWG 
MELOT1      RTGYPWTVIYRNAIPKQLDHKAARDAIRDNPEAKILADRLNNIGKTDYPMPANQSYENYG 
MESOR1      RTGYPWTPIYRNAIPKRLDNRAARDAIRDCPEAKILADRLSNIGMTDYPMPASKEYENYG 
BABAC1      RTGYPWTLVYRNAIPRRLDYRAARDAIRDAPEAKIIADRLANIGQTDYPMPASNSYENFG 
BAHEN1      GTGYPWTLVYSNAIPRRLDYRAARDAIRDAPEAKIIADRLANIGQTDYPMPASNSYENFG 
BAQUI1      GTGYPWTLVYRNAIPRRLDYRAARDAIRDAPEAKIVADRLDNIGQTDYPMPASNSYENFG 
BRSUI1      RTGYPWTLIYRNAIPRRLDERAARDALRDGPGAKHIAERLINIGQTDYPMPASNRYENYS 
BRABO1      RTGYPWTLIYRNAIPRRLDERAARDALRDGPGAKHIAERLINIGQTDYPMPASNRYENYS 
CAPEL1      QTGYPWTPIYRNAIPKRIDNRAAREAIRDEPDAKIIADRLANIYETDYPMPASNNYEHFG 

HTIPFFEVPGHKHETNPNSLKQYLERPDTWVHMGLKLTMILRFYVKNALSMGTCRYEYEN 
HTIPFYEVPGHKHETNPNSLKQYLEKPDTWVHMGVKLTMILAFYQKNARGMGTCRYDCEN 
HAIAFQNVPGHKHETNVNSLKQYLERPDTWVHMGIKLSMNLNFYYKNAFAMGTCRHQCEN 
HEIAFVKVPGHKHETNCLSLKQYLERPDTWVHMGIKLTMILSFYLKNAFAMGTCRYRCEN 
HAIAFVYVPGHKQETNCLGLKQYLELPDTWVHMGIKLTMINCFYNKNAFGMGTCRYKCEN 
HTIAFVYVPGHKQETNALGLKLYLERPDTWVHMGIKLTMITCFYHKNAFGVGTCRYRCEN 
HTIAFFEVPGHKRETNGNSFKQYLERPDTWVHMGVKLSMILCFYYKNALLMGSCRYECEN 
HTIAFFEVSGHKRRTNSNSFKQYLERSDTRVHMGRKLSMILCFYYKNALAVGTSRYECEN 
HSIAFYEVPGHKDRTNTNSVKQYLERPDTWVHFGVKLSMILCFYFRNAFAMGTCRYECEN 
HTIAFNEVPGHKRGTNSTSFKQYLERPDTWVHMGVKLTMILCFYFKNALEMGTCRYECEN 
HTIAFFEVPGHKRGTNNTSFKQYLERPDTWVHMGIKLTMILCFYYKNALAMGTCRYECEN 
HTIAFFEVPGHKRGTNNTSFKQYLERPDTWVHMGIKLTMILCFYYKNALAMGTCRYECEN 
HTIAFFEVPGHKRGTNNTSFKQYLERPDTWVHMGVKLTMILCFYYKNALAMGTCRYECEN 
HTIAFFEVPGHKKGTNNTSFKQYLEPPDTWVHMGVKLTMILCFYYRNALAMGTCRYSCEN 
HTIAFLEVPGHKRGTNNTSFKQYLERPDTWVHMGVKLKMILCFYHKNALAMGTCRYSCKN 
SCIAFMEVPGHKMKTNSKPLKQYLEGPDTWVHMGIKLTMILSFYLNNAIVIGTCRYAADN 
SCIAFLEVPGHKMKTNSKPLKQYLEGPDTWVHMGIKLTMILSFYLNNAIVIGTCRYEADN 
SCIAFLEVPGHKMKTNSKPLKQYLEGPDTWVHMGIKLTMILSFYLNNAIVIGTCRYEADN 
SCIAFLEVPGHKMKTNSKPLKQYLEGPDTWVHMGIKLTMILSFYLNNAIVIGTCRYEADN 
SCIAFLEVPGHKMKTNSKPLKQYLEGPDTWVHMGIKLTMILSFYLNNAIVIGTCRYEADN 
YTIAFFEVPGHKMETNANKLKPYLEAPDTWVHMGIKLNMILNFYQNNAIVIGTCRYICDN 
HTIAFFEVPGHKMETNHNKLKPYLEAPDTWVHTGIKLNMILSFYLNNATIIGTCRYSCDN 
HTIAFFEVPGHKMETNANKLKPYLEAPDTWVHMGIKLNMILKFYLNNAIVIGTCRYSCDN 
HVIAFVEVPGHKMATNGNCLKPYLEAPDTWVHMGIKLTMILAFYLNNAIVIGTCRYDCEN 
HVIAFIEVPGHKMETNDDCLKPYLEAPDTWVHMGIKLTMILAFYLNNAIVIGTCRYHCEN 
HTIAFVEVPGHKMETNANSLKPYLEAPDTWVHMGIRLTMILSFYVNNAIIIGTCRYKCEN 
HTIAFLEVPGHKMETNVNSLKPYLEAPDTWVHMGIRLTMILSFYVNNAIVIGTCRYQCNN 
HTIAFFEVPGHKLETNGNSLKPYLEAPDTWVHMGIRLTMILSFYVNNAIIIGTCRYQCDN 
HTIAFFEVPGHKMETNPNSLKSYLEAPDTWVHMGVKLTMILSFYKNNAIVIGTCRYECDN 
HTIAFFEVPGHKMKTNPNSLKSYLEAPDTWVHMGIKLTMILSFYKNNAIVIGTCRYECDN 
HTIAFFEVPGHKMETNPNSLKSYLEAPDTWVHMGIKLTMILSFYTNNAIVIGTCRYECDN 
HTIAFFEVPGHKMETNPNSLKSYLEAPDTWVHMGIKLTMILSFYTNNAIVIGTCRYECDN 
HTIAFFEVPGHKCGTNVMSLKSYLEAPDTWVHMGVKLTMILSVYKNNADVIGTCRYECDN 
HTIQFFEVPGHKMGTNLASLKSYLETPDTWVHMGVKLTMILRVYKNNAIVIATCRYVCDN 
NTIAFYEVPGHKVGTNSASLKSYLEAPDTWVHMGIKLTMLLSVYKNNAIVIGTCRYVCDN 
NTIAFFEVPGHKVGTNSSSLKSYLEAPDTWVHMGIKLTMILSVYKNNAIVIGTRRYVCDN 
NTIAFFEVPGHKVGTNSSSLKSYLEAPDTWVHMGIKLTMILSVYKNNAIVIGTRRYMCDN 
HTIAFFEVPGHKMETNSNSLKSYLEAPDTWVHMGIKLTMILSVYEDNAIVIRTCRYICDN 
HTIAFFEVPGHKMETNSNSLKSYLEAPDTWVHMGIKLTMILSVYEDNAIVIRTCRYICDN 
HPIAFFEVPGHKMMTNADSLKPYLEAPDTWVHMGIKLTMILAFYLNNAIVIGTCRYDCDN 

DLIYAGAFVSEFKFERTELRSVNAERILRFLKETRLSEAYKNKMTFFTAGDPYLTAVMKS 
DLIYAGALVSEFKWEATEIRTVNTERILRFLAATKLSEAYKNKMTFFTAGDPYLTSVMKS 
DSIYAAAYPSEFSWEETDTKSVNAERILLLSKGTKLSKAYKNKMTFFHAGDPFMTTIAKN 
DMIYAAAYLSEFLWEATELEAVNAERILKFYKDTWLSKAFKNKMTFFHAKDKFMTNIAKN 
DIIYAVAYMSEFLWEATEIRSVNAERIMKFYKATKLSKAFKNKMTFFNAGDSFFTNIAKN 
DIIYAVAYMSEFFREATEIESVNAERILKFYQSTRLSKAFKNKMTFFKAGDRFLTNIAKN 
GMIYGPAYCSEFRWEATPITSVNAERILTFLENTRLSEAFKNKMTFFTAGDPFVTNVVKS 
GMIYANAYCSEFRWEATQIEHINAERILTFLDQTKMSEAFKNKMTFFSAGDAFATNVAKS 
GMIYAHAYCSEFRWEATEITRVNAERILTFLEQTRLSEAFKNKMTFFTAGDMSVTDVAKS 
GMIYAPAYCSEFQWEATRISNVNAERILTFARITGLSEAYKSKMTFFSAGDPFFTSVAKS 
GIIYAPAYCSEFIWEATRYSTVNAERILTFCRVTRLSEAYNSKMTFFSAGDPFATSVLKS 
GMIYAPAYCSEFKWEATRISTVNAERILTFPRATRLSEAFKSKMTFFSAGDPFLTSVAKS 
GMIYAPAYCSEFKWEATRISSVNAERILSFTKVTRLSEASKSKMTFFSAGDPFFTSVAKS 
GMIYAPAYCSEFNWGATRLNTVNAERILTFSRVTRMSEAYKNKMTFFSAGDTFLTSMAKS 
GMIYAPAYHSEFSWEATRISSVNAERILTFAKVTRLSEAYKNKMTFFSAGDPFLTSMAKS 
DSIYANAYPSEFCWETTESKKVNAERILTFIKNTCLSEAYKNKMTFFDAGDSFLTNISKY 
DSIYANAYPSEFYWETTESKKVNAERILTFLKNTCLSEAYKNKMTFFEAGDSFQTNISKS 
DSIYANAYPSEFYWETTESKKVNAERILTFLKNTCLSEAYKNKMTFFEAGDSFQTNISKS 
DSIYANAYPSDFYWETTESKKVNAERILTFLKNTCLSEAYKNKMTFFEAGDSFQTNIPKS 
DSIYANAYPSEFYWETTESKKVNAERILTFLKNTCLSEAYKNKMTFFEAGDSFQTNISKS 
DIIYASAYLSEFIGEATQINFVHAERILSMLKETHLSEAYRNKMTFFSAGDSFITNISKS 
DIIYASAYLSEFNGEATQIKFVNAERILTMFKGTHLSEAYRNKMTFFSAGDSFITNISKS 
DIIYASAYLSEFNGEATQIRFVNAERILTMFRETHLSEAYRNKMTFFSAGDSFITNISKS 
AIIYAAAYLSEFNWEATQLRFVNAERILIMLKETHLSETYRNKMTFFVAGDALVTSITKS 
AIIYAAANLSEFGWEATEVRFVNAERILIMLKETHLSETSRNKMTFFVAGDALITAITKS 
DIIYAAAFLSEFLWEATQVRFVNAERILSVLKDTHLSEAYRNKMTFFSAGDTFITSIRKS 
DIIYAAAFLSEFIWEATQVRFVNAERILAVLKDTQLSEAYRNKMTFFSAGDTFITSIRKS 
DIIYAAAFLSEFMWEATQVRLVNAERILAVLKDTHLSEAYQNKMTFFSAGDTFITSIRKS 
DIIYAAAYLSEFVWQDTQIRFVNAERILAILSETHLSEAYRNKMTFFTAGDSFLTNITKS 
DIIYAAAYLSEFFWQATQIRFVNAERILAILKETHLSEAYRNKMTFFSAGDNYITNITKS 
DIIYAAAYLSEFYWQTTQIRFVNAERILAILKETHLSEAYRNKMTFFKAGDSFVTSITKS 
DIIYAAAYLSEFYWQTTQIRFVNAERILAILKETHLSEAYRNKMTFFKAGDSFITSITKS 
DIIYAAAYLSEFKWQATQIRCVNAERILAILTDTQLSEAYRNKMTFFTAGDSFTTNISKS 
DIIYAAAYLSEFRWRATQISCVNAERILATLVKTHLSEAYRNKMTFFKASDSSITRIFKS 
DIIYAAAYLSEFKWQATQIKFVNAQRILTVLRETHLSEAYRNKMTFFSAGETFITNIGKT 
DVIYAVAYLSEFKWQATQIKFVNAQRILAVLKETHLSEAYRNKMTFFSAGETFITNIGKT 
DIIYAVAYVSEFKWQATQIKFVNAQRIFAVLRETHLSEAYRNKMTFFSAGETFITNIGKT 
DIIYAMAYLSEFQWQATQIRFVNAERILAILRDTNLSEAYRNKMTFFSAGENFVTNISKS 
DIIYAMAYLSEFQWQATQIRFVNAERILAILRDTNLSEAYRNKMTFFSAGENFVTNISKS 
DIIYAGAYLSEFDWEATQINFVNAERIDTVLKETQLSEAYRNKMTFFSAGDSFIARIYKS 

KVPCSRSPRHTTYNLVPLTDQPDVQEGIEDCKDPEPVCALGDFWDIVALGLDFARKSYHR 
KLPCVRSPQHTTYNLVSLTEQPDTQEGKDDCKDPEPVCALTDFWDRDALGLLFGRKSYHR 
KVPCDKSPHHTPYNLVKLTPQPDPQEQLADCKDAEAVCAITDFWDLDALKLSFSRKSYHR 
ALPCNKSPHNTPYNLIPLTLQPDEQEQLSDCRDPESVCALTDFWEIYALKLSFVGKHFHR 
SLPCNKSPHNTPYNLIDLTGQPNEQEQLADCRDSESVCALADFWGVIALKLAFIGKHFHR 
SLPCNKSPHNTPYNLIALTLQPDEQEALADCRDPESVCALADFWGVIALKLWFVGKHHHR 
RVPCARTPHNTPYNLVSLTLQPDTQEVLENCKDPEPVCALSDFWSQDALELSFARKSYHR 
RLPCARTPHHTPYNLVELALQPDTQEVLDDCKDIEPVCALADFWSQDALELGFGRKSYHR 
KLPCTRTPHDTPYNLVTLTLQPDGQERLGDCRDPEPVCALADFWSQKALELGFGRKPYHR 
ELPCARTPHNTPYNLAQLTLQPDEQEVLDDCKDLEPVCALVDFWSQDALELSFSRKSYHR 
ELPCARTPHSTPYNLAKLTLQPDEQEVLDDCKDLEPVCALSDSWSQDALELSFSRKSYHR 
ELPCARTPHHTPYGLAQLTLQPDQQEVLEDCKDLEPVCALADAWSLDALELGFIRKSYHR 
ELPCARTPHNTPYGLAKLTLQPDEQEVLEDCKDLEPVCALVDFWSQDALELSFSRKSYHR 
ELPCARTPHTTPYNLVGLTFQPDDQEVLNDCKDLEPVCALADFWSQDALDLPIGRKSYHR 
KLPCARTPHVTPYNMVQLTFQPDEQEVLDMCKDLEPVCALADFWSEDAIDLSFGRKSYHR 
GLPCSRTPKLTPFNLVQLATQLDQQELMDDCSDLEGVCALIDFWPEEALDLPFGRKSSYR 
GIPCSRTPKFTPFNLVQLASQLDHQELMDDCSDLEGVCALIDFWPEEALDLTFGRKTSYR 
GIPCSRTPKFTPFNLVQLASQLDHQELMDDCSDLEGVCALIDFWPEEALDLTFGRKTSYR 
GIPCSRTPKYTPFNLVQLASQLDHQELMDDCSDLEGVCALIDFWPEEALDLPFGRKTSYR 
GIPCSRTPKYTPFNLVQLATQLDHQELMDDCSDLEEVCALIDFWPEEALDLPFGRKTSYR 
RLPCARTPRWTPYNLVPLNLQPDVQELMDDCSDSEGVCALVDFWGKDALDLTFRRKSSHR 
RLPCARTPRWTPYNLVPLNLQPDVQELMEDCSDSEGVCALVDFWAKDALDLTFRRKSSHR 
RLPCARTPRWTPYNLVPLNLQPDIQELMENCSDSEGVSALVDFWAKDALDLAFRRKSSHR 
KLPCARTPRFTPYNLVPLNYQPDSQELIDTCSDKCGVCALVDYWAEDALDLTFKRKSSHR 
KLPCARTPRFTPYNLVPLNYQPDSQELIDTCSDKEGVCALVDYWADDALDLTFKRKSSHR 
KIPCERDPRSTPCNLVLLHFQPDNQEIMEECADQEGVCALTDFWPERALELTFERKSAHR 
KIPCERDPRYTPCNLVILHFQPDGQELMDECADKEGVCALTDFWPERALDLTFDRKSSHR 
KIPCERDPRYTPCNLVLLHFQPDNQELMDECSDKEGVCALTDFWPERALDLTFDKKSSHR 
KMPCARTPRLTPCNLVTLHFQPDTQELVDDCLDQEGVCALIDFWAEDALDLAFKRKSTHR 
KLPCENTPRLTPCNLVLLHFQPDTQELVDDCSDQEGVCALVDFWAEDALDLGFKRKSSHR 
KLPCERTPRLTPCNLVTLHFQPDTQELLDDCSDQEGVCALVDFWAEDALDLGFIRKSSTR 
KLPCERTPRLTPCNLVTLHFQPDTQELLDDCSDQEGVCALVDFWAEDALDLGFIRKSSTR 
KLPCERTPRITPGNLVTLHFRPDDQELMDDCSDQEGVCALVDFWTEDALDLTFRRKTCHR 
KLPCERTPRFTPGNLVTLHFSPDYQEQMDDCSDMEGVCALMDFWPEDALDLTFRRKSCHR 
KLPCERTPRFTPGNLVTLHLQPDGQELMEDCTDKEGVCALIDFWPEEALDLSFERKSCHR 
KLPCERTPHFTPGNLVTLHLQPDSQELMEDCTDQEGVCALLDFWPNEALDLNFDRKSCHR 
KLPCERTPHFTPGNLVALHLQPDSQELMEDCTDQEGVCALIDFWPEEALDLNFDRKSCHR 
KLPCERTPRFTPGNLLPLHLQPDPQELMEDCTDQEGVCALVDFWPEEALDLTFRRKSCHR 
KLPCERTPRFTPGNLLPLHLQPDPQELMEDCTDQEGVCALVDFWPEEALDLTFRRKSCHR 
LLPCERIPRFTPCNLILVHFQPDAQELMDDCSDQEGVCALIDFWPEDALDLTFFRRSSHR 

AGRSAIMAALSQIMNLKANQTANLHTHKERFRNGDFDANQKGERIMPYGA 
ARRSSIMAALDRMMDLKANQTANLHTHKDRFRNGDYEANQEGERIMPYGA 
AGRPNIMAALKQMMNLKANQTANLHTHAESFRNEDEAANQDGDRVMEYGV 
AGRAAIMAAFKQMMNLKANQTANLHTHKLRFRNADEDANQSGSRVMPYGA 
AGKADIMAAFKNMMNLKANQTGNLHTHKFRFRNADDEANAAGARVMPYGS 
AGKAAIMAAFKSMMNLKANQTANLHTHKFRFRNADEEANQTGARVMPYGT 
AGRSAIMAAARKMMDLKANQTANLHTHKDRFRNADDETNQTGDRIMPYGT 
AGRSAIMSAPRRMMDLKANQTANIHTHKARFRNADDEVNQQGDRIMPYGT 
AGRSGIMAALGRMMDLEANQTANLHTHKARFRNADDEVNQKGDRIMPYGA 
AGRAAIMAAIDRMMDLKANKTANLHTNKIRFRNADDAVNQPGDRFMPYGA 
AGRSAIMAALERMMDLKANKTANLQTNKIRFRNADDAVNQPGDRFMPYGA 
AGRSAIMAALDRMMDLKANKTANLHTNKIRFRNADDAVNQPGDRLMPYGA 
AGRSAIMAALDRMMDLKANKTANPHTNKIRFRNADDSVNQPGDRFMPYGV 
AGRSAIMGALKRMMDLKANKTANLHTNKIRFRNADKAVNQPGARFMPYGA 
AGRSAIMAALRRMMDLEANKTANLHTNKLRFRNADDAVNQAGDRFMPYGA 
AGKSVIMAALKRNMELKANQTANLHTSNPRFRESDGEINQEGDRAMPYGN 
AGKSVIMRALSRDMELKANQTANLHTSKPRFRESDGEINQEGDRAMPYGN 
AGKSVIMRALSRDMELKANQTANLHTSKPRFRESDGEINQEGDRAMPYGN 
AGKSVIMAALKRDMELKANQTANLHTSKPRFRESDGEINQEGDRAMPYGN 
AGKSVIMAALKRDMELKANQTANLHTSKPRFRESDGEINQEGDRAMPYGN 
AGRSAIMAALKQMMELKANQTANLHTSKERFRNADAQVNQDGDRVMPYGA 
AGRSGIMAAIKQMMELKANQTANLHTSKERFRNADGQTNQDGDRVMPYGA 
AGRSGIMAAMKQMMELKANQTANLHTSKERFRNADGQTNQDGDRVMPYGA 
ANRFKIMAALKRLMDLGANQTANLHTSKARFRNADREVNQDGDRVMPYGA 
ANRFKIMAALKRLMDLGANQTANLHTSKARFRNADKDVNQEGDRVMLYGA 
AGRSNIMAALKRMMDLKANQTANLHTIKDRFRNADDQVNQDGDRVMPYGA 
AGRSNIMAALQRMMDLRANQTANLHTIKDRFRNADNQVNQDGDRVMPYGG 
AGRSNIMAALKRIMDLRANQTANLYTIKDRFRNADDQVNQDGDRVMPYVA 
AGRSTIMAARRKLMDLKSNQTANLHTSESRFRNADEHVNQDGDRVMPYGN 
AGRSAIMAARRKLMDLKANQTANLHTSEARFRNADDQVNQDGDRVMPYGN 
AWRSAIMAACRKLMDLKANQTANLHTSEARFRNADDRVNQDGDRVMPYGN 
AWRSAIMAACRKLMDLKANQTANLHTSEQRFRNADDRVNQDGDRVMPYGN 
AGRSEIMAARRRLMNLKANQTANLHTMKGRFRNADSQVNQEGNRVIPYGQ 
AGRSAIMAARRRLMNLKANQTANLHTMKDRFRKADLGVNQPGNRVIPYGK 
AGRSAIMAARRRLMDLKANQTANLHTMKPRFRNADGQVNQGGSRVIPYGQ 
AGRSAIMAARRRLMDLKANQTANLHTMKPRFRNADGQVNQGGARVIPYGQ 
AGRSAIMAARRRLMDLKANQTANLHTMKPRFRSADGQVNQGGARVIPYGQ 
AGKTAIMAAKRRLMDLKANQTANLHTMKARFRNADSQVNQGGARVIPYGQ 
AGKTAIMAAKRRLMDLKANQTANLHTMKARFRNADSQVNQGGARVIPYGQ 
AGRSAIMAALKRMMDLKANQTANLHTSKARFRNADNPVNQDGDRVMPYGT 
