# Supplementary material for: Detecting lateral gene transfers by statistical reconciliation of phylogenetic forests
Source: BMC Bioinformatics. 2010 Jun 15;11:324. doi: 10.1186/1471-2105-11-324 (PMC2905365; doi:10.1186/1471-2105-11-324)
Supplement: Additional file 1 — The 330 simulated alignments and corresponding gene trees (true and ML) along with the 40-taxa reference species tree. [file 1471-2105-11-324-S1.ZIP › simulated_dataset_prunier/seqdata12.fas.phy_tf.tree]

((((((AGTUM1:0.026049497,(RHETL1:0.003322961,RHLEG1:0.0081515639)100:0.043526043)34.067068:0.0013887836,SIMEL1:0.083287677)99.741423:0.072501529,(((BABAC1:0.02906701,(BAHEN1:0.018656478,BAQUI1:0.027385438)93.881702:0.022041509)99.532378:0.069209613,(BRABO1:0,BRSUI1:0)100:0.11902881)87.633854:0.041394855,(MELOT1:0.097454264,MESOR1:0.15764799)92.055726:0.05325233)97.641534:0.049169749)99.215943:0.058354836,(BRJAP1:0.064582534,(NIHAM1:0.044909471,RHPAL1:0.05689993)59.123534:0.013179621)100:0.12604258)62.171149:0.013540709,CAPEL1:0.12815017)88.771862:0.035412307,((((((ANMAR1:0.11738649,ANPHA1:0.093146131)99.532545:0.11323098,MAMAG1:0.073091317)98.768657:0.15496587,RHRUB1:0.26790359)99.711508:0.16652781,(GLOXY1:0.15761615,GRBET1:0.16496357)99.930298:0.14683872)74.354386:0.043208967,((CACRE1:0.13069947,(HYNEP1:0.13880677,MAMAR1:0.19404713)55.735147:0.013682676)93.251681:0.043611037,((JANNA1:0.060873058,(RODEN1:0.072508651,(SILIC1:0.061557948,SIPOM1:0.064413716)68.340838:0.01244006)59.37776:0.0076390694)92.948431:0.023569321,(PADEN1:0.13815079,RHSPH1:0.095611005)73.644483:0.022205273)99.93391:0.13146991)87.04561:0.047816043)100:0.2213007,(RIBEL1:0.033281713,((RICON1:0.01935726,(RIPRO1:0,RITYP1:0.0036060399)97.48289:0.014842555)48.329327:0.0028604924,RIFEL1:0.0081766625)87.565422:0.030153981)100:0.33862582)93.631035:0.079620917,(((EHCAN1:0.038974717,EHCHA1:0.0261439)90.02375:0.024728934,EHRUM1:0.057504107)99.984682:0.091869756,(WOEND1:0.068275673,WOLBA1:0.023583559)100:0.20519864)69.047713:0.018383183);
