# Supplementary material for: Detecting lateral gene transfers by statistical reconciliation of phylogenetic forests
Source: BMC Bioinformatics. 2010 Jun 15;11:324. doi: 10.1186/1471-2105-11-324 (PMC2905365; doi:10.1186/1471-2105-11-324)
Supplement: Additional file 1 — The 330 simulated alignments and corresponding gene trees (true and ML) along with the 40-taxa reference species tree. [file 1471-2105-11-324-S1.ZIP › simulated_dataset_prunier/seqdata120.fas.phy]

40	167
GLOXY1      KICWTTESVTSDQRFLLELTHELSGDLIVVPAGLPARVVSNARICNNYVAVKFHHTLETK 
GRBET1      KICYTTEDVTSDQRFLLDLTQELSGDLITVPAGLPARVVSNERICGSYVAVKFDNIVETK 
CACRE1      KICYSSEEMTSEQRSLLLMTKDQSGDLVIVPAGLTADVVSNGRICANFVAIMFEEKFAMK 
HYNEP1      RVCYTTEQVTSDQRSLLDLTQELSGDLVIVPAGLPADVVSNDRICGKFVGIMFEDKFETK 
MAMAR1      KICYKTEEVTSDQRSLLNMTQNLSGDLVIVPSGLSADVVSNDRICGKFMAIMFEDTSETK 
RODEN1      KICYAVDEVTSDQRTLLNLTLSLSPDILFLQAGLAAQVVSNERICKTFVAIIYQSHFKTK 
SIPOM1      KICYAVDEVTSEQRTLLSLTLGLSPDILFVQAGLAAQVVSNDRICRTFVAIIYESHFKTK 
SILIC1      KICYAEDEVTSDQRTLLGLTLSLSPDILFVQAGLAAQIVSNDRICRNFVAIIYEVHFKTK 
PADEN1      KICYSVEKVTSDQRTFLDLTLQLSPDILYVSAGLEAQVVSNDRICKTFVAIMYDTHFKTK 
RHSPH1      KICYAVDEVTTDQRTLLNLTLQLSPDILFVSAGLEAQVVSNDRICKTFVAIMYESHFKTK 
BRJAP1      EICYTGEEVTNGQRILLSLTQELSGDLVWVSAGLPADVVSNDRFCGAFVAIMFEEEYESK 
RHPAL1      EICYTGEEVTNGQRVLLSLTQELSGDLIWVSAGLPADVVSNDRFCGAFVAIMFNEEYESK 
NIHAM1      EICYDGEEVTNGQRILLGLTQELSGDLVWVSAGLPADVVSNDRFCGAFVAIMFEEEYEPK 
SIMEL1      EICYDAEDVTNEQRPLLHLTQELSTDLLAVSSSLPAEVVSNDRFCSMVVAIMFDELFDAK 
AGTUM1      EICYVTQRVTNEQRPLLHLTQELSTDLLAVSAGLPADVVSNDRFCGVFVAIMFDEEFEAK 
RHETL1      EICYITQDVTNEQRPLLHLTQELSTDLSAVSAGLPADVVSNDRFCGIFVAIMFDEEFEAK 
RHLEG1      EICYVTQDVTNEQRPLLTLTQELSTDLSAVSAGLPADVVSNDRFCGIFVAIMFDEEFEAK 
MELOT1      EICYASDEVTNDQRPLLKVTAELSTDLVLVSVTLPADVVSNDRFCGIFVAIMFEGKFEAK 
MESOR1      EVCYATDEVTNDQRPLLQLTDELSTDLALVSVTLPADVVSNNRFCGTFVAIMFEGGFEAK 
BRSUI1      EICYVSEEVNNDQRPLLHLTQDLSTDLIMVSSGLAADVVSNDRLCGTFVAIMFEGDFDAK 
BRABO1      EICYVSEEVNNDQRPLLHLTQDLSTDLIMVSSGLAADVVSNDRLCGTFVAIMFEGDFDAK 
RHRUB1      KICYSAGEVINDQRYLLGLTREKSGDITIVPAGLPAEVVSNDRICGSFVAIMFEERVETK 
RIBEL1      KICYTPTEATSQQRLLLNFTGEGSGDLSVVPSGLPACVVSNERICNTFVPIMFTAFSDSK 
RIPRO1      KICYVPTEATSQQRLLLNFTGNGSGDLSLVPSGLPACVVSNERICNTFVPIMFEAFSDSK 
RITYP1      KICYVPTEATSQQRLLLNFTGNGSGDLSLVPSGLPACVVSNERICNTFVPIMFAAFSDSK 
RICON1      KICYIPTEATSQQRLLLNFTGNGSGDLSLVPSGLPACVVSNERICNTFVPIMFAAFSDSK 
RIFEL1      KICYVPPEATSQQRLLLNFTGNGSGDLSLVPSGLPACVVSNERICSTFVPIMFAAFSDSK 
JANNA1      QICYVTTEATSEQRLLLAFTQQGSGDLCIVPSGLPAYVVSNERIRNTFVPIMLEVSFDSK 
MAMAG1      KICYVTTEAASEQRFLLAFTQEGSGDVSVVPGGLGARVVSNERICQAFTPIVFHVAFEPK 
CAPEL1      KICYTPTTATSEQRFLLNLTEKMSGDLKIVPGGLHARVVSNERICGSFVPIMFENVFENK 
EHRUM1      KICYTSAFSTSMQRFLLSLAEEWSGDLSMVTSGLPAKVVSSERICGPFVPIMFEHLFETK 
EHCAN1      KICYTSASSTSEQRFLLSLTEELSGDLSIVTSGLPAKVVSSERICGPFVPIMFDHLFETK 
EHCHA1      KICYTSAFSTSEQRFLLSLTEELSGDLSIVTSGLPAKVVSSERICGLFVPIMFDHLFETK 
BABAC1      KISYRSAYSTSEQRFLLNLTKELSGDLSIVPNGLPAKVVSSERLCGPFVPVMFEGIYQTK 
BAHEN1      NICYTSAYSTSEQRFLLNLTKHLGGDLSIVPSGLPAKVVSPELLCGPFVPVMFDEIYQTK 
BAQUI1      NICYTSAYSTSEQRFLLNLTKHLGGDLSIVPSGLPAKVVSPELLCGPFVPVMFEVIYETK 
ANMAR1      KICYYSAFSTSQQRFLLKLTEELSGDLSNVSYGLPAKVVSSERICGPFVPVIFERLFETK 
ANPHA1      KICYYSIFSTSEQRFLLHITEDLSGDLATVSYGLPAKVVSSEKICGPFVPIMFEHTFETK 
WOLBA1      RICYLSAFATSEQRFLLLVTDRLSGDLFIVPPGLPAQVVSNERICGYFVPMMFENEFDTK 
WOEND1      RICYLSAFATSAQRFLLLLTDRLSGDLFIVPPGLPAKVVSNERICGYFVPMMFENDFDTK 

RSNTMYPASENKNVKYQDYLLVTCGHAESPLVVRQIKMRKYGINSRVGTSSWKSKEKAVR 
RSDRMYPASEDKNVKYEDYLLVACGHAESPLIARRIKMGKYGINSRVGTSSWKHKEKAVR 
RSTIMYPTSSEKNAKYTDYILVTYRHAESNLVIREFKMGKYGINSRYGTSDWKAPEKVVR 
RSDVMYPTSSEKNAKYVDYVLVTYSHAESQLVVSETKMGKYGINSREGTSDWKVKEKVVR 
RSDVMYPASSEKNAKYGDYILVAYPHAESNLVYTEIKMGKYGINSREGTIDWKVKEKVVR 
RSFFMYPLSSEKTAKYADYLLVTCILAESNLVVRPDKMGKYGINSKHGTSWGKLKQKVVK 
RSFFMYPLSSEKTAKYADYLLVTCVLAESSLVGRPDKMGKYGINSKDGTSWGKLKQKVVK 
RSFFMYPLSSDKAAKYVDYLLVTCVLAESCLVVRPDKMGKYGINSKNGTSWGKLKQKVVK 
RSFSMYPLSSEKTAKYADYLLVTCSLAESTLVTGSTKMGKYGINSKIGTSFWKIKQKVVK 
RSYSMYPLGSEKTAKYGDYLLVTCSLAESTLVSRSGKMGKYGINSKEGTSNWKVKQKVVK 
RSKEMFPLSSEKTAKYTDYFLVTGGHAESGLFVRSLKMGKYGINSYEGTSTLKAREKVVR 
RSREMFPLSSEKTAKYLDYFLVTCGHAESNLFVRLIKMGKYGINSYEGTSNLKAKEKVVR 
RSGEMFPLSSEKTAKYHDYFLVTCGHAESNLFVRLLKMGKYGINSYEGTSNQKVKEKVVR 
RSKEMAPLSSTKNAKYSDYLLVNCGHAESSLAVRRTKMGKYGINSHIGTNNLKIKEKVVR 
RSAEMYPLSSEKNAKYDDYVLVTCGHAESSLAVRLIKMGKYGINSHGRTSNLKLKEKVVR 
RSAQMYPLSSEKNAKYADYVLVTCGHAESSLAIKLIKMGKYGINSHGGTSYLKVKEKVVR 
RSAQMYPPSSEKNAKYADYVLVTCGHAESSLAIRLIKMGKYGINSHGGTSRLKVKEKVVR 
RSKDMYPPSSDKSAKYYDYLLVTCDHAESSLVVRYLKMGKYGINSYEGTSTLKNAEKVVR 
RSKNMYPLSSDKSAKYIDYLLVDCDHAESSLMVRYHKMGKYGINSYHGTSALKEAEKVVR 
RSQEMYPESSDKNAKYADYLLVTCDHAESSLVVRVSKMDKYGVNSYGGTSALKAKEKVVR 
RSQEMYPESSDKNAKYADYLLVTCDHAESSLVVRVSKMDKYGVNSYGGTSALKAKEKVVR 
RSYEMYPPSSEKSAKYPDYLLVTSPHAESSLKSRITKMGKYGVNSREGTSIWKGKEKVVR 
RSGRMYPVSDTKTLKYEDYLLVTCMHAESNLVFKPGKMGKYGLASRYGTSSWKVKEKVVR 
RSGRMYPVSDTKALKYEDYLLVTCMHAESNLVFKPGKMGKYGIASRQGTSSWKIKEKVVR 
RSGRMYPVSDTKALKYEDYLLVTCMHAESNLVFKPGKMGKYGIASRHGTSSWKIKEKVVR 
RSGRMYPVSDTKALKYQDYLLVTCMHAESNLVFKPGKMGKYGIASRHGTSSWKIKEKVVR 
RSGRMYPVSDTKALKYQDYLLVTCMHAESNLVFKPVKMGKYGIASRDGTSSWKVKEKVVR 
RSPQMYPVSEEKALKYSDFILVACMHAESNLLVVMPKMGKYGINSRGGTSEWKIREKVVR 
RSGEMYPFSEKKNLKYPDYLLVSCVHAEPNLVERLEKMTKYGINSKKGTSEWKVKEKVVR 
KSADMYPTSEHKNLRYEDYVLVAVGHAESSLVTRALKMGKFGVNSRHGTNAWKLKEKVVR 
RSAEMYPTSEDKHLRYKDYLLVASQHAESNLVAKLVKMGKYGVNSRTGTSLWKAKEKVVR 
RSPDMYPTSEDKHLRYKDYLLVASQHAESNLVVKLIKMGKYGVNSRVGTSLWKGKEKVVR 
RSADMIPTSEDKHLRYKDYLLVASQHAESNLVAKLVKMGKYGVNSRVGTSLWKGKEKVVR 
RSTSMYPTSEDKNLRYADYVLVASGHAESNLVSRSAKMGKYGVNSRMGTTSLKYKEKVVR 
RSTDMYPTSEDKKLRYNDYVLVASGHAESNLVTRSAKMGKYGVNSRIGTTSWKSEEKVVR 
RSPDMYPTSEDKKFRYKDYVLVASGHAESNLVTRSSKMGKYGVNSRMGTTSWKSKEKVVR 
RSNDMYPASELKNLRYRDYLLVASGHAESNLTTQLLKMGKYGVNSRIGTSTAKLKEKVVR 
RSGDMYPTSEDKNLRYHDYLLVASGHAEDNLVTRLLKMGKYGVNSHVGTSSWKMKEKVVR 
RSAGMCPTSEEKNLRYKDYLLVAAGHAESHLVTRLGKMGKYGVNSKHGTASYKLKEKVVR 
RSEGMCPTSEDKNLRYQDYLLVAAGHAESYLVTRLGKMGKYGVNSKHGTASYKPKEKVVR 

CGWASGPINSYTDAKEDGNMRSKTSREPTGKNNPIGVWEGAHIQCSE 
CGAGSGTINAYTDAKDDGNMRPKTSREPAGKRNPVGVWEGPHIECSE 
CSQASGSINSFTGAKEDGQVRPPTSREPTGKDEPINVWERASISCAE 
CSRASGPINSFTNAKDDGQVRPKTSREPTGKDEPIKVWEGIHIECSE 
CCRASGPINSFTDAKNDGQVRPKTSREPTGKEEPIKVWEGLHIECSE 
CPRASGPIGLFTSAKNDGDVRPKTSKEPTGKGNPIEVWESLEIKCSE 
CPRASGPIDLFTKAKNDGDVRPKTSREPTGKMNPIEVWESLEIKCSE 
CPRASGPFDLFTRAKNDGDVRPKTSREPTGKVNPIEVWESLEIKCSE 
CPRLSGPIDLFTQAKDDGNIRPKTSREPVGKLNPIEVWESLEIQCSE 
CPRASGPISLFTKAKDDGNVRPKTSREPTGKLNPIEVWESLEIQCSE 
CTRASGPIKSSTAAKDDGKIRPETSREPTGKKNPIAVWEGLQIECSE 
CTRASGPIKSSTAAKNDGKVRPETSREPTGKETPIAVWEGLQIECSE 
CTRASGPIKSSTAAKDDGKVRPETSREPTGKENPITVWEGLQIECSE 
CSGVSGPTSSFTGAKDDGKVKPKTSREPAGKKNPIAVWEGLHIECSE 
CSGVSGPTHSFTGAKDDGKVKPKTSREPAGKENPISVWEGLHIECSE 
CSGVSGPFSSFTGAKDDGKIKPKTSREPAGKENPISVWEGLHIECSE 
CSGVSGPFSSFTGAKDDGKVKPKTSREPAGKENPISVWEQLHIECSE 
CARVHGPTTSFTGAKDDGKVRPKTSREPAGKDTPVDVWDGLHIVRAE 
CPRVSGPTTSLTGAKDDGKVRPKDSREPAGKESPIEVWEGLHIYRSE 
CSRKSGGTCSFTGAKDDGKVRPKTSREPAGKQNPIAVWEGLHIDRSE 
CSRKSGGTCSFTGAKDDGKVRPKTSREPAGKQNPIAVWEGLHIDRSE 
CERQSGGIDSVTKAKDHGKIRPRTSREPTGKENPVKVWEGLHIGCGE 
CFKGSGNVNSFTKAKNDGNLRPTTSREPIGKENPISVWEGFYIQCFE 
CFKGSGKVNSFTKAKSDGNLRPTTSREPTGKKNPITVWEGFQIECLE 
CFRGSGAVNSFTKAKSDGNLRPTTSREPTGKKNPITVWEGFQIECLE 
CFKGSGKVNSFTKAKSDGNLRPTTSREPTGKDNPITVWEGFYIECLE 
CFKGSGKVNSFTKAKSDGNLRPTTSREPTGKDNPITVWEGFYIECSE 
CFKGSGKIDSLNEAKADGNLRWMTSREPTGKNNPIAVWEGVLIECPE 
CMKGTGTTLSSAEAKNDGNLRPATSAEPIGKNIPIRVWEGFCIVCFE 
CSRASGTVKSLTQAKEDGNLGPKTSREPTGKPSPIFVWEGFYIDCSE 
CTRPSGTINSFTRAKSDGNLGSRTSREPPGKQAPITVWEGFHIECRE 
CTRPSGSINSFTRAKSDGNLGPRTSREPPGKQAPITVWEGFHIECRE 
CTRPSGTINSFTRAKSDGNLGPRTSREPPGKQAPIKVWEGFHIECRE 
CTRPSGTVSSLAKARADGNAGPRTSREPPGKRGPISVWEEFHIECRE 
CTRPSGTVSSLAKAKSDGNAGPRTSREPPGKRGPITVWEGFHIECRE 
CTRPSGTVSSLAKAKSDGNAGPRTSREPPGKRGPITVWEGYHIECRE 
CTTPSGTINSLTKAKHDGHLGPRTSREPPGKSSPISVWEGYQIECRE 
CTRPSGTINSLTTAKHDGNLGSRTSREPPGKPSPISVWEGFQIECGE 
CGCASGGVRNLTRANEDGNLGPKTSREPPGKTTPISVWEGYHIECKE 
CSCASGCVRSLTKAKEDGNLGPKTSREPPGKQAPISVWEGYLIECKE 
