# Supplementary material for: Detecting lateral gene transfers by statistical reconciliation of phylogenetic forests
Source: BMC Bioinformatics. 2010 Jun 15;11:324. doi: 10.1186/1471-2105-11-324 (PMC2905365; doi:10.1186/1471-2105-11-324)
Supplement: Additional file 1 — The 330 simulated alignments and corresponding gene trees (true and ML) along with the 40-taxa reference species tree. [file 1471-2105-11-324-S1.ZIP › simulated_dataset_prunier/seqdata120.fas.phy_tf.tree]

((((((((AGTUM1:0.046657938,(RHETL1:0.025820517,RHLEG1:0.030209572)93.339467:0.04242994)62.978095:0.030924299,SIMEL1:0.19955058)98.268318:0.10718985,((BRABO1:0,BRSUI1:0)99.821204:0.18699534,(MELOT1:0.15021166,MESOR1:0.15825272)99.55942:0.18277651)82.315224:0.06067936)96.156788:0.10307008,((BRJAP1:0.067470454,NIHAM1:0.066609699)33.333677:1.3056397e-06,RHPAL1:0.0549756)99.906594:0.18629821)96.607369:0.1173017,RHRUB1:0.47829779)58.176249:0.021358962,((CACRE1:0.35400518,MAMAR1:0.14701779)39.352733:0.011470041,HYNEP1:0.090187922)97.656894:0.10544598)38.98015:0.012980269,((PADEN1:0.14252917,(RODEN1:0.089084455,(SILIC1:0.10750407,SIPOM1:0.03475647)33.465642:0.00076137053)100:0.16582105)34.244785:0.0046209424,RHSPH1:0.05622321)100:0.47104218)89.042729:0.1080136,((((((ANMAR1:0.16738418,ANPHA1:0.13850828)90.574837:0.077078388,((EHCAN1:0.036614171,EHCHA1:0.023177658)40.089408:0.0068742339,EHRUM1:0.061068275)98.896146:0.11365925)36.036649:0.0079702296,(BABAC1:0.096464564,(BAHEN1:0.025694482,BAQUI1:0.047579682)96.982002:0.062928713)99.888653:0.18632266)94.741791:0.10266941,(WOEND1:0.058381818,WOLBA1:0.092308336)100:0.29542109)73.388773:0.05946773,CAPEL1:0.24439311)96.627063:0.1611538,((JANNA1:0.32470997,(((RIBEL1:0.12214015,(RIPRO1:0.014742781,RITYP1:0.014759106)77.046001:0.018018762)42.358184:0.0080637547,RICON1:0.0061173664)59.414124:0.019460814,RIFEL1:0.028169215)98.884481:0.22868573)65.886337:0.079769463,MAMAG1:0.55305952)95.680887:0.18754011)92.877913:0.13078678,(GLOXY1:0.17822409,GRBET1:0.14306999)99.699944:0.22709566);
