# Supplementary material for: Detecting lateral gene transfers by statistical reconciliation of phylogenetic forests
Source: BMC Bioinformatics. 2010 Jun 15;11:324. doi: 10.1186/1471-2105-11-324 (PMC2905365; doi:10.1186/1471-2105-11-324)
Supplement: Additional file 1 — The 330 simulated alignments and corresponding gene trees (true and ML) along with the 40-taxa reference species tree. [file 1471-2105-11-324-S1.ZIP › simulated_dataset_prunier/seqdata121.fas.phy]

40	151
GRBET1      GYFSHHAGDPQVIKAEPQVYTSCPQLAFDGGLLITSPANHGANEFVGEPPPQDLENKEHH 
RHRUB1      GFFSIHFGFIQMIKKESKVYGSDQQLTFDYQLLIALDPDQGLNEFVGEPPPLELEKKDYH 
MAMAG1      GFFSQHLGCTQLIQRETKVYTSDQQLAFDGKLLIAFQMNHGLGEFVGEPPPLKLEKKEYH 
CACRE1      GYFSPHIGKIQEIKAESGVYTSLPQLAFDGPLLIAARPSDASAEFVGEPPPIDVETREYH 
HYNEP1      GYFSPHPGFPQAIRADSKVYTSGPQLTHDGQLLINGVRNHGEVDFVGELPPRDLETKEYH 
MESOR1      GYFSPHVGLAQRIRADSKVYTSPPQLTNDGGLLIAGILNHGDSDFVGELPPLNLETKEYH 
MAMAR1      GYYSSHTGKIQDIRAEAKVYTSSPQLALDAQLLIAGAPNHDGLEFVGEPPPLELATKEYH 
CAPEL1      GDYSSHTGKSQNIDAESKVYTSKPQLASDGKLLIAVSPNHGALEFVGEPPPLGLATKEYH 
RODEN1      GFFSSHGGSTQMIRAESAVCTSTPQLARDGQLLIANIRNHAAQEFVGEPPPVDLEIKEYH 
SIPOM1      SFFSSHGGTKQIIRPEGAVCTSTPQLARDGQLLIADVKNHAAQEFIGEPPPVDLEIKEYH 
SILIC1      GFFSSHGGTPQLISAESAVCTSTPQLARDGQLLIADVRNHPAIEFVGEPPPVDLEIKEYH 
RHSPH1      GYFSNHPGTDQTIRAESSEYTSSPQLAHDGQLLIVGVSNHGAKEFVGEPPPMDLEMEEYQ 
BRJAP1      GYFSAHSGSLQMIRAESKAYTSSPQLAHDGQLLIAGVRNHGNNEFVGEIPSLDLETKEYH 
NIHAM1      GYFSAHSGPLQMIRAESKAYTSSPQLAHDGQLLIASVRNHGNNEFVGETPSLDLETKEYH 
JANNA1      GYFSAHSGVVQSIRAESKAYTSSPQLAHDGELLIAGGREHGMNEFVGETPPLDLETKEYH 
SIMEL1      GYFSAHDGPDQRIKAHPKVYTSAPQLAHDGALLISELRNHVNNEFTGEPPPFNLETKEYH 
AGTUM1      GYFSSHESQNQDIRAPSKVYTSGPQLAHDGKLLISETRTHTNEEFTGEPPPFNLETKEYH 
RHETL1      GYFSSHDGPDQDIRAPSKVYTSAPQLASDGQLLINELRTHSNEEFTGEPPPFNLETKEYH 
RHLEG1      GYFSSHDGPHQDIRAPSKVYTSAPQLANDGQLLINELRTHTNEEFTGEPPPFNLETKEYH 
MELOT1      GYFSNHDLPNQTIRAASKVDTSSPQLAYDGELLIAVLKNHTNGEFTGEPPPFDLDAKGYH 
BABAC1      GYFSAHDGPDQMIRALSKAYTSSPQLAHDGTLLITGLKNKTNGEFTGEPPPFDLDTKEYH 
BAHEN1      GYFSAHDGPDQIIRALSKAYTSSPQLAHDGTLLITGLQNKTNGEFTGEPPPFDLDTKEYH 
BAQUI1      GYFSAHDGPDQIIRALSKAYTSSPQLAHDGTLLIIGLKNKTNGEFTGEPPPFDLDTKEYH 
BRSUI1      GYFSAHAGPNQLIRALSKAYTSNPQLAHDATLLITGFRNKTSVEFTGEPPPFDLDTKEQH 
BRABO1      GYFSAHAGPDQLIRALSKAYTSNPQLAHDATLLITGFKNKTSVEFTGEPPPFDLDTKEQH 
RIBEL1      GWFPTHSGDPQGIRALARVYTSNPQLANDSMLLISALANHIAREFVGERPPFSLNTKGYH 
RIPRO1      GWFPTHGGDPQGIRALARVSTSAPQLADDSVLLISVLPNHVAREFVGEKPPFGLNTKGYH 
RITYP1      GWFPTHGGDPQGIRALARVYTSAPQLADDSMLLISVLPNHKAREFVGERPPFGLNTKGYH 
RICON1      GWFPPHGGNPQEIRALARVYTSKPQLANDSMLLIFVLESHVAREFVGERPPSGLTTKGYH 
RIFEL1      GWFPPHGGDPQEILALAKVSTSAPQLANDSMLLIFVLPNHVAREFVGERAPFGLSTKGYH 
EHRUM1      GWLSIHFRYRQRIKAESEVYASDPQLALDGDLLISGDPNHKSGEFVGERPSVELKAKEYQ 
EHCAN1      GWLSNHFGYPQRIRAESEVYASNPQLALDGKLLISAAPIHKGGEFVGERPSVELKSKEYQ 
EHCHA1      GWLSAHFGYPQRIRAESEVYASYPQLALDGKLLISTAPIHKGGEFVGERPSIELKSKEYQ 
RHPAL1      GWLSSHFGVPQRIKAESEVYASNPQLAFDGKLLISQAPNHKGGEFVGERPSLELKSKEYQ 
ANMAR1      GWLSDHFGFPQRIMANSEVYASNPQLAFDGQLLISGSPNRKGSEFVGERPSVELKAKEYQ 
ANPHA1      GWLSDHFGYPQRIKAESEVYASNPQLAFDGQLLISGGPNHKGTEFVGERPSVELKSKEYQ 
GLOXY1      GWLSRHFGYPQTIKAEAEVYASSPQLAFDGQLLISNAPNHFGGEFVGERPSLDLKSKEYQ 
WOLBA1      GWLSAHAGYQQRIKAKPEVYASDPQLAFDGKLLIGGNPNIKGGEFVGERPSVELKSKEYH 
WOEND1      GWLSAHDGYQQRIKAKPEVYASDPQLAFDGKLLIGANPNIKGGEFVGERPSVELKSKEYH 
PADEN1      GLISTHLVETQKIKADSEVYTSNLQLGLDGKLLILIGMNHKAGEFVGERGSLLLARKEYH 

SLNGLFHGNGNAGHNNDLISCFTIDDDAAAGRTALSPAAARPPMMFEVAGKAGVLCEDLH 
KSNGLSHGNTNAGHGIDLMICFTIDNEATAGQTLMSPAASRPPLMFELIGKAGVLVEDLH 
VPNGLSHGNPNAGHGNDLLICFTIDIEATGGETIISQAAQRPPLMFEVSGKGGVLCEDLH 
ALNGLSHTNANAGHEVDLLICFTIEMEATKGRTPVSPATHKPPVMFEVAGKAGVLCEDRH 
AMNGLSHRNENAGRECDLCICFTIDVEATTGRTYISAAAQQPPLMFEVAGKAGVLCEDQK 
AVNGLSHRNENAGHELDLCICFTIDAEATTGGTLISSAAQQPPLMFEVVGKAGVLCEDGK 
ALNGLSHANTAAGHEWNLFICFTIDAEAIAGRTLVSPAAHRPPIMFEVAGKTGVLCEDQH 
TLNGLTHSNTGAGPELDLFICFTIDTEATTGRTIVSPAAHRPPVMFEVSGKAGMLCEDQH 
ALNGLSHRNSNAGHGIDLSICFTVDTEGTTNRTIVSPAAHRPPMMFEVAGKAGVLCEDRH 
ALNGLSHTNSNAGHGIDLLICFTVDTQGTTNSTMVSLAAHRPPMMFEVAGKAGVLCEDKH 
LLNGLSHRNTNAGHGIDLLICFTVDTEGTTTSTIVSPAARRPPMMFEVAGKAGVLCEDKH 
VMNGLSHRNVNRGHSIDLSICFTVDSSAVANRTLVSPADHRPPNMFQVTGKAGVLCEDKH 
VLNGLSHSNANAGHGADLYICFTVDNEATTGRTTVNPASHRPPVMFEVVGKAGVLKEDKH 
ALNGLSHSNAKAGHGADLYICFTVDNEATTGRTTVNPASHRPPVMFEVVGKAGVLKEDKH 
SLNGLCHSNGNAGHGADLYICFTVDNEATTGQTTVSPAANRPPVMFEVAGQAGVLCEDKH 
ALNGLSHSNSNSGHGTDLYICFTLDAVAQEGKTTASGAAQRPPVMFEVAGKAGVLCEDKH 
ALNGLSHSNSRSGHGSDLQICFTLDKVAQDGKTEASPAAPRPPSMFEVTGKAGVLSEDKH 
VLNGLSHSNSSSGHGIDLCICFTLDSIARDGKTEASPAAKRPPIMFEVAGKAGVLCEDRH 
VLNGLSHSNANSGHGIDLYICFTLDTIARDGKTQGSPAAKRPPIMFEVAGKAGVLCEDRH 
NLDGLSHSNSNAGHGGELLICFTFDAIAQTGRTRVSPAEKRPPEMFEVAGKEGVLSEDKH 
ALNGLSHSNARAGHGVDLLICFTVDDVAQARKTRVSPAAERPPRMFEVVGGSGVLCEDKH 
ALNGLSHSNAKAGHGVDLLICFTIDDVAQAGKTRVSPAAERPPRMFEVIGGSGVLCEDKH 
ALNGLSHSNAKAGHGVDLIICFTIDDVAQAGKTRVSPAAERPPRMFEVIGGSGVLCEDKH 
KPNGLSHSNSKAGHGSDLLICFTIDPVAQARTTMVSPAAKHPPAMFEVAGGAGVLCEDKA 
KPNGLSHSNSKAGHGSDLLICFTIDPVAQARTTMVSPAAKHPPAMFEVAGGAGVLCEDKA 
VMNGLSHSNSSADHSCDLRVCFTSDSEAAGGSTQVSPAANLPPYMFEIVGKMGTLSEDVR 
LLNGLSHSNGAADHNRDLRVCFTSDAEANQGATQVSPAANQPPYMFEIVAKKGTLSEDTR 
LLNGLSHSNGAADHSQDLRVCFTSDAEANQGSTQVSPAANQPPYMFEIVAKMGTLSEDVR 
VLNGLSHGNNAADHSIDLRVCFTSDSEANQGATQVSPAANQPPYMFEIVAKMGTLSEDTR 
VLNGLSHANSAADHSDDLRVCFTSDSEANQGSTQVSPAATQPPYMFEIVAKVGTLNEDTR 
VCSGLSHGNNRAGHRRDLSICFTTNTEALVGWTEVSYATNRAPMMFELLGKMSILCEDRQ 
VCSGLSHGNNKAGHGRDLSICFTTDTEALVGWTEVSPATKRPPMMFEVLGKMSILCEDRQ 
VCSGLSHGNNKAGHGRDLNICFTTDTEALVGWTDVSPATKRPPMMFEVLGKMSILCEDRQ 
VLSGLSHANNKAGFGQDLLICFTTDTEALVGWTEVSAATNRPPMMFEVLGKMGVLCEDRQ 
VLSGLSHGNNTAGHGRDLPICFTKDTEAVVGWTTTSPATDRPPMMFEVLRKMGILCEDGQ 
VLSGLSHGNDNAGHGRDLPICFTKDTEAVVGWTDTSPATNRPPMMFEVLGKMGILCEDRQ 
ALSGLSHGNANAGHSNDLQICFTKSTEAAVGWTKVSFATIRPPMMFEVPGKMGILSEDHQ 
ILSGLSHGNNTAGNGGDLQICFTKDTEAVVGWTDVSPATNRPPMMFEIMGKMGVLCEDWQ 
ILSGLSHGNNTAGNGGDLQICFTKDTEAVVGWTDVSPATNRPPMMFEIMGKMGILCEDKQ 
VLSRLSHGNNRAGHGGDLCICFTNAKEATTGWTDVSAATARPPLMFEVKGKVGILCEDSQ 

VVPYYREEKKTWNNDHAIVGLQKIRDQIDML 
SVPFYKGEKTLWNNDHAIVGLQAVRDEIDMM 
AVPFYSEEDKVWNNDQAILGLQKVRDLIDMM 
AVPFYEVETKMWNNDHAIIGLQKIMECIDML 
AVPEYWEEKKNWNNDHAIIGLQKARELIDML 
AVPQYWSEKKTWNNDHAIAGLQKAREKIDML 
AVPDYGTEKKKWNNDHAIIGLQKIRERIDML 
AVPCYGAEKKHWNNDHAIIGLQKIRERIDML 
AVPTYITEKKAWSNDHAINGLQKVRDRIDML 
AVPVYMPEKKAWSNDHAIVGLQKVRDVIDML 
AVPTYAPEKKEWSNDHAIVGLQKVRDRIDML 
AVPQYLPEKKMWRNDHAIVGLQKVRDQIDML 
AVPFYIGEKKGWNNDHAIVGLQKVRERIDML 
AVPYYAGEKKTWNNDHAIVGLQKVRERIDML 
AVPFYIGEKKTWNNDYAIVSLQKIRELIDML 
AVPKYITEKKAWNNDHAIVGLQKVREAIDML 
AIPCYITEREEWTNDHAIVGLQKLREAIDML 
AVPSYVSEKKEWNNDHAIVGLQKVREAIDML 
AVPSYVSEKKLWTNDHAIVGLQKVREAIDML 
AVPYYAHEKNNWNNDHAIMGLQKLRETIEML 
TVPFYVGEKKAWNNDHAIWGLQKVRETIEML 
AVPAYVGEKKAWNNDHAIWGLQKVRETIEML 
AVPAYIGEKKAWNNDHAIWGLQKVRETIEML 
AVPYYLPEQKVWNNDHAIVGLQKVREGIEML 
AVPYYLPEQKVWNNDHAIVGLQKVREGIEML 
AVPVYGAESKEWHNEHAIGSLQQEGDCIDML 
AVPVYKLESKAWHNEHAILSLQQGGDGIDML 
AVPPYKLESKGWHNEHAILSLQQGGDGIDML 
AVPGYSAESKGWHNEHAIMSLQQRGDGIDML 
AVPIYMAESKSWHNEHAIMSLQQGGIGIDML 
AVPFYEDEKKYWNNDHAIMSFQKAIDKIDML 
AVPVYDDEKKYWNNDHAIMSLQKVTDRIDML 
AVPVYDDEKKLWNNDHAIMSLQKVTDRIDML 
AVPVYDNEKYYWNNDHAIASFQKGGDGIEML 
AVPVYDAEIKFWNNDHAIASFQKTGGRIDML 
AVPVYDAEIKFWNNDHAIMSFQKTGDKIDML 
AVPIYEAEKKFWTNDHAIMSFQKIGDRIDML 
AVPQYDTEKKSWSNDHAIISLQKGHDAIDML 
AVPQYDTEKKSWVNDHAIVELQKGHDAIDMP 
AIPLYMTEKKLWNNDHAIISFQRIGEEIDML 
