# Supplementary material for: Detecting lateral gene transfers by statistical reconciliation of phylogenetic forests
Source: BMC Bioinformatics. 2010 Jun 15;11:324. doi: 10.1186/1471-2105-11-324 (PMC2905365; doi:10.1186/1471-2105-11-324)
Supplement: Additional file 1 — The 330 simulated alignments and corresponding gene trees (true and ML) along with the 40-taxa reference species tree. [file 1471-2105-11-324-S1.ZIP › simulated_dataset_prunier/seqdata121.fas.phy_tf.tree]

(((((((AGTUM1:0.21039834,(RHETL1:0.036393281,RHLEG1:0.049565855)84.101772:0.075641758)76.935375:0.063484094,SIMEL1:0.097724831)96.361589:0.12443526,(((BABAC1:0.031784405,(BAHEN1:0.0079718528,BAQUI1:0.022962878)74.824977:0.026379834)61.25738:0.071917196,(BRABO1:1.3782888e-05,BRSUI1:0.015299204)99.898839:0.24129077)96.376342:0.11199052,MELOT1:0.32388854)76.21904:0.069373287)98.971444:0.15808356,((BRJAP1:0.031706751,NIHAM1:0.032948009)96.531731:0.051682566,JANNA1:0.15621124)85.547203:0.058858818)59.2924:0.042520238,((HYNEP1:0.15730243,MESOR1:0.1848412)100:0.31021165,(RHSPH1:0.33900225,(RODEN1:0.048147534,(SILIC1:0.09530197,SIPOM1:0.11390998)57.570559:0.023413289)97.841465:0.12773376)80.485845:0.085022026)57.310855:0.025851792)78.19714:0.08362121,(CACRE1:0.38902726,(CAPEL1:0.18235921,MAMAR1:0.184589)83.027035:0.098266047)59.668219:0.0547806)62.247598:0.072651942,((((((ANMAR1:0.12264944,ANPHA1:0.020649302)93.191749:0.060776426,GLOXY1:0.26439337)34.825337:0.0056328346,(((EHCAN1:0,EHCHA1:0.058306851)93.51635:0.04228579,EHRUM1:0.17535736)93.473583:0.045177436,RHPAL1:0.14438432)82.094824:0.051533738)59.499705:0.028225859,(WOEND1:0.050154783,WOLBA1:0.014859554)100:0.2669169)61.174846:0.085185518,PADEN1:0.61510555)92.104274:0.2433063,(RIBEL1:0.10721879,((RICON1:0.10793747,RIFEL1:0.11419476)80.846876:0.044175623,(RIPRO1:0.06531647,RITYP1:0.026997667)83.845735:0.057632323)66.90675:0.076633777)100:0.84071225)91.064823:0.28210451,(GRBET1:0.4172971,(MAMAG1:0.33046761,RHRUB1:0.34046068)97.166723:0.2419802)37.627771:0.029334828);
