# Supplementary material for: Detecting lateral gene transfers by statistical reconciliation of phylogenetic forests
Source: BMC Bioinformatics. 2010 Jun 15;11:324. doi: 10.1186/1471-2105-11-324 (PMC2905365; doi:10.1186/1471-2105-11-324)
Supplement: Additional file 1 — The 330 simulated alignments and corresponding gene trees (true and ML) along with the 40-taxa reference species tree. [file 1471-2105-11-324-S1.ZIP › simulated_dataset_prunier/seqdata122.fas.phy]

40	195
GLOXY1      ASLDPNKKIILAILNQRTTSGKTVEDLITKEKNGDDRYFETLTSITSLNLLCSSESSVEN 
GRBET1      IGTDPPKKYIGAIAQKRTASGKTVKDWITKRKNGEDRNFQTLTSITSLQLVCSKESSVEH 
CAPEL1      AGIDPPKKLIAGILADRTTTGKTVKDCIAKGKNAEDRPFQALTSITSLLLFASGTSSVEV 
MAMAG1      AGLDPPRKFIAAVLSTRTTSGKTVKDWITKEKNGEDRGFDTLTSITPLELYCSGTSSVDN 
RHRUB1      AGIDPLKKLIAAILSDRTTSGKTVKDWITKDKNGEDKKFETLTSITRLKLYCSQASSVEN 
CACRE1      APNDPAKKLIRAIRSEKTTSGKTVTDWITKQKEGADQGFETLTSITSLKVFCSIVSSVDN 
HYNEP1      AARDPPKKWILAILSERTTSGKTVTDWITKIKIGNDQDFETLTSITSLKLFCSLASSVDN 
BRJAP1      AAVDPPKKQIWTILSIRTTSGKTVTDWITKEKKGEDKYFEALTSITTLKLYCSLSSSVEN 
RHPAL1      AALDPPKKQIWTILSIRTTSGKTVTDWITKEKKGEDRYFEALTSITSLQLYCSLSSSVEK 
NIHAM1      AAIDPPKKQIWTILSIRTTSGKTVTDWITKEKKGEDKYFEALTSITSLKLYCSLSSSVEN 
SIMEL1      AALDPPKKWIEAILSTRTTSGKTVTDWITKEKKGRDQYFETLTSITSLKFHCSRCSSVGN 
AGTUM1      AALDPPKKWIEAILSTRTTSGKTVTDWITKEKKGRDQYFDTLTSITSLKFHCSPCSSVVN 
RHETL1      AALDPPKKWIEAILSTRTTSGKTVTDWITKEKKGRDQYFETLTSITSLKFHCSPCSSVVN 
RHLEG1      AALDPPKKWIEAILSTRTTSGKTVTDWITKEKKGRDQYFETLTSITSLKFHCSPCSSVVN 
MELOT1      AAIDPPKKWIGAILSIRTTSGKTVTDWITKEKKGEDQYFETLTSITNLTFWCSLASSVDN 
MESOR1      AATDPPKKWIGPVLSARTTSGKTVTDWITKEKKGEDQYFETLTSITSLKFNCSLASSVEN 
BABAC1      AAIDPPKKYIGAILSTRSTSGKTVTDWITKEKAGEDEYFETLTSITSLKVSCSLSSSVEN 
BAHEN1      AAIDPPKKYIGAILSTRSTSGKTVTDWITKEKAGQDEYFETLTSITSLKVSCSLSSSVEN 
BAQUI1      ASIDPPKKYIGAILSMRSTSGKTVTDWITKEKAGEDEYFETLTSITSLKVSCSLSSSVEN 
BRSUI1      AAIDPPKKWIGAILSDRTTSGKTVLDWITKEKKGEDEYFETLTSITSLQFPCSLLSSVEN 
BRABO1      AAIDPPKKWIGAILSDRTTSGKTVLDWITKEKKGEDEYFETLTSITSLKFPCSLLSSVEN 
JANNA1      AAIDPPKKWIRAILSTRTTSGKTVSDWITKTKGGEDQPFETLISITSLKFMCSLASSVEN 
RODEN1      AAIDPPKKWIQAVLSSRTTSGKTVSDWITRNKSGEDQTFETLQSITPLKFMYSLGSSVEN 
SIPOM1      GAIDPPKKWIQAILSTRTTSGKTVSDWITRNKSGDDQTFETLTSITPLRFSYSLASSVEN 
SILIC1      AAIDPPKKWIQAILSARTTSGKTVTDWIARNKNGQDQTFETLTSITPLKFVYSLASSVEN 
PADEN1      AANDPPEKWIAQILSERTTSGKTVCDDITEGEIGEDQKFQTLTSITSLEFVCSLASGVEN 
RHSPH1      AAIDPAKKCIQAILSGRTTSGKTVQDGITEGEKGDDEPFETLTSITSLAFVWSLASSVEN 
RIBEL1      AGTDPPKKYIDAILSERTTKGKTVTDKIIKEEAGEDRSFETLTSITSSRLACSHASSVEN 
RIPRO1      AGTDPPKKYIGAILSERTTKGKTVTDKIIKEEGGEDRNFETLTSITSSRLVCSRASSVEN 
RITYP1      AGTDPPKKYIGAILSERTTKGKTVTDKIIKEEGGEDRNFETLTSITSSRLVCSRASSVEN 
RICON1      AGTDPPKKYIGAILSERTTKGKTVTDKIIKAEAGEDRNFETLISITSSHLVCSTASSVEN 
RIFEL1      AGTDPPKKYIGAILSERTTKGKTVTDKIIKEEAGEDRDFETLVSITSSRLVCSRASSVEN 
EHRUM1      AGQDPPKKGILVILALRTTYGKTVGDSIAKGKKGPDKIFRTLASITSLKIFCIKVSSVEN 
EHCAN1      AGEDPPEKGILVILALRTTYGKTVGDEIAKGKKGADEIFETLASITSLKIFCIKVSSVEN 
EHCHA1      AGEDPPEKGIMVILALRTTYGKTVGDEIPKGKAGADKIFETLASITSLKIFCIKVSSVEN 
ANMAR1      AGEDPAKKGIIRILALRTAAGKTVGDRIAKGKGGAEKAFETLSSITSLNIYCIEVSSVEN 
ANPHA1      AGVDPPKKEIIRILAIRTTNGKTVGDRIAKGKGGAEKNFETLASITSLKIYCIKVSSVEN 
WOLBA1      AGADPPKKWIEVILSVRTTRGKTVSDEIAKGKHGAENSFETLASITSLRVYCIEVSSVEN 
WOEND1      AGADPPKKWIDVILSIRTTRGKTVSDQIAKGKHGAETMFETLASITSLRVYCIEVSSVEN 
MAMAR1      AGTDPPKKWIEVILSIRTTRGKTVSDGIAKGKSGAENSFETLAGITSLAVYCIEVSSVEN 

TKAAWCHNFYDPSALTEWKAQSSVLQDIVIVQGGVKMELESGPRLVTGNLVLTIEMRRGF 
KKAQACHNFFDPSAISDWKPQSSVSPNVVGVQEGVLMETEKGDRLDTGNLVLTVKMRRGF 
TKARWCNNFYDPFAVTDWKPQSSVPANVVSVNGGVKMERDKGPKLQTGSLVLTIPMRRGF 
AKAHWCGNFYDPFAVQRWKPQSSIPLNVMMVSGGVQMEPDNGARLHTGSLVLTPSMRRGF 
TKRAWCSNYYEPFAVSEWKPRSSVPPNVILVQGGVRMEADKGARLQTGSLVLTIYMRRGF 
TKADWKNEFATPFAVKEWKPESAVLPNLIRVVSGVGMEPDRGLRLVTGSLVLTPEMRRAF 
VKAYWHQEFLNPFAFKEWKPQSAVLPNMIMVQGGVGMETHRGGRLVTGSLVLTGTMRRGF 
TKAEWHNEFYNAFAVRDWKPESPVLPTIIAVQGGVYMEEDRGYRLMTGSLVLTLAMRRGY 
TKAEWHNEFYNAFAVQDWKPESAVFPNHIAVQGGVYMEEDRGYRLMTGSLVLTLTMRRGY 
TKAEWHNEFYNAFAVRDWKPESSVFPNHIMVQGGVYMEEDRGYRLMTGSLVLTLAMRRGY 
TKAEWHNEFPHPFAVRTWKPESVVLLIHNAVQGGVIMEEDKGCRLLTGSLVLTFAMRRGF 
TKAEWHNEFYQPFAVRDWKPESVVLPNHDDVQGGVIMEEDRGARLLTGSLVLTFAMRRGF 
TKAAWHNEFYHPFAVRDWKPESVVLPNHNVVQGGVIMEDDRGCRLLTGSLVLTFAMRRGF 
TKAAWHNEFYHPFAVRDWKPESVVLPNHNAVQGGVIMEDDRGFRLLTGSLVLTFAMRRGF 
TQADWHNEFYSPFAIRDWKPESAVLPNDIPVQGGVYMELDGGCRLLTGSLVLTFRMRRGF 
TKAEWENEFYSPFLIRDWKPESPVLSNDIAVQPGVYMEEDRGCRLLTGSLVLTLPMRRDF 
TKAMWHNEFYNPFAVREWKPESAVLQNDITVQGGVYMEQDRGCQLLTGSLVLTYPMRRGF 
TKAAWHNEFYNPFAVRDWKPESAVMQNDITVQGGVDMEQDRGCQLLTSSLVLTYPMRRGF 
TKAAWHNEFYNPFAVRDWKPESAVMQSDITVQGGVDMEQDRGCQLLTSSLVLTYPMRRGF 
SKADWHNEFYNPFESREWKPNSVVLQNDIYVQGGVYMEQDRGCQLLTGSLVLTYAMRRQF 
SKADWHNEFYNPFESREWKPNSVVLQNDIYVQGGVYMEQDRGCQLLTGSLVLTYAMRRQF 
TKAGWHNEFYSPFANREWKPESTVLPNDINVQGGVYMESDRGSRLVTGSLVLTFPMRREF 
TKVDWYNEFYNPFAIKEWKPESTVLPHDIRVQGGVYMEEDRGSRVITGSLVLTFPMRREF 
TKADWHNEFFNPFAIKEWKPESTVLANDVDVQGGVYMESDRGSRLWTGSLVLTFPMRRKF 
TKAEWHNEFFNPFAIKDWKPESTVLANDVNVQGGVYMEIDRGSSLTTGSLVLTYPMRREF 
TKAGWHSEVYHPFAVKDWKPESTVLPNDITVQGGVHMEPDRGSRAVTGSLVLTFLMRRPY 
AAAEWLEDFYSPFAIRDWKPESTVLPNDIMVQGGVYMEPDRGQRLITGSLVLTFAMRREF 
TGARWCNNFYSPFATRDWKPESTILPTTLTVQERVGVETDKGKRLKTAALVLTMKMRQGF 
TKARWCNNFYCPFAARDWKPENTILPNSLTVQERVGVEGSKGKRLRTAALVLTIKMRQGF 
TKARWCNNFYCPFAARDWKPENTILPNTLTVQERVGVERSKGKRLRTAALVLTIKMRQGF 
TKAKWCNNFYCPFAARLWKPENTILPNTLTVQERVGVEGDKGKRLRTAALVLTIRMRQGF 
TKAKWCNNFYCPFAARDWKPENTILPNTLTVQERVGVEGDDGKRLRTAALVLTVKMRQGF 
TKAGWCSNFYSPFAVKEWKPESSVIQDMLFVQGGVTMEGERGFRLRTDALVLTADMRQSF 
TKAGWCSNFYAPFAVKEWKPESSVIPDMLLVHGGVTMEGDRGYRLRTEALVLTVNMRQSF 
TKAGWYSNFYAPFAVKEWKPESSVIPDMLLVHGGVTMEGDHGYRLRTEALVLTVDMRQSF 
TKAEWIPNFYQPFAVRMWKPESSVLRNMLLVQGGVIMELDRGHKLKTEALVLTTMMRQSF 
TKAGWVPNFYSPFACRMWKPESVVLRKMLMVQGGVVMEADRGNRLKTEDFVLTKMMRQSF 
THAGWNTNFVNPFAVGDWKPESSVVQSLVVVQGRVTMEVDRGARLLTDALVLTVVMRESF 
THAGWNTNFVNPFAVGDWKPESSVVQSLVVVQGRVTMEVDRGARLLTHALVLTVLMRESF 
THASWCTNFVSPFAVGDWKPESSVVQNLVVVEDRVTMEADRGERLETRALVLTLSMRESF 

PSNPHSETQGRDRCGGVRVPTSSQYAGFAGKRLNLGHRSSRKIAAGTQKMKPPVTLGQVE 
PSNPHSETRGRDRRGDTRIHTSVQSVGFAGRRLDLGHRSSRKVSQGLQKMKPPIRPAQVE 
PKNPPSEIQGRDISGDVRISTSVQPVGFPGKRLALGHTSSKRIPAGFKKMRPPISPAQVE 
PSHPHSEVKGRAVQGNYRIPTSTQDMGFGGKRLALGHRSSRRIPAGFKKMGPPTDPAHVE 
PSTPHSEIQGHTFKGKVRIGTGTQFAGFNGKRLSLGHRTSRRAPAGFRKMKTPLLPAQVE 
PTNPPSEIKGRNLDGEFRIHNTTQGPGFIRKRLSIGRRTSRVLPRGFKLMKPPIPLALVE 
PTNPHTRTRGRNPNGDFRIPSSTQVTGFVRKRLSLGRRTSRVVTAGRSLMNPPAESSLVE 
PSNPHTEVQGPTIEGYFRIQSSTQQIGFGRKRLTVGRRTSRKIPVGFKIMKPPIRQALVE 
PSNPHSEVRGPKIAGYFRIQSSIQQIGFGRKRLTVGRRTSRKIPVGFKIMKPPIRQALVE 
PSNPHSEVQGPTISGYFRIQSSTQQIGFGRNRLTVGRRTSRKIPVGFKIMKPPIRQALVE 
PTNPVSEVHGRYVDGDFRIQSSTQVIGFARKRLALGRRTSREVPAGLKLMKPPVKRALVE 
PSNPHSEVHGRKVDGEFRITSSTQVIGFAQKRLALGRRTSRKVPAGFKLMKPPIRHALVE 
PSNPHSEVLGRTNDGDFRIQSSTQVIGFVQKRLALGRRTSRKVPAGLKLMKPPIRQALVE 
PSNPHSEVHGRTNDGDLRIQSSTQVIGFVQKRLALGRRTSRKVPAGFKLMKPPIRQALVE 
PTNPHSEVQGLTIEGRFRITSSTQEMGFERRRLALGRRTSRKIPAGFKLMKPPVREALVE 
PPHPHSEVQGRTISGDFRIQSSTQKNGFERRRLALGRRTSRKTPAGFKLMKPPIRESLVE 
PSNPHSEVQGRTVEGDFRIQSSTQDVGFDRKRLAVGRHTSRKIPAGFKLMKPPVKEALVE 
PSNPHSELLGRTVEGDFRIQSSTQDIGFDRKRLAVGRHTSRKIPAGFKLMKPPVREALVE 
PSNPHSELQGRTVEGDFRIQSSTQDIGFDRKRLAVGRHTSRKIPAGFKLMKPPVREALVE 
PSNPHPDVDGKTVEGDFRIPSATQDIGFDRKRLAVGRHTSRKIPAGFKLMKPPLREALVE 
PSNPHPDVDGKTVEGDFRIPSATQDIGFDRKRLAVGRHTSRKMPAGFKLMKPPLREALVE 
PSNPHSDLQGRTLFGEYRIQSSTQQIGFSRKRLALGRRTSRRIPAGFRLMKPPMRQALVE 
PKDPHSELQGKTVFGEFRIQSSVQQVGFGRKRLALGRRTSRGLPTGFKLMKPPMEQALVE 
PSNPNSKLQGRTVFGKFRIQSSTQQIGFGRKRLALGRRTSRRLPTGFALMKPPMRQALVE 
PSNPNSELQGRTVFGEFRIQSSTQQIGFGRKRLALGRRTSRRIPTGFRLMKPPMKQALVE 
PSNPHSEVQGRTVLGEFRIGSTTQESGFGRKRLALGRRTSRRVPAGFRLMTPPIRQALVE 
PSNPHSEIKGRCVCGEFRIQSSTQYIGFGRRRLALGRKTSRRVPAGFRLMKPPRNDALVE 
PSLPLSEVAGRTVTGKIRVQSNTQYTGFEGKRLPLGHRTAREGPAGNKKMLPPFEPAEVE 
PSTPLSEVVGRTVSGEIRVQSNTPPTGFEGKRLSLGHRTSRGNPAGNKKMLPPFEPAEVE 
PSTPLSEVVGRTVSGEIRVQSNTPPTGFEGKRLSLGHRTSREGPAGNKKMLPPFEPAEVE 
PSTPMSEVAGRTVSGEIRVQSNTPPTGFEGKRLSLGHRTSREGPAGNKKLIPPFAPAEVE 
PSTPLSEVVGRTVSGSIRVQSNTPPTGFDGKRLSLGHRTSREGPAGNKKMLPPFEPAEVE 
PNNPVSDVSGRGAQGGIRIKTSTQGRGFASKRLSFGHRMSRQQSAGYNKMQPPVGEATVE 
PNNPVSDISGRGAFGGIRIKTSTQGKGFLSKRLSFGHRMSRQQSAGYNKMQPPIGDATVE 
PNNPVSDISGRGASGGIRIKTSTQGKGFLSKRLSFGHRMSRQQSAGYNKMQPPIGEATVE 
PSTPYSDIVGRGADGGNRIKTSSQCRGFSGKRLSLGHRMSRKRSAGYRKMRPPILPATVE 
PPNPHSDIAGRGAEGGGRIKTSSQCRGFPGKRLSLGHRMSRKKSAGDQKMKPPLFPATVE 
PGNPRADVAGRGIEGQYRIKTSTQAKGFTGKRLSLGHRMSRDRSAGYKKMKPPIEPAAVE 
PGNPQADVAGRGIEGQYRIRTSTQATGFTGKRLSLGHRMSRDRSAGYKKMKPPAEPATVE 
PGNPRADVAGRAIEGKYRIKTSTQARGFTGKRLNLGHRMSRESSAGYKKMKPPSKSAAVE 

KERQGNIYTLLKNAI 
KERQGDIYILLKNAI 
KERQGSIYILLKNAI 
KERQGNIYALLKNAI 
KERQGVIYILLKNAI 
KERQGQIYILLNNAI 
KERQGQIYILLKNAI 
KERQGAIYALMKDVA 
KERQGAIYALMKDVI 
KERQGAIYALMKDVI 
KERQGGIYALLKNAV 
KERQGGIYALLKNAI 
KERQGGIYALLKNAI 
KERQGGIYALLKNAI 
KERQGGIYALLKNAI 
KERLGGMYALLKNAI 
KERQGGIYALLKNAI 
KERQGGIYALLKNAI 
KERQGGIYALLKNAI 
KERQGGIYALLKNAI 
KERQGGIYALLKNAI 
KERQGGIFGLLGNAI 
KERQGGIFTLLKNAI 
KERQGSIFGLLKNAI 
KERQGGIYGLLKNAI 
KERQEGIFGLLKNAI 
KERQGALFGLLKNRI 
KEPEGPIYTLLENAA 
KEPEGSIYTLLENAA 
KEPEGSIYTLLENAA 
KEPEGSIYTLLENAA 
KEPEGSIYTLLENAA 
KERQAGIYILLKNII 
KERQAGIYILLKNII 
KERQAGIYILLKNII 
KEREGGIYVLLKNVI 
KEREGGIYVLLRNII 
KERQGGIYMLLKNII 
KERQGGIYILLKNII 
KERQGGIYILLKTIT 
