# Supplementary material for: Detecting lateral gene transfers by statistical reconciliation of phylogenetic forests
Source: BMC Bioinformatics. 2010 Jun 15;11:324. doi: 10.1186/1471-2105-11-324 (PMC2905365; doi:10.1186/1471-2105-11-324)
Supplement: Additional file 1 — The 330 simulated alignments and corresponding gene trees (true and ML) along with the 40-taxa reference species tree. [file 1471-2105-11-324-S1.ZIP › simulated_dataset_prunier/seqdata122.fas.phy_tf.tree]

(((((AGTUM1:0.055900712,(RHETL1:0.017408767,RHLEG1:0.011698739)91.76982:0.023357543)51.400805:0.0080112193,SIMEL1:0.10380982)99.95923:0.10403669,((((BABAC1:0.01900334,(BAHEN1:0.011150767,BAQUI1:0.016941769)96.30335:0.028095752)93.180627:0.040837546,(BRABO1:0.0055052343,BRSUI1:0.0062422723)100:0.14421142)98.913234:0.072549242,(MELOT1:0.12398396,MESOR1:0.16367716)55.765826:0.018572817)57.953447:0.017459256,((JANNA1:0.082299529,(RODEN1:0.13694446,(SILIC1:0.078651447,SIPOM1:0.078720392)79.749775:0.026139227)95.749587:0.044594583)56.929415:0.026715669,(PADEN1:0.25003255,RHSPH1:0.27907927)77.523911:0.042372647)100:0.14061019)68.056059:0.018097432)51.088649:0.011952776,(BRJAP1:0.042758794,(NIHAM1:0.020382683,RHPAL1:0.057524755)49.460721:0.007508369)100:0.17215295)86.178529:0.091608523,(((((ANMAR1:0.14971953,ANPHA1:0.14352167)97.989148:0.16285332,((EHCAN1:0.022721492,EHCHA1:0.032290415)86.714941:0.05345456,EHRUM1:0.06606827)99.649537:0.21784012)74.841172:0.095633762,(MAMAR1:0.15714836,(WOEND1:0.06896752,WOLBA1:0.011517426)74.849784:0.051058471)99.712974:0.23367591)99.915361:0.36657456,(RIBEL1:0.094402236,(RICON1:0.064005584,(RIFEL1:0.038309948,(RIPRO1:0.016972781,RITYP1:0.0056153662)87.58316:0.014028683)44.303533:0.005301963)81.571889:0.036782963)100:0.46881185)67.716396:0.071433938,(((CAPEL1:0.29941474,MAMAG1:0.34195029)37.527272:0.015537453,(GLOXY1:0.33455167,GRBET1:0.30085245)96.386969:0.14428228)61.62796:0.039593928,RHRUB1:0.2626957)88.790703:0.10846876)99.791801:0.17742072,(CACRE1:0.35653012,HYNEP1:0.30525795)83.450097:0.13364709);
