# Supplementary material for: Detecting lateral gene transfers by statistical reconciliation of phylogenetic forests
Source: BMC Bioinformatics. 2010 Jun 15;11:324. doi: 10.1186/1471-2105-11-324 (PMC2905365; doi:10.1186/1471-2105-11-324)
Supplement: Additional file 1 — The 330 simulated alignments and corresponding gene trees (true and ML) along with the 40-taxa reference species tree. [file 1471-2105-11-324-S1.ZIP › simulated_dataset_prunier/seqdata123.fas.phy]

40	268
GLOXY1      LRLERNHVFPPNASGNAAGEGGTACLSYAEGKHHCFNLPIAIHEPVHVDSTRDLYFIERH 
GRBET1      LRLEKNHASHPAPNGNALGAGGYACLLYAAGQHHYFNLPIAIHEPAHVNITRELYFLEEH 
MAMAG1      LRLEKNQVIMPSPIGNAAGAGGGACLSCAQSNHYFFTLPVAVNVPSQVNVTRDAEFIEHH 
CACRE1      KRLEKNHLFLPSQAGNAAGAGGLACLPKAIGGHHYFSLPIAIHEPIHVNIKRDKEFLEHH 
MAMAR1      LRLEKNHIFLPSPDGNAPGNRGFACLHFALGEHHYFHLPVAIHKPVHVSIKREPQFLWHH 
RODEN1      LRLEKNHVFMPSPQGNAAGEGGISCHLYAIGNHQYFSLPVAIHEPVHVKVTRDSQFLEHH 
MELOT1      LRLEKNHVFMPSPQGNAAGEGGIACHLYAIGAHQYFSLPVAIHEPVHVKVTRDAQFLEHH 
SIPOM1      LRLEKNHVFIPSPRGNATGEGGFACHLYAIGHHQYFSLPVAIHQPVHVRITRDAQFLEHH 
PADEN1      LRLEKNHVFLPCPQGNAAGEGGFACKLYANGNHQYFSLPVAIHEPVHVKVTREAQFLELH 
RHSPH1      LRLEKNHVVIPSPQGNAAGEGGFACHLYAMGGHKYFSLPVAIKEPVHVKVTRDAQFLQHH 
BRJAP1      LRLEKNRVFYPSRDGNANGKGGSACHSQAAGLNHYFSLPVAGHEPEHVNITRGKDFLEHH 
RHPAL1      LRLEKNRVFYPSKDGNANGAGGSACHSYAEGMNHYFSLPVAIHEPVHVNITRGKDFLEHH 
NIHAM1      LRLEKNRVFYPSPDGNANGPGGSACHSYAAGANHYFSLPVAIHEPVHVNITRGKAFLEHH 
SIMEL1      LRLEKNGVLMPSPDGDANGKGGQPCHNYAYGANHYFSLPIAIHQPVHVNVTRGGEFLEHH 
AGTUM1      LRLEKNRVLMPSPDGNANGKGGQPCHNLAYGANHYFSLPIAIHKPVHVNVTRGGEFLENH 
RHLEG1      LRLEKNRVLMPSLDGNANGKGGQPCHNYAYGANQYFALPIAIHQPIHVNVTRGGEFLEHH 
MESOR1      LRLEKNIVFAPSPDGDANGSGGGPCHNYAFGAYHYFPLPVAIHEPAHVRVTRSGHFLEYH 
EHRUM1      LRLEKNRVLMPSKDGNANGPGGGPSHIYAFGSHHYFSLPIAIHEPCHVRITRGGEFLEHH 
BABAC1      LRLEKNRVFMPSPDGNANGSGGAPCHNHATGSNHYFRLPVAIHEPVHVRVTRGHEFLEHH 
BAHEN1      LRLEKNRVFMPSPDGNANGSGGAPCHNHAHGSNHYFSLPVAIHEPVHVRVTRGHEFLEHH 
BAQUI1      LRLEKNRVFMPSPDGNANGAGGAPCHNHAHGSNHYFSLPVAIHEPVHVRVTRGHEFLEHH 
BRSUI1      LRLEKNEIFMPSPDGNANGPGGSPCHNHAEGANHYFSLPRAIHKPIHVKVTRGGEFLQHH 
BRABO1      LRLEKNEIFMPSPDGNANGPGGSPCHNHADGANHYFSLPRAIHKPIHVKVTRGGEFLQHH 
SILIC1      LRLEKNHRFNPSPEGHAAGKGGFACLDYAVGTNHYFMLWVAIHEPVNVDITRDQLFIDFH 
CAPEL1      LRLEKNTLFSPSLTDNAAGFGNSICVSIAMGEPHYFSLPAAFHRPINVCETRDAEFISLH 
RIBEL1      LRLEKNHVLSPSPVGNAAGPGNVACLAVKYGPQHYFFLPIAIQALVNVNLTRDKTFIEFH 
RIPRO1      LRLEKNHVPSPSPFGNAAGLGNHACLAVAMGEQHYFFLPIAIHALVNVNLTRDKAFIQFH 
RITYP1      LRLEKNHVPSPSPFGNAAGLGNHACLAVAMGEQHYFFLPIAIHALVNVNLTRDKSFIQFH 
RICON1      LRLEKNHVPSPSPFGNAAGLGNHACLAVAYGQQHYFFLPIAIHALVNVNLTRRKTFIQFH 
RIFEL1      LRLEKNHVPSPSPFGNAAGLGNHACLAVAYGQQHYFFLPIAIHALVNVNLTRDATFIQFH 
RHRUB1      LRLERNHIFSPANTGPSAGSANPACMAIAMGVHHYFSLPAAIHDPLNVGLTRDEYFIDVH 
EHCAN1      LRLEKSTICALSPYGSAAGIGNVASLSEALGVHKYLSLPAAIHEPPNVHLPRDLKFTDQH 
EHCHA1      LRLEKSTICALSPYGSAAGIGNVASLSEALGVHKYLSLPAAIHEPPNVHLPRDLGFTDQH 
WOLBA1      LRLEPSTIFTPSPAGSAAGCGNVACLIKALGPHDYLPLPIAIHEPTNVNLPRDARFTQFH 
RHETL1      LRLEKSTIFTPSPTGSAAGSGNVACLIKALGPHDYLSLPIAIHEPTNVNLPRDARFTQFH 
WOEND1      LRLEKSTIFTPSPAGSAAGSGNVACLSKALGPHDYLPLPLAIHEPTNVNLPRGARFTQFH 
ANMAR1      LRLEQSTVFAPSPHGSAAGSGNVACLSVALGPHEYLALPIAIHDPINVNLPRDMRFTEYH 
JANNA1      LRLEQSTVFAPSPHGSAAGTGNVACLNIALGPHEYLALPIAIHDPVNVNLPRDMRFTEYH 
ANPHA1      LRLEKSLITAPSPYGSAAGTGNSACLSVAIGPHEYLSLPIAIHEPVNVHLPRDLRFTEYH 
HYNEP1      LRLEKNHVFNPSLFGNAAGVGNQACLPTADGQHHYFNLPSAIHEPVSVNNTRNANFIEHH 

LVQSGDVSKRSVAAYETIYYGAENATIATIEERISCPVDTNGFQKLCKQLCICYFGTEEQ 
FVQPGDVTKRTVAADETIYYDAENATIATISLTLSKPVDLGTVQKLCQQICIFYFGTNEQ 
FVQPGDVSKRSVGASETVYYWAENATIATIPYDFSRPLTTTKVQKLCRKVCIPYFGTETQ 
LVQPGDVPKGSVKAGETMYYWAENATIATIPHMRSNPRIQSGVQKLCKKWCIVYFGTQMQ 
LVQPGEVPNRSVDAGETMYYWAENATIATIHYRVSKPLVQSGVQKLCKNLCITYFGTEEQ 
FVQPGDVPKKSVQAGETMFYWAENATIATIVYHFSSPLLNPKVQNLCKKMCIIYFGTAEQ 
FVQPGDVPKKSVEAGETMFYWAENATIATIVFYFSAPLLSPKVQNLCKKVCIIYFGTAEQ 
FVQPGDVPKKSVEAGETMFYWVENATIATIVLHYSSPLLSPKVQNLCKKMCIIYFGTSAQ 
FVQPGDVAKRAVEAGETMYYWTENATIATIVLDFSSPLLSPKVQNMCKKICIFYFGTLEQ 
FVQPGDVPKRSVEAGETMYYWAENATIATIVRHFTNPLLSPKVQNLCHKMCITYFGTSEQ 
LVQPGDVPKGSLTARETMIIWPESATIATIALQLAKPVLSDQVQALCQKNCIAYFGTLNQ 
LVQPGDVPKGSLEAGETMIIWAENATIATIAMQLAKPICSAKVQALCKKACILYFGTLEQ 
LVQPGDVPKGSLEAGETMIIWAENATIATIAMQLAKPVCSNEVQALCKKDCILYFGTLEQ 
FVQAGDVPKRTVEAGETMSIWAENATIATIPAHESKPLGDKSVQKLCKKMCIIYFGTLEQ 
FVQAGDVPKRTVEAGETMSTWAENATIATISTHDSKPLSDDRVQKLCEKLCITYFGTLEQ 
FVQAGDVPKRTVEAEETMSTWAENATIATIPSHDSKPLSDTRVQKLCKKMCIIYFGTLQQ 
LVQAGDVPKRTVEAGETMTIWAENATIATIPSHLSSPLSAAMVQKLCKKCCIAYFGTLEQ 
FVKAGDVPKRSVRADETMSIWAENAVMATIPAHLNRPLSDAKVQKLCKNMCIVYFGTVEQ 
FVQLGDVTKRSVEAGETMSIWAENATIATIPLHLSGPLWDSKVQKLCKKLCIVYFGTLEQ 
FVQAGDVTKRSVEASETMSIWAENATIATIPLHLSKPLWDSKVQKLCKKMCIVYFGTLEQ 
FVQAGDVTKRSVEAGETMSIWAENATIATIPLHLSRPLWDSKVQKLCKKMCIVYFGTLEQ 
FVQAGDVPKKFVEAGEAMSIWAENATIATIPLQLSNPLWESKIQKLCKKMCIVYFGTYEQ 
FVQAGDVPKKFVEAGEAMSIWAENATIATIPLQLSNPLWESKIQKLCKKMCIVYFGTYEQ 
SVQPQDVGKNSVGATETVYYWIENATIATAAFLYSKPLAIGDVQKRCGKVCIKYFGTDDQ 
FVEPKDVRKRSVGAGETIFYDSENATIATIPYLSMQPVQASEVQNICNKPCISNFGTEQQ 
FVQPTDVAKGAAEAGEAIYYWIENATIATIPISISRPEVTGHSQQLCCKMCIFYFGTEEQ 
FVQATEVAKGAVKAGEAIYYWIENATIATITVLNSRPELTGQSQRLCCKMCINYFGTDEQ 
FVQATEVAKGAVKAGEAIYYWIENATIATITVLNSRPEWTGQSQRLCCKMCINYFGTDEQ 
FVQATEVAKGAVKAGEAIYYWIENATIATITVLLSRPELTGQSQRLCCKMCITYFGTDEQ 
FVQATEVAKGAVKAGEAIYYWIENATIATITVLLSRPELTGQSQRLCCKMCIRYFGTDEQ 
FVQPTDVNKSSVDAGERIYYWAENATIATIPDLIAQPLDAGRLQRLCSRPCITYFGTAEQ 
FVQPRDVAKSSVEAGETIYYAADNATIATIPFVISRPSMTEDLQKLCTKVCILYFGTKAQ 
FVQPRDVAKSSVEADETIYYAARNATIATIPFVISRPSMTEDLQKLCTKACILYFGTKVQ 
FVQPRDVNKGSVDAGETIYYAADNATIATIPLIMPKPILVADLQKLCRKMCILYFGTKAQ 
FVQPRDVNKGSVDAGETIYYAADNATIATIPLIVTKPVIVADLQRLCRKMCIVYFGTKAQ 
FVQPRDVHKGSVDAGETIYYAADNATIATITLIMPQPIPVVDLQKLCRKMCICYFGTKAQ 
FVQPWDVAKGSVETGRTIYYAVDNATIATVPLLVSKPIDKDDLQELCRKMCILYFGTKAQ 
FVQPWDVAKGSVTTGRTIYYCADNATIATVPLLGSKPIDTDNLQELCRKMCILYFGTKAQ 
FVQPWDVAKGSVETGRTIYYPADNATIATIPMFVSKPITTDELQKLCRKMCIIYFGTKAQ 
FVQPQDVSKGSIEAGETLYYWIENATIATIINHYSKPLDTFQAQALCEKLCIDYFGTNEQ 

TRTTDVKEIGLQNSDTTWLLAMHCEVIHCLRFLRASEERALEYLGRRLASWYLNIGSRKI 
STTTDVKEIGLQNALTIWLLSSHAGEIHHLKMIRASEQRALEYAGQCLLSDLLNMWRKKI 
KVTTDVKEVGLKNTNNIWLLLLHTTVIHVLKYLRVSETRNLEYPGRCPSSMYLNDCAKKL 
NTTTDVKEIGLQNLEDTWILAPHTDAIHNLKFFRISDKRTLEYLGVCAGSYYLNHAAKKV 
STTSDVKEIGLQNFETIWILSSHLGAIHKLKVFRVSEKRTLEYLGSCPTSVYLNKSVKKV 
STTADVKEIGLHRVETIWLVSGHGAVIHPLKFFRVSEKRKLEYPGTCPVSISLNKTKKKV 
LTTADVKEIGLHRVETVWLVSSHGAVIHQLKSFRVSEKRKLETPGTCPVSLSLNKTKKKV 
STTADVKEIGLHRVETIWLVSFHGSVIHELKFFRVSEKRKLEYPGGCPVSPVLNKRKKKV 
TTTADVKEIGMHSVDTDWLVSAHAGVTHQLKYYRVSEKRKLENPGACPVSAPLNNTEKKV 
ETTADVKEIGLHNVETIWHVSPHGNVIHRLKLFRVSEQRKLEYPGTCPVSFSLNKTAKKV 
SPTTDVKETGLHNPDSTWLVAERSHVIHPLRTFRVSELRKVEYFGRCEISGYLNKSDKKI 
SSTTDVKETGLHNPETSWLVSSRTKVIHSLRLFRESEKRKIEYFGKCDISDYLNKPDKKI 
SSTTDVKETGLHNPETIWLVSERSRVIHSLRLFRESEKRKIEYFGKCDLSDYLNKVDKKI 
DHTNDINEIGLHNPEGIWLVSCHSHLIHDLKFFRISEKRKFEYLGYCPLSVYLDKAGKKH 
SHTNDVNEIGMHNPEAIWLVSYHCHLIHDLKFFRISEKRKLEYLGDCPLSIFLNKAGKKI 
SHTNDVNEIGMHNPEAIWLVSCHCTLIHDLKFLRISEKRKLEYLGYCPLSVYLNKAGKKM 
TPTNDVKEIGLHNPGVVWLVVSHARLIHLLKVSRQSEKRKLEYWGCCTLDVYLNKPEKKI 
TPTNDVKEIGLHNPETIWLVSCHTRLIHELKVYRVSEKRKLEYPGCCPLSIYLNKSEKKI 
TPTNDVKEIGLHNPETMWSAGCHRNLIHKLKSHRVSEKRKLEYYGYCPVDVYLNRVGKKS 
SPTNDVKEIGLHNPETMWSVGLHRNLIHKLKSHRVSEKRKLEYYGYCPVDVYLNKVGKKS 
SPTNDVKEIGLHNPETMWSVVLHRDLIHKLKSHRVSEKRKLEYYGYCPVDVYLNKTGKKS 
DPTNDVKEIGLHNPESMWLVSCHRRLMHQLKSYRTTEKRKLEYFGSCPLSNYLNKVGKKI 
DPTNDVKEIGLHNPESMWLVSCHRRLMHQLKNYRTTEKRKLEYFGSCPLSNYLNKVGKKI 
RTSTDVKEIGLLNSATIWLLYLHVDVTHKLKLQRMSEKRALEFPGRCPVGTPLNKRGKLV 
LCTVDVKEIGLLKLEHIWLLAAHESVIHKLKVQRVSEKRTTEYLGRCFVLDFLNKNQKEG 
KSTTDVKEIGTLNDSFVWQLSLHDVVIHTLKIERISEVRTNEFYGTMHVPGYLSQNDKRF 
KSTTDVKEVGTLNDEFVWLLSPHDSVIHNLKIERVSEKRTNEFYGRMPVPRYLSQNDKRF 
KSTTDVKEVGTLNDEFVWLLSPHDSVIHHLKIERVSEKRTNEFYGRMPVPRYLSQNDKRF 
KSTTDVKEIGTLNDEFVWLLSLHNTVIHTLKIERVSEQRTNEFYGRMPVPRYLSQNDKRF 
KSTTDVKEIGTLNDEFVWLLSPHDTVIHTLKIERVSDKRTNEFYGRMPVPRYLSQNDKRF 
PTTTDVKEIGLLNSQFIWLLPKHEAVIHMLKPQRVSEERGTEYSGSMMVPACLSKDDKHF 
VSSTDVKEIGLMNVGLLWLLPTHPVVTHKLKLQRASEKRTTEYYGRMAISKYLSKVDKQI 
VSSTDVKEIGLLNVGLLWLLPTHAVVTHKLKLQRASEKRTTEYYGRMAISKYLSKVDKKI 
NSSTDVKEIGLINSEFVWLLPKHRGVTHKLKLERVSEKRGTEYKGQMPISWYLSRDNKKI 
SSSTDVKEIGLLNSEFVWLLPKHVGVTHRLKLERVSEKRGTEYKGRMPISWYLSRENKRI 
NSSTDVKEIGLLNSEFVWLLPKHIGVTHRLMLERISENRGTEYMGRMPISSYLSRENKKI 
RSSTDVKEIGLLNASFVWLLPPHNGVTHKLKFQRVSEGRTTEYSGRMPISAYLSKDDKKI 
KSSTDVKEIGLLNASFVWLLPPHNGVTHKLKFQRVSEGRTTEYSGRMPISAYLSKDEKKI 
KSSTDVKEIGLLNANFVWLLPPHSGVTHMLKLQRISEGRTTEYSGRMPISAYLSKDKKKI 
LATGDVKEIGLLNLLFTWALTVHNAVIHNLKEERLSEKRTAEYPGRVPVSDYLTKLEKKA 

LANTFKDDGSEVHHAKGGWFSPVVKIKMLKFDGKTSRQKVFYKLKSFTFENKRRTNVGRT 
LANTFGDDGSEPHHAKLGFFSPVVKTKVLEFDGKVSRQKRFYKLQSFAFEIKRATFVGRT 
LADTFGDDGSSDHHVKYSYLSPIVKVKYLKFDGSLLRQKIYYKIKTAAFEGKRGIGVGRT 
LAQTFAEDLSDGHHVKDSILSPVVKVKPLKFDGKVSRQKEFYKIKSFAVEYKRTIRVGRT 
LAQTFAEDPSNGHHIKDSIFSPAVKVKPLRFDGKVSRQKQFYKSKNFAYEYKRIIRVGRT 
LAQTFGDDLSEGHHVKTSLLSPIVKVKDLGFDGRIARQKRFYKIKSFAFEYKRTIRVGRT 
LAQTFGDDLSEGHHVKTSLLSPIVKVKNLGFDGRIARQKRFYKIKSFAFEYKRTIRVGRT 
LAQTFGDDLSEGHHVKTSPLSPIVKVKNLGFDGRIARQKRFYKIKSFAFEYKRRIRVGRT 
LAQTFGADSSEGHHVKTSLLSPIVKVKGLKFDGRGARQKRFYKVKSFAFEYKRTTRVGRT 
LAQNFGADLSEGHHVKTSLLSPIVKVKNLKFDGRYARQKRFYKSKSFAFEYKRTTRVGRT 
IACTFGEDLSDEHHAKGSDFSPIVKVKQLKSDGGVSRQKIFYKIKSLTFEYKRSLRVART 
IAQTFGEDSSDGHHAKGSLFSPIVKVKRLKFDGGVSRQKTFYKIKSFTFEYKRTLRVART 
IAQTFGEDVSDGHHAKGSLFSPIVKVKHLKFDGGVSRQKTFYKIKSFTFEYKRTLRVART 
LAHTFGNDLSDKHHVKGSNLSPIVKLKFLRFDGRVSRQKIFYKIKSFAFEYKRRVRVART 
LAHTFGNDLSDGHHVKNSPLSPIVKVKFLRFDGRVSRQKNFYKIKSFAFEYKRQVAVART 
LAHTFGNDLSDGHHVKDSPLSPIVKVKFLRFDGRVSRQKTFYKIKSFAFEYKRQVRVART 
LAHTFGGDLSDGHHVKDSSLSRIVKVKYLKFDGSVKRQKVFYKIKSFAFEYKRTIRVART 
LAHTFGSDQSDGHHVKDSPLSPIVKVKYLKFDGRVSRQKAFYKIKSFAFKYKRTIRVART 
LAHTFGADFSEGHHVKDSPLSPIVKVKALKFDGRVSRQKDFYKIKSFALEYKRIVRVART 
LAHTFGLDLSEGHHVKDSPLSPIVKVKTLKFDGRVSRQKDFYKIKSFALEYKRIVRVART 
LAHTFGLDLSEGHHVKDSPLSPIVKVKTLKFDGRVSRQKDFYKIKSFALEYKRIVRVART 
LAHTFGGDISEGHHVKDSPISPIVKVKYLKFDGRIVRQKNFYKIKSFELEYKRQVSVART 
LAHTFGGDISEGHHVKDSPISPIVKVKYLKFDGRIVRQKNFYKIKSFELEYKRQVSVART 
LAHTFGEDVSNKHHVKESYLSEIVKVKFLKFDGKPSRQKAFYKIKSFACEYKRVIGVGKT 
IAETFGEDDSDGHHTKAVCISPVVKVKCLHFDGRVSRQKELYKTKAFPFEVKRSMNVGRT 
LADTFGDDGSNSHHVKNFYLSPMVKVKYLKFDGCVSRQKSFYKSKGFSFEYKRGLTVGRT 
LADTFGDDASNQHHVKNFYLSPMVKVKYLKFDGCISRQKNFYKKKSFTFEYKRGIRVGRT 
LADTFGDDASNQHHVKNFYLSPMVKVKYLKFDGCISRQKNFYKKKSFTFEYKRGIRVGRT 
LADTFGDDESNDHHVKNFYLSPMVKVKYLRFDGCVMRQKNFYKKKSFSFEYKRGIRVGRT 
LADTFGDDASNNHHVKNFYLSPMVKVKYLRFDGCISRQKDFYKKKFFSFEYKRGIRVGRT 
LAAVFGDDLSSEHHVKESDLSAIVKVKALMFDGIVSRQKGFYKSKSFSFEFKRLIRVGRT 
FADMFGDDLSGGHHVKESYLSPDVEVKDLKFDGHASRQKHFYKIKSVPFEHKRGIAVGRT 
FADMFGDDLSGGHHVKESYLSPDVKVKDLKFDGHASRQKRFYKIKSVPLEHKRGIAVGRT 
FADTFGSDCSGAIHVKESYLSPIVKVKELKFDDHASRQKTFYKIRSLPFEHKRPVTVERT 
FADTFGSDCSGAIHVKESYLSPIVKVKDLKFDDHASRQKKFYKIRSFPFEHKRPVAVGRT 
FADTFGSDCSGTIHVKESYLSPIVKVKDLKFDDHASRQKNFYKIRSFPFEHKRSVAVGRT 
FADTFGNDLSGAHHVKESQLSPIVEVKDLRFDGHAARQKSFYKIKPFPFEHKRPITVGRT 
FADTFGNDLSGAHHVKESQLSPIVKVKDLRFDGHAARQKSFYKIKPFPFEHKRAITVGRT 
FADTFGNDLSGGHHVKESHLSPIVKVKDLKFDGHASRQKSFYKIKSFPFEHKRAIAVGST 
LADIFGNDCSSEHHVKESFLSPIVKVKVLKFDGTVSRQKTFYKIKSFPFEYKRNIAVGGT 

CVVSNQGETFLEKPWSADSANDFFCSIL 
CIVSNAGKTFLEDPWSADGTNAFYCSIL 
CFVSEGSDTFLVPPWSADAAGTFLCSVL 
CIVSDGGRTLCEKPWSADSAGTFLCSVL 
CVVSDGGETFLERPWSADHAGSFLCSVL 
CIVSDEGKTFLEEPWNADSGGTFLCSVL 
CIVSDEGKTFLEEPWNADSGGTFLCSVL 
CLVSDDGKTFLEDPWNADSGGTFLCSVL 
CIVSDEGETFLEKPWNADSGGTFECSVL 
CIVSDDGKTFLERPWNADNGATFLCSVL 
CIVLDSGDTFVEKPWSADSGGSFLCTVL 
CIVSDAGGTFLEKPWSADSGGTFLCTVL 
CIVSDAGNTFLERPWSADSGGSFLCTVL 
CTVSDAGVTFLERPWSADSGGSFICTVL 
CIVSDAGVTFLEQPWSADSGGSFICSIL 
CIVQDAGATFLEQPSSADSGESFLCSIL 
CIVSDSGFTFLELPWSADSGGGFICSIL 
CIVSYSGVTFLEGPWSADSGDSFICSIL 
CIVSDNGVTFLERPWSADSGGSFVCSIL 
CIVSDNGVTFLERPWSADSGGSFVCSIL 
CIVSDNGVTFLERPWSADSGGSFVCSIL 
CIVSDNGVTLLEDPWTADSGGSFICSIL 
CIVSDNGVTLLEDPWTADSGGSFICSIL 
CVVPEQKETMLKSPWSADAAGSFLCSVL 
CLVATLEATFLAMPWSADSANSFICSVL 
CIVSEWGDTFLRALWSADSAASFLCSML 
CVVSEWGNTFFSALWSADSASSFTCSML 
CVVSEWGNTFFSALWSADSASSFTCSML 
CVVSEWGNTFFSALWSADSASAFLCSML 
CVVSEWGSTFFSALWSADSASSFLFSML 
CLVSKWPLTLSGPLFSADDASSFLCSVL 
CIVSAGGATFLGYLWSADSAGFFLCCVL 
CIVSAGGATFLGYLRSADSAGFFLCSVL 
CIVSENGKTFFGVLWAADIAGFFLCSVL 
CIVSENGRTFLGVLWAADIAGFFLCSVL 
CIVSEDGRTFLAVLWSADISGFFLCSVL 
CIVSEGGVTFMGYLWSADGAGFFLCSVL 
CIVSEGGVTFMGTLWSADSAGFFLCSVL 
CIVSERGVTFMGTLWSADSAGFFLCSIL 
CIVSESGRTFLDIPWHADSAGSFLCSIL 
