# Supplementary material for: Detecting lateral gene transfers by statistical reconciliation of phylogenetic forests
Source: BMC Bioinformatics. 2010 Jun 15;11:324. doi: 10.1186/1471-2105-11-324 (PMC2905365; doi:10.1186/1471-2105-11-324)
Supplement: Additional file 1 — The 330 simulated alignments and corresponding gene trees (true and ML) along with the 40-taxa reference species tree. [file 1471-2105-11-324-S1.ZIP › simulated_dataset_prunier/seqdata123.fas.phy_tf.tree]

((((((((AGTUM1:0.070340114,RHLEG1:0.070736339)76.079512:0.018298306,SIMEL1:0.1097417)99.910486:0.11597068,(((BABAC1:0.044141092,(BAHEN1:0.0044523039,BAQUI1:0.020924014)72.515112:0.0097164745)99.635988:0.092918975,(BRABO1:0.0081472773,BRSUI1:1.8016519e-06)100:0.20058799)95.322782:0.065685624,(EHRUM1:0.14795194,MESOR1:0.24998114)69.559211:0.033901832)45.829189:0.018624442)99.507219:0.11788418,((BRJAP1:0.25591601,RHPAL1:0.06088294)68.601543:0.035636723,NIHAM1:0.0057752454)100:0.26581367)99.224246:0.13059473,(((MELOT1:0.039557697,RODEN1:0.03648878)51.089978:0.0076354752,SIPOM1:0.11444539)95.857096:0.036157446,(PADEN1:0.19737262,RHSPH1:0.13284727)58.456844:0.011803448)99.974632:0.15480733)95.521313:0.060486713,(CACRE1:0.26760265,MAMAR1:0.25745868)97.604263:0.11761017)87.346095:0.094112985,(GLOXY1:0.38483914,GRBET1:0.3568286)99.847335:0.35273814)33.331054:0.00013969147,((((((((ANMAR1:0.041353273,JANNA1:0.02999574)99.750817:0.086369638,ANPHA1:0.084857614)97.366506:0.067687818,(EHCAN1:0.023038851,EHCHA1:0.035088546)100:0.27662559)33.463788:0.0028113125,((RHETL1:0.043924016,WOLBA1:0.067878719)58.236265:0.019822039,WOEND1:0.084351815)100:0.23126407)100:0.27382277,(RHRUB1:0.61526055,(RIBEL1:0.14183608,(RICON1:0.032636177,(RIFEL1:0.031099919,(RIPRO1:7.4376417e-05,RITYP1:0.011951813)99.98855:0.05265388)45.750988:0.0076118059)95.303184:0.086124867)100:0.29058962)87.406135:0.10510742)77.372503:0.070643011,HYNEP1:0.51234687)59.645796:0.045361397,CAPEL1:0.84743342)84.153903:0.06797158,SILIC1:0.54324132)88.608414:0.077807679,MAMAG1:0.52964645);
