# Supplementary material for: Detecting lateral gene transfers by statistical reconciliation of phylogenetic forests
Source: BMC Bioinformatics. 2010 Jun 15;11:324. doi: 10.1186/1471-2105-11-324 (PMC2905365; doi:10.1186/1471-2105-11-324)
Supplement: Additional file 1 — The 330 simulated alignments and corresponding gene trees (true and ML) along with the 40-taxa reference species tree. [file 1471-2105-11-324-S1.ZIP › simulated_dataset_prunier/seqdata124.fas.phy]

40	319
GLOXY1      VERKDLPSADAVIATWWPSIVFTIDVGCYGIVTQIDSLRKRIMPNMSRAKIMKRVMFQTP 
GRBET1      VEHQDLLSADAVIGSWWPSIMFTVDVGCYGLVTQIDALQKKIMPNMERAKIMKAVMFQTP 
RHRUB1      VEAIDLVNADAVIESWAPTIIFTIEVVCDGVSTKIDSLEMRIMPSMQRAKIMKCVMFQVP 
JANNA1      IERAELLKANAVMGLWFPPIIFTQSVMCYGEMTKIDFLGMKIMPDMQRAQIMKTIMFQLP 
RODEN1      IERAELLRANAVMGSWSPPITFTQAVMCYGEMTKIDFLGMKIMPDMSRAQIMKHIMFQLP 
SIPOM1      IEAGELLSANAVMGSWIPPIVFYQAVMCYGEMTKIDFLGMPIMPDMNRAQVMKAIMFQLP 
SILIC1      IERAELLKANAVMGSWIPPILFTQAVMCYGEMTKIDFLQMPIMPDMSRAAIMKMIMFQLP 
PADEN1      IERAELLNANAVMGVWYPPIIFTQVVKCYGIMTKIDTLGVKIMPDMSRAKIMKMVMFQLP 
RHSPH1      IERAELLNANAVMGSWYPPIIFTQVVICYGIMTKIDTLGVAIMPDMSRSKIMKIVMFQLP 
BRJAP1      IEGADLLIADAVMAEWWPSIVFTLEISCYGTMTQIDTLGVRIMPNMSRTKMMKRVMFQIP 
RHPAL1      VEGADLLVADAVMASWWPSIVFTLAITCYGTMTQIDTLEIRIMPNMTRAKMMKKVMFQIP 
NIHAM1      VEGADLLVADAVMASWWPSIIFTLAITCYGTMTQIDSLGVRIMPNMVRAKMMKSVMFQIP 
MAMAR1      VERCQLLLANAVMNNWWPSIVFTIEVTCYGRMTQIDTLEMWIMPGMNRSKIMKAVMFQIP 
AGTUM1      VERCQLLIANAVMNNWWPSIVFTIEVTCYGRMTQIDTLEMWIMPGMNRSKIMKAVMFQIP 
RHETL1      VERCQLLIANAVMNNWWPSIVFTIEVTCYGRMTQIDTLEAWIMPGMNRSKIMKAVMFQIP 
RHLEG1      VERCQLLIANAVMNNWWPSIVFTIEVTCYGRMTQIDTLETWIMPGMNRSKIMKVVMFQIP 
EHRUM1      VERCQLLIANAVMNNWWPSIVFTIEVTCYGRMTQIDTLEMWIMPGMNRKKIMKAVMFQIP 
MELOT1      VERCELLIADAVFQNWWPAIVFTIEVTCHGRMTQIDILERWIMPGMDRTTIMKRVMFQIP 
MESOR1      VEGCELLIADAVFNNWWPAIVFTIEVGYHGRMTQIDILEMWIMPGMNRSKIMKRVMFQIP 
BABAC1      VECCELLIAEAVMNNWWPAIVFTIEVTCHGRMTQIDILEMWIMPGMERTKIMKRVMFQIP 
BAHEN1      VECCELLIAEAVMNNWWPAIVFTIEVTCHARMTQIDILEMWIMPGMERTKIMKRVMFQIP 
BAQUI1      VECCELLIAEAAMNNWWPAIVFTIEVTCHARMTQIDILEMWIMPGMERTKIMKRVMFQIP 
BRSUI1      VERCELLIADGVMNNWWPPIVFTIEVTCHGRMTQIDVLEMWIMPGMDRSKIMKRTMFQIP 
BRABO1      VERCELLIADGVMNNWWPPIVFTIEVTCHGRMTQIDVLEMWIMPGMERSKIMKRTMFQIP 
CAPEL1      QERADLLGADPVMSTWAPTINFTISVPMYGLMTQLDALEIKIMPDMVRAKFMKNVMFQVP 
CACRE1      KRKGGLLNVHSVHRSWFPSIYFTISVLCYRIMTQIDALVIVIMPDMSRAKIMKIVMFQSP 
HYNEP1      IEVSALLCIHADMSSWEPSINFTIRVNCYQKMTQIETQEMAIMPDMTRVTIMKGVTFQSP 
MAMAG1      VEAGSLLDIHPDTGSWDPSIFFTVRVGAYVVMARIERLELQIMPDMPRGEIMKAVMFQSP 
RIBEL1      VERGGLLSADSVVGSWSPGITFTIQVHCYGVMTQIDTLEEQIMPDMDRAQMMKYVMFQPP 
RIPRO1      VERGGLLSADSVVGSWRPGINFTIKVGCYGVMTQIDTLEKQIMPDMDRAQMMKYVMFQSP 
RITYP1      VERGGLLSADSVVGSWRPGINFTIKVGCYGVMTQIDTLEKQIMPDMDRAQMMKYVMFQSP 
RICON1      VERGGLLPADSVVGSWRPGINFTIRVGCYGIMTQIDTLEKQIMPDMERAQMMKYVMFQSP 
RIFEL1      VERGGLLPADSVVGSWRPGINFTIRVGCYGVMTQIDTLEKQIMPDMERAQMMKYVMFQSP 
EHCAN1      VERTDLLQVDSVIGPWLPNIIFTVVVVCHGIMSQIDSLSQRIMPEMKRAKIMKTIMFQVP 
EHCHA1      VERTNLLQVDSVIGPWLPNITFTVVVVCHGIMSQIDSLSQRIMPEMKRAKIMKIIMFQVP 
ANMAR1      TEDCELLQIDLVLDPWYPNIMFTVEVVCHGTMSSIDALPQRIMPEMGRAKMMKVMMFQVP 
ANPHA1      VEESDLLQVDLVLGPWYPNITFTVAVVCHGAMSSIDSLSQRIMPAMERAKMMKIIMFQVP 
WOLBA1      VERGDLLAVDSVIGPWLPNITFTVAVACHGVVSQIDSLNQEIMPEMERVRIMKLVMFQVP 
WOEND1      VERGDLLAVDSVIGPWLPNITFTVAVACHGVVSQIDSLNQQIMPEMERARIMKYVMFQVP 
SIMEL1      LEREDLLTVDAVIGASQPNINFTIIVGCQGIMTQIDSLSRLIMPEMGRAKIMKLVMFQVP 

LVTEAGDGSLSSQTEAPTDQKRHFAIVPAILSTLNSALAYTIFKHSGKKFTVSLSRINIV 
SVTEAGDGVLSSQTELNKRKKRHFPIVRAILTILNSALIYTIFKHSGGGFTVSLTRINVI 
TVTKAGDGHLSSQTEAGSSHKRHFPVVSAILSILNSVLDYTIFKMGGEKFSVSLSRINVV 
TVTTAGDGGLGSQIEVAMKQKRHYPIDNAILGIANSQLQFTISKQQGKKFDVALSRINLV 
TVTVAGDGSLGSAIEAAQKKKRHYPIVNAILGIPNSQLHYTISKQQGEKFDVALNRIDVV 
TVADAGDGALGSQIEAAMKEKRHYPIVNAILGIPNSQLQYTISKQKGEKFDVALSRINTV 
TVTDAGDGSLGSQIEARMKQKRHYPIVNAILGIPNSQLMYTISKQQEEKFDVALNRINTV 
TVTDAGDGKLSSQIETAMKEKRHYPIVKAILGIPNSVLQYTISKQQGEKFDVALSRINVV 
TVTDAGDGRLSSQIEAAMKEKRHYPIVNAIFGIPNSVLQYTILKQQGEKFDVALSRINVV 
IVSNATDGQLGSQTEATIKDKRHFPIVFAILVVSNSVLMFTIMKHEGQQFHVNLSRISTV 
TVTSATDGRLGSQTEATVKDKKHFPVVFAILVVTNSVLLFTILKHEGENFHVNLSRISTV 
TVTGASDGRLGSQTEAVIKDKKHFPIVFAILVVTNSVLMFTIRKHEGEKFHVNLSRISTV 
TKTTAGDGSLGSCTEASIKKKRHFPVVTAILVVMNSVLMYTIFKYQADKFLVSLSRISTV 
TKTSAGDGGLGSQTEASVKHKRHFPILTAILVVMNSVLLYTIFKHQADKFLVSLSRISTV 
TKTSAGDGGLGSQTEAGIKTKRHFPIVTAILVVMNSVLMYTIFKHQADKFLVSLSRISTV 
TKTTAGDGGLGSQTEASIKTKRHFPIVTAILVVMNSVLMYTVFKHQADKFLVSLSRISTV 
TKTSAGDGGLGSQTEASIKTKRHFPIVNAILVIMNSALMYTIFKHQADKFLVSLSKISTV 
TKTHAGDGSLESQTEAKTKNKRHFPIAVAILRVTNSVLMYTIFKIQGDKFHVSLSRISTV 
TKTYAGDGGLGSQTEATTKNKRHFPIVTAILVVMNSVLMYTIFKHQGDKFHVSLSRISTV 
TKQSAGDGGLGSQVEAAINKKRHFPIMTAILVFMNSVLMYTVFKHQGDKFGVSLSKISSV 
TKQAAGDGGLGSQVEAAINQKRHFPIMTAILVHMNSVLMYTVFKHQGDKFKVSLSKISSV 
TKQAAGDGRLGSQVEAAINQKRHFPIMTAILVFMNSVLMYTVFKTQGDKFKVSLSKISSV 
TKTTAGDGGLGSQTEAAINEKRHFPIVLAILVFLNSVLMYTVFKNHGDKFRVSLSRISTV 
TKTTAGDGGLGSQTEAAINEKRHFPIVLAILVFLNSVLMYTVFKNHGDKFRVSLSRISTV 
TITAAADGRLASPTEAFIKEKRHFPISSAILSVLNSVLLYTIFKSSGAEFLVSLLWINSV 
TITYTGDGLLSSTTEVDSKRKKRYPELAAALAELNTVLNYTVFKRADEEFGVNLVWINAV 
PIRAAGDGCLTSGTEHKVTGKFKLPDLSPIITILNTVLFYTLFKEPGANFGVNLFWINFV 
TITQAGDGILGSPTESKMLAKRQFPEALAIVTILNTVLLYTVYKVPGDDFGVNLFGINVV 
TVTSAGDGSLSSSTEAIIKIKRHFPLVAAIVSILNSVLLYTIFKQSGEEFSVKLVWINAV 
TVTSAGDGRLSSPTEAAIKLKRHFPIVAAIMSILNSVLLYTIFKQSGEQFSVKLVWINAV 
TVTSAGDGRLSSPTEAAIKLKRHFPIVAAILSILNSVLLYTIFKQSGEQFSVKLVWINAV 
TVTSAGDGRLSSPTEAVIKLKRHFPIVGAILSILNSVLLYTIFKQSGEEFSVKLVWINAV 
TVTSAGDGRLSSPTEAIIKLKRHFPVVAAILSILNSVLLYTIFKQSGEDFSVKLVWINAV 
RVTSAGDGWLSSPSEAHSKNKRHFPIVTAIVSVMNSVLICTIFKQSGADFSVSLLWINQV 
TVTAAGDGWLSSPSEAHSKTKRHFPIVTAIVSVMNSVLICTIFKQSGAPFSVSLLWINQV 
SVIRAGDGLLSSPSAATVKIKKHFPIDSAIIAAMNSVLKCTILKLNGADFLVSLLWINQV 
SVIAAGDGWLSSPSAASVKNKKHFPIDTAIITVMNSVLSCTILKINGADFSVSLLWINQV 
TVTTAGDGWLSSVSEADIKMKRHFPIIIAIISIMNSVLRCTILKQSGADFRVRLVWINQV 
TVTTAGDGSLSSASEANIKMKRHFPIIIAIISIMNSVLRCTVLKQSGADFRVRLVWINQV 
TVTTAGDGWLNSPSEASIKSKVRFPFITAIISILNSVLGCTIPKPSGADFLVSLVWINKV 

AEGRATVQMITWDRIKSIKLCKRSSIRAQYDRFPINWQKTLLLFGGMFEKTPMASAQFDL 
AEGGAVVQMKTWVRIKPDKLCQRNTIRAQHDRFPINWQKNLLLSGGMFSKIPMASARFKL 
AEGGVTVQMQAWARDKPYKLCGRATIRVNYDKFPLNWQKALLLYGGMYNKVPMASARFKL 
GERNAKVRPQAWVRDEPYRLCERDAIRAKSDRSEISWQKRLLLLGGNFEKVPMASAKFKL 
GERSANVGMQTWVRDEPFRLCIRGAIRAKSDRSTISWQKELLLFGGMFAKVPMGSARFKL 
GERNANVRMQTWVRDKPYRLCDRGAIRAKSDQSEISWQKRLLLRGGMFTKVPMGSARFKL 
GERNANVRMQTWVRDDPWRLCKRGAIRAKSDRSEISWQKRLLLFGGMFVKVPMGSARFKL 
GERDAAVRMQTWVRDEPYKLCKRSAIRAKSDRSGISWQKQLLLGGGMFAKVPMASARFKL 
GERNANVRMQTWVRDEPYKLCERSAIRAKSDRSGISWQKQLLLSGGMFAKVPMASARFKL 
AEKVATVKMPGWARDVPDKLCGRGYIRARYDKSPISWQKELLLYGGMLPKIPMAGSRFKL 
AERGTTVKLDGWARDVPIKLCGRGSIRARYDGSPISWQKELLLFGGMYTKMPMASSRFKL 
AERGAIVKMEGWARDVPDKLCGRGSIRAKYDGSPISWQKELLLFGGMYAKMPMASSRFKL 
AERGATVRAEEWARDKPLKLCARDVIRARYDNSPISWQKNLLLFGGMYWKMPMGSARFRL 
AERGATVRAEDWARDKPLKLCARGVIRARYDDSPISWQKNLLLFGGMYWKMPMASARFRL 
AERGATVRAEEWARDKPLKLCSRGVIRARYDNSPISWQKNLLLFGGMYWKMPMASARFRL 
AERGATVRAEEWARDKPLKLCSRGVIRARYDNSPISWQKNLLLFGGMYWKMPMASARFRL 
AERGATVRAEEWARDKPLKLCARGVIRATYDNSPISWQKNLLLFGGMYWKMPMASARFRL 
AERGATVRAEEWARDKPVKLCGRDGIRAQYDKTPISWQGSLLLFGGMYSKSPMASASFKL 
AERGATVRAEEWARDKPVKLCARGGIRARYDKTPISWQANLLLFGGMYSKSPMASARFKL 
AERGATVKAEFWARDKPVKLCSRGGIRARYDKSPISWRANLLLFGGMCAKMPMATARFRL 
AERGATVKAEFWARDKPVKLCARGGIRARYDRSPISWQANLLLFGGMYAKMPMATARFRL 
AERGATVKAEFWERDKPVKLCARGGIRARYDRSPISWQANLLLFGGMYAKMPMATARFRL 
AERGAAVRAQFWARDKPVKLCSRGGIRARYDKSPISWQANLLLFGGMYKKMPMASARPRL 
AERGAAVRAQFWARDKPVKLCSRGGIRARYDKSPISWQANLLLFGGMYKKMPMASARPRL 
VEDGGSVKLGSWARDKPFKLCSRSSIRAKYDRSPMNWQKGLLLNGGMKSSMPPASAGFKL 
AEGGGLVQMLAWARDKPAKLCAREPIRAFYDKTPINVQKKLLLLGGMSLKLDVASARFRL 
AEGRKVVQMEDWARDKPVKLCNRPYIRAGFDKSPINVQKKLLLIGGVNGKIGMASAGFKL 
AEGKSVVQMDAWVRDKPLKLCSRPYIRGFFDKSPINVKNKLLLMGGMSIKLGMASAKFRL 
GDGGTGVQMAAWARDKPYKVCSRTKIRPKYDPSPINWQKGLLLVGGLHHQMPMASAAFKL 
ADGGACVGMAAWARDKPYKVCSRTKIRAKYDRSPINWQKTLLLLGGLHHQMPMASAAFKL 
ADGGACVGMAAWARDKPYKVCSRDKIRAKYDRSPINWQKTLLLLGGLHHQMPMASAAFKL 
ADGGAGVGMAAWARDKPYKVCSRTKIRAKYDRSPINWQKTLLLVGGLHHQMPMASAAFKL 
ADGGAGVGMAAWARDKPYKVCSRTKIRAKYDRSPINWQKTLLLVGGLHEQMPMASAAFKL 
EEGGAGVWMKTWARDHPIKLCQRTVIRAICDQSPINWQKALLIYGGMQHGLPTASAKVKL 
EEGGAGVRMKTWARDHPFKLCQRTVIRAVCDQSPINWQKALLLYGGMQHGLPTASAKVKL 
EEGKAGVPMKAWARDQPLKLNKRAIIRSRYDLSPINWQKGLLLLGGMQHQLPPASIQFKL 
EEGRAGVRMKLWARDQPFKLNPRTIIRSRYDQSPINWQKGLLLLGGMQHQLPTASARFKL 
AEGGGAVRMGAWVRDHPPKLCQRTAIRAKYDKAPINWEKGLLLKGGMRHQLPMASAKFKL 
AEGGGAVRMGAWVRDHPAKLCQRTAIRAKYDKAPINWQKGLLLKGGMRHQLPMASARFKL 
AEGGAGVMVGAWARDHPGKLCRRAAIRAKHDCNPIIWQKRLLLYGGMLEELPIASARFWL 

VQTNGKQKDHTSLVNDILCGDVARNKYQVDHRAEQPSFDSARLNDKHVIEGANSISGRPK 
AQTNGKQKDNSSLVNDILCGDVPAHKYPVDFMSEQSRFVSARWNDIHGLEGANRISGQNK 
AQTNGKQPDHSSLVNDILGGDIRQHKYEVDRMLDLSRFESAQWNDRHELEGAKRVHGKNK 
TQTNGKADDHSSLVNDILSGSLPYYKYEVDYMVEPSRFGSARWNDIHNLEASPEICGRDK 
DQTNGKRDDHSSLVSDILKGSLSYYKYEVDYMVEPSRFVSARWNDIHNLEPSPEIYGRNK 
MQTNGRADDHSSLVNDTLTGSLLYYKYDVDYMVEPSRFASARWSDIHNLEGTPEIYGRNK 
MQTNERADDHSSLVNDILTGSLPYYKYDVDYMVEPSRFASARWNDIHNLEGSPEIYGRNK 
VQTNGKADDHSSLVNDILGGSLTYYKYEVDHMVEASRFGSARWNDIHNLEGSPEIYGRNK 
VQTNAKAVDHSSLVNDILDGSMPYYKYEVDHMVEASRFGSAKWNDIHNLEGSPEIFGRNK 
YQTNDKAEDRSSLVNDILEGNLEHAKYEVDHMVYASRFGSAKWNDIHNLEGVREICDRTK 
YQTNDKAEDRSSLVNDILEGNLAHAKYEVDHMVYTGRFGSAKWNDIHSLEGVKEICGRSK 
YQTNDKAEDRSSLVNDILEGNLTHAKYEVDHMVYTSRFGSAKWNDVHHLEGVKEICGRTQ 
FQTNDKADDHSSLVNDILEGNIPYHKYEVDNMVEFSRFGSARWNDNHGLEGAKEIWGRGK 
YQTDDKADDHSSLVNDILEGNIQYHKYEVDNMVELSRFGSARWNDHHGLEGAKEIWGRGK 
YQTNDKADDHSSLVNDILDGNIPYHKYEVDNMVEISRFGSARWNDNHGLEGAKEIGGRGK 
YQTNDKADDHSSLVNDILEGNIPYHKYEVDNMVEISRFGSARWNDNHGLEGAKEIGGRGK 
FQTNDKAEDHSSLVNDILEGNIPYHKYEVDNMVEISRFGSARWNDNHGLEGIKEIWGRGK 
FQTKDKAEDHSSLVSEILEGNIAYHKYEVDNMVEVARFGSARWNDDHGLISAKEIWGRNK 
FQTNDKADDHSSLVNDILEGNLAYHKYEVDSMVEISRFGSARWNDDHGLLGAKEIWGRIK 
LQTNAKADDHSSLVDDILDGNIPHHKFEVDGMVEFSRFDSAKWNDNHGLLGAREVLGRNK 
LQTNAKADDHSSLVDDILNGNIPHHKYEVDGMVEFSRFDSAKWNDNHGLLGAREIVGRNK 
LQTNAKADDHSSLVDDILNGNIPHHKYEVDGMVEFSRFDSAKWNDNHGLLGAREIVGRNK 
LQTNDKADDHSSLVNDILEGNIPYHKYEVDGMVEISRFGSARWNDEHGLLGSPEIWGRNK 
LQTNDKADDHSSLVNDILEGNIPYHKYEVDGMVEISRFGSARWNDEHGLLGSPEIWGRNK 
TQTNGKQPDHSSLVRDLLRGPLLAAKYDVDHLVCLSRFDSARWNELHLLEGADRIRGKNR 
PQTEGKQTDHTSLVRDMLQGEPYNDRYEVTILSCCNRFNSARWNARHVLEGSARICGRAK 
LQTDAKQADHSSLVRSLLDGKPTGDKYEVTFIGCINRFKSARWNDLHLLEGPRRIVGRCK 
VQTVGKQTDHSSLVRDLLVGNPVPDKYEVTLMTCDHRFTSAKWNDVHVLEGMRKADGRHK 
LQTNGKRTDHSSLVLDLLTGAVADNKYKVKHMVCIPRFDSGRWNELHTLEGAKRIKGRNK 
LQTNGKQTDHSSLVPDLLPGAVATNKYKVKHMVCTSRFHSGRWNELHALEGAKRIKGRNK 
LQTNGKQTDHSSLVPDLLPGAVATNKYKVKHMVCTSRFDSGRWDELHALEGAKRIKGRNK 
LQTNGKQTDHSTLVPDLLPGAVATNKYKVKHMVCTSRFESGRWNELHALEGAKRIKGRNK 
LQTNGKQTDHSSLVPDLLPGAVATNKYKVKHMVCTSRFESGRWNELHALDGAKRIKGRNK 
LQTHGKQTDHSSLVRDLLDGALEASKYKVDVVACTSRFGSARWNHHHTLEGMARIEGRNK 
LQTHVKQTDHSSLVRELLDGALEASKYKVDVVACTSRFGSARWNHLHTLEGMARFEGRNK 
LQTSDKQTDHSSQVRDLLRGGLNTNKYKVDVMACASRFGSARWNELHSLEGAARIKGRNK 
LQTNDKQTDHSSQVRDLLEGALETNKYKVDVMACFSRFGSARWNELHTLEGENRIKGRNK 
LQTNAKQADHSSLVRDLLDGALEANKWKVDVMVCTSRFGSARWNEQHLLEGAARIKGRNK 
LQTNAKQADHSSLVRDLLDGALEANKWKVDVMVCASRFGSARWNEQHLLEGAARIKGRNK 
LQTNAKQSDHSSLVRNLLHGALAGNKYKVDLMVSVSRFDSARWNEPHDLEGVSRIRGRNK 

LNSSSIVLAAELLSSRWSSGFITNYPVGTGALIQPPTREHKNFAVGAAAEPEGQKAWNKA 
LNTSSVVLCAKLLSSRWFSGFISDYLVGTGPLIQPPTREHKCIAVGAANDPEDKQAWNKA 
LNASSVVSTTRLLSSRWFSGFISNYTVGTVMLIKPPTREHKNIAIGAALQPEKKQAWNKA 
LDTASGVTIAKLLSSRWFSGFISPYPVGTRTLIRRPTKEHQNVATGAAIEPEGGQAWNEP 
LDTASTVTVAKVLSSRWFSKFISAYLVGTRTLIRRPTREHQNVAIGAAIEPEGDQAWNEP 
LDTASTVTVAKLLSSRWFSKFISCYLVGTRTLIRRPTREHNNVALGAAIEPESDQAWNEP 
LDTASAVTIAKVLSSRWFSKFISCYLVGTRTLIRRPTREHQNVAVGAAIEPEGDQAWNEP 
LATASNVTVAKLLSSRWFSGFISSYPVGTRTLIRRPTREHQNIAIGAAIEPEGGQAWNEA 
LATASGVTIAKLLSSRWFSGFISCYPVGTRTLIQRPTREHQNVATGAAIEPEGGQAWNEA 
LNSSSDVVIAKVLSSRWFSGFISCYGVGAGSLIQPPTREHKNGADGAANEPESAHGWDKA 
LNSSSGVMLAKVLNSRWFSGFISCYPVGTGLLIQPPTREHRNAADGAAGEPENKHGWDKV 
LNSSSGVILAQVLNSRWFSGFISCYPVGTGLLILPPTREHRNAADGAAGEPESKHGWDKA 
LNSSSIVIFTKVLSSRWFSGFISCYPVGTGALIKPPTREQKNTAIGAAGEPEDKQGWNKA 
LNSSSIVIFTKVLSSRWFSGFISMYPVGTGALIKPPTREQKNTAVAAAGEPEDKQGWNKA 
LNSSSIVIFTKVLSSRWFSGFISCYPVGTGALIKPPTREQKNTAVAAAGEPEDKQGWNKA 
LNSSSIVIFTKVLSSRWFSGFISCYPVGTGALIHPPTREQKNTAVAAAGEPEDKQGWNKA 
LNSSSIVVFTKVLSSRWFSGFISCYPVGTGALIKPPTREQKNTAVAAAGEPEDKQGWNKS 
LNSSSGVIFTKVLSSRWFSGFISCYPVGTGALITPPTREQKNTALPAASEPEGRQGWNKA 
LNSSSNVIFTKVLSSRWFSGFISCYPVGTGALITPPTREQKNAALGAASEPEGKQGWNKA 
LNSSSRVIFTKVLSSRWFSGFLSSYPVGTGALIDPPTREQENTAVTAAFEPEEKQGWSKA 
LNSSSRVIFTKVLSSRWFSGFLSSYPVGTGALINPPTREQENTALGAASEPEDKQGWSKA 
LNSSSRVIFTKVLSSRWFSGFLSSYPVGTGALINPPTREQENTALGAASEPEDKQGWSKA 
LNSSSGVIYAKVLSSRWFSGFISCYPVGNGAIINPPTREQKNTALGAAGEPENKQGWPRA 
LNSSSGVIYAKVLSSRWFSGFISCYPVGNGAIINPPTREQKNTALGAAGEPENKQGWPRA 
LNSSSVVLITGLLSSRWFSGFIPGYSIGTDGLIHAPTRAHNNGAMGAACEPEPKQGPNKA 
LNSTSIMLIPALLSFRWFSGFVSHYEVGTGPLIEAPSEEHKNAATGAACEPESEQSLSHA 
LNTASIVMAGVMLSFRWFSSFISSYPVGNGLMIAEPAEEHRNAAAGAATDTEFKQSLTAA 
VNSASFVLEASMLPFRWFSGFISLYPLGAGVMITEPSEEHKNIASGAAKEPELHESLNQA 
LNDSSVVLGAKLLSSRWFSGFISTYQVGTGSLIRAPTREHKNMAEGAATEPESKNGWDKA 
LNDSSVVLNAKLLSSRWFSGFISTYPVGTGALIRAPTREHENLADGAASEPESKNGWNKA 
LNDSSVVLDAKLLSSRWFSGFISTYQVGTGALIRAPTREHENMADGAASEPESKNGWNKA 
LNDSSVVLGAKLLSSRWFSGFISTYQVGTGSLIRAPTREHENMANGAATEPESKNGWNKA 
LNDSSEVLAAKLLSSRWFSGFISTYQVGTGSLIRAPTREHENMADGAATEPEQKNGWNKV 
LNKCSMVSVAKLLSSRWFSGFISVYTVGTGSLIEAPTREHQTSARGAALEPEASSGWNKA 
LNKCSMVPGAKLLSSRWFSGFISVYTVGTGSLIEAPTREHQTSARGAALEPEASSGWNKA 
LNRTSAVPQVELLSYRWFSGFISVYSVGSGSLIEAPTREHQTMANGAANEPESASGWNKA 
LNKTSVVPSAELLSSRWFSGFISVYSVGTGSLIDAPTREHQTMANGAAFEPEPASGWNKA 
LNKSSIVPIAKLLSSRWFSGFISIYMVGTGSLIDAPTREHQTMAGGAAKEPEGKSGWNKA 
LNKSSIVPVAKLLSSRWFSGFISVYMVGTGSLIEAPTREHQTMACGAAKEPEGKSGWNKA 
LNKSSLVTNAELLSSRWFSGFISIYTVGSGALIDAPTREHKTKAGGAAREPEGKSGWNKA 

FSAPLHDQAYEFILANVAN 
HSAPLQDQAHEFIVPSVAN 
RSAPLQDQSPEFISPSVTN 
DSNPLHDQKAEFIMPEAYN 
DSDPLHDQKPEFITPDAYN 
SSDPLHDQKFEFITPDVYN 
SSDPLHDQNFEFIEPDVYN 
VSDPLHDQNSEFITPAVYN 
VSDPLSDQNTEFITPSVYN 
DSAPMGDQPFEFISPDAHN 
QSAPLADQPFEFITPSTHN 
NSAPLADQLFEFITPSAHN 
DSAPLPDQPLEFISPAAHN 
DSAPLPDQPLEFITPAAHN 
DSAPLPDQPLEFITPAAHN 
NSAPLPDQPLEFITPIAHN 
DSAPLPDQPLEFITPAAHN 
DSAPLRDQPTEFIAPAAHN 
DSAPLRDQPFEFIAPAAHN 
ESPPLRDQAFEFISPAVHN 
ESPPLRDQAFEFIRPAVHN 
ESPPLRDQAFEFIRPAVHN 
ASAPLSDQPLEFIDPIYHN 
ASAPLSDQPLEFIDPIYHN 
QSAPLEDQELEFIAPDVEN 
GSAPLDEQEDDFISPAVEN 
WSAPLEDQDKEVITPTVEN 
PSAPLGDQNKAFISPDVDN 
HSAPLHDQVKEFITPSVEN 
HSAPLHDQDEEFITPSVET 
HSAPLHDQDEEFITPSVET 
HSAPLHDQDKEFITPSVKT 
HSAPLHDQDQEFITPSVET 
SSRPLQDQDREFITPLVYN 
SSRPLQDQDREFITPLVFN 
ASRPLHDQDYGFLTPGVYN 
ASRPLPDQDSGFLTPGVFN 
ASGPLQDQDREFITPEVYN 
ASGPLQDQDREFITPEVCN 
KSAPLQDQEYEFITFQAHN 
