# Supplementary material for: Detecting lateral gene transfers by statistical reconciliation of phylogenetic forests
Source: BMC Bioinformatics. 2010 Jun 15;11:324. doi: 10.1186/1471-2105-11-324 (PMC2905365; doi:10.1186/1471-2105-11-324)
Supplement: Additional file 1 — The 330 simulated alignments and corresponding gene trees (true and ML) along with the 40-taxa reference species tree. [file 1471-2105-11-324-S1.ZIP › simulated_dataset_prunier/seqdata124.fas.phy_tf.tree]

(((((((AGTUM1:0.043821552,(RHETL1:0.0097135862,RHLEG1:0.026737637)84.16639:0.010518188)53.187251:0.0032402217,EHRUM1:0.0397681)62.715173:0.0067045432,MAMAR1:0.045001554)98.928893:0.062808868,(((BABAC1:0.052852561,(BAHEN1:0.0036456129,BAQUI1:0.014856017)74.906832:0.018896718)100:0.14073202,(BRABO1:0.0037735337,BRSUI1:2.0234468e-05)100:0.14358692)95.603371:0.048938074,(MELOT1:0.13464608,MESOR1:0.034896966)97.323096:0.045759495)94.979328:0.039906281)99.748433:0.13245314,(BRJAP1:0.18341006,(NIHAM1:0.07621456,RHPAL1:0.080133972)65.707481:0.032641001)100:0.23004563)95.592344:0.13964583,((JANNA1:0.14652218,(RODEN1:0.12219146,(SILIC1:0.06116301,SIPOM1:0.10118452)85.896313:0.032887039)93.135893:0.037863399)98.879272:0.081525465,(PADEN1:0.055876296,RHSPH1:0.064733178)71.35942:0.031260855)100:0.36536942)97.76386:0.1476944,(((((((ANMAR1:0.22751223,ANPHA1:0.040950776)100:0.21163375,(EHCAN1:0.03916867,EHCHA1:0.02928844)100:0.12514878)98.445785:0.097877701,(WOEND1:0.027771376,WOLBA1:0.032775046)99.977678:0.12378119)75.698346:0.057704564,SIMEL1:0.38172871)100:0.23686831,(RIBEL1:0.09440062,((RICON1:0.02007406,RIFEL1:0.036823052)68.569416:0.01114913,(RIPRO1:0.016840281,RITYP1:0.0090179223)97.641993:0.03342768)87.426668:0.032962512)100:0.16743375)67.095053:0.055399919,CAPEL1:0.53245169)43.400082:0.028585706,(CACRE1:0.58271311,(HYNEP1:0.6022058,MAMAG1:0.49670737)93.673271:0.1974081)100:0.42283958)99.647766:0.18587717,((GLOXY1:0.30099727,GRBET1:0.22654969)98.203057:0.1380685,RHRUB1:0.37354991)66.916865:0.038570355);
