# Supplementary material for: Detecting lateral gene transfers by statistical reconciliation of phylogenetic forests
Source: BMC Bioinformatics. 2010 Jun 15;11:324. doi: 10.1186/1471-2105-11-324 (PMC2905365; doi:10.1186/1471-2105-11-324)
Supplement: Additional file 1 — The 330 simulated alignments and corresponding gene trees (true and ML) along with the 40-taxa reference species tree. [file 1471-2105-11-324-S1.ZIP › simulated_dataset_prunier/seqdata125.fas.phy]

40	108
GLOXY1      NKATILFGHLQTGSLFGTTFIYLKFIKTFHTSALEVEWKRKFDPSHWDTGESVAERKKVC 
GRBET1      KKATILFGHLTTGSLFGTTFILLPFQKPFHTSITCVEFRHKFDPTHWDTGESVSERTTVC 
RHRUB1      KKATILFGRFQTGSLFGTTFIMLSFHRSFHTSAFVYEFKRQFETTHWETGESVTERKAVC 
MAMAG1      KKATILFGHLQTGSLFGTTFIILIFHASFHTSAFSVEFRHKFEATHWDPGESVFEREAVC 
BRJAP1      KKATILFGHLQTGSLFQTTFIPLSFQSTFYTSAFPAEFPRKFEIKHWDTGESVPERKAVC 
RHPAL1      KKATILFGHLQTGSLFQTTFISLYFQSAFYTSPFPAEFPRKFDSTHWETGESVTERKAVC 
NIHAM1      KKATILFGHIQTGSTFQTTFISLYFQSTFYTSPFPAEFPRKFDTAHWDTGDSVPERKAVC 
SIMEL1      KKAMLLFGNVETGSLFTTTFINLSFQRSLHTSALAVEFRQRFNLTQWDTGESVPERKAVC 
AGTUM1      KKAMILFGHVETGSLFTTTFISLSFQRTLHTSALVVEFRQRFNLNQWDTGESVPERKAVC 
RHETL1      KKAMILFGHCETGSLFTTTFINLSFQRTLHTSAVVAEFRQRFNLTQWDTGESVPERKAVC 
RHLEG1      KKAMILFGHCETGSLFTTTFINLSFQRTLHTSALIVEFRQRFNLTQWDTGESVPERKAVC 
MELOT1      KKATILFGHMETGSLFTTTFINLSFRRTFHTSAFPVEFRQRFDLTQWDTGESVPEHKAVC 
EHCAN1      KKATILFGHTETGSLFTTTFINLSFQRTFQTSAFPVEFRLRFHLTQWDTGESVPEHKAVC 
BABAC1      KKATILFGHGETGSLFATTFINLSFQRTFHTSAFRVEFRQRFDLTQWDTGESVPEHKAVC 
BAHEN1      KKATILFGHNETGSLFATTFIHLSFQRTFHTSAFRVEFRQRFDLTQWDTGESVPEHKAVC 
BAQUI1      KKATILFGHNETGSLFATTFINLSFQRTFHTSAFRVEFRQRFDLTQWDTGESVPEHKAVC 
BRSUI1      KKAAILFGHTETGTLFLTTFISLSFQRTFHTSAFPVEFRQRFDLTDWDTGESVPEHKAVC 
BRABO1      KKAAILFGHTETGTLFLTTFISLSFQRTFHTSAFPVEFRQRFDLTDWDTGESVPEHKAVC 
JANNA1      KKATILFGHSQTGSFFGTTFIVLSFPRAFHTSAFPLEFRATFNIDHWDTGESVFQRKSVA 
RODEN1      RKATILFGNAQTGSFFGTTFIVRSFPRAFHTSAFPLEFRATFDVNHWDTGESVYQRRAVA 
SIPOM1      KKATILFGYSQTGSFFGTTFIMLSFPRAFQTSAFPLEFRASFDINHWDTGESVFQRRAVA 
SILIC1      RKATILFGYSHTGSFFGTTFIMLSFPRAFHTSAFPLEFRSTFDISHWDAGESVFQRRAVA 
RHSPH1      KKANILFGHVETGSFFGTTFIVLSFPRSFNTSAFQLEFRGIFDLNHWDTGDSVFQRKDVI 
HYNEP1      KKATILFGHLQTGSLFGTTFIVLSFERSFHTGAPASEFVEKFHSTHWDSGESVAERKAVC 
MAMAR1      NKATILFGHLQTGSLFGTTFIVLSFERSFHTGAPASEFVEKFHSTHWDSGESVDERKAVC 
CACRE1      KKATILFGHLQTGSLFGTTFIVLSFKRSFHTGAPLSEFVAKFDSSHWNTGESVPERKAVC 
EHRUM1      KKATILFGHIQTGSIFVTTFITLSFPKGFHTSSFSSEFKRKFDTAHWNTGESVIERQAVC 
EHCHA1      KKATILFGHIQTGSLFGTTFITLVFPRGFHTSSFSSEFKRKFDTPHWNTGESVYERQAVC 
ANMAR1      KKATILFGHTQTGSLFGTTFIALSFPRGFHTSSFSSEFRRKFDSTHWSTGESVMERKAVC 
ANPHA1      KKATILFGHAQTGSIIGTTFIPLSFPRGFHTSSFCSEFRRNFDSANWSTGESVMERKAVC 
WOLBA1      KKAAILFGHLQTGSLFGTTFIAPKFPKGSHTSSFENEFKGKFDPTHWNTGESVAERKAVC 
WOEND1      KKAVILFGHLRTGSLFGTTFIAPSFPKVSHTSSYDIEFKGKFDPTHWNTGESVNERKAIC 
MESOR1      NKATILFGHLRSGSLFGTTFIVLSFQRGFHRSAFVIEFKHKFDTTHWDYGESVLERKAVC 
RIBEL1      KKATILFGDFPTGSAFGTTFIVLAFARSFHSSAWTLEFRRKFEINHWDTGESVYERKPVC 
RIPRO1      KKATILFGDFPTGSAFSTTFIVLAFARSFHSSAWTVEFKRKFEINHWDTGESVYERKAVC 
PADEN1      KKATILFGDFPTGSAFSTTFIVLAFARSFHSSAWTVEFKRKFEINHWDTGESVYERKAVC 
RITYP1      KKATILFGDFPTGSAFSTTFIVLAFARSFHSSAWTVEFKRKFEINHWDTGESVYERKAVC 
RICON1      KKATILFGDFPTGSAFSTTFIVLAFARSFHSSAWTVEFRRKFEINHWDTGESVYERKAVC 
RIFEL1      KKATILFGDFPTGSAFSTTFIVLAFARSFHSSAWTVEFKRKFEINHWDTGESVYERKAVC 
CAPEL1      KKATILFANLNTGSIFATTLISLDFQRTYTTSAYAIEFRKKFDTVHWDSGNSVFERKAVC 

VNLTHWKYTKHDNENHVGPNNHVEQDEKDYPFTQPLDEQVGIVVYTKL 
ANVTNWKYTKHDTENHIGPNDQVEQREKGYPFIQPLDEQVGIVVYTKL 
INELDWKYTKHDSENHIGGNNMEEQKEKSYPLTQPLDGRVDTVVHSKL 
INETEWKYTKHDKENNIGGSNQVEQREKVYPLIQPLDGRVDTVIYTKL 
INATSWKYTKHDSENHIGGTNQGQQEEKAYPLIQPLDDRVDTVVYSKL 
VNTTLWKYTKHDSENHIGGNNQGPQEEKAYPLIQPLDDRVDTVVYTKL 
VNSTSWKYTKHDSENHIGGNDQGPQEEKGYPLIQPLDDRADTVVYTKL 
IGKTRWKYTKHDAENPIGGNNQGEQTEKGYSLLQPLDGRVQTVVNTKL 
IGKTRWKYTKHDAENSIGGNNQGEQKEKGYSLLQPLDGRVQTVVYNKL 
IGKTRWKYTKHDAENSIGGNNQGEQKEKGYSLLQPLDGRVQTVVFEKL 
IGKTRWKYTKHDAENSIGGNNQGEQKEKGYSLLQPLDGRVQTVVYEKL 
VGLTNWKYTKHDAGNDIGGNNQGEQKEKGYVLAQPLDGRVQKVVYSKL 
VGKTNWKYTKHDAENDIGGNNQGEQNEKMYPLMQQLDSRVQTVVYNKL 
IGTTNWKYTKHDAENSIGGNNQGEQKEKGYPLLQPLDGRVQTVVYSKL 
IGTTNWKYTKHDAENSIGGNNQGEQKEKGYPLLQPLDGRVQTVVYSKL 
IGTTNWKYTKHDAENSIGGNNQGEQKEKGYPLLQPLDGRVQTVVYSKL 
IGITNWKYTKHDAENSIGWNNQGEQKEKNYPLLQPLDGRVQTVVVLKL 
IGITNWKYTKHDAENSIGWNNQGEQKEKNYPLLQPLDGRVQTVVVLKL 
WNQTLWKYTKHDSENKLGGNPKVEQIEKHYPLIQPLDKRVEIVVYAKL 
WNHTSWKYTKHDSENQLGGNPHVDQIEKHYPLVQPLDERVDIVVYVKL 
WNHTSWKYTKHDSENKLGGSPQVEQLEKHYPLVQPLDERVDIVVYVKL 
WNHTSWKYTKHDSENKLGGNPQVEQIEKHYPLVQPLDERVDIVVYVKL 
LNHTNWKYTKQDSENQLGENSQVEQVEKHYPLIQPLDQRVDIIVYVKL 
WNETTWKYTKHDAENEIGIDNQVDQLEKGYPLIQPLDGRVDLVVFGKL 
WNETTWKYTKHDAENEIGTDNQVDQVEKGYPLIQPLDGRVDLVVFSKL 
WNRTEWKYTKHDSENKIGGNNQVEQLEKDYPLLQPLDHRVDLVVYIKL 
WNHTHWKYTKHDSENHMGENNQVEQTEKGYPLIQPLDGRVDLVVYEKA 
WNHTDWKYTKHDSENHMGGNNQVEQIEKGYPLIQPLDGRVDLVVYEKA 
WNGTHWKYTKHDSENQMGGSNQVEQIEKDYPLVQPLDKTVDPVVFEKA 
WNHTHWQYTKHDSENQMGGNNSVEQIEKDYPLVQPLDGRVDPVVFKKA 
GNYTQWKYTKHDSENHAGSNSQVEQVEKGYPLIQPLDPRVDLVVYRKA 
GNYTQWKYTKHDAENHAGSNSQVEQIEKGYPLIQPLDQRVDLVVYRKA 
WNNTKWKYTKHDSENHTGGNNAVEQAEKVYPLVQPLDTRVELVVYPKL 
LNNTNWKYTKHDSESHIGINNQVDQVEKEFSLIQPLDSRVDLMVLKKL 
INNTNWKYTKQDSESHIGANNQVGQIEKEFSLIQPLDFRVDLMVFIKL 
INNTNWKYTKQDSESHIGANNQVGQIEKEFSLIQPLDFRVDLMVFIKL 
INNTNWKYTKHDSESHIGANNQVGQIEKEFSLIQPLDFRVILMVFFKL 
INKTNWKYTKHDSESHIGASNQVGQIEKEFSLIQPLDFRVDLMVFVKL 
INNTNWKYTKHDSESHIGANNQVGQIEKEFSLIQPLDFRVDLMVFVKL 
WNDTDWAYTKHDSENYLGGYNQVDQVEKDYTLSQPLDGQVSLVVYLRL 
