# Supplementary material for: Detecting lateral gene transfers by statistical reconciliation of phylogenetic forests
Source: BMC Bioinformatics. 2010 Jun 15;11:324. doi: 10.1186/1471-2105-11-324 (PMC2905365; doi:10.1186/1471-2105-11-324)
Supplement: Additional file 1 — The 330 simulated alignments and corresponding gene trees (true and ML) along with the 40-taxa reference species tree. [file 1471-2105-11-324-S1.ZIP › simulated_dataset_prunier/seqdata125.fas.phy_tf.tree]

((((((((AGTUM1:0.026475815,(RHETL1:0.034309476,RHLEG1:0.0088391307)79.205042:0.023182851)33.358681:2.5358252e-05,SIMEL1:0.088347621)98.664588:0.10973679,(((BABAC1:0.010543048,(BAHEN1:0.010278331,BAQUI1:9.9933934e-06)33.33391:2.3731236e-06)75.568432:0.038151275,(BRABO1:0,BRSUI1:0)99.984503:0.13164548)33.340058:3.7969929e-06,(EHCAN1:0.11504061,MELOT1:0.086897594)65.213776:0.025804457)65.757841:0.019520367)99.634063:0.20303921,(BRJAP1:0.073601419,(NIHAM1:0.086664743,RHPAL1:0.067107524)86.975777:0.058229969)97.473282:0.13848317)81.105721:0.070378979,(MAMAG1:0.22133769,RHRUB1:0.22717727)51.991761:0.03504371)35.44341:0.008154609,(GLOXY1:0.28124264,GRBET1:0.18722526)98.04008:0.21419727)80.108136:0.059788876,(CACRE1:0.15142224,(HYNEP1:0.022240156,MAMAR1:0.037791046)97.703922:0.1882233)95.923322:0.13962861)45.312706:0.018733158,((((ANMAR1:0.058621671,ANPHA1:0.12890359)96.556807:0.11102117,((EHCHA1:0.042211989,EHRUM1:0.076072306)58.72308:0.033171807,(WOEND1:0.12324048,WOLBA1:0.027665741)100:0.2919335)37.902996:0.011304703)98.88882:0.15531519,(((JANNA1:0.11028632,(RODEN1:0.093849246,(SILIC1:0.050174319,SIPOM1:0.048940459)46.381417:0.022489447)64.971596:0.037073289)60.151154:0.059506641,RHSPH1:0.23493647)98.140752:0.21333813,(((((PADEN1:0,RIPRO1:0)72.863257:0.019676427,RITYP1:0.021524068)33.349589:9.3045216e-06,RIFEL1:0)65.132064:0.010009397,RICON1:0.020161842)72.819984:0.05259385,RIBEL1:0.068891765)100:0.32942629)45.276996:0.033425162)65.511692:0.028048307,CAPEL1:0.52185767)33.339182:2.4782603e-05,MESOR1:0.31572151);
