# Supplementary material for: Detecting lateral gene transfers by statistical reconciliation of phylogenetic forests
Source: BMC Bioinformatics. 2010 Jun 15;11:324. doi: 10.1186/1471-2105-11-324 (PMC2905365; doi:10.1186/1471-2105-11-324)
Supplement: Additional file 1 — The 330 simulated alignments and corresponding gene trees (true and ML) along with the 40-taxa reference species tree. [file 1471-2105-11-324-S1.ZIP › simulated_dataset_prunier/seqdata126.fas.phy]

40	196
SIMEL1      NERMKIRGYSSFGVVALLKRTQARRVRNVQQYKSTFHQAFYFKNVTCNVVTLKTPPQYME 
AGTUM1      NERMKIRGYSSFGVVAILKRIQARGVRNVQQYKSTYHQSFYLKNATCSVVSLQTPPQYME 
RHETL1      SEKMKVRGYGSFGVVALLKRIQARTVRNVQQYKSTYHQAFYFKNETCAVVTLTTPPQYME 
RHLEG1      SEKMKIRGYGSFGVVALLKRIQARTVRNTQQYKSTYHQAFYFKNETCAVVTLSTPPQYME 
BABAC1      DMKMKYRGYSRFKVVAFLKRIQAREVRNVQEYKVTFHKAFYVKNPTVAVEMLNTPPQYME 
BAHEN1      DAKMKYRGYSRFKVVAFLKRIQAREVRNAQEYKVRFHKAFYVKNPTCAVNTLDTPPQFME 
BAQUI1      DAKMKYRGYSRFKVVAFLKRIQAREVRNAQEYKVTFHKAFYVKNPTCKVQTLDTPPQYME 
BRSUI1      DAKMKYRGYSSFKVVAFLKRIQAREVRDLQQYKVTFHKAFYVKNPTCAVETLQTPPQCMQ 
BRABO1      DAKMKYRGYSSFKVVAFLKRIQAREVRNLQQYKVTFHKAFYVKNPTCAVETLQTPPQCMQ 
RHRUB1      DEQMKYKGYGSFKVVALLKRIQARYVRNKEQFKSTFHHVFYFKSPTFSVETLQTPPRYLE 
MAMAG1      SEQMKYRGYSSFKVFALLKRIQARYVRDKEQFKTTFHKAFYFRSPTFVVETLGTPPMYLD 
CACRE1      DEEMKSRNYSSFRVVALLKRIEARYVRFREQFKMTFHRAFYFKNPTFEVDTLATPPKYLE 
JANNA1      DETMKYRKYSSFRVVALLKRIQARNVRNWPQFKSTFHRTFYFKDPTFVVKTLHTPPKNSE 
RODEN1      DEGMKYRKYSSFRVVALLKRIQARYVRNRPQFKSTFHQAFYFKNPTFKVETLKTPPKNLE 
SIPOM1      DEGMKVRKYSSFRVVALLKRIQARYVRNRPQFKSTQHQAFYFKNPTFKVEALKTPPKNLE 
SILIC1      DQGMKVRKYSSFRVVALLKRIQARYVRNRPQFKSTFHQAFYFKNPTFAVETLKTPPKNLE 
PADEN1      DEEMKYRKYSSLRAVANLKRIQARGVRNRPQFKSTSYPALYGKSITFEVATLKTPPKNPE 
RHSPH1      DEVMKYRRYSSLRAVALLKRIQARYVRNAPQFKSTFHQAFYFKNPTFGVQTLKTPPKNLE 
BRJAP1      EEAMKYRGYSSFKVVALLKRIQARFVRNKEQFKSTFHQAFYFKNPTFQVDTLNTPPRYLE 
RHPAL1      EEAMKYRGYSSFKVVALLKRIQARFVRNKEQFKSTFHKAFYFKNPTFEVSTLTTPPRYLE 
NIHAM1      EEAMKYRRYSSFKVVALLKRIQARFVRNPEQFKSTFHQAFYFKNPTFEVGTLTTPPPYLE 
EHCAN1      EEVMKYRGYSSFKVVALLKRIQARFVRNKEQFKSTFHKAFYFKNPTFPVATLITPPWYLE 
EHCHA1      EEEMKYRGYSSFKVVALLKRIQARFVRNKEQFKSTFHKAFYFKNPTFPVTTLLTPPRYLE 
ANMAR1      EEEMKYRGYSSFKVVALLKQIQARFVRNKEQFKSTFYQAFYVKSPTFPVETLITPPKYLE 
ANPHA1      EEMMRYRGYSSFKVVALLKRIQARFVRNKEQFKSTFHTAFYFKSPTFPVETLITPPKYLE 
GLOXY1      DEDMQYRIYSSFEVVAMLKQIQARYVRNNEQFKSTFQRASYFKNQTTQVQTLQTPPAYIA 
HYNEP1      DEEMQYRAYTTFKVVALLKQIQARKVRNKEQFKSTYQKAFYFKNKTADVATLDTPPRYLE 
EHRUM1      PTKRQFKGYNGFKPVAILKRIQAHFVRHPDQFMSTMRRALYTKQPTSVAKVLMTPPRYKD 
CAPEL1      DTDMQHRRYSSFKIVALLKRIQARFKRCNEQFKSTFHQIFYFANGTNKVETLLTPPQYLE 
MELOT1      DTDMQHRRYSSFKIVALLKRIQARFKRSNEQFKSTFHQIFYFANGTNNVETLATPPRYLE 
RIBEL1      DQDMQYRRYSFFKEVAGLKRIQAKVVRDKVQFKSAFHRAFYFKNATISVATLLTPPKYIE 
RIPRO1      DQEMQYRRYSFFKEVAGLKRIQAKVVRNKEQFKSAFHRAFYFKNATIQVATLFTPPKYIE 
RITYP1      DQEMQYRRYSFFKEVAGLKRIQAKVVRNKEQFKSAFHRAFYFKNATIQVATLFTPPKYIE 
RICON1      DQAMQYRRYSFFKEVAGLKRIQAKVVRNKEQFKSAFHRAFYFKNATIQVATLFTPPKYIE 
RIFEL1      DQDMQYRRYSFFKEVAGLKRIQAKTVRNKEQFKSAFHRAFYFKNATIQVATLFTPPKYIE 
GRBET1      DQAMQYRRYSFFKEVASLKRIQAKVVRNKEQFKSAFHRAFYFKNPTIPVTTLFTPPKYIE 
MAMAR1      EQAMQYRGYSFFKVVALLKRIPAKVVRSKEQLKSAFRRAFYFKKPTVIVATLYTPPRYIE 
WOLBA1      DTRMQYRGYTPFKALALLKHIQARIVRNREQFKSSFHHAFYFKNQTTAVELLGTPPQYIE 
WOEND1      DTRMQYRGYTPFKALALLKHIQARIVRNREQFKSSFHHAFYFKNQTTAVELLSTPPQYIE 
MESOR1      DTGLQYRDYTSFKIVALLKHIQARTVRNKEQFKSSFHHIYYFKNPTATVALLQTPPRYIE 

GDQFSAASEAKGEAAAFGEAEPGCLVELSKANLKPLGGLLCNACLDPPILELSYWNQSSR 
GDQFSAASEAKGEAAVFGEAEPGCQIKLSKGNLKPLGGLLCNACLDPPILELSYWNQSAK 
GDQFSAASEAKGEAAVFGEAEPGCLMWLSKKDLKALGGLLCNACLDPPILELSYWNQSKK 
GDQFSAASEAKGEAAVFGEAEPGCLMRLSKKNLKALGGLLCNACLDPPILELSYWNQSKK 
ADQFTSASEAKGEAAVFGEPELGCVIWLTKKAVRRVGGLLCSACFDPPLLEASVWNQSSQ 
ADQFMTASEAKGEAAVFGEPELGCVIWLTKKLVRRVGGLLCSACFDPPLLEASVWNQSSQ 
ADQFMTASEAKGEAAVFGEPVLGCIIWLTKKLVRRIGGLLCSACFDPPLLEASVWNQSSQ 
ADQFKTASEAKGEAAEFGEPELGCVIRLSKKFVQSLGGLLCSACFDPPLLEASYWNQSGR 
ADQFKTASEAKGEAAEFGEPELGCVIRLSKKFVQSLGGLLCSACFDPPLLEASYWNQSGR 
ADQFNRASEAKGEAAVLGQAEPGCLAELNKKTVQVLGGMLCNACFDPPLLEGSYWNQSSA 
RDQFAAASEAKGEAALLGQAMPGCLVELIKKNVQVLGGMLCNACFEPALLDASYWNQSIH 
ADTFAPASEAKGEAAGLGQAEPSCVILLNKKVVQVRGGMLCNACFDPPLLECSYSNQSSV 
ADTFTAASEAKGQAAELGQAEPGCVEGLGKRVVQLKGALLCNACFEPPLLECSYWNQSPL 
ADTFGAASEAKGQAAELGQAEPGCVIDLCKKIVQVKGALLCNACFDPPLLDCSYWNQHSM 
ADTFGAASEAKGQAAELGQADPGCVIWLCKKVVRVKGALLCNACFDPPLLECSYWNQSSM 
ADTFGAASEAKGQAAELGQADPGCVIWLCKKVVRVKGALLCNACFDPPLLECSYWNQSSM 
ADTFGSASEAKGETAEMRQAEPGCVFNLNKKIVQAKGALLCNACFRPPLLECSYWNQSSG 
ADTFGKASEAKGEAAELGQAEPSCVFNLNKKVVQIKGALLCNACFDPPLLECSYWNQSSG 
GDQFPPASEAKGEAAELGQAELGCVIPLNKKGVKVRGGMLCEACFDPPLLDCSNKNHSTN 
GDQFRPASEAKGETADLGQAELGCVIKLNKKSVKVRGGMLCEACLDPTLLECSHKNQSTM 
GDQLPPASEAKGEAADLGQAELGCVIKLNKKAVKVRGGMLCEACFDPPVLECSHKNQSTL 
GDQFPEASEAKGEAAELGQAEPGCVIELNKKAVKVRGELLCEACFSPPLLECSYRNQSSM 
GDQFPEASEAKGEAAELGQAEPGCVIELNKKAVKVRGELLCEACFSPPLLECSYRNQSSM 
GDQFLAASEAKGEAAELGQAEPGCVIKLGKETVKVRGELLCEACFDPMLLECSYRNQSSM 
GDQFLEASEAKGGAAELGQAEPGCVIDLSKEYVKVRGELLCDACFDPMLLECSYRNQSSM 
SDQFPSASEAKGQDAALGQSEPGCPLSLTRKSVQLLGGMLCNACFDPVGLESSYWNQSVA 
GDQFRKASEAKGEGAVMGQTEPGCLIELARKVVQAHGGMLCNACFEPAGLECSYWNETAT 
GDQFIAASEAKDDAAEQAQEQPGCLIMLEKKSVQLRGTQLCNACFDPPLLECSHWNEGPA 
ADQYNAASEAKGDAAELAQPEPGCQLDLEKKVVHVRGGMLCNGCFDPPLLEPSYWNESSQ 
ADQYNAASEAKGDAAELGQPEPGCQLDLQKKIVHVRGGMLCNGCFDPPLLEPSYWNESSD 
SDQFTTASEARGGAAELRQAEPGCLIDLNKKVVQIKGGMLCKACFDPPLLERSVWNGSKK 
SDQFATASEARGGAAELGQAEPGCLIDLNKKVVQIKGGMLCKACFDPPLLERSVWNGSKN 
SDQFATASEARGGAAELGQAEPGCLIDLNKKVVQIKGGMLCKACFVPPLLERSVWNGSKN 
SDQFATASEARGGAAELGQAEPGCLIDLNKKVVQIKGGMLCKACFDPPLLERSVWNGSKN 
SDQFATASEARGGAAELGQAEPGCLIDLNKKVVQIKGGMLCKACFDPPLLERSVWNGSKN 
SDQFTTASEARGGAAELGQAEPGCLIHLNKKIVQIRGGMLCKACFDPPLLERSVWNGSKK 
HDQFDTASEARGGAAELGQVEPGCLIRSNKRIVQIKGSMLCSACFDPPNLECSVWNQSKR 
GDQYTEASEARGDAAELGQAEPGCLIPLYKKSVQINGGVLCNACFDPPLLEQSYVNHSEN 
GDQYTEASEARGDAAELGQAEPGCLIPLYKKAVQINGGVLCNACFDPPLLEQSYWNHSEN 
GDKFAAASEARGDAAELAQAEPGCLSALNKKFVQMTGGMLCNACFDPPLLEISYWNHAKD 

SNNKDGFEGKKMHVDRIISQTAPFELNELSADQIGVDGYLDLYDQYNMHKAQLFLSKAFE 
SNNKDGFEGKRMSIDRIISQAAPFELNELSADQIGVDGYFELYDQYNMHKAQVFLSKAFE 
SNNKDGFEGKKMRVDRIISQAAPFELNELSADQIGVDGYFELYDQYNMHKTQLFLSKAFE 
SNDKDGFEGKRMRIDRIISQAAPFELNELSADQIGVDGYFELYDQYNMHKAHLFLSKAFE 
SNNKDGFDGKKMPIDSICLQAAPFELNELSADQIGVEWYYNLYDAYNMHKTSIFLSKAFE 
SNNKDGFDGKKMGVDNICLQTAPFQLNELSADYIGVEWYFNLADAYNMHKTSLFLSRAFG 
SNNKDGFDGKKMAVDSICLQAAPFELNELSADQIGVEWYFDLYDAYNMHKTSLFLSRAFG 
SNNKDGFEGKEMGIDSICLKAAPFELNELSADAIGVNKYFDLYDAYNMHKTGLFLSKAFE 
SNNKDGFEGKEMGIDSICLKAAPFELNELSADAIGVNKYFDLYDAYNMHKTGLFLSKAFE 
LKDKDGFNAKKKTVDSISLANCPFEFNELSADQIDVDSYFGFYDEYNMHKVNLFLSKAFE 
LRNKDGLGDKKMETESIRLSACPFELNSLSADQIGVDSYFGLIDEYNMHKSALFLSKAFE 
LKNKDGFNGKLMIEDNIRLADCAFEENELSADQIKVDRFFELYYEYNMHKYQLFLSKAFE 
LKNKDGFSGKLIGSDTIPVSDCPAGANELSADQIGVERYGDLYEEYNMHKDQSSLSKAFE 
LKNKDGFNGKLMGGDSISIADCPAKANHLSADQIGVEDYSTLYDEYNMHKEEMFLSKAFE 
LKNKDGFNGKLMGGDNINFADCPAEANHLSADQIVVDTYTTLYDEYNMHKDRTFLSKAFE 
LKNKDGFNGKLMGGDSINIADCPAEANHLSADQIRVEALTVLYDEYNMHKDKMFLSKAFE 
LKNKDGFNGKPMGADSITTGDCPAEANELSADQIGVDKYSRLIDEYNMHKEEIFLSKGFE 
LKNKDGFNGKLMGTDSISIDDCPAEENELSADQIGVHQYSQLYDEYNMHKEEMFLSKAFE 
LKNKDAFDGKLMDTDHIGLVACPFEQNELSADQIGGEKAFELDDEYNMHKAHFFLSKAFD 
LKNKDAFNGKPMNADSIGLTACPFEQNELSADQIDGEKAFGLDDEYNMHKAHFFLSKAFD 
LKNKDAFDGKSMKEDSIGLTTCPFEENELSADQIGGSKAFGLDDEYNMHKAHFFLSKAFD 
LKQKDGFDGKQMNEDKISTAACPFEQNELSADNIGGEKYFGLDDEYNMHKQQPYLSKAFE 
LKNKDGFDGKQMNVDKISSAACPFEQNELSADQIGGERYFGLDDEYNMHKQQPYLSKAFE 
LKNKDGFDGKQMNIDTINLTECPFEQNELSADQIGGLRYPGLDDEYNMHKQQPFLSKAFE 
FKNKDGFDGKQTNVDSIDLHECPFEQNGLSADQIGGEKYYQLDDEYNMHKEHPFLSKAFE 
LKNKDGFNGKKLLLDTIDLTACPFEKNELSADQIRVNKYGSLFDEYNMHKTFGFLSKPFA 
LKDKDGFNGKKMDYDAIIRADCPYDENNLSADTIRVDKYGELYDEYNMHKEWDFLSKAFE 
LERKDGFHGKPKGVEGVYLRACAFESNGLSADQIKMGRFTPVYDDYNMHKIKIYLSKPFE 
LKNKDGFNARPMVKDNILLDACLFERNELSADQIRVGKIFGLYDQYNMHKEKAYLSKAFE 
LKNKDGFNARSMIQDDILLDACLFEQNELSADQIRVGRIFGLYDQYNMHKERAYLSKAFE 
DKNKDAFNGKYMGTDGIRLVACPFEKNELSADQIRVDKYFALHDEYNMHKADVYLSKAFE 
DKNKDAFNGKYMGTDGIRLVACPFEDNELSADQIRVDKYFALHDECNMHKADVYLSKAFE 
DKNKDAFNGKYMGTDGIRLVACPFEDNELSADQIRVDKYFALHDEYNMHKADVYLSKAFE 
EKNKDAFNGKYMGSDGIRLVACPFEDNELSADQIRVEKYFALHDEYNMHKADVYLSKAFE 
DKNKDAFNGKFMGTDAIRLSACPFEDNELSADQIRVDKYFALHDEYNMHKADVYLSKAFE 
DKNKDAVNGKYMDTDGIRLTACPFEKNELSADQIRVDKYLTLHDEYNMHKPDVYLSKAFE 
LKNKDAFNGKHMGADGISLGACPFEKNELSADKITVDEYFDLHDEYNMHKILGHLSKAFE 
LKQKDGFKKKNMSNDGITLLTYPFEQNELSADQISVELYLVLYDEYNMHKTRLYLSKAFE 
LKHKDGFKKKNMSSDGIALLTYPFEQNELSADNIRVELYLMLYDEYNMHKTRLYLSKAFE 
LNNKDGFKKKPMAVDGIGLLTYPFERNELSADQIRVENYFDLYDEYNMHKTRIYLSKAFQ 

IDASCSEVGPEYNKDA 
IDASWSEVGPEYNKDA 
IDASWSEVGPEYNRDA 
IDASWSEVGPEYNRDA 
IEAHWSEVGPEKNRDA 
YEAHWSEVGPEKNRDA 
IEAHWSEVGPESNRDA 
IDAHWSEIGPEKNHDA 
IDAHWSEIGPEKNHDA 
IAATWSEQGPEYNADQ 
VGATWNRTWPECNKDQ 
LGATWSEPGPEYNSGQ 
VVATRKETAPECNKDQ 
EVATHSDSAPEYNRDQ 
EVATRSDSAPEYNRDQ 
EVATRSDTAPEYNRDQ 
QVATRTDQKPEYNRDQ 
EAVTRSDQKPEYDKDQ 
VGATWSDNGPEYNSDQ 
VGATWSDKGPEYNSDQ 
VGATWTDQEPEYNADQ 
VGATWSDNSPEYNHDQ 
VGATWSDNSPEYNHDQ 
KGATWSAERPEYNQDQ 
KGATWSASRPEYQNDQ 
IGTTWSEQGPEFNDDQ 
IGTTWSERDPEYNTDQ 
AGATGAKQNPEYRRDQ 
VGATWSENEPEYYLDQ 
VGATWSESEPEYYLDQ 
LGTTWLEGDPEDNREQ 
LGTTWLEGDPESNNEQ 
LGTTWLEGDPESNNEQ 
LGTTWLEGDPESNNEQ 
LGTTWLEGKPESNDEQ 
LGTTWLEGNPESNNEQ 
LGTTWLDCQPESNNDQ 
LGATWNESAPESVADQ 
LGATWNESTPESVADQ 
WGATWHEQDPEFRADQ 
