# Supplementary material for: Detecting lateral gene transfers by statistical reconciliation of phylogenetic forests
Source: BMC Bioinformatics. 2010 Jun 15;11:324. doi: 10.1186/1471-2105-11-324 (PMC2905365; doi:10.1186/1471-2105-11-324)
Supplement: Additional file 1 — The 330 simulated alignments and corresponding gene trees (true and ML) along with the 40-taxa reference species tree. [file 1471-2105-11-324-S1.ZIP › simulated_dataset_prunier/seqdata126.fas.phy_tf.tree]

(((((((AGTUM1:0.073364219,SIMEL1:0.10297977)46.490356:0.023342033,(RHETL1:0.035957127,RHLEG1:0.024523638)80.277097:0.058578498)99.751163:0.18477731,((BABAC1:0.06025077,(BAHEN1:0.064684694,BAQUI1:0.041690471)89.700133:0.037417661)98.53543:0.11294318,(BRABO1:0,BRSUI1:0.0059737108)97.716117:0.10446688)99.804819:0.1766953)100:0.2666834,(MAMAG1:0.39228472,RHRUB1:0.19946858)35.406888:0.0069593726)87.84312:0.052150208,((((ANMAR1:0.079051651,ANPHA1:0.14039893)99.306917:0.089611063,(EHCAN1:0.048066855,EHCHA1:0.0068243873)93.843228:0.053724846)83.603829:0.049575585,(BRJAP1:0.10612655,(NIHAM1:0.12129731,RHPAL1:0.064068823)38.589051:0.010247535)99.516487:0.13727025)99.628556:0.12761067,(CACRE1:0.23747837,(JANNA1:0.31711198,((PADEN1:0.24364244,RHSPH1:0.11003574)91.558248:0.069719222,(RODEN1:0.040821373,(SILIC1:0.038366134,SIPOM1:0.05595374)98.723578:0.061157376)90.094763:0.045402121)46.046349:0.024711701)99.984807:0.17525985)93.318504:0.08497316)59.640545:0.020490532)68.852276:0.042437542,(GLOXY1:0.40111898,HYNEP1:0.36821958)98.315978:0.19987428)82.675892:0.052270895,(CAPEL1:0.10418208,MELOT1:7.9392462e-05)100:0.43311347,(EHRUM1:1.0110692,(((GRBET1:0.068836713,(RIBEL1:0.048761835,((RICON1:0.023666328,(RIPRO1:0.0058200018,RITYP1:0.0058878949)33.40936:4.1168547e-05)33.366388:1.9074859e-05,RIFEL1:0.04532444)81.28401:0.022930968)66.677016:0.030808361)98.269027:0.13084867,MAMAR1:0.28205289)99.883115:0.23044195,(MESOR1:0.27682263,(WOEND1:0.014290075,WOLBA1:0.046727969)99.803007:0.23670841)99.252993:0.19653061)77.994853:0.086515858)33.340624:1.2279536e-05);
