# Supplementary material for: Detecting lateral gene transfers by statistical reconciliation of phylogenetic forests
Source: BMC Bioinformatics. 2010 Jun 15;11:324. doi: 10.1186/1471-2105-11-324 (PMC2905365; doi:10.1186/1471-2105-11-324)
Supplement: Additional file 1 — The 330 simulated alignments and corresponding gene trees (true and ML) along with the 40-taxa reference species tree. [file 1471-2105-11-324-S1.ZIP › simulated_dataset_prunier/seqdata127.fas.phy]

40	240
GLOXY1      LQVYLACDHHSSPGIPTNLFKSATQRWPSFMFEGSRRAEGRNHEMRLKVNAKDPLTTVDE 
GRBET1      NKVYLACDHHSSVGIPTNLFKAASERWPTFSFEGSRRAKGRSHAMRLKVNAKDPLTTVSE 
EHCAN1      LQVYLACDHHSSEGIPTNLYKASAERWPTFMFEGSRRAVTRNHLMRLKVNAKRPLTTVTE 
EHCHA1      LQVYLACDHHSSEGIPTNLYKAAAERWPTFMFEGSRRAVTRSHPMRLKVNAKDPLTTVFE 
MAMAG1      LIVYMACDYHSNSESSTNLIKTTSSRWPTIMFEGTRRAESRRHSMRLSVNAKISLSTYTE 
RHRUB1      VTVYLACDYHSSLEGDTNLAKTVAERWPSFMFEGSRRSELRPHGMRLIVNAKYALPTFTD 
CACRE1      IKIYQACDFHAPKEPSTSLSKESNDRCTTFMAEGAKRAEAEPFQMRLKVEVTEPLPTYTE 
HYNEP1      LKVYLACDYHSPIGAPTNLLEASNGRCPTLMTEGPRRAEDKQHDMRLRVSATKPLRTYGE 
JANNA1      LTVYMACDYHSPMDCPISLQKNSIEQAPSLMGEGGRRAEARRHLVRLLVPTKDPLGTYAD 
RODEN1      VPVYLACDYHSPVDCPISLKKASNEQWPVLMGEGGRRADDRLHRMRLLVPSKDPLSTYTD 
SIPOM1      LTVYAACDYHSPIDCPIALKKASNEQWPVLMAEGGRRADDRLHTMRLLVPNKDPLATYTE 
SILIC1      LAVYLACDYHSPVDCPISLKKASNEQWPVLMAEGGRRADDRLHRMRLAVRGKELLSTYTD 
PADEN1      LSVYLACDYHSPLDCPISLCKASSEQWPTFMGEGGRRADDRLHEMRLLVPSKDPLSTYTD 
RHSPH1      LNVYLACDYHSPVSCPVSLDKQCSEQWPTFMSEGGRRAETRLHGMRFLVPSKNPLSTYTD 
BRJAP1      IAVYLACDYHSPSDCPTSLIKALDMRWPTFMNEGARRAEHRHHGMRLLVHVKAPLNTYTE 
NIHAM1      QAVYLACDYHSPTDCPTSLIKAQDMRWPTFMNEGARRAEDRHHGIRLLVGVKDPLSTYTE 
CAPEL1      LDVYLACDLHSGSEDSSPLNKGNLERLPSFMVEGKRMAESAAPGMRLVISAKDHLSQYSR 
BRSUI1      LGVYPACDSHSNQGSPTLLLKSAAERWGRFMLEGKRRAEIGATMMRLTIGSRDPLVQYSQ 
BRABO1      LGVYPACDSHSNQGSPTLLFKSAAERWGRFMLEGKRRAEIGATMMRLTIGSRDPLVQYSQ 
MAMAR1      YPVYLACDYHSNQENSSPLEKSRDERWPSFMYEGSRRAETFLHNMRLILRVKESISAYAE 
AGTUM1      KDVYIACDYHSGPDSNTSLQKQQVERWPIFMFEGSRRADTQDRKVRLVVVSKFPLYAYTV 
RHETL1      WEVDLACDYHSGPDKTTSLQKAEVERWPIFMFEGSRRADTRDRHMRLLVHSKSPLYAYTG 
RHLEG1      WEVDLACDYHSGPDKTTSLQKAEVERWPIFMFEGSRRADTRDRNMRLLVHSKSPQYAYTG 
EHRUM1      YGVYSACDYHSSGEHPTSLAKGTLERWPINMFEGTRRADDRTHGMRLMVLLKDPLCAYTD 
ANMAR1      FAVYSACDYHSSGEHPTSLTKATWERRPITMFEGSRRAEDRIHSLRLMVKLKNPLCAYTD 
ANPHA1      YAVYSACDYHSSGENPTSLAKATWERRPITMFEGSRRAEDRIHSLRLMVILKDPLCAYTD 
WOLBA1      EDVYAACDDHSSGEQVTSLSKPGSDRWPITMFEGSRRAETRGHEMRLVVLLKDPLCAYTE 
WOEND1      SDVYSACDDHSRGEQVTSLNKPGADRWPITMFEGSRRAETRGHDMRLLVLLKNSLCAYTE 
RHPAL1      HAVYSACDYHSGAEQPTSLTKAGTERWPFTMFEGSRRAEAPGHSMRLLVFIKDPLCSYTE 
SIMEL1      FGVYSACDYHSSQGKSTSLPKVRLERWSVFMLEGSRRANIRKHLMRLMVNLKDPLCAYTE 
MELOT1      LGVYSACDYHSSQEKPTSLTKVRHEQWSVFMLEGSRRADTRKHLMRLMVQLKQPQCAYTE 
MESOR1      LGVYSACDYHSSQEKPTSLAKVLSERWSVFMLEGSRRADTRNHLMRLMVHLKERLCPYTD 
BABAC1      LPVYSACDYHSSQEKPTSLPKLRAERWSVFMLEGSRRADTRRHLMRLLIHLKEPLCAYTE 
BAHEN1      QPVYSACDYHSSQEKPTSLPKLNAERWSVFMLEGSRRADTRSHLMRLVIHLKEPLCAYTE 
BAQUI1      LPVYSACDYHSSQEKPTSLPKLRAERWSVFMLEGSRRADTRSHLMRLLIHLKEPLCAYTE 
RIBEL1      GEVYVACDCHSSEEIPTSLAKITAERWSVFMYEGSRRAKPRKHFMKLIVYIKVPLCAYTK 
RIPRO1      TEVYVACDCHSSNEIPTSLAKITAERWSVFMYEGSRRAKSRTHPMQLMVYIKVALCAYTK 
RITYP1      TEVYAAYDCHSSNEIPTSLAKITAERWSVFMYEGSRRAKSRTHPMQLMVYIKVALCAYTK 
RICON1      TQVYVACDCHSSREIQTLLLKITSKRWSVFMYEGSRRAKPRKHPMRLSVYIKAALCAYTR 
RIFEL1      TDVYIACDCHSSKEIPTSLLKVTSERWSVFMYEGSRRAKPRKHPMRLMMYIKVSLCAYTR 

FHVGYVARFPEQRYEARPTKSRVEAFRLLNELAGGTPYPAKGKDMEGSADLIDAAEIKNM 
FHVPYVTRFPEQRYEARPAKSRAEAFRLLHDLPGATHYPAKNKDMEGSADLIDAAEIKNM 
FHVSYVARFPEQRNEARPFKSQAEAFRLLGDLPPVTHYPAKAKDMEGSEDQIDAAEIKNM 
FHVSYVGRFPEQRNEARPFKSTAEAFRLLNDLPSVTHYPAKAKDMEGSEDQIDAAEIKNM 
FHARYVARFPEQRYEARPAKSKPEAYRLLSDLASETPYPAKEKGIEGNTDTIDAAEIKNM 
FHSGYVGRFPEQRYEARPHKSKPEAYRLLVELSQDTPYPAKVKDIERSADAIDAAEIKNM 
EHVGYIDRFPEQRYEARPGKAGPEAYRLLSDLASGTPYPAKAKDIEGNADEIDAAGIQNM 
GHVGYVARFPEQRYEARPAKSRTEAYRLLTDLTFGTPYPAKPKGIESSADQIDAAEIKNM 
EHVHYVDRFEEQRYEAKAPKLTPEEYRLLKDLAHGTPYPAKFKDIENSADGIDAAEIKNM 
EHVRYVERFEEQRYEARAHKSRPEEYRLLTDLVTGTPYPAKSKDIEGSADAIDAAQIKNM 
EHVRYVDRFEEQRYEARAPKSRPEEYRLLHDLANGTPYPAKKKDIEGSADGIDAADIKNM 
EHVRYVDRFDEQRYEARAPKSRPEEYRLLHDLANGTPYPAKTKDIEGSADGIDAAEIKNM 
EHVRYVDRFEEQRYEARAPKSRPEEYRLLSDLTKATPYPAKTKDIEGSADGIDAAEIKNM 
EHVRYVDRFEEQRYEARAPKSNPEEYRLLSDLAKGTPYSAKTKDIEGSADEIDAAEIKNM 
EHVAYVDRFEEQRIEARPENYKPEAYRLLRDLAKGTTYPAKNKDIEGSADTIDAADIKNM 
EHVAYVDRFEEQRYEARPDKSRPEAYRLLRDLANGTTYPAKGKDIEGWADDIDAAIIKNM 
FHIDYVNRFPEQRYEARPGKGPPEAYRLLPDLGTGTRYPARLKEVEGGEDFIDAALIKNM 
FHIGYVNRFTEQRYEARPLRGITEAYRLLVDLQFSTRYGAKKKQVEGADDNIDAAGVKNM 
FHIGYVNRFSEQRYEARPLRGITEAYRLLVDLQFSTRYGAKKKQVEGADDNIDAAGVKNM 
FHIGYVNRSQEQRYEAPPAKGQAEAYRLLFDLGRGTRYPAKFKEVEGTEEAIKAAEIKNM 
FHIGYVNRIPEQRYEAKPIRAFSEAYRLLADLSAGTQYPAKTKDIDVESDHINAADIKNM 
FHVGYVDRIPEQRYEAKPVRAFSEAYRLLPDLSNGTQYPAKDKDIDVESDAINAADIKNM 
FHVGYVDRIPEQRYEAKPVRSFSEAYRLLPDLSNGTQYPAKDKDIDVESDAINAADIKNM 
YHVGYVERFPEQRYEARSCKGLTEAYRLLANLGGGTRYPAKLKDIEGTADAIDAAEIKNM 
YHVGYVNRFPEQRYEARSRKGHAEAYRLLAELGSNTRYQAKLKDIEGTADSIDAEEIKNM 
YHVGYVERFPEQRYEARSKKGRAEAYRLLADLGGNTRYPAKLKDIEGTADSIDAEEIKNM 
YHVGYVVRFPEQRYEARSCKGRTEAYRLLCDLGIGTRYPAKTKEIEGAADATSAMEIKNM 
YHVGYVERFPEQRYEARSCKGRTEAYRLLYDLGMGTRYPAKTKEIEGTADATSAAEIKNM 
FHIPYVERFAEQRYEARSGRGRTEAYRLLTDLGGSTRYPAKLKDIEGTADCIDAAEMKNM 
YHIGYVSHFPEQRYEARPCKGRTEAYRLLADLTLGTRYPDMAKDIEGTTDAIDAAEIKNM 
YHIGYVNHFPEQRYEARPCKGRTEAYRLLSDLKLSTRYPDEVKDIEGTTDSIDAAEVRNM 
YHIGYVQHFPEQRYEARPCKGRTEAYRLLADLTVGTRYPDEVKDIEGTTDCIDAAEVKNM 
YHIGYVNHFAEQRYEAKPCGGRTEAYRLLADLTLGTRYPDEIKDIEGTTDSIDAAEVKNM 
YHIGYVNHFPEQRYEARPCGGRTEAYRLLADLTLGTRYPDEIKDIEGDTDSIDAAEVKNM 
YHIGYVNHFPEQRYEARPCGGRTEAYRLLADLTLGTRYPDEIKDIEGDTDSIDAAEVKNM 
YHISYVDHFPEQRYEARPCRGQNEAYRLLEDLTVGTRYPDRMKGVEGTADLIEAAEHKNM 
YHISYVSHFPEQRYEARPCKGQNEAYRLLRDLTFGARYPDRFKGVQDTADLIEAAEIENM 
YHISYVSHFPEQRYEARPCKGQNEAYRLLRDLTFGARYPDRFKGVQETADLIEAAEIENM 
YHISYVNHFPEQRYEARPCRGQDEAYRLLADLTFGARYPDRLKGVEDTADLIEAAEIKNM 
YHISYVNHFPEQRYEARPCRGQNEAYRLLADLAFGARYPDRIKGVEDTADLIEAAEIKNM 

ATITHSLVAHVLGTLENLLAELYKVRSRISCVVPFSCISLWGMALPFVTLMSAAGTYDEA 
TAIPHSLVAHVLGTLENLLAEPYKVSTRISCLVPFSTVSLSGMALPFVTFMSAAATYDEA 
APIPHSLVAHVLGTLENLLAELYKVSSRISCVVPPSRISLPGMALPFVTFMSARSTYEEA 
NPIPHSLVAHVLGTLENLLAELYKVSSRISCVVPPSRISLPGMALPFVTRMSAKGTYDEA 
RTIPHALVAHVLGTLNNLLAEIYKVASRISCVVPFSVVSLSGIALPSVLYMSAAVTYEGA 
RTIPHTLVAHVLGTLNNLLAEHYKVSSKISCVVPFNRASLYGMALPFVLIVSAVETYEGA 
KLMPHILVAHVLSTLNTLLAEYYKVGQTISCSVPFSCISLPGCALPFVLLLSDAKKYEGA 
HNIPHALVAHVLGTLNNLLAESYKVSSAISCPVPFLFVSLMGMALPFVLLMSAASTYEGA 
KTVPHGLVAHVLSTLSNLLAEYYKVPSANSCIVPFSRVSYNGMALPFVLEMSAASQYEGA 
NTVPHGLVAHVLSTLSNLLAEFYKVSSAISSVVPFSNVSYNGMALPFVLMMSAAQTYEGA 
KTVPHGLVAYVLNTLSNLLAEFYKVPSAISCVVPFSKISYNGMALPHVLVMSAAYTYEGA 
ETVPHGLVAHVLNTLSNLLAEFYKVSSAISCVVPFSKVNYRGMALPFVLVMSAANTYEGA 
RTVPHPLVAHVLSTLSNLLAEFYKVSAAISCVVPFSKVAYDGMALPFVLVMSATNTYEGA 
ATVPHGLVAHVLSTLSNLLAEFYKVSSAISCVVPFSNVAYNGMALPFVLVMSVANTYEGS 
RTIPHCLVAHVLATLNNLLAEFYKVLSAISCVVPFSSVSLVGLALPVVLLMSAAKSYEGA 
RTIPHCLVAHVLATLNNLLAEFYKVISAISCVVPFSCISLIGLALPVVLLMSAAKSYEGA 
CTGPHNLVAHVLNTLNNLLAEFYKVTSQISDVVPFSTLLLSLGALPFVLSMSAFATYEGA 
CVKSHSLVAHVLSSLFNLNACFYKVFSEITGVVPFSCISLLLGALPLVLGMSAKMTYNGA 
CVKSHSLVAHVLSSLFNLNACFYKVFSEITGVVPFSCISLLLGALPLVLGMSAKMTYNGA 
CTTPHSLVAHVLALLNNLLAEFYKVSSQIASVVPLSTVSLLLAALPFVLTMSAKSTYGGA 
LTVPHSLVAHVLVSLRNLLAETYKVSSDGSLVVPFILVSTELGALPFVLVQSAQASFPGA 
GTVPHSLVAYVLVSLRNLLAEFYKVSSDGSLVVPFILVSLELGALPFVLSQSAQRSFPGA 
GTVPHSLVAYVLVSLRNLLAEFYKVSSDGSLVVPFILVSLELGALPFVLSQSAQRSFPGA 
RSVPRGLVANVLLSLHNLLAEFYKVSFKVSDVVPFGCVSLNLGALPFVPLMSARTIYAGA 
GTVPRGLVAHVLLSLHNLLAELYKVSFKVSAVVPFACVSLNLGALPFVPNMSDRSVYAGA 
WTVPRGLVAHVLLSLHNLFAELYKVSFKVSSVVPFACVSLNLGALPFVPNMSDRAVYAGA 
RSVRRGLVAHVLISLHLLLAVNYKVSSHVSPIVPFKEVALDLGALPFVPKMSARPTYKGA 
RTVRRGLVAHVLISLHLLLAVNYKVSSNVSPVVPFKKVALDLGALPFVPKMSARPTYKGA 
RTTRRGLVAHVLVSLHLLLAGTYKVSSNVSSVVPFACVSLNLGALPFVARMSARATYKGA 
RTVSRALVAHVLVSLLNLLAEYYKLISNVSDVVPFACISLGLGALPLVLVLSARPSYAGA 
RTVSRSLVAHVLVSLQNLLAEYYKLIANVSGIVPFACISLNLGALSLVLALSARPSYAGA 
RSVSRTLVAHVLVSLGNLLAEYYKLISNVSGVVPFACISLNLGALSLVLTLSARPSYAGA 
RTVSRALVAHVLVSLLNLLAEFYKLISNVSGVVPFACFSLNLGALPLVLALSARPTYAGA 
KTVSRALVAHVLVSLLNLLAEYYKLISNVSGVVPFACISLDLGALPLVLALSARPTYAGA 
KTVSRALVAHVLVSLLNLLAEYYKLISNVSGVVPFACISLDLGALPLVLALSARPTYAGA 
ATSPRILVAHVLLSLFNLLAEYYKLISNVSTVVPFACISLALGALPLVITGSARSSYAGA 
ATSPRVLVAHVLISLLNLLAEYYKLMSSVSAVVPFAIISLSLGALPLVRVLSARSSYTGA 
ATSPRVLVAHVLISLLNLLAEYYKLMSSVSAVVPFAIISLSLGALPLVRVLSARSSYTGA 
AQSPRILVAHVLVRLFNLLAEYYKLISDVSAVVPFALLSLTLGALPFVSVLSAKSSYTGA 
ATSPRILVAHVLVSLFNLLAEYYKLISDVSAVVPFAIISLTLGALPLVSVLSARSSYTGA 

PQVVLPEDDQEYARGQAPKLPTPKANKALMCAQNHHTMNKLFAIKGIITEFILGLGWWGE 
PQVVLPEDDQNVARGQAPKFPTPKANKALLNMQNHHAMNKLFAIKGITTEFNLGLGWGVE 
PQLVLPEDDQKVARTHAPDLPTPKANGALVCLQNHAAMNKLFAIKGICEEFNLGLGWWLE 
PQVVLPEDDQKVARTQAPNLPTPKANGTLICMQAHPKMNKLFAIKGICIEFNLGLGWWLE 
PKVVEPEDDQSVARDQAPKPPTPKANPMLMCLQDHVSMNKLFAIKGIATAFQLGLGWWEE 
PAVVLPEDDQDVARTQALDLPTPKANFVLLCLQNHVGMNKLFAVKGTVAEFNLGIGWWGE 
PFVVEPEDDQEVARAQAHRLPTPKANLLLMCLQLHRKMNKLFAIKGISQCFTLGLNWWSE 
PEVVEPEEDEEVARIQAHDLPTTKANDILLEHQEHDKMNKLFAIKGIATCFSLGVSWWTE 
PKVVGPEDDQNVARSSAHYLPTPKANVLLLCLQGHYGMNKLFAIKGIAECFGLGLSWWNE 
PQVVAPEDDQNVARTSAHHLPTPKANVLLLCAQGHDQMNKLFAIKGIATCFALGLSWWAE 
PQVVGPEDDQTVARTSAHHLPTPKANVLLLCAQGHGQMNKLFAIKGISKCFTLGLSWWAE 
PQVVGPEDDQNVARTSAHHLPTPKANVLLLCAQGHDQMNKLFAIKGIAKCFALGLSWWAE 
PQVVGPEDDKNVARSSAHSLPTPKANITLLCLQGHEEMNKLFAIKGISDCFALGLSWWAE 
PRVVGPEDDKTVARTSAHHLPTPKASIILLCLQEHEQMNKLFAIKGISNCFTLGVSWQAE 
PQVVRPDDDQDVARLQAQSVPTPKANSVLMCLQDNDKMNKLFAIKGDATCFALGLSKWAE 
PRVVGPTDDQDVARIQAQSVPTPKANSVLMCLQDNYKMNKLFAIKGDATCFALGLSWWAE 
PGVVKPEDDQTVARGQAPELPTPKPNALLICLQFHVDMNKLFAIKTIILGFHLGLEWWTE 
PDVVRPEDDQGVARGPAPTLPTPKANVTLKVVHTGNKMNKLFAVKSIILQFYLGKQWWAE 
PDVVKPEDDQGVARGPAPTLPTPKANVTLKVVHTGNKMNKLFAVKSIILQFYLGKQWWAE 
PEVVQPQDDQEVARNQAPELPTPKANVMLMCLQLHTAMNKLFAIKGLAGFFSLGLKWWAE 
PQIVDPGDDQEVARMRAHQMPTSKAHTLLLESQSPTEMNKLFPTKGIIIDFPLGFEWWAE 
PQIVDPGDDQEAARMRAHKMPTSKAHNLLSELQSPIAMNKLFPTKGVIVEFPLGFEWWAE 
PQIVDPGDDQEAARMRAHKMPTSKAHNLLSELQSPIAMNKLFPTKGVIVEFPLGFEWWAE 
PQVVEPEDDQGVARIRQPQLPTPKANTLLMSMQNLFDMNKLFSIKGILIGFELGLQWWAE 
PQVVDPEDNQGVARMRQPQLPTPKANLLLMSMQNLASMNKLFSIKGIIAGFDLGMQWWAD 
PQVVEPEDDQGVARIRQPQLPTPKANLLLVSMQNLADMNKLFSIKGIIVGFDLGMQWWAE 
PQVVGPEDDQGVARARQPDLPTPKANSALASIQNLGPMNKLFSIKGICIAFDLGMHWWAE 
PQVVGPEDDQGVARARQPDLPTPKANAALMSVQKLGAMNKLFSIKGVCVAFELGMHWWAE 
PGVVEPEDDQPVAKARQPQLPTPKANKLLRSLQNLGVMNKLFSIKGIVVGFDLGMHWWAE 
PHIVEPEDDQGVARARAPRLPTPKANNILLGMQELHNMNKLFAIKGIVYGFELGLEWWAE 
PQVVEPEDDQGVARIRAPVLPTGKANQILMGVQELKAMNKLFAIKGIIFGFPLGLEWWEE 
PQVVEPEDDQGVTRIRAPKLPTPKANQILMGVQELSSMNKLFAIKGIVFGFELGIEWWEE 
PQVVEPEDDQGVAKIRAPRLPTPKANMILVGMQELVSMNKLFAIKGIILGFALGVEWWEE 
PQVVEPEDDQGVAKIRAPRLPTPKANMELSGMQELQSMNKLFAIKGIILGFSLGVEWWEE 
PQVVEPEDDQGVAKIRAPKLPTPKANMELSGMQELQSMNKLFAIKGIILGFSAGVEWWEE 
PQVVDPEDDGGVARPRAKQLPTPKANAILINLQNLDRMNKLFCIKGIAYGFDLGVQWWAE 
PQVVQPEDDQRVARGRAPQLPTPKANASLVSLQNLDKMNKLFSIKGIACAFELGIQWWAE 
PQVVQPEDDQRVARGRAPQLPTPKANATLVSLQNLDKMNKLFSIKGIACAFELGIQWWAE 
PQVVDPEDDQGVARGRAPQLPTPKANGILTSLQNLERMNKLFSIKGIAFTFDLGLQWWAE 
PQVVDPEDDQGVARGRAPQLPTPKANGVLISLQNLNRMNKLFSIKGITFTFELGLQWWAE 
