# Supplementary material for: Detecting lateral gene transfers by statistical reconciliation of phylogenetic forests
Source: BMC Bioinformatics. 2010 Jun 15;11:324. doi: 10.1186/1471-2105-11-324 (PMC2905365; doi:10.1186/1471-2105-11-324)
Supplement: Additional file 1 — The 330 simulated alignments and corresponding gene trees (true and ML) along with the 40-taxa reference species tree. [file 1471-2105-11-324-S1.ZIP › simulated_dataset_prunier/seqdata127.fas.phy_tf.tree]

(((AGTUM1:0.14864893,(RHETL1:0,RHLEG1:0.013922292)92.715281:0.10517767)100:0.67740757,((((ANMAR1:0.09655267,ANPHA1:0.021292898)98.892164:0.098936293,EHRUM1:0.115768)91.083694:0.069781614,(RHPAL1:0.2089833,(WOEND1:0.055463208,WOLBA1:0.090164057)100:0.2243576)95.400161:0.087260717)97.179753:0.089315947,((((BABAC1:0.032625207,(BAHEN1:0.014957918,BAQUI1:0.0092358001)95.365953:0.035324771)99.674308:0.081440887,(MELOT1:0.099949285,MESOR1:0.089197194)75.660872:0.022350117)78.721565:0.039667651,SIMEL1:0.11774435)91.125047:0.10267561,(RIBEL1:0.11519407,((RICON1:0.0927374,RIFEL1:0.04544478)66.463369:0.03238492,(RIPRO1:0,RITYP1:0.018209492)100:0.1399132)94.576794:0.077161018)100:0.29922958)99.687517:0.18083117)79.421008:0.089846007)90.194589:0.15254161,(((BRABO1:1.4840784e-06,BRSUI1:0.014274607)100:0.82023991,CAPEL1:0.4211042)68.188804:0.093440118,MAMAR1:0.39483286)94.493848:0.16577134,((((BRJAP1:0.10486239,NIHAM1:0.066244011)100:0.18058484,((JANNA1:0.27143637,(RODEN1:0.087804345,(SILIC1:0.051705914,SIPOM1:0.099299507)71.429676:0.017753934)71.995658:0.018917477)62.715852:0.019726937,(PADEN1:0.083822183,RHSPH1:0.15680162)78.668427:0.036374448)100:0.22892342)73.039424:0.044230001,(CACRE1:0.51485142,HYNEP1:0.35891259)76.434547:0.045007633)98.507458:0.13201777,(((((EHCAN1:0.084965109,EHCHA1:0.057292409)99.955845:0.1733791,GRBET1:0.1385531)82.492566:0.049361429,GLOXY1:0.10911593)100:0.2395258,RHRUB1:0.42759216)39.778537:0.017884393,MAMAG1:0.30490636)53.25821:0.03380106)99.348587:0.18429708);
