# Supplementary material for: Detecting lateral gene transfers by statistical reconciliation of phylogenetic forests
Source: BMC Bioinformatics. 2010 Jun 15;11:324. doi: 10.1186/1471-2105-11-324 (PMC2905365; doi:10.1186/1471-2105-11-324)
Supplement: Additional file 1 — The 330 simulated alignments and corresponding gene trees (true and ML) along with the 40-taxa reference species tree. [file 1471-2105-11-324-S1.ZIP › simulated_dataset_prunier/seqdata128.fas.phy]

40	305
GLOXY1      YDRPEVESGTQHPEHGVRVQTQAFSILYEALIHRGTCFDDVNFIKDRTYILPTVCAESGV 
GRBET1      YDGPEVLGGIQHPKHGNRIQTLAFSLFYEALIHRGSCADDSNFISDRTGILPTSCAELGV 
WOEND1      YDGSEVELGSQTPEQGTRVQTTAFTLLDEALIHRGDCAEDVNFIWDRTGILPTTCAEPKV 
JANNA1      YDSPEVELGAQHPEQGTRVQTVAFSLLDEALIHRGSCTDDVNFIYARTGIVPTVCAEGRV 
RODEN1      YDAPEVDLGAQHPEQGARVQTFFFSLLDEALIHRGDCTDDVNFIYARTAIQTTVCAEGEV 
SIPOM1      YDSPEVELGTQHPEQGTRVQTVAFALLDEALIHRGSCTDDVNFIYMRTSIQTTVCAEGRV 
SILIC1      YDRPEVELGTQHPEQGTRVQTVAFSLLDEALIHRGSCTDDVNFIYMRTSIQTTVCAEGRV 
PADEN1      YDEPEVELASQHPEQGTRVQTLAFLLLEEALIHRGSCTDDVNFIYARTGVLPTIFAEDRV 
RHSPH1      YDRSEVQLGIQQPKQGNRVQTLAFSLQDEALIHRGSCTTDVNFIYARTGILPTSFAESQV 
ANPHA1      YDRPEVELGAQHPEQGTRVQTFAFSLLDEALIHRGSCTDEVNFIYARTGILPTTFAESRV 
CACRE1      YDDQQVLLRFQHPGQGTHVQTIVFNQVEEALIHRPRCAADVNFIGARTEIIPTDCAESGV 
RHRUB1      YEGPEVELNFQHPEQGARVQTSTFSLMREALIHRGRCADDVNFISHRTEISPTDCAEHGV 
BRJAP1      YDCLEVEMGGQHPEQGLRVQTKVFARLDEALIHRGWCAGDVNVISARTEMLPKACAEVRV 
RHPAL1      YDVIEVNMGGQHPEQGLRVQTKVFSRVDEALIHRGWCAVDVNVINTRTRMLPKTVAEVRV 
NIHAM1      YDCLEVNMGEQHPEQGLRVQTKVFSRLDEALIHRGWCADDVNVINYRTEMLPKTCAEARV 
RICON1      YDCLEVNMGAQHPEQGWRVQTKVFSKLDEALIHRGWCAEDVNVINIRTEMLPKTCAEARV 
RIFEL1      YDFLEVNMGSQHPEQGLRVQTKVFSRLDEALIHRGWCAEDVNVINIRTEMLPKACAESRV 
HYNEP1      YDHTEVDLGGQHPENGLRVQTEAFALLEEALIHRGWCANDVNVISDRTEILPKACAEDGV 
SIMEL1      YDPAEVDFGLQHPEAGARVSAQAFSLLDEALIHRGCCADDVNVISGRTDILPNPCAEWGV 
AGTUM1      YDQAEVDFGLQHPEAGARVAAQAFGAMDEALIHRGSCADDVNVISDRTDILPNACAEWGV 
RHETL1      YDQAEVDFGLQHPEAGARVAAQAFGAMDEALIHRGGCADDVNVISDRTDILPNACAEWGV 
RHLEG1      YDQAEVDFGLQHPEAGARVAAQAFGAMDEALIHRGGCADDVNVISDRTDILPNACAEWGV 
MESOR1      YDLSEVDFGRQHPSPGAKVQAMAFGLLDEALIHRSGCADDVNVISDRTDILPTLCARWPW 
MELOT1      YDHAEVDFGEQHPEQGARVQAQAFSLLDEALIHRGACAEDVNVISDRTEILPTVCAEWSV 
BABAC1      YDHAKVDSGEQHPKQGARVQAQAFSLLDEALIQRGACADNVNVISERTDIVATACAEWPV 
BAHEN1      YDHAKVDSGEQHPEQGARVQAQAFSLLDEALIQRGACADNVNVISERTDIVATACAEWPV 
BAQUI1      YDHSKVDSGEQHPEQGARVQAQAFSLLDEALIQRGACADNVNVISERTDIVATACAEWPV 
BRSUI1      YDHVKVDFGEQHPEQGARVQAEAFSLLEEALIQRGACADNVNVISNRTDILATSCAEWTV 
BRABO1      YDHVKVDFGEQHPEQGARVQAEAFSLLEEALIQRGACADNVNVISNRTDILATSCAEWTV 
MAMAR1      YDASEIELSSQHPTKGPRVQTIIFALPMEALIHRKSSADEVNFVTEKTQIAPIACAKPRV 
CAPEL1      SDTPEVEFGFQHPERGTRVRTVSFSLLDEALIHRGVCVSDVNFIDDKTQILPTLDAEQGV 
MAMAG1      SDHPKVEFGDQHHERGSRVHASSFTLIDEALIHRGICANDVNFITDKTEIAPTVCAEHGV 
RIBEL1      SDPNEVEFGNQHPGSGTRVQTPSFILVDEALIHRRICQDDVNFICNGTEILPTLHAENGV 
RIPRO1      SDPSEVEFGYQHPGSGTRVQTPSFILVDEALIHRRICQDDVNFICNGTEILPTQHAENGV 
RITYP1      SDPSEVEFGYQHPGSGTRVQTPSFILVDEALIHRRICQDDVNFICNGTEILPTQHAENGV 
EHRUM1      SDPNKVKFGGQQPDGGARVQTVSFRLMDEALICRGQCAEDVNFICDKTDILPIVCAEQKV 
EHCAN1      SDLNKVKFGGQQPDGGARVQTVSFTLMDEALICRGYCAEDVNFICDKTEIVPIRCAEQKV 
EHCHA1      SDLNKVKFGGQQPDGGARVQTVSFTLMDEALICRGTCAEDVNFICDKTEILPIRCAEQKV 
ANMAR1      SDPDKVKFGGQQPEGGARVQTVSFTLLDEALICRNYCTDDVNFICDKTNILPILCAEAKV 
WOLBA1      GDSHKVELGIQQPDSGAKVQTATFTLFKEALICRGRCTNKVNYICTKTPIMGTPCAEAQV 

KESTNNRVFRSRVPDYDSSRMTKKSMLWQAYWCKADAYAVYSDASSNESVTPIDKTVFSA 
RESTNDKIFRSRAPDYDSSRMSKKTMLWKAYWCKADPYAVYNDGDFNESVDPLDKTPFGP 
REPSNNKIFRSRSPDYDSERVMKKVPLWKAYECKTDAYTVYQDNDFNESVSSTDKTPFSP 
RESANNKRLRSRAPHYDSTRVMKRTMLWKAFWCKTDAYSVYHDSKFNESVLLVDKTKFSP 
RESANNNIFRSRAPHYASNRVMKKSMLWKAFWCKTDAYAVYHDSRFNESVLLTDKTSFSP 
RESANNKIFRSRAPHYASDRVMKKAVLWRAFWCKTDAYAVYHDSKFSESVLLLDKTNFSP 
RESANNKIFRSRAPHYCSDRVLKKVMLWKAFWCKTDAYAVYHDSKFSESVLLLDKTNFSS 
RQSANNKIFRSRAPHYDSKRVQKKTMLWKAYWCKTDAYAVYHDSKPNESVANLDKTEYSP 
RESANNKIFRSRAPQYDSQRVLKKAMLWKAYWCKTDAYTVYHDDKLNESFLHLDKTEFSP 
KESANNKIFRSRAPHYDSKRVMKKTMLWKAYWCKTDAYAVYHDSKPNESVLHLDKTNFSP 
RQRPNSQVFRSRTPQYDSGRVDKKVILWRAYCCATDAYVVYNDSELPESVAPLDKTTFSA 
RDSTNTEVFRSRTPKYDSERIQKKIMLWSAYCCKTDAYVVYFDSEDNESVNPKDKTLLSP 
RESENSQIFRSRAPNYDSGRKLKKTMLWKAYCCKTDAYVVYNDSNLNESVTPIDKTPFAK 
RESENSQIFRSRTPNYDSARKLKKSMLWVAYCCKTDAYGVYNDSALNESVAAIDKTGSST 
RESENSQIFRSRTPNYDSARKLKKTTLWKAYCCKTDAYVVYNDSKLNEGVSHIDKTPFST 
RESENSEIFRSRAPNYDSARKLKKTMLWKAYCCKTDAYVVYNGSNLNESVTPVDKTTFST 
RESENSQIFRSRAPNYDSARKAKKTMLWKAYCCKTDAYVVYNDSSLNESVTPIDKTTFST 
RESANDQIVRSRSPSYGSTRRLKKVMLWDAYCCKTDAYVVYNDSNLNESVGAIDKTPFSV 
RESANNQAFRSRSPNYESKRIVKKVMLWNAYACKTDAYVVYNDPDLNESVLPTDKTAFSA 
HESGNNQAFRSRSPNYGSKRIMKKIMLWKAYACKTDAYVVYNDPRLNESVLPADKTAFSN 
EESANNQAFRSRSPNYGSRRIMKKVMLWRAYACKTDAYVVYNDPTLNESVLPVDKTAFSN 
EESANNQAFRSRSPNYTSDRIVKKVMLWRAYACKTDAYVVYNDPDLNESVLPVDKTAFSN 
RENENNENFRSRSPNYESNRIIKKVMLWEAYACKSDAYVVYNDPDMNESVVQTDKTGFSN 
TESTNNQAFRSRGPNYGSDRVPKKVMLWKAYSCRTDAYVVYKDSDLNESVFPADKTSFSE 
RESTNNQAFRSRSPNYGSYRVMKKLMLWKAYSCKTDAYVVYNDSELNESVLPVDKTLFSQ 
RESTNNQAFRSRGPNYGSNRVMKKLMLWKAYSCKTDAYVVYNDSELNDSVLPVDKTPFSQ 
RESTNNQAFRSRGPNYGSNRVMKKLMLWRAYSCKTDAYVVYNDSELNESVLPVDKTPFSQ 
RESLNDQAFASRSPKYGSNRVTKKIMLWKAYSCKTDAYVVYNDSDLNESVLLADKTAFSQ 
RESLNDQAFASRSPKYGSNRVTKKIMLWKAYSCKTDAYVVYNDSDLNESVLLADKTAFSQ 
RTAANEQHFRSRAPDYDSARAEKKSMLWKAYWCKTDAYHVYTDSAFNKSVSRLDKTSFSL 
RPATNNRIFRSRAPDYESCRIIKKSMLWKAYWCDTDAYVVHSDSQPNESVFSADKTSFAS 
RQATNNKFFRSRTPEYESGHVYKKVMLWLAYWCKTDAYVVYNDKQFNESVDSLDKTDFSV 
RSCANSTLLRSRAPDHDSAHVKKKIMLWSAYWCKCDAYAVYEDTYENESVVKLDKTDYSS 
RSCANNTLLRSRVPDHDSAHVRKKVMLWAAYWCKCDAYAVYEDTYGNESVEKLDKTQYST 
RSCTNNTLLRSRVPDHDSAHVRKKVMLWAAYWCKCDAYAVYEDTYGNESVEKLDKTQYST 
RHSGNDKSFRSRTPDYESRHVAKKLMLWPAYWCQTDAYVVYEDTMNNEGVRKVDKTLFSC 
RHSGNDKSFRSRTPDYASSHVAKKLMLWAAYWCQTDAYVVYEDTQNNEGVRRADKTLFSC 
RHSGNDKSFRSRTPDYASRHVAKKLMLWAAYWCQTDAYVVYEDTQNNEGVRRIDKTLFSC 
RHSANDKSFRTRTPDYGSRHVLKKLMLWNAYWCQTDAYAVHEDTEANEGVRKMDKTIFSC 
HHGCNDKVFRSRAPDYTSQHVVKKLALWGAYWCRTDAYAVFDADKGNEGVNKVDKTGFSC 

TVRLLASADSVFGVGDFLPSQYPLNPYHAVATGIKQWVNWAWAKASFCGNVMCYLGHSKR 
TVDLLASADSVFGVGEFLNSQYPLNPYHAVATGIKKWVNWAWAKAAFVGNVVCYLEPSKE 
TVRLLALSDSAFGVGKLLASRFPLNPYPAVATGIKKWVNWAWGKAVFIGLVACYFEQLKD 
TGRLLAQADSAIGVGEVLASDYPLNPYYAVATAIDKWVNWAWRKAVFAGNVACYLEHLKE 
TGRLLAQVDSAIGVREVLASQYPLNLYYAVATAIKKWVNWAWGKAVFAGNVACYLEHLKQ 
TGRLLAQADSAIGVGEMLASQYPLNPYYAVATAIKKWVNWAWGKAVFVGNVACYLEHLKE 
TGKLLAQADSAIGVGEMLASQYPLNPYYAVATAIKKWVNWAWGKAVFAGNVACYLEHLKE 
TGRLLAQEDSAQGVGELLASQYSLNPFYAVATGIKKWVNWAWGKAVFVGTVTCYLEHLKR 
TGRGLAQADSAIGVGELLACQYPLNPYYAVATGIKKWVNWAWGKAVFAGEVACYLEHLKN 
TRRLLAQADSMIGVGELLASQYPLNPYYAVATGIKKWVNWAWGKAVFNGNVACYLEHIKE 
TFRMLAVADSALGVGEFESSEDPLNPYIAVATGIKKWVNWAWGKAHFVGDVLCYLEQFKD 
TFRLLANGDSVFGIGEYLSSESPLNLYQAVATGIKKWANWTWGKAVFIGDVICYLEHLKN 
TTQLLAKRDSAVGVAEPLPSESNLNPMHAVATSIEKWVGWAWGKACVVGDVICYLERLKE 
TARLLAKADSNVGVGEPLPSESNLNPLHAVGTGIEKWVNWAWGKACVLGDVICYLEHLKE 
TGQLLAKADSSYGVGEPLPSESNLNPMHAVATGIEKWVNWARGKACVLGDVVCYLEPLKE 
SARLLAKVDSAVGVGEPLPSEDRLNPMHAVATGIEKWVNWAWGKACVMGDVICYLEHLKQ 
TARLLAKVDSAVGVGEPLPSEDNLNPMHAVATGIEKWVNWAWGKACVLGDVICYLEHLKA 
TRKLLAGIDSMFGVGEFLGSGGPLNPMHAVATGIRKWVNWAWGKAVFVGEVVCYLEHLKD 
GRKLLAKEDSPFGVGEFLPSEDPLNPMHAVATTIHKWVNWAWGKAVFVGDVVCYLEHLKE 
GRKLLAKEDSAFGVGEFLPSEDPLNPMHAVSTTIHKWVNWAWGKAVFMGDVVCYLEHLKE 
GRKLLAKEDSAFGVGEFLKSEDPLNPMHAVSTAIHKWVNWAWGKAVFMGDVACYLEDLKE 
GRKLLAKEDSAFGVGEFLKSEDPLNPMHAVSTAIHKWVNWAWGKAVFMGDVACYLEDFKE 
AHSLLAAEDSAFGVGEFLNSQDLLNPMHAVSTTIRKWVNWAWGKAKIVGDVVCYLEQLKE 
TRKLLAKVDSALGVGELLPSEDPLNPMHAVSTTIKKWVNWAWGKAVFAGDVVCYLEHLKQ 
TRKLLAKVDSAFGVGEFPPSEDPLNPMHAVTTTIKIWVNWAWGKAVFVGDVVCYLEDLKE 
TRKLLAKVDSAFGVGEFPASEDPLNPMHAVSTTIKQWVNWAWGKAVFVGDVVCYLEHLKA 
TRKLLAKVDSAFGVGEFPASEDPLNPMHAVSTTIKQWVNWAWGKAVFVGDVICYLEHLKA 
MEKLLAKVDSAFGVGEFLPSEDQLNPTHAVSTTIKKWVNWAWGKAVFVGDVICYLEHLKV 
MEKLLAKVDSAFGVGEFLPSEDQLNPTHAVSTTIKKWVNWAWGKAVFVGDVICYLEHLKV 
TADLLANADSNFGIGALLGSGPPLNNYQAVTTGIKGKINWAWGKAVYTGGVVCYLEYFKG 
ITHLLANPDSAFGVREFRTSEDPLNPYPAVPTGIEKWVNWKWGKAMFLGDVWCYLDHLKV 
EGTLLANADSTFGVGEYLPALYPLNPYNAVTTGIKKWHNWAWGKAVFMGDVVCYLEMWKP 
TEHELANIDSGLSVGEFLPSLFPLNPYNAVATGIKKWLNWAWGKAVHDGSVACYLEDVKR 
TDHELATIDSGLGVGEFLPSVFPLNPYNAVETGIQKWLNWAWGKAVHDGSVVCYLEQVKT 
TDHELATIDSGLGVGEFLPSVFPLNPYNAVETGIQKWLNWAWGKAVHDGSVVCYLEQVKT 
TEHILANIDSGFRVGAFLLAVFPLNPYAAVNTAIKKWVNWPWNKAVFKGKVACYLEKSKL 
TEHLLANIDSAFRVGAFLLAIFPLNPYTAVNTAIKKWVNWPWGKAIFKGKVVCYLEHSKL 
TEHLLANIDSAFRVGAFLLAVFPLNPYTAVNTAIKIWVNWPWGKAVFKGKVVCYLENSKF 
TEHLLANIDSAFGVGAFLPSVFPLNEYTAVNTGIKKWVNWAWGKAVFLGKVVCYLEHMKL 
TQHLLAGIDSAMGVGAFLTSAYPLNPYAAVNTGIKKWVNWAWGKAAFGGKVVCYLQYAKL 

TLTDLLVLVSLGSKSFGVGYGVSKVSNAPAMLHPEKVLWVTAGTTPPAAATVLDKRRQVN 
TLTDPLAQVSLGSKSFGVGHGASVVSNAPAYLPPEKVLWVTAGTLQPSAATVLDKRRPID 
TLTGPMVLVSLGQKSFGVSSGASHVSNAAAYVPPEKFLWVTGGNEGPSATVVLDKRKLAG 
TVTDDVLLVSLGKESFGVGAGASHVSNAGAYLAPDKFLWISSGNETPMAGVVVDKHRLAG 
TVTDDMLLVSLGKESFGVGTGTSNVSNASAYLAPDKFLWVSAGNNRPTAGVVVDKHRLVG 
TVTDEMLLVSLGKESFGVGEGASNVSNASAYLAPDKFLWVSAGDDRPMAGVVVDKHRLCS 
TVTDDMLLVSLGKESFGVGFGASNVSNASAYLAPDKFLWVSAGNDRPMAGVVVDKHRICR 
TLTDNMNLVSSGKESFGVNTGASSVSNASAYLAPDKFLWVSAGPERPAAGVVVDKHRFCG 
TLTDEMDLVSLGKESFGVNSGASSVSCAEAYLAPDKFLWVSAGNEKPAAGVVVDKHRLCG 
TLTDDMNIVSLGQESFGVQTGASSVPNASAYLAPDKFLWVSAGNKRPAAGVVIDKDRFCG 
TITDLVVLVSLGEKSFIVTGGVSDVSNATAYLPPEEFLWVATGSPRPSAKVVLDKRRCHG 
TLTDAVVLISLEQKSFQVKRGASHLYNAAAYLPPEDFLWVATGTTRPSAAVVVDKRRNTR 
TNSDLIAFVVIGQKSFAVAPGASEVSSALAYLPPEKLPWVMTGSLAPSATEVLDKRRASD 
TGSDLSRFVSIGQKSFAVPPGMSRVSSAVAYLPPEKLIGVLTGSLVPSATEVLDKRRVAG 
TGSDLSQFVSIGQTSFAVPPGASAVSSAVAYLPPEKLLWVLTGSMVPSATEVLDKRRAAG 
TASDLSSFVSIGQKSFRVPPGASKVSSAIAYLPPEKLLWVLTGEFVPSATEVYDKRRVGG 
TASDLSSFVSIGQKSFAVTPGASKVSSAIAYLPPEKLLWVVAGDFVPSATEVLDKRRAGG 
TRSQVISVVSIGQKSFTVSKGASQVSSALAYLPPEKFSWVLTGTLKPSATVVLDKGRNPG 
TKTDLMQAVSIGEKSFGVGGGARLVSNADAYLPPEKFLWVVTGALKPPAAVVLDKRRLAE 
TKTDIMQAVSIGEKSFGVSGGARVVSNAAAYLPPEKFLWVATGALRPAAAVVLDKRRHCG 
TKTDIMQAVSIGEKSFGVGGGARVVSNAAAYLPPEKFLWVATGALRLAAAVVLDKRRLAG 
TKTDLMQAVNIGEKSFGVGGGARVVSNAAAYLPPEKFLWVATGALRPAAAVVLDKRRLAG 
TFTDLMQAVSIGDKSYGVGEGARELSNKAAYFPPEKFLWVAAGALAPAAAVVQDKRRVNG 
TKTDVMQVVSIGRKSFAVGSGARNVSNAATYLPPEKYLWVFAGALRPAAEVVLDKRRLKG 
TKTDTMNVISIGQKSFAVGGGARNASNAAAYLPPEKFLWVLTGALRPAASVVFDKRRVRG 
TKTDTMKVISIGQKSFAVGGGARNVSNAAAYLPPEKFLWVLTGALRPAAAVVFDKRRVRG 
TKTDTMNVISIGQKSFAVGFGARNVSNAAAYLPPEKFLWVLTGALRPAAAVVFDKRRVRG 
TMTDLMHVVSIGRKSFAVQRGARTVSNAAPYLRPEKFLWVLAGAVRPAASVVFDKRKLKG 
TMTDLMHVVSIGRKSFAVQRGARTVSNAAPYLRPEKFLWVLAGAVRPAASVVFDKRKLKG 
TKSDIISLVSVGAKSFDVRSGASFESNASAFLPLEQFVWVTAGVMRPVAPVVLDKHKQDG 
TITEMTALVSLGSKSFAVNYGVSTIVHAAAYVPPEKYLWVTTGVMKPSAAVVLDKRRGAG 
TFADSLVLVALGEKSFVVFRGFSAVSHAVNFVPPEKSLWVTFGVLDPNAGVVFDKQRCTC 
TLTDVTGSVSLGVKSFGVSIGTSWISHAAAYVPPKRFLWVTHGLWLPAASVVFDKPRLMS 
TLTDLTGSVALGVNSFGVSIGTSRISHAAAYVPPKRFLWVTHGLWLPAASVVVDKQRLMA 
TLTDLTGSVALGVNSFGVSIGTSRISHAAAYVPPKRFLWVTHGLWLPAASVVVDKPRLMS 
TQTDCNNCVSLGEKSFTVGTGVAAVSHACAYVAPEKFMWVRVGFVSPCATVVRRKRRVMP 
TRTECSSCVSLGEKSFTVGKGGSAVSHACAYLAPEKFMWVRVGFISPCATVVRDKRRLMP 
TRTECSNCVSLGEKSFTVGTGGSAISHACAYVAPEKFMWVRVGFISPCATVVRDKRRLMT 
TKTDCSACVSLGEKSFAVGTGASSISHACAYVAPEKFMWVRMGFVAMSASVVRDKRRLMG 
TSTDGIESVSLGDQSFIVTVGASYFSHACAYSAPERFMWVTTGFIQPAATVVRDKRRLVA 

IVVSLPQNPRFCIVWNPYKPARKLDPTRALSGALERLGPHELAYGCNDEIWVAQRPPYNW 
IVVSLPQDIRYDIVGNPYKPARYLEPAGTLSGGLIRLAAHELAYGMSDDVWVGERPPFNW 
IVISVPQQLAYLFIQSPYKPAGYMDSNGTLSGELVRLSAHELAYGVNDPVWVGNRPSCTW 
IVLSLPQEIRHLFVNKPYKPARYLGNSSTLSQNLSRLSPHQLAYGVNDSVWVKDRPSFAW 
IVLSLLQEFRHGFVNNPYKPAVYIGNSSTLSGELQRLSPHQLAYSVNDTVWVRDRPSLTW 
IVLSLLQEIRRVFVDNPYNPAIYLGNASELSAELARLSPHQLAYGVNDAVWVRDRPAFAW 
IVVSLLQEVRRVFVNTPYKPAMYIGNFATLSAELARLSPHQVAYGVNDSVWVRDRPSFQW 
IVLSIPQEVRHTFVNNPYPPAALLGRTLTLSSELTRLKPHQLPYGINDAVLVRFRPSFGW 
FVLSYAQEIRHIFVNNPYSPAVVIGNSLTLSGELSRLSPHQLPYAVNDTVWVQDRPSYIW 
LVLSLPQEIRHLFVNNPYKPAALMGNKLTLSGELTRLSPHQLSYGVSDTVWVRDRPSFSW 
IVTSIPQTLRFTVIRNPYKPAAYIDPAKTLSQNLKRQTEHTLAHNINTEHWVPQRPSLVW 
IVVSVPQEQRYKIVTEPYNPAPEVEPSATPRSELGRVLEHEYAQKINDPVWVGERPSYTW 
ICTSGEQKLRPLVVADPYKPALFKKSLKTLSAKLVRLCDHELGQTTHDGIWVGVRPSFDW 
ICNSGDQKIRERAVGDPYKPALFSESLRTLSAKVSRLCDHELGKTTNDGLWVGFRPSYDW 
ICNSGGQKWRALVVTDPYKPALLSDSWKTLSATVIRLCDHEHGKTKNDEIWVGSRPSFDW 
ICNSEGQRIRPIVVSEPYKPALLSESLRTLSAQVIRLCEHELGLTTNDDIWVGTRPSFDW 
ICNSGGQRIRPLVVSDPYKPALLSESLRTLSAKVVRLSEHELGLTTNDGIWVGTRPSIEW 
IIRSASQQLRYLVVDNPYNPATFRDSLGALSGNLIRLCEHKLGQTMNDGAWVGTRPSFDR 
IVLSVSQQIRSLVVSHPYKPAIYTEPPGTPSGVLKRLTEHELAQGMNDAVWVCGRPSFIW 
IVMSVSQQFRTLVVSNPYKPALYLDPPGTPSGALKRITEHELAQGMNNAVWVCKRPSFIW 
IVLSVSQQLRSLVVSNPYKPALYLDPPTTPSGALARFTEHELAQGMNDVVWVCGRPSFIW 
IVLSVSQQLRSLVVSNPYKPALYFDPPTTPSGALARFTEHELAQGMNDVVWVCGRPSFIW 
IVTSVSQQIRELGVVDPYRPAITVSQSRTPSPQLDRLAGHELAHGLNDWIWVCGRPSVTW 
IVLSVSQPIRALVVSNPYKPAIYLSPPGTPSGALKRLTEHELAQGMNDYVWVCGRPSLTW 
VVLSCSQQLRSLVVVNPYKPAIYMDPPGTPSGTLRRLTDHELAQGMNDLVWVCGRPSFTW 
VVLSLSQQLRCLVVGNPYKPAIYMNPPGTLSGTLRRLTEHELAQGMNDLVWVCGRPSAVW 
VVLSCSQQLRRLVVGNPYKPAIYMNPPGTPSGVLRRLTEHELAQGMNDLVWVCGRPSAVW 
IVMSVSQQIRCLVVSNPYQPAFYVDPPWTPSGSLRRLVEHELAPGMNDPLWVCGRPSFTW 
IVMSVSQQIRCLVVSNPYQPAFYVDPPWTPSGSLKRLVEHELAPGMNDPLWVCGRPSFTW 
IVCSIPQELRVMLVDAPYQPALDSRIQHNPSSELMRLSGHQLAFNLNDGVWVDTRPSNEW 
IVMSSPQRKRGIIVNKPYKPAVLIDPLGTLSGLVVRFKNHELAYNMNDPVYVKQRTSYTW 
IVESGSKEGRVPAIVNPYRPAFCVDPWVTLSGALARLRGHELAYNNNDLVWVGDRPSPRW 
FVVSAEQEIRNAIVWKPYPAAMQTEPAAVLSDDLQRVLGHVLTYNPNDIVWVGRRPTNRW 
FVISAEQELRSAIVWKPYPAAMYTEPAKVLSDELQRIPGHALTYDPNDIVWVGRRPTNRW 
FVISAEQELRSAIVWKPYPAAMYTEPAKVLSDELQRIPEHALTYEPNDIVWVGRRPTNRW 
VVNSLRQDRRRTLVLAPYEAAAYVKAYKLLSEVLTRGPQHELAYNSNDGVWVQARPSSRT 
VINSVKQDRRRALVLAPYDTAAYLDPYKLLSEVLARGPLHELAYSSNDKAWVPTRPSARW 
LINSVKQDRRRALVLAPYDAAAYLEPYKLLSEVLARGPLHELAYSSNDSVWVPTRPSARW 
IVGSFRQEDRAALVLGPYTSAVYLRQHQLLSMVLARIPIHEVAYNSNDVVWVLKRSSARW 
AVLSHRQAERKGTVLSPYRGVGLLDSYKLLAGLLYRHPSHELAYNSNEKVWVSLRPSLRV 

PLHCI 
RLHCI 
GLHYI 
GLHCI 
VLHPI 
CLHCI 
GLHSI 
GLHCI 
SLHCI 
GLHCI 
TLHHI 
IEHRI 
PLHLI 
GLHLI 
GLHDI 
GLHLI 
SLHLI 
DLHKI 
PLHEI 
ILHEI 
ILHEI 
TLHEI 
RLHNI 
ILHKI 
NLHEI 
TLHEI 
TLHEI 
HLHEI 
HLHEI 
LLHTI 
TLHRI 
PLHTI 
VLHAI 
SLHVI 
SLHVI 
CLHLI 
CLHAI 
CLHTI 
YLHII 
ALHAI 
