# Supplementary material for: Detecting lateral gene transfers by statistical reconciliation of phylogenetic forests
Source: BMC Bioinformatics. 2010 Jun 15;11:324. doi: 10.1186/1471-2105-11-324 (PMC2905365; doi:10.1186/1471-2105-11-324)
Supplement: Additional file 1 — The 330 simulated alignments and corresponding gene trees (true and ML) along with the 40-taxa reference species tree. [file 1471-2105-11-324-S1.ZIP › simulated_dataset_prunier/seqdata128.fas.phy_tf.tree]

((((((((AGTUM1:0.046853605,(RHETL1:0.008497518,RHLEG1:0.027820056)99.356025:0.043887637)87.906611:0.02919808,SIMEL1:0.09285349)75.590652:0.032689274,MESOR1:0.39928226)96.448469:0.066357414,(((BABAC1:0.038638844,(BAHEN1:0.014505813,BAQUI1:0.020129331)96.095008:0.028145566)99.444932:0.070091726,(BRABO1:8.1731331e-07,BRSUI1:0.0032066697)100:0.17248978)94.102204:0.031860728,MELOT1:0.11859738)33.344948:8.8815031e-06)99.962348:0.14929857,((BRJAP1:0.12055241,((NIHAM1:0.1175513,RHPAL1:0.14008665)53.864372:0.017444644,(RICON1:0.065613828,RIFEL1:0.050962196)97.717851:0.051537441)85.078162:0.052206725)100:0.26928972,HYNEP1:0.21027358)99.733227:0.1608217)98.884344:0.12108366,(CACRE1:0.4816573,RHRUB1:0.39955597)56.789845:0.059315917)85.582119:0.047344501,(((((ANPHA1:0.075573336,PADEN1:0.16133792)37.055707:0.0044752479,RHSPH1:0.17079938)94.971651:0.046060471,(JANNA1:0.10147023,(RODEN1:0.12093702,(SILIC1:0.064355735,SIPOM1:0.056076789)94.269764:0.037304698)93.149924:0.028347854)89.898843:0.036666692)100:0.19947952,WOEND1:0.2455774)90.919209:0.067488334,(GLOXY1:0.29549524,GRBET1:0.14338019)100:0.16839788)86.606181:0.0582186)56.847745:0.039301138,(((((ANMAR1:0.15631983,((EHCAN1:0.048084309,EHCHA1:0.024541141)90.66745:0.042693562,EHRUM1:0.12345553)99.730116:0.15565217)78.538567:0.095624118,WOLBA1:0.60467291)99.603552:0.28409804,(RIBEL1:0.077146242,(RIPRO1:0.0063531388,RITYP1:0.0096779653)86.224216:0.068579444)100:0.46876473)89.426845:0.19064759,MAMAG1:0.51689475)84.523213:0.1050604,CAPEL1:0.42520109)88.372833:0.087605935,MAMAR1:0.87526433);
