# Supplementary material for: Detecting lateral gene transfers by statistical reconciliation of phylogenetic forests
Source: BMC Bioinformatics. 2010 Jun 15;11:324. doi: 10.1186/1471-2105-11-324 (PMC2905365; doi:10.1186/1471-2105-11-324)
Supplement: Additional file 1 — The 330 simulated alignments and corresponding gene trees (true and ML) along with the 40-taxa reference species tree. [file 1471-2105-11-324-S1.ZIP › simulated_dataset_prunier/seqdata129.fas.phy]

40	247
CAPEL1      NVHKRFVAVIRPWPTYHEINGRRRGSPNWRDDINTKGEKRVYQNLDLQMSRLSKDCANYR 
RIBEL1      NIKKAFVAAAWNWATAQEINGRRRGLPLWGDDVNGKSVKGVYQNLKLQHSKLTKDCANCR 
RIPRO1      NIKKAYAAAVWDWPTTQEINGRRRGFPLWGDDINGKSVKGVYQNLKLNHRKLPKDCANCR 
RITYP1      NIKKAYAAAVWNWPTTQEINGRRRGFPLWGDDINGKSVKGVYQNLKLQHRKLPKDCANCR 
RICON1      NIKKAFAAAVWNWPTTQEINGRRRGFPLWGDDINGKSVKGVYQNLKLQHRKLTKDCANCR 
RIFEL1      NIKKAFAAAVWNWPTTQEINGRRRGFPLWGDDINGKSVKGVYQNLKLQHRKLTKDCANCR 
EHRUM1      NIKKAFTAADWGLTTAQEINVRREENDAWGDDINSKSSKQVYQNLALLGNKLPKDCANRF 
EHCAN1      NIRKVFTAAEWGLTTEQEINVRREGNDAWGDDINSKSSKQVYQNLALLGNKLIKDCANRF 
EHCHA1      NIRKVFTAAEWGLTTEQEINVRREGNNDWGDDINSKSSKQVYQNLALLGNRLRKDCANRF 
ANMAR1      NIQKAFMAANWGWPTAQEINVRRRGCFAWGDDINGKSSKEVYQNLGLLSGKLQKDCANRS 
ANPHA1      NIKKAFTPADWGWPTAQEINVRRRGCFAWGDDINGKSSKEVYQNLGLLSEKLPKDCANRF 
HYNEP1      NIRKAFQAAIWGWPTQQEINGRRRGIAGWGDDINGKSVKQVYQNLDLKGDRLLKDCANRR 
WOLBA1      NIHKAFAGAAWGWTTGQEINGRRRGVSSWGDDSNGKSVKQVYQKLGLLGPKLPKDCANRR 
WOEND1      NIHKAFAGAAWGWTTGQEINGRRRGVSAWGDDSNGKSVKQVYQKLDLLGPKLPKDCANRR 
GLOXY1      NIRKAYEAAIWAWPTLQSINGRRIAVRVWGDDANTKSVKHVYQNLDLPYMKLVKDCANCR 
MAMAG1      QIRKTFAAADWSWPTCRAINDRRRGENVWDDDTNTKSVKQVYQNLGLQHLKLVKDCANCR 
SIMEL1      NIRKTFAPSVEAWPTIQAINGRREGVRLWGDDINAKSVKQVYQNLGLKHPKLTKDCANCR 
AGTUM1      NIKKAFAPSAIAWPTLQAINGRREGVIIWGDDINAKSVKKVYQNLSLQHAKLTKDCANCR 
RHETL1      NIQKALAPSIIPWPTLQAINGRREAAVFWGDDINAKSVKQVYQNLGLQHIKLAKDCANCR 
RHLEG1      NIQKALAPSAIPWPTLQAINGRREAVVFWGDDINAKSVKQVYQNLGLQHIKLVKDCANCR 
CACRE1      NIRKAFPAATGAWPTDQEINGRRRATKVWGDDINAKSVKHVYQNLGLQPNKLLKDCANCR 
MAMAR1      NIGKAFSAAIWAWPTQSEINGRRRGSPVWGDDRNDKSVKRVYQNLTLDAMELAKDCANCR 
RHRUB1      NIRKAFSAAIRIWPTDQEINGRRGGIDVWGDDKNAKSVKEVYQNLGLQLAKLVKDCANCR 
JANNA1      NIRKAFAAATWAWPTHKDINGRRRGSDIWGDDINAKSVRQVYQNLGLQRPRLLKDCANCR 
RODEN1      NLRKAFAAANLAWPTNKDINGRRRGWEIWGDDINAKSVKQVYQNLGLQQPRLVKDCANCL 
SIPOM1      NLLKCFAAATWAWQTNKDINGRRQGWEIWGDDINAKSVKQVYQNLGLNQPLLVKDCANCL 
SILIC1      NLLKAFAAATWAWQTNKDINGRRRGWEIWGDDINAKAVKQVYQNLGLQQPLLVKDCANCL 
PADEN1      NIRKAFGASAWAWPTEKDINARRRGIDIWGDDINVKSVKQVYQNLGLQHPPLVKDCANCR 
RHSPH1      NIRKAFDSATWAWPTERDINARRRGTDIWGDDINAKSVKQVYQNLGLQHPRLVKDCANCR 
BRJAP1      NIRKAFAPAIWVWPTLGEHNGRRRGFQIWGDDMNEKSEKRVYQNLGLQRKALVKDCPNCA 
RHPAL1      NIRKAFAPAIWIWPTLGEHNGRREGFQVWGDDINDKSEKRVYQNLGLQRRTLVKDCGNCA 
NIHAM1      NLRKAFAPASWIWPTLGEHNDRREGFQVWGDDVNDKSEKRVYQNLGLQRRQLIKDCANCA 
MELOT1      NIRKAFSAAAWAWSTYGEINGRRRGIELWGDDVNEKSVKPVYQNLNLNGEKLIRDCANCA 
MESOR1      NIRKAFAAAAWAWSTYGEINGRRRDMELWLDDVNEKSVKPVYQNLNLNGEKLIRDCANCA 
BABAC1      NIRKAFAAAAWVWSTFGEINGRRRGMQLWGDDANEKEVKHVYQNLSLNGAKLMRDCANCA 
BAHEN1      NIRKAFAAAAWAWSTFGEINGRRRGMQLWGDDANEKSVKNVYQNLSLHGAKLARDCANCA 
BAQUI1      NIRKAFAAAAWAWSTFGEINGRRRGMPLWGDDANEKSVKNVYQNLSLNGAKLARDCANCA 
BRSUI1      NIAKASEAAAWSWTTFGEINGRRKGMKLWGDDVNEKSVKHVYQNLNLNGAKLVRDCANCA 
BRABO1      NIAKASEAAAWSWTTFGEINGRRKGMKLWGDDVNEKSVKHVYQNLNLNGAKLVRDCANCA 
GRBET1      NIEKAFAGKVKAWSTSGEINGRRRGMHIWGDDINQKSVKHVYQNLNLVDGKLIHDCLNCA 

FNDGDNLFCPDFLSVDPLNAQEKSDFALINLWALNCDEPFGPQLAGFQYMSQNGTLTTES 
FNSGDNLWCPQFLSVDQLNVQDKEVAALGDLWELNCDEPFGPDSARFGYMSQNGTLTTNN 
FNSGDNLWCPQFLSVDQLDVQDKEVAALGDLWELNCDDPFGPDSARFGYMSQNGTLTTNN 
FNSGDNLWCPQFLSVDQLDVQDKEVAALGDLWELNCDDPFGPDSARFGYMSQNGTLTTNN 
FNSGDNLWCPQFLSVDQLNVQDKEVAALGDLWELNCDDPFGPDSARFGYMSQNGTLTTNN 
FNSGDNLWCPQFLSVDQLNVQDKEVAALDDLWELNCDDPFGPDSARFGYMSQNGTLTTNN 
FNEGDNLWVPEVLSLDELAAQKKVGSALTELWDPNCDEPFGPANAGFAYLSQNGTLTTRQ 
FNDGDNLWVPKILSLDELAAQKKVGGALTELWEPNCDEPFGPVNAGFAYLSQDGTLATHQ 
FNDGDNLWVPKILSLDELAAQKKVGSALAELWEPNCDEPFGPANAGFAYLSQDGTLATHQ 
FNEGDNLWVPEVLSLDELKAQEKVANALPELWNLNCDEPFGPANAGFAYVSQNGTLTTHQ 
FNEGDNLWVPDVLSLDELKAQEKVGNALAELWNLNCDEPFGPANAGFAYVSQNGTLTTHQ 
FNEGDNLWVPPFLSLDQLKAQEKKGNALLKLWNLNCDEPFGPHKAGFGYMSQNGTLTTST 
FNDGNNLWVPEFLSLDQLKAQEKLGNAMIDLWKLNCDEPFGPANAGFFYVSQDGTATTNT 
FNDGNNLWVPEFLSLDQLKAQEKLGNALIDLWKLNCDEPFGPGNAGFFYVSRDGTATTNT 
FNDGDNLWCPNFLSVDQLCSQERVDIATVKLWFLNCDEPFGPKKAGFGYVSQNGTLTTSQ 
FNDGDNLWCPAFLSVDQLHAQEKVELAALELWDLNCDEPFGPYNAGFGYISQNGTLTTDT 
FNDGDNLWCPLFPSVNQLHAQEKVEIAVLELWDLNCDEPFGPFEAGFGYMSQNGTFTTAT 
FNDGDNLWCPLFLSVDQLRSQEKVEVAVLELCDLNCDDPFGPFEAGFGYISQNGTFTTAT 
FNDGDNLWCPLFLSVDQLHSQEKVEIAEMELCDLTCDEPFGPYEAGFGYISQNGTLTTAT 
FNDGDNLWCPLFLSVDQLHSQEKVEVAEMELCDLTCDEPFGPYEAGFGYISQNGTLTTAT 
FNDGENLWCPAFPSVDQLHAQEKADLALIELLPLNCDQPFGPHAATFGYVSQTGTLTTNS 
FNDGDNLWCPPFLSVEQLHAQEKLDLALHELWTLNRDNPFRPLTANFDYGSQNGTLRTKT 
FNDGDNLWCPAFLFVDQLHAQEKGGVALLEIWPLNCDEPFGPRSAGFGYVSQNGTLTTTN 
FNDGDNLWCPTFLSNDDLQAQEMADVALLELWELNCDEPFGPSNAGFGYVSQNGTSTLHA 
FNDGDNLWCPAFLSVDDLQAQEKADVALLELWELNCDEPFGPLNAGFGYISQNGTLTLHT 
FNDGDNLWCPAFLSVEDLGAQEKADVALLELWELNCDEPFGPRRAGFGYISQNGTLTLHT 
FDDGDNLWCPAFLSVDDLHAQEKADVALLELWELNCDEPFGKSRAGFGYVSQNGTLTLHA 
FNNGDNLWCPAFLSVDDLQAQEKSDIALLELWELNCDEPFGPSNAGFGYLSQNGTLTLHT 
FNDGDNLWCPAFLSVDDLQAQEKADAALMELWVLNCDEPFGPTNAGFGYISQNGTLTLHT 
FNSGDNMWCPPFLSVNALHAQERYETARIDLWNLNCDEPFGPTNAGFAYVSQGGTLTTNT 
FNSGDNMWCPPFLSVSALHAQEQVDIARIDLWNLNCDDPFGPAAAGFAYVSQGGTLTTNS 
FNSGDNMWCPPFLSVTALHAQERVDEARIDLWNLNCDEPFGQAAAGFAYVSQGGTLTTNS 
FNIGDNLERPTFLSVVQLSAQERVESAHQNLWTLNCDEPFGPGSADFGYISQNGTLTTIT 
FNIGDNLMRPPFLSVVQLSAQEKIENAILDLWNLNCDEPFGPGNADFGYISQNGTLTTLT 
FNIGDNLWRPAFLSVVQLAAQERIEAAQLNQWNLNCDESFGPGNADFAYNSQNGTLTALR 
FNIGDNLWRPAFLSVVQLSAQERINAAQLNQWNLNCDESFGPSNADFAYNSQNGTLTALR 
FDIGDNLWRPAFLSVVQLSAQERIEAAQLNQWNLNCDESFGPGNADFAYNSQNGTLTALR 
FNIGDNLWRPTFLSVVQLSAQERGEVAQLHLWNLNCDEPFGPVNADFGYISQNGTLTTLT 
FNIGDNLWRPTFLSVVQLSAQERGEVAQLHLWNLNCDEPFGPVNADFGYISQNGTLTTLT 
FNTGDNLWRWLLLSVEQLHAQERSEPAQLDLWNLNCDEPFGPASAGFGYISQNGTLATLN 

RVDVASLKIPLRQQRPAAKFVSSQDGKMQAKTKQESEKLLGSAGEEITKLSRVLENGKFG 
EVGVTSLKLPFRQQRLAAKFISPHDGKTQAKSRQELERLLGSGGEEITKLHRILETGKFG 
EVGVTSLKLPFRQQRLAAKFISPHDGKTQAKSRQELARLLGSGGEEITKLHRILETGKFG 
EVGVTSLKLPFRQQRLAAKFISPHDGKTQAKSRQELARLLGSGGEEITKLHRILETGKFG 
EVGVTSLKLPFRQQRLAAKFVSPHDGKTQAKSRQELARLLGSGGEEITKLHRILETGKFG 
EVGVTSLKLPFRQQRLATKFVSPHDGKTQAKSRQELARLLGSGGEEITKLHRILETGKFG 
HVGVLSLKRPFRQQRIAAIFVSPNDGKIQAKAKQELGRLLGSSGEEITKVNRILESGKFG 
HVTVLSLKLPFRQQRVAAIFVSTNDGKIQAKAKEELGRLLASSGEEITKINRILERGKFG 
HVAVLSLKLPFRQQRIGAIFVSTNDGKIQAKAKEELGRLLASPGEEITKINRVLERGKFG 
HVSVMSLKLPLQQQRIAAVFLSANDGKTQAKAKQPLSRLFGSDGEEITKLNRLLESGKFG 
HVAVMSLKLPLQQQRVAAVFLSANDGKTQAKAKQPLTRLFGSGGEEITKLARPLESGKFG 
QVWVSSLKLPFRQQRVQAEFASVNDGKTQLKSKQELSRLLGSPGEEITKINRILESGKFG 
NVTVVSLKLPFRQQRLAIAFFSPNDGKTQAKTKQELQKLLGSPGEEITKLNRILESGKFG 
NVTVVSLKLPFRQQRIAISFFSPNDGKTQAKTKQELSKLLGSPGEEITKLNRILESGKFG 
RVTVLSLRLPIRQQRSRAVFLSPKDGKMQVKTRQELVRLVGQPGEEVTKFDRVLESGKHG 
RVSVASLKLPIRQQRQAVVFVSPKDGKMQAKTKQELTRLLGEPGEEVTKLNRILENGKFG 
KVGVTSLKLPIKQQRTAAMFVSAKDGKSQAKTRQELAVLLGQLGEEVTKPNRGLENGKFG 
RVTVVSLKLPIRQQRTANMFVSPKDGKSQAKTKQKLAVLLGQPGEEVTKPNRGLESGKFG 
GVTVTSLKLPIRQQRNANMFISPKDGKSQAKTKQKLAVLLGQPGEEVTKPNRGLENGKFG 
GVTVTSLKLPIRQQREANMFVSPKDGKSQAKTKQKLAVLLGQPGEEVTKPNRGLENGKFG 
RIPVHYAKLPLRQQRPAEHFVSSKDGKVQAKTKQNLNRLLGQAGEEVTKLGRVLENGKFG 
RIAVYFLKLPKKQQREIALFVSPNDGKIQTKTKQKSSGLLRLPGEEVTKFNRVLERGKFG 
RISVNSLKLPLRQQRCSSFFVSPMDGKLRAKSKQESNRLLGQPGEEVTKINHVLENGKFG 
HVAVMSLKLPIEQQRPAAIFVSPTDAKIQVKAKQELAPLPGQPGEEVAKLNRVLEHGKFG 
HVAVTSLKRPIEQQRTAGRFISPTDAKKQAKAKQDLAPLLGQPGEEVTKLNRVLEHGKFG 
HVSVTSLKPPIEQQRPAGLFISPTDAKIQAKAKQELAPLLGQPGEEVTKLTRVLERGKFG 
HVAVTSLKPPIEQQRPAALFISPTDAKIQAKAKQDLAPLLGQPGEEVTKLNRVLEHGKFG 
HVGVTSLKLPVDQQRPAAVFISPTDAKIQAKAKQELSPMLGQFGERVTKLSRALEHGKFG 
HVDVASLKLPIDLQRAAAIFISPTDAKIQAKQKQTLAPLLGKYGDRVTKLNRLLEHGKFG 
HIAVASLKLLIKQQRAGVKFVSPKDGKMQAKPKGELSRLLGQDGGEVTLLNRLLENGKFG 
HIDVASLKLLIKQQRKSVPFVSPADGKMQAKPRGELTRLMGQDGEEVTLLNRLLENGKFG 
HISVASLKLLIFKQRSGVHFVSSKDGKTQAKPKGELSRPMGQEGEEVTLLNRLLENGKFG 
HITVVSLKELLNQQRAAAVFVSPKGGKMQAKPERDLVRLMGQPGEEVTKLTRVLENGKFG 
HITVSSLKLLMNQQRASAAFISPKDGKMQAAPKRKLVRLLGQQGEEVTKLTRVLENGKFG 
HITVLSLKCLINQQRAAAVFVSPKDGKMQAKPKRELIRLLAQPGEEVSKLKRVLENGKFG 
HILVLSLKCLINQQRASAVFVSPKDGKMQAKPKRELIRLLAQPGEEVSKLKRVLENGKFG 
HILVLSLKCLTNQQRAAAVFVSPKDGKMQAKPKRELIRLLAQPGEEVSKLKRVLENGKFG 
HIAVVSLKMLINQQRAAASFVSCKDGKMQAKPKKELVRLLGQPGEEVTKLKRVLENGKFG 
HIAVVSLKMLINQQRAAASFVSCKDGKMQAKPKKELVRLLGQPGEEVTKLKRVLENGKFG 
QITVVSLKLLVNQQRTAAVFVSPKDGKMQAKPKRGLARLLGQAGEEVTKLNRVLENGKFG 

CRCNLAKSSGSRQENGLPFHDLIPLTHSGGGDATKRAMTIKEVRPIQLDQSGTTPELALV 
CRCKLGAAEGSEVESGLPFHDLIPLMVARGTDAPKQAPHIRELRPIQVDHDNFWEELAMG 
CRCKLGAAEGSEVEIGLPFHDLIPLMRARGTDAPKQALHIRELRPIQLDHDNFWEELAMG 
CRCKLGAAEGSEVEIGLPFHDLIPLMRARGTDAPKQAPHIRELRPIQLDHDNFWEELAMG 
CRCKLGAAEGSEVEIGLPFHDLIPLMRARGTDAPKQAPHIRELRPIQLDHDNFWEELAMG 
CRCKLGAAEGSEVEIGLPFHDLIPLMRARGTDAPKQAPHIRELRPIQLDHDNFWEELAMG 
CVCKLPGVEGTGKQKGLPFHELTPLISGGLIDAPKRAIHIHEIRPITLDHVSISAELESI 
CACKLPGVEGTGRDKGLPFHELIPLIAGGLIDAPKKAIHIHEIRPITLDHVSIIGELESY 
CACKLPGVEGTGREKGLPFHELIPLIAGGLIDAPKKAIHIHEIRPITLDHVSIVEELESL 
CRCRLAAIEGTPIQRGLPFHDLIPLLWGGGTDAPKRAVHIREIRPIQLDHELISEELAGR 
CRCKLATIEGTGFQRGLPFHDLIPLIWGGGTDAPKKAVHIREIRPIQLDHELITQELADR 
CKCMLTELGGTGLETGLPFHDLIPLVSGGGTDAPKRAMHIRELRPIQKEHPYINAEAEAR 
CKCKLVLISGTPLQRGLPFHDLIPLMKAGGTDARKRANHIGELKPIQLDHETVVAEIEAK 
CKCKLVLISGTAMVRGLPFHDLIPLMKAGGTDARKGANHIGELKPIQLDHETVVAEFEAE 
CRCKLRGSSGQADKLGLPFHDLIPLMQAGGRDAPKRASHIWELNPVQLDHEATSAEIGGV 
CWCKLLESSGARTKIGLPFHDITPLMKSGGSDAPKRALHITEMRPIKVDQETTQPESAGN 
CRCKLADSNGGSDQMGLPFHDLIPQMQTGGADAEKRALPIDELRPVQVDHETNNPESAKA 
CRCKLKGSNGGSETKGLPFHDLIPLMQTGGADAEKRAFPIAELRPVQVDHETNDPETAQS 
CRCKLGDSNGGSDQMGLPFHDLIPLMQTGGADAEKRAFPIAELRPVQVDHETNDPESATP 
CRCKLGDSNGGSDDMGLPFHDLIPLMQTGGADAEKRAFPIAELRPVQVDHELNGPESATP 
CRCKLGESSGDAPKIGLLFHDLIPLMNTGGTDASKRALHIAELRPVQLDHEDTEIEPAGT 
CRCELNNLSGKEIDCELPFHDLIPVLLSGLVDAPKLALHIPEQRPVQLDHEPQFTECANR 
CRCKLNTANGNDLNMGLPFHDLIPLTQTGGTDAPKKGLHIAGLEPVQLDHEETNAELAGT 
CRCKLIMSSGGCVQLGLPFHDLIQLSKTGGGDASKGAQHIKELRPVQMDHEQVTEEIAQR 
CRCKLSASSGGDQQLGLPFHDLIQLMKTGGPDAAKGAQHIKELRPVQTLHEHVNAELAQR 
CRCKLSGSSGGDQQLGLPFHDLIQLMKTGGPDAAKGAQHIKELRPVQMDHEPVIAEISQV 
CRCKLSGSSGGDQQLGLPFHDLIQLMRKGGPDAAKGAQHIKEVPPVQMDHEKVIAEIAQG 
CRCRLSGSSGGDHQYGLPFHDLIQLMNTGGSDAAKGAPHIKELRPVQIDHEHVNAEIAER 
CRCLLTNSSGGEHKMGLPFHDLIQLMKTGGQDAAKAAQPIKELRPVQIDHEHVNAEMAER 
CQCGLAGSSGKEPLVGLPFHDLIPLVKAGGTGAPKRAIHITEPRPVQLDHERKRQELGGM 
CKCFLAGSSGKEPIVGLPFHDVIPLIMAGSTGAPKQAIHITEPRPVQLDHERRKYELGGF 
CKCFLTGSFGKDPAVGLPFHDVIPLIKAGGAAAPKRAAHITEPRPVQLDHERKRKEAGGF 
CRCRLNGSTGNCGSIGIPFHDLIALMTAGGIDAGKKAVHIAEPRPVQLDHALAEPELAKN 
CRCKLNGSTGNCGAIGIPFYDLIPLMAAGGVEAGKKAIHIAEPRPVQLDHEKAEPELAKK 
CRCKLNGSTGNCGSVGLPFHDLIPLTTAGGIDAGKKAIHITEPRPVQLDHEPEQPENAKK 
CRCKLKGSTGKCGSMGLPFHDLIPLMTAGGIDAGKKAIHISEPRPVQLDHEPEQPENAKK 
CRCKLNGSTGKCGSVGLPFHDLIPLMTAGGIDAGKKAIHISEPRPVQLDHEPEQPENVKK 
CRCKLNGSTGNCRNIGLPFHDLIPLMTAGGIDAGKSAVHITELRPVQLDHEPALPELASK 
CRCKLNGSTGNCRNIGLPFHDLIPLMTAGGIDAGKSAVHITELRPVQLDHEPALPELASK 
CKCPLAESSGAAEAVGLPFHEFIPLTTAGGLDAGKRAINIPEPRPVHYDHEPAEPEQAGK 

LMGDETC 
VVGNETF 
VVGNETF 
VVGNETF 
IVGNETF 
IVGNETF 
LIGNELV 
LMGNELM 
LMANELV 
LIGCATI 
LIGCDTI 
LLGNETF 
LVGNEIF 
LVGNEIF 
LMGEDTL 
LEGIETL 
QAANETF 
QLANETF 
KTFNETF 
KTFNETF 
LIGDELI 
LTGDELY 
LVGNELM 
LLGVKTF 
LLGVKTL 
ILGVKTF 
LLGVKTF 
LLGMKAY 
LVGVKTF 
IMGDETF 
LIGDETF 
LIGEETF 
LGGNETF 
MAGNETF 
LSGSETL 
LRGNETF 
LKGNETF 
LAGNETF 
LAGNETF 
LGGNENF 
