# Supplementary material for: Detecting lateral gene transfers by statistical reconciliation of phylogenetic forests
Source: BMC Bioinformatics. 2010 Jun 15;11:324. doi: 10.1186/1471-2105-11-324 (PMC2905365; doi:10.1186/1471-2105-11-324)
Supplement: Additional file 1 — The 330 simulated alignments and corresponding gene trees (true and ML) along with the 40-taxa reference species tree. [file 1471-2105-11-324-S1.ZIP › simulated_dataset_prunier/seqdata129.fas.phy_tf.tree]

(((((AGTUM1:0.076407816,(RHETL1:0.016946448,RHLEG1:0.024478217)99.880373:0.089216185)89.672583:0.044174309,SIMEL1:0.094246132)100:0.18812225,MAMAG1:0.24039746)77.506185:0.04610934,((CACRE1:0.27087372,(MAMAR1:0.58865171,RHRUB1:0.23117699)57.939863:0.020208907)92.907232:0.081624827,((JANNA1:0.13233029,(RODEN1:0.057890963,(SILIC1:0.053147196,SIPOM1:0.062949648)95.858133:0.03336719)94.967985:0.037624712)33.334148:4.2871137e-07,(PADEN1:0.10968419,RHSPH1:0.1322042)93.232656:0.044451919)100:0.24088063)37.681812:0.014043146)48.453328:0.013947978,((((((ANMAR1:0.069193877,ANPHA1:0.058810875)99.185383:0.11825172,((EHCAN1:0.035877587,EHCHA1:0.045784604)99.550867:0.10559658,EHRUM1:0.032341927)100:0.2030758)99.771971:0.14928939,HYNEP1:0.25261768)40.079668:0.020438664,(WOEND1:0.041012849,WOLBA1:0.022453972)100:0.22315343)98.621988:0.13506225,(((RIBEL1:0.054469458,(RIPRO1:0.012823052,RITYP1:1.8926841e-05)91.46629:0.013054592)76.225191:0.0082112073,RICON1:3.0555334e-05)33.374298:1.6630215e-05,RIFEL1:0.0084111859)100:0.32707284)79.885095:0.080340801,CAPEL1:0.50538741)88.298315:0.073049329,((((((BABAC1:0.028945903,(BAHEN1:0.028076621,BAQUI1:0.019030013)91.389418:0.023503768)100:0.097415602,(MELOT1:0.099959701,MESOR1:0.11157591)94.440311:0.044968602)33.425915:7.5736925e-05,(BRABO1:0,BRSUI1:0)100:0.12098232)97.502661:0.10189806,GRBET1:0.25966468)97.665811:0.12722568,(BRJAP1:0.056015445,(NIHAM1:0.13547994,RHPAL1:0.087227397)95.793289:0.076941087)100:0.27298996)99.046654:0.1275281,GLOXY1:0.36905356)49.79901:0.019314364);
