# Supplementary material for: Detecting lateral gene transfers by statistical reconciliation of phylogenetic forests
Source: BMC Bioinformatics. 2010 Jun 15;11:324. doi: 10.1186/1471-2105-11-324 (PMC2905365; doi:10.1186/1471-2105-11-324)
Supplement: Additional file 1 — The 330 simulated alignments and corresponding gene trees (true and ML) along with the 40-taxa reference species tree. [file 1471-2105-11-324-S1.ZIP › simulated_dataset_prunier/seqdata13.fas.phy]

40	333
GLOXY1      GCKAYGQKSSRPLVAQAADLKYTSDPLTEWQLIKEKDEAPVFLMARMEVPVNPNDTITPG 
RHRUB1      GCEAYGQISSKPLVAQGTNLRYTSDPISQWDLINEKDEAPPFLLTRMEGPFKPRDTVMPG 
MAMAG1      GCTAYGQKSARPLVAQGTNLFYTTDPDSELNEGREKDEAPEFLYTRMDGPVHPHDTHIPG 
CACRE1      GCGAYGQQSGRPLVAQTTSMLYTSDPLSEWQEIPEKDEAPEFLYGRLDISLQPTDTNNPG 
HYNEP1      GGAAYGQKSGRPLVAQATSMAYTSDPFSEWHEIAEKDEAPSFLFAMMEVLFLPCDTCTPG 
MAMAR1      CCDAYGQKSGRPLVAQSTSMAYTSDPVSEWKSIQEKDEAPEFLHGRNDVPLMPHDTLSPG 
GRBET1      GCDAYGQGSSRPLVAQAAAMDYTVDPLSEWQHIFEKDEAPMFLLARIDISFRPPDSGIPG 
JANNA1      GCEAYGQCSGKPLVAQISSLVYTSDPSSEWEDVREKDEQPLFLHARTDITFRPRDVIIPG 
RODEN1      GCDAYGQCSERPLVAQISSSVYTSDPSSEWEDIREKDEQPIFLQALTDITFKPRDVLIPG 
SIPOM1      GCDAYGQCSGRPLVAQIPSLVYTSDPSSEWEDIREKDEQPVFLQARTDIAFKPRDVVIPG 
SILIC1      GCDAYGQCSGRPLVAQISSLVYTSDPSSEWEDIREKDEQPIFLKARTDITFPPGSVVIPG 
PADEN1      GTEAYGQCSGRPLVAQISGLVYTSDPSSEWQDVDEKDEQPIFLAAGIDIGFGPQDVGIPG 
RHSPH1      GCDAYGQCSGRPLVAQISSLVYTSDPSSEWPDIREKDEQPMFLAARVKIAFGPQDVSIPG 
BRJAP1      GCKAYGQESGRSLVEQNSSLIYTSDPDSEGHEITEKDEAPAFLYARTDIPLKPKDVVIPG 
RHPAL1      GSKAYGQESGRSLDEQHSSLIYTSDPDSEGHEIAEKDEAPSFLYARTDIPLKPKDVNIPG 
NIHAM1      GCKAYGQESGRSLDEQNSSLMYVSDPDSEGHEIAEKDEAPSFLYARTDIPLKPKDVDIPG 
SIMEL1      GCDAYGQVSGRALVAQLQRLSYTSDPASEGQDVGEKDEAPYFLPATTDIPLAPNDAEIPG 
AGTUM1      GCDAYGQVSGRALVAQLQSLSYTSDPGSESQEVGEKDEAPYFLPATTGIPLAPYDAETPG 
RHETL1      GCDAYGQVSGRALVAQLQPISYTSDPGSEGQEVREKEEAPYFLPATTGIPLGPHDAEMPG 
RHLEG1      SNEAYGQVSGRALVAQLQAISYTSDPGSEGQEVREKEEAPYFLPATTGIPLDPLDANMPG 
MELOT1      GCNAYGQKSSRPLVAQSSSLIYTSDPGSESEEVAEKDEAPFFLNTKTNAPLEPNDVRIPG 
MESOR1      GCDAYGQKSGRPLVAQNSSLGYTSDPGSEGEDVHEKDEAPFFLNARTSAPLMPHDVRNPG 
BABAC1      GCRAYGQKSGRPLVAQSSCLQYTTDPESEGQEVSEKDEAPFFLNQRISILSRPHDVADPG 
BAHEN1      GCKAYGQKSGRPLVAQSSSLQYTSDPESEGQEVSEKDEAPFFLNQRISILSRPHDVVDPG 
BAQUI1      GCKAYGQKSGRPLVAQSSSLQYTSDPESECQEVSEKDEAPFFLNQRISILSRPHDVTDPG 
BRSUI1      GCNAYGQKSARPLVVQSSCLTYTSDPGSEGQDVLEKDEAPYFLDAGMSILSPPHDVTVPG 
BRABO1      GCNAYGQKSARPLVVQSSCLTYTSDPGSEGQDVLEKDEAPYFLDAGMSILSPPHDVTVPG 
CAPEL1      GCDAYGQISKRPLLAQATAFRYTADPISEWRDLNEKDEAPPFLWAEMAIPSTPHDDIGSG 
RIBEL1      GCYAYGQMSERPLVAQATSLAYTSDPASEWQEIKEKDEAPEFLIATAEVQSSPDDTLRPG 
RIPRO1      GCYAYGQMSERPLVAQATTLQYTSDPASEWAEIKEKDEAPEFLLATMEVSSSPDDTVRPG 
RITYP1      GCYAYGQMSERPLVAQATTLQYTSDPASAWQEIKEKDEAPEFLLATMEVDSSPDDTVRPG 
RICON1      GCFAYGQMSERPLVAQATTLAYQSDPASEWQKIKEKDEAPEFLLYTVEVQSSPDETVRPG 
RIFEL1      GCYAYGQMSERPLVAQATTLAYTSDPASEWQEIKEKDEAPEFLLYTVEVQSSPDDTVRPG 
EHRUM1      GCLAYGQLSTRPLVAQATSLDYTTDPVSEWSPEAEKDEAPEFLYTQPDIQCGPDDSVLPG 
EHCAN1      GCIAYGQLSTRSLVAQITLLDYTTDPLSEWSPEKEKDEAPQFLHAQQDIQCDPDDSVQPG 
EHCHA1      GCIAYGQLSTRPLVAQVTLLDYTTDPVSEWSPEKEKDEAPEFLNAQPDIQCDPDDSVTPG 
ANMAR1      GCLAYRQLSSRPLVAQTTGVAYTSDPISEWSEEAEKDEAPKFLRAHSEIKCGPGDAATPG 
ANPHA1      GCLAYGQLSLRPLVAQTTGAAYTSDPVSEWSQEAEKDEAPGFLAAHSEINCGPGDAATPG 
WOLBA1      GCDAYGQMSERPLVAQTTSLNYTSDPVPEWSEVGEKDEAPEFLPAQSDIDCKPDDSATPG 
WOEND1      GCDAYGQMSERPLVAQTTSLSYTSDPVSEWSEIGEKDEAPEFLPAQTDIDCKPDDSATPG 

MTLFDDTMGIVEPAGIDSGEAKSGLFKAAGSEMLVYLEPEFSKGTKEKSCLLTNDAYSEA 
MILYDGTMGDIEVAGVQSGEPHTGLYKAQGSEMLVYVEPDFSRSTKDKSCLLTNDDYAEV 
MVLFDETMGVMEPAGIDSGEATTGLFKATGSEMIVYLEPGFSRGTKDKPCLLTNDAYAEV 
VELFDDMMGLLEAPGIMTGEANTGLYKAQGSEMWVYLEPEFSKGAKQKACILTNGAYAEV 
IVLYDEVMGVIETLGIGSGDAHTGLLKAKGSEMEVYLERDFSRGTKLKACVLTNRAYTDL 
IVLYDDTMGIEEEPGMGSGEGANGLLRAQGSEMPVYIEPDFSRGTKQKRCVLTNGAYAEV 
IVLFDETMGLGEFPGIGSGEAATGLFKAKGSEMRVYLEPDFSKETKQKSCYLTNGAYSDV 
IVLFDTAMGIAEVNVLGAGQSPNGLYKAFGSEMPIYLEPDFSRGNKEKACQPTNGPYTEC 
IVLFDTAMGIAEGPVLGSGQAPNGLYKANGSEMPMYIEPDFSRGNKEKACQTTNGPYTET 
IVLFDSAMGIAEKPVLGSGQSQNGLHKASGSEMPMYLEPDFSRGAKEKACQTTNGPYTET 
IVLFDTAMGVVEGPVLGSGQSPNGLYKANGSEMPMYLEPDFSRGNKEKACQTTNGPYTET 
IVLFDNAMGVAESEVLGAGQSICGLYKAKGSEMRVYLEPDFSRGTKEKVCQTTNGPYTET 
IVLLDNAMGISESEVLGAGQSALGLYKAKGSEMPVYLEPNFSRGTKEKVCLPTNGPYTET 
VILFDLTIGIEEDPGIGSGEAATGLYKAHGSEMPAYLEPNFSRGNKEKSCPLTNGAYANL 
VILFDLTIGLDEDPGIGSGEAATGLFKAQGSQMPAYLEPNFSRGNKEKSCPLTNGAYSNL 
VILFDLTIGMKEDPGIGSGEAATGLFKARGSQMPAYLEPNFSRGNREKSCPLTNGAYSNL 
VVLFDLTIDILESPCIGSGEAWIGLYRAKGSDMRVYLEPNFSRGIKEKSCNLTNGAYPDV 
VVLYDLTIDILEGPCIGSGEAWIGLYRARGSDMRVYLEPSFSRGITEKLCKLTNGAYPDV 
VVLYDLTIDILEGPCIGSGEAWIGLYKAHGSDMQVYLEPSFSRGIKEKLCPLTNGAYPDV 
VVLYDLTIDILEGPCIGSGEAWIGLYKAHGSDMQVYLEPSFSRGIKEKLCPLTNGAYPSV 
VVLFDLTIGTLETPCIGAGEAWTGLYGAQGSEMVRYLEPNFSRGMKDKPCQITNSGYPDI 
VVLFDTTIGVIEAPCIGAGEAWTGLYGASGSEMMRYLEPSFSRGMKSKSCQITNTGYPDA 
VVLFDFSIGTVEDPCIGAGEAWTGLYQAQGSEMKQYLEPSFSRGMRGKSCQLTNACYKEL 
VVLFDFSIGTTETPCIGAGEAWTGLYQAQGSEQRQYLEPSFSRGMRGKSCQLTNACYKEL 
VVLFDFSIGTTETPCIGAGEAWTGLYQAQGSEQRQYLEPSFSRAMRGKSCQLTNACYKEL 
VVLFDLTIGTTEAPCIGRGEAWTGLYRAIGSEMEVYLEPSFSRAMRGKPCQLTNGGYYEI 
VVLFDLTIGTTEAPCIGRGEAWTGLYRAIGSEMEVYLEPSFSRAMRGKPCQLTNGGYYEI 
IVLVDDTMGIIEPPGVGSGEAQIGLYKARGSEMLVYLEPEFSRGVREKGCVLTNASYEES 
IVLFDETMGVLETIGVGNGEALIGLYRAPGSEMMVYLEPEFSRSLRENGCVMTNHAYAEA 
IVLFDKTMGVGEAIGVGNGEALIGLYRASGSEMMAYLEPEFSRSVRENGCSNTNHAYTEV 
IVLFDETMGVEESIGVGNGEALIGLYRARGSEMMAYLEPEFSRSVRENGCSNTNHAYTEV 
IVLFDETMGVHESIGVGNGEALIGLYRAAGSEMMAYLEPYFSRSVRENGCAMTNHAYAEA 
IVLFDETMGVHESIGVGNGEALIGLYRAPGSEMMAYLEPEFSRSVRENGCAMTNHAYAAA 
IVLFDDTMGIQETAGVDNGDAEIGLYKAGGSEMRVYLEPEFSQGVKEDGCVLTNSAYAEA 
IILFDDTMGVQEPAGVDNGDAEIGLYKAGGSEMKVYLEPEFSQGLAEDGCVLTNAAYAEQ 
IILFDTTMGVPEPAGVDNGVAEIGLYKASGSEMKVYLEPKFSQGVAEDGCVLTNATYAEA 
IVLFDDTMGVLERTGANNGDADVGLYKAEGSEMDVYLVPEFSRGVKEDGCILTNAAYAKA 
IVLFDDTMGVPEATSRDDGDQDVGLYKAGGSEMEVYLEPEFSRGVKEDGCVLTNPAYAEA 
IVLFDATMGLLEQTGVDNGDAGIGLVKAGGNEMTGYLEPDFSKGVKENGCILTNTGYVEG 
IVLFDATMGMAEPTGVDNGDAEIGLVKAGGSEMAVYLEPDFSKGVKENGCILTNTAYVEG 

DAKELPKLCKGEYFAVYHCSETLKPQSQLNPPLYVIFLTKFTFKVKSKLDIGSELLGHVA 
DGKELPKANAGEYFAVCHCSTTLKPQSKLGTELYVGFIAKFAFKVKGAFEVDTELLGHVV 
DGKELPKMKAGEYFAVYHCSTTLKPQSQLGRFLFLAFLIGFAFKVKGSFDVASELLGHVV 
DLKELLKMKEGELFAVYHCSKTFKPQSQLEQKLYVIFLDRFRFKIKGKQDGGADLLGNTV 
DPKELLKELNGELLAVYHCSATIKPQGQLIPNLYLLFLGIFSFKIKGKQDVAANLVGNVI 
DQKELLKMKEGELFAVYHCFETIRPQSQFVRPPYVVFLATFSFKIEGKQDDGGDLIGNTV 
DPKELLKMKGGELFAVIHCSVTLKPESQLGRALFVRFLERFTFKDTPKPDFGSTLPGNVL 
DSKELIKMKQGEPFAVYHCSETLKPQSQLERSTPVLFLHRFAFKIKGRHDFGSDLLGNII 
DNKELIKMKEGEPFAVYHCSETLKPQSQLEKIQYVFSLTRFAFKIKGRQDFGSDLMGNII 
DSKELIKMKEGEPFAVYHCSETLKPQSQLGKIQYVFFLRRFAFKIKGRQDFGSDLLGDII 
DDKELIKMKEGEPFAVYHCSDTLKPQSQLGKIQYVFFLRRFAFKIKRRQDFGSDLLGDII 
DNKELLKMKEGECFAVYHCSHTLKPQSGLAKIQYVQFMKRFAFKIKGRQDFGSDLLGKII 
DSKELIKMKEGESFAVYHCSKTLKPQSQLAKTQYVSFLNRFAFKIKGRPDFGTDLLGKII 
DLKELVKMKMGEAFAVYHCSLTLKPQSPLALLLCVVFLVRFAFKIKSRQDSGSELLGNVV 
DLKELVKMKRGEAFAVYHCSETLKPQSHLALVKCVVFLDRFAFKLKSRQDPGSDLLGNVV 
DLKELVKMKAGEAFAVYHCSRTLKPQKHLALALCVVFLDRFAFKIKSRQDPGSDLLGNVV 
DPKELFKMVEGDAFAVYHVSGTLKPQSQLVVGLYVMFRISFGFKTKGGSDEENDVRGDNV 
DPKELVKMAEGDTFAVYHVSGTLKPQYELIVRLYVMFLTAFGFKTKGGSSEESDVRGDFV 
DPKELIKMASGDAFAVYHVSGTLKPQSQLIVTLYVMFLRAFGFKLKGGSNEESDVRGDFV 
EPKELIKMADGDAFAVYHVSGTLKPQSQLIVTLYVMFLRAFGFKLKGGSNEESDQRGDFV 
DPKELVKMAKGDAFRVYHVGETLKPQSQLIVKLYVIFLNAFGFKNKGGNDKEGDVFGNFV 
DPKELVKMAAGDAFAVYHVSETLKPQSQLIVLIYVVFLTYFGFKNKGGNDEECDVMGDFV 
DAKELVKMAGGDAFAVYHVSPTIKPQSKLIVNLYVIFLTKFGFKEKGGGDQQSDVRGDFV 
DPKELVKMAGGDAFAVYHVSQTLKPQSKLMVDLYVIFLTRFGFKDKGGGDQESDVRGDFV 
DPKELVKMAGGDAFAVYHVSQTLKPQSKLMVELYVIFLTKFGFKDKGGGDQESDVRGDFV 
DPKELIKMADGDGFAVYHVSETLKPQSQLMISLYVSFLTHFGFKDKGGSDQQSDVGGDFV 
DPKELIKMADGDGFAVYHVSETLKPQSQLMISLYVSFLTHFGFKDKGGSDQQSDVGGDFV 
DDKELLKVKPGEVFAVYHCSNTLKPQSGLDRKQCVLFVQTFAFKIKGQQEWDSDILGLVA 
EVKELMKMKVGEVYAVYHCKETLKPQSQVAKPLYVIFLGKFAFKTKGRTDTGSNMMGNVG 
EAKELMKMKIGEVYAVYHCKDTLKPQSRVRKPLYVIFFGKFAFKTKGRMDTGSNMLGNVG 
EAKELMKMKIGEVYAVYHCKDTLKPQSSVRKPLYVIFFGKFAFKTKGRMDTGSNMMGNVG 
AAKELMKMKIGEVYAVYHCKDTLKPQSRVRKPLYVVFFGKFAFKTKGRMDTGVTMMGNVG 
EAKELMKMKIGEVYAVYHCKDTLKPQSRVRKPLYVVFFNKFAFKTKGRMDAGSNMMGNVG 
TLKELLKMKSGEVFAVTHAKETLKPQGQSARSLYVIFLETFAFKVKGRQETGSEMLGNGV 
KLKELLKMENGEFFAVYHAKETLKPQSQSARRLYVWFLEPFAFKVKGRQETGSDMLGNAV 
KLKELLKMEDGEVFAVYHAKDTLKPQSQSARKLYVRFLEPFAFKVKGRLNTGSDMLSNAV 
EVKELLKMEDKELFAVYHAKETLKPWSSSVRALYVHFLETFAFKEKGRQEVGSDMLRNTV 
EAKELLKMEDGEDFAVYHAKETLKPQSSSTRPLYVYFLETFAFKLKGRQEVGSDMLRNTV 
EVKELLKMEAGEQFAVYHAKDTLKPKTSLGRILYILFVDSFAFKMKNRREARSVMLGDHV 
EVKELLKMEEGEQFAVYHAKDTLKPKTSLGRILYIFFVESFAFKLKNRRETRSVMLGKHV 

TLAVLKLFTVCVMTNRSTILVVQEEHSKEVRGISEYLSPRKQCGQRPEMVADADQVYMGL 
ALAVKKLFSFCPMIANSTIIVLNQAHSAKVRNGSQFLSVGEQFGQRPAMVAESDQVYPWL 
ALSVIKLFTFCKMLNVSTILVLQQVYSYKVRGTSEYLSVGKQFGQRPAMVAETDLVYPWL 
TIAVRKLFTCFPMNNESTIIVVKEEHTERVNGFHEYISTGKQFGQHPPMVAKMDQVYPLA 
AIAVKKLFTTFQMYSQSTIIVVHQEHSRRVDGYHPYLSSDQQFNQSPSMVAKPDQVYPMM 
TIAVKKLFTCFDMLNTSTIILVKQEHPNRVRELNEYLGAGKQFGEKPPMVAKTDQVYPSM 
TLAVKKLFPCFLMYSRSTIVVVVPEHSKRVRPFHEYLSARKQTGQRPPMVAKKDQVYPLM 
TLTVKKIFTKFFMDGTSTILVVRQDHSDGVRIHGEYVSAGKQFGQQPAMVAKQDQVYPWM 
TMAVRKIFTKFFMEGSSTILVVRQDHADGVRLTGEYVSAGKQFGQQPAMVAKADQVYPWM 
TTAVRKIFTRFFMDGNSTILVVRQEHADGARLCGEYVSAGKQFGQQPSMVAKTDQVYPAM 
TMAVRKIFTRFFMDGNSTILVVRQDHADGVRLCGDYVSAGKQFGQQPAMVAKTDQVYPWM 
TLAVRKIFTCFHMEGISTILVVRQDHSEGVRLFGEYISAAKQFGQQPAMVAKTDQVYPLM 
TLAVRKIFTCFAMEGASTILVVRQDHSEGVRFHGEYVSAGKQFGQQPAMVAKTDQVYPRM 
TLAVRKLFTCFNMVGLSTILVVKRKHFDGVRGLGEYLAAGKQFGQRPSMVAKKDQVYPWM 
TLAVRKLFTCFTMIGVSTILVVKRKHLSGVRGLGEYLAQGKQFGQRPSMVAKKDQVYPWM 
TLAVKKLFTCFAMIGLSTVLVVKRKHFNGVRGMGEYLAQGKQFGQRPSMVAKRDQVYPWM 
TLAVEKLYTSFTMIGRSTILVCDGGGAVGVKGLGEYLAAGEQFGQKPALVAKRDQVYPWI 
TLAVEKLHTYFAMLGGSTILVCDGGSANGVKGLGEFLAAGEQFGQNPALVAKRDQVYPWI 
TLAVQKLYTYFSMLGMSTILVCEVGRADGVKGVGEFLAAGEQFGQNPTFVAKRGQVYPWI 
TLAVQKLYTYFTMLGMSTILVCDGGRADGVKGIGEFLAAGEQFGQNPTFVAKRGQVYPWI 
TLAVEKLYTLFIMLGKSTVLVCGGIDGDEVRTAGEYLAAGKQFGQRPALVAKRDQVYPWM 
SLVVEKLYTNIIMLGQSTILVCGGTRSSAVRGFGEYLAAGKQFGQRPNLVAKNEQVYPWV 
TVSVDKLYTQFNTMGVSTILVCGKKKSKGVRCSGEYLAAGKQFGQKPALVAKQEQIYPWV 
TVSVDKLYTPFNMMRKSTILVCGKKKSDGVRCSGEYLATGKQFGQKPALVAKQEQVYPWV 
AVSVDKLYTPFMMMGKSTILVCGIKKSDGVRCSGEYLATGKQFGQKPALVAKQEQVYPWV 
TVAVDKVYTPFSMMGQSTILVCNRNTSGGVRESGEYLAGGKQFGQSPALVAKKEQVYPWV 
TVAVDKVYTPFSMMGQSTILVCNRNTSGGVRESGEYLAGGKQFGQSPALVAKKEQVYPWV 
ALAVNKLFTIFVMFWGSTAGVVGQRHSHHVRLKNEYLSVGKQFGQAPTLVAKHDQTYPGM 
TLEVRKLFTCLGMSSSSTIMVVDQTHSKKVMSGDEYFSAGKQFGQLPPLVAKSDQVYPWL 
TLEVKKLFTTLGMNSLSTIMVVDQNHSKKVLSEDEYLSAGKQFGQFPPLVAKSDQVYHWL 
TLEVKKLFTTLGMNSLSTIMVVDQNHSKKVLSEDEYLSAGKQFGQFPPLVAKSDQVYHWL 
TLEVKKLFTTLGMNFFSTIMVVDQNHSKKVLADDEYLSAGKQFGQFPSAVAKSDQVYPRL 
TLEVKKLFTTLGMNSFSTIMVVDQNHSKKVASEDEYLSAGKQFGQFPSLVAKSDQVYPRL 
TLTVKKLFSCFLMLSMSTILVLTSSQKRTVISVSQYLARDKQFGPPPPMVAKGDQVYPWR 
TLTVRKLFSCFLMLSISTILVLAPSQKQTVVSFSQYLARDKQFGPPPPMVAKGDQVYPWE 
TLTVKKLFSCFLMLSVSTILVLNPSQKRTVITSSQYLARDKQFGPPPPMVAKGDQVYPWR 
TLTVSKLLTCFQMASISTILVLTASQERTVIPISQYLAADKQFAQPPPMVAKYDQVYPWR 
TLAVNKLLTCFQMMSISTILVLKPSTKRTVSPVSQYLAADKQFGQTPPMVAKADQVYPWR 
TLTVPKLFTCLPMRSTSTILVLAQSQRAQVLTGSGYVAAGKQFGQRPPIVAGIDQVYPRK 
TLTVPKLFTCFPMRSVSTILVLLQSQRTQVLYASGYVAAGKQFGQRPPMVAGIDQVYPRR 

AKMNLWNTEQTTGDPERKAGLDSLDKSYVLLTGESYGMAADITPCAPEDITKHIWTTESL 
GKINLINTEGCTGDEERKTMLDSLDDLYQLPISGSFLVDADKTPCSPEGITKHNWTKEDH 
GKINLKNTEPCTGDNERKTPLDGLDDSYAVPTSSSFASIADVTPCSPEAVTKHSWTKEDS 
GKIHLMNTEHCTGDVERKSVLDSLDLKYVLPTSGSFSMLADITPCAQEGIDKHSWTKERH 
RKIHMINTEYCTGDYERKSSLDSLDDAYVLPTTGSFGLVADIMPCPPEQITKHSWTREPQ 
HKIHFTGSELCTGDLERKTALDSLDDAYLLPTPGSFTVVADITPCAAEIITKHSWTKEAH 
DKIHVLNAEEYTPDIERKTRLDSLDDSYVLPTNGSFGYLADIGPCKFEGITKHAWTKESF 
QKIVIVNTGANTGDAERKSGLDALDDSYVLPTSGSLDEIADITPCIPEGITKHKWTRETS 
NKIVIVNTGTHTGDKERKSALDALDDSYVLPTSGSLDMIADITPCIPEGITKHKWTRETL 
FKIVIVNTGTHTEDQERKLALDALDDSYVLPTSGSLDQIADITPCIPEGITKHAWTRETL 
FKIVIVNTGTNTGDKERKTALDALDDAYVLPTSGSLEQIADITPCVPEGITKHKWTRETL 
EKIVVVNTGKYTEDRERKSLLDALDDSYTLPTSGSLDLLADITPCIPEGITKHQWTKETL 
NKIVIVNAGKYTNDKERKSLLDALDDSYILPTSGSLDKIADITPCIPEGITKHQWTKETT 
IKIQVADTEKFTEDLERKSGLDALDDTYVLPTSGSLGAIADMTPCARECVTKHIWTRETH 
IKIQVADTEKFTEDLERKSGLDALDDTYVLPTSGSLGAVADMTPCARECVTKHMWTRETH 
IKIQVADTEKFTEDLERKSGLDALDDTYVLPTSGSLGAVADMTPCARECVTKHMWTRETH 
RKITTANTELFTDDEERPASLDSQDETYTLPTRMSLRAVADNTPCPIEFVTKHQWTKETH 
GKITTSNTETFTDDEERPASLDSQDETYTLPTRMSLRTVADNTPCPRECVTKHNWTKETP 
GKITTPNTESFTDDEERPAPLDSQDETYTLPTPMSLRAVADNTPCPRECTTKHRWTKETH 
GKITTPNTETFTDDEERPASLDSQDETYRLPTPMSLRAVADNTPCQRECTTKHRWTKETH 
GKITSSNTESFTDDMERPSSLDTQDQTYTLPTAGSLGVIADNTPCPGECITKHVWTKEAH 
SKINNANTETFTDDMERPSSLDTQDQTYTLPTAGSLGTIADNTPCPMESITKHSWTKETH 
GKITTANTECFTDDPERPSRLDSQDETYTLPTAGSLGTVADHTPCPRQWITKHMWTKETH 
IKITTANTETFTDDMERPSRLDSQDETYTLPTAGSLGTVADHTPCPREWITKHMWTKETH 
GKITTANTEAFTDDMERPSRLDAEDETYTLPTPGSLGTVADHTPCPREWITKHTWTKETH 
GKISSANTECFTGDMERPGNLDVQDETYTLPVAGSLGSIADNTPCAREWITKHMWTEETS 
GKISSANTECFTGDMERPGNLDVQDETYTLPVAGSLGSIADNTPCAREWITKHMWTEETS 
EKINLSNTEVCTGDDERKPALDILDDSYALPASSSYAIIADITPCIPEGITKHDCTKEKH 
MKINVKNTESCTGDSERKTSLDALDDGYVLPTSGSYGVSADITPCESERMTKHVWTKESH 
NKINLRNTEPCTGDSERKTSLDALDDGYVLPTSGSYGVTADITPCDSEKITKHVWTKESH 
NKINLRNTEPCTGDSERKTSLDALDDGYVLPTSGSYGVTADITPCDSEKITKHVWTKESH 
MKINLPNTESCTGDSERKTSLDALDDGYVLPTSGSYGVTADISPCDSEKITKHKWTKESH 
MKINLRNTESCTGDSERKTSSDALDDGYVLPTSGSYGVTADITPCESEKITKHVWTKESH 
KKINMKNTGTCTGDKERKAALDILDDGYALPTGGSAGFIADITPCDPEGIMKHVWTKEPP 
KKIVMKNTEECTGDKERKPALEILDDGYVLPTGGSAEVIADITPCDPEGAMKHVWTKEPP 
RKINMKNTEECTGDPERKPALEILDDGYVLPTGGSAAVIADITPCDPEDAMKHVWTKEPP 
LKINLRNSESCTGDDERKNELDVLDDGYALPTGGSAGFIADITPCHPEGIMKHSWTKEPD 
LKINPKNTECCAGDDERRNDLDVLDDGYALPTGGSADKIADITPCHPEGIMKHTWTKEPE 
VKINVENTEDCTGDAERKFELDGPDDGSVLPTGGSGGAIADIMPCITQGIMKHCWTKEVK 
GKINAENTEGCTGDSERKFELDGPDDGYVLPTGGSAGMIADIMPCITQGIMKHCWTKEVK 

VLLISLDVGGLPWRYPLVAEEAMIDNYTVVLQA 
ALEINLAVEQESWKYSRVLDAAMIENMTLVLKA 
VLIIRLSVDVNAWRYPRVPDQAMTENITVSLGA 
VLAINLAVVSTAWPYTMVYSAAMIENHVVVLKA 
VLVINLAVEREVWHYFVVYDTAMFVNVVIVLNA 
VLAISLAVERYSWHYFMVCDEAMIDNLLVVLKA 
VLVINLAVERVVWQYQMVFDGAMIDNKVIVLKA 
VLLINLAVERSAWMYPLVPDNAMIDNIKIVLKA 
VLIINLAVEAATWTYPMVPDDAMIDNINIVLKA 
VLVINLAVEQTTWMYPMVPDDAMIDNTTVVLKA 
VLVINLAVERSTWMYAMVVDDAMIDNITVVLKA 
ALIINLAVESGAWKYTLVRKEAMIDNQTVVLKA 
VLVINLAVESNTWRYPLVTSEAMIDNQTIVLKA 
VLGINLAVIRAMWHYPTVTEDAMIDNPSLVLRA 
VLRINLAVIQTMWHYPTVSEDAMIDNPSVVLRA 
VLRINLAVIRTMWHYPTVTEDAMIDNGSVVLRA 
VLYITLAVLRNIWHYPTVYEQAMIENPSVVLKA 
VLYITLAVLKAAWHYPTVFEKAMIENPSVILKA 
VLYITLAVLKATWHYPTVFEKAMIENPSVILKA 
VLYITLAVLKATWHYPTVFEKAMIENPSVILKA 
VLVITLAVIEEQWDYPSVFQEAMIDNQSMVLKA 
FLVISLAVIQGQWHYPTVIDDAMIDNPTVVLKA 
ALLITLAVLSQPWHYASVLDEAMIDNASVVLKA 
ALLITLAVLSQPWHYATVMDEAMIDNGSVVLKA 
ALLITLAVLSQPWHYATVMDEAMIDNGPVVLKA 
GLVITLAVLATPWEYATVLDEAMIDNEAVVLKA 
GLVITLAVLATPWEYATVLDEAMIDNEAVVLKA 
VLIITLAVDALRWRYSLVPHEAMVENLSVVLKA 
VLRISLAVPRPAWRYPIVNEEAMIENLSVVLEA 
ILKISLAVPHPAWRYPIVNEGAMIENLTVVLKA 
ILKISHAVPHPAWRYPIVNEGAMIENLTVVLKA 
VLKISLAVPQIAWRYPIVNEGAMLENLSVVLKA 
VLKISLAVPQIAWRYPIVNEGAMIENLSVVLKA 
VLNIHLAVGGDKWRYPLVPQPAMNENGSVVLDA 
VLNINLAVGGDSWSYPLVPQPAMNENGSVVLDA 
VLNINLAVGGEPWSYPLVPQPAMNENGSVVLDA 
VLSVDLSVEQEVWRYPFVGQSAMNDNGSVVLDA 
VLMINLSVEQDAWRYPLVQQNAMNDNGSVVLDA 
VLKITLAVEQMAWKYPLVTPSAMDDNDEVVLDA 
VLTITLAVEQMPWKYPLVAHAAMDDNTDLVLDA 
