# Supplementary material for: Detecting lateral gene transfers by statistical reconciliation of phylogenetic forests
Source: BMC Bioinformatics. 2010 Jun 15;11:324. doi: 10.1186/1471-2105-11-324 (PMC2905365; doi:10.1186/1471-2105-11-324)
Supplement: Additional file 1 — The 330 simulated alignments and corresponding gene trees (true and ML) along with the 40-taxa reference species tree. [file 1471-2105-11-324-S1.ZIP › simulated_dataset_prunier/seqdata13.fas.phy_tf.tree]

((((((AGTUM1:0.06624779,(RHETL1:0.022258276,RHLEG1:0.049806892)100:0.10327672)92.180902:0.051641325,SIMEL1:0.11630951)100:0.22865867,(((BABAC1:0.081947477,(BAHEN1:0.013165219,BAQUI1:0.043837899)79.087877:0.019405207)99.140275:0.13055338,(BRABO1:0,BRSUI1:0)100:0.24062709)99.775177:0.15519641,(MELOT1:0.19681543,MESOR1:0.18766906)93.924433:0.086910124)45.831305:0.026068929)100:0.34330031,(BRJAP1:0.040227815,(NIHAM1:0.05526627,RHPAL1:0.044450518)95.954436:0.056615769)99.987042:0.21139002)99.418813:0.16549044,((JANNA1:0.14359855,(RODEN1:0.068168039,(SILIC1:0.060526675,SIPOM1:0.078149505)85.214138:0.023802093)77.751684:0.02976426)86.701012:0.071260378,(PADEN1:0.16990122,RHSPH1:0.083954053)96.590942:0.096468707)100:0.28621582)98.64164:0.13685098,((((((ANMAR1:0.13991436,ANPHA1:0.13561878)99.38246:0.15119009,((EHCAN1:0.069295943,EHCHA1:0.081337511)99.182194:0.077219949,EHRUM1:0.084597436)99.613202:0.13783351)91.563863:0.10582556,(WOEND1:0.018866185,WOLBA1:0.15144517)100:0.4089456)100:0.25203984,(RIBEL1:0.046448759,((RICON1:0.059136322,RIFEL1:0.017827463)92.972124:0.020828771,(RIPRO1:0.018655712,RITYP1:0.015178731)99.789858:0.055132007)96.96731:0.078838899)100:0.31942339)94.87431:0.11580591,CAPEL1:0.58089974)92.347509:0.11363724,(GLOXY1:0.43282431,(MAMAG1:0.29773693,RHRUB1:0.42850095)97.567773:0.14901591)98.464692:0.13704375)46.142536:0.031476348,((CACRE1:0.35532452,(HYNEP1:0.48298265,MAMAR1:0.35002893)59.684765:0.046139675)43.34054:0.013676118,GRBET1:0.49970158)91.505241:0.084337191);
