# Supplementary material for: Detecting lateral gene transfers by statistical reconciliation of phylogenetic forests
Source: BMC Bioinformatics. 2010 Jun 15;11:324. doi: 10.1186/1471-2105-11-324 (PMC2905365; doi:10.1186/1471-2105-11-324)
Supplement: Additional file 1 — The 330 simulated alignments and corresponding gene trees (true and ML) along with the 40-taxa reference species tree. [file 1471-2105-11-324-S1.ZIP › simulated_dataset_prunier/seqdata130.fas.phy]

40	379
GLOXY1      KDTDLRNPTTNLVGKGLGQFKPSQAGAARKKNESAPQQRRYVGRPLATFSAWQCCEDRTV 
BRSUI1      KETDLSIATSWLVRKELGEFKPSQVGTAKKKNESAPQQRRYLGRKLATFNAWEFEADRTV 
BRABO1      KETDLSIATSWLVRKELGEFKPSQVGTAKKKNESAPQQRRYLGRKLATFNAWEFEADRTV 
EHCHA1      KDTDLSNPTDPLVRKDLSKFKPSDLTTQKKKEELAPQQRRYIGRKLAGFKAWQVCDDRTV 
CACRE1      KNTALTAPTASLVRQRLGRFKPSDVGQAKKDRKVAPQQRRYDGRPLSTFFAWQVLGDRLL 
MAMAR1      KNTDLTQPTTSLVRQDLGQFKPSDVGQAKKKQEIAPQQRRYSGRHLATFKAWQVLDDRTV 
BRJAP1      KNADLSIPTSALVRKDLGQFKPSEVAKAKKKNEVAPQQRRYTGRKLATFKAWQVVVDRTV 
RHPAL1      KNTDLFIPTTALVRKDLGTFKPSEVAPAKKKNEIAPQQRRYIGRKLATFKAWQVLVDRTV 
NIHAM1      KNTDMFAPTTALVRKELGEFKPSEVAPAKKKNEIAPQQRRYIGRKLATFKAWQVLVDRVV 
SIMEL1      GNTDLATPTSSLVKKELGQFKPSAVAPAKKKNESAPQQRRYPGRKLATFKAWQVLADRTV 
AGTUM1      GNTDLATPTSSLVKKDLGQFKPSAVAPAKKKNETAPQQRRYPGRRLATFKAWQVLSDRTV 
RHETL1      GNTDLATPTSSLVKKELGQFKPSVVAPAKKKNEAAPQQRRYAGRKLATFKAWQVLADRTV 
RHLEG1      GNTDLATPTSSLVKKGLGQFKPSVVAPAKKKNENAPQQRRYAGRKLAIFKAWQVLADRTV 
GRBET1      KDTDPATPTSSLVKKELGQFKPQAVAPAKKKNEHAPQQRRYRGRKLGTFKALEVLADRTV 
MELOT1      KSTDLISPTSSLVKKDLGQFKPAAVAPGKKKNEAAPQQRMYLGRKLATFMAWQVLGDRTV 
HYNEP1      KNTDLPEPTSSLVKKELGVFKPAAVAPAKKKNESAPQQRRYVGRKLATFRAWQLLGDRTI 
MESOR1      KSTDLRSPTSSLVKKNLGQFKPAAVAPAKKKNEVAPQQRRYIGRKLATFKAWQVLGDRTV 
BABAC1      KSTDLADPTSSLVKKDLGHFKPTPVAPAKKKNEIAPQQRRYMGRKLTTFKAWQVLNDRTV 
BAHEN1      KSTDLADPTSSLVKKDLGHFKPTAVAPAKKKNEIAPQQRRYMGRKLATFNAWQVLSDRTV 
BAQUI1      KSTDLADPTSSLVKKDLGHFKPTTVAPAKKKNEFAPQQRRYMGRKLVTFNAWQVLTDRTV 
JANNA1      KNNDPTVPTNRLVRKALGQFKPSMVSADKKKNEIAPQQKRYIGRKLVTFKAWHLLPDRTV 
RODEN1      KNTDLAAPTSRLVRKGLGQFKPSMVAPSKKKNEIAPQEKRYVGRKLATFKAWQVVLDRTV 
SIPOM1      KNTDLSAPTSGLVRKGLGQFKPSMVAQSKKKDEVAPQQKRYLGRALATFKAWQVLLDRTV 
SILIC1      KNTDLAPPLSRLVRKGLGQFQPSLVAPSKKKNEIAPQQKRYLGRALATFKAWQVLLDRTV 
MAMAG1      KNTDLAAPTSRLVRKGLGQFKPSRVAPYKKVNENAPQQKRYLGRKLATFKAWQILIDRTI 
ANPHA1      KNIDLAAPTSRLVRKSLGGFKPSIVAASKKKNEYAPQQKRYVGRKLATFKAWKVLLDRTV 
PADEN1      KNTDLASPTTRFIRKVLGQFKPSVVTPGKKKNETAPQQKRYIGRKLETFRAWQVLGDRTV 
RHRUB1      KKPDPNFPSPSPVRKPLGLFKPSAVGARKTKTDIAPQQRRYEGRLLETFGAWQVCDDRTV 
RIBEL1      KTADLSDPTSAEVRKHLGRFKPNNVGKTKKKREEAPQQKKYAGRLLATFRAWNNGADRTV 
RIPRO1      KTTDLSDPTSAEVRKHLGRFKPNNVGKCKKKRENAPQQKKYAGRLLATFRAWNNREDRTV 
RITYP1      KTTDLSDPTSAEVRKHLGRFKPNNVGKCKKKRENAPQQKKYAGRLRATFRAWNNREDRTV 
RICON1      KTADLSDPTSAEVRKHLGRFKPNNVGKCKKKRERAPQQKKYAGRTLATFRAWNNREDRTV 
RIFEL1      KTADLSDPTSAEVRKHLGRFKPNNVGKRKKKRETAPQQKKYSGRLLATFRAWNNRDDRTV 
EHRUM1      KDVDMADPTRQIVRKELNKFKPDCIGKTKKKLEAAPQQKKYQGRALVTFKAWITSRDRTL 
EHCAN1      KNVDTAEPTRQIIPKTLNKFKPDCIGRTKKKLEGAPQQKKYHGRSLVTFKAWITSKDRTL 
ANMAR1      KNADVSDPTTEIVRKKLNAFKPDEVGRVKKKKEGAPQQKKYAGRPLVTFRAWLTSVDRTL 
WOLBA1      KNAAMSEPTSQIVRKSLGNFKPDAVGKTKHKEEGAPQQKKYQGRGLVTFKAWVSAKDRTR 
WOEND1      KNADMSDPTSQIVRKSLGNFKPDGVGKTKHKQEGAPQQKKYQGRALVTFKAWVTAKDRTR 
RHSPH1      KKADHAEPTSVIVRKGLGIFKPNEVGREKKKNELAPQQKRYYGRDLVTFRAWQTCEDRTV 
CAPEL1      KPKDTDSPTYVIVRQPLGKFKPSKVGRCKAKNDGAPQQRRYIGRWLVMFLAWQVCLDRTV 

ISGIDAGKAEYPRRSISQFPPVTKGKDWATCLLGEELTDNYTLGTPKLEENFTVMLTRQT 
KSGIDATKAKYNRRVISQFVPVTKGKDWATCPLMEETSDGYTLGSPKMEDPATSMLTSQT 
KSGIDATKAKYNRRVISQFVPVTKGKDWATCPLMEETSDGYTLGSPKMEDPATSMLTSQT 
LSGIDADEAEYGRRSISQFPPVTKGKDWATCLLGQELTNGYRLGAGKIEDQATLMLTNNT 
TAGIDADAAGYGDRGISQFPPVTSGKDCAGCLLGEELFDGYHLGASKIEFDITLMLTNDT 
SCGIDADDVTYESDVISQFPPVTKGKVWATCDLLDELLDIYTIGAEKIEIDLTPMLTNNT 
SAGIDAGDASYDRRNISQFPPVTKGKDWATCLLEEELIDGCTLGAGKIEIELTHMLTAQT 
SAGIDADEAEYDRREISQFPPVTKGKDWATCLLDEELTDGCTLGAGKIEMELTRMLTAQT 
SAGIDADEAEYDRREISQFPPVTKGKDWATCLLDEELTDGCTLGAGKIEMELTRMLTAQT 
SSGIDADEADHGRREISQFPPVTKGKDWATCLLDDELSDSYNLGAYKIEVVKTGMLTAQT 
ASGIDADEADHGQRNISQFPPVTKGKDWATCLLDDELTDSYALGAGKIETAKTGMLTEQT 
ASGIDADEAIHGQRDVSQFPPVTKGKDWATCLLDDELTDSYALGAGKIEVAKTTMLTPQT 
ASGIDADEAIHGQRDVSQFPPVTKGKDIATCLLADELTDSYALGAGKIEAAKTSMLTPQT 
TSGIDAEEATHGERDISQFPPVTKGKDWATCLLIDELTDSYTLGAGKIEVPRTGMLTAQT 
ASGIDADEAKHGRRDISQFPPVTKGKDWATCVLGNEVTDAYTLGAEKIEVARTGMLTAQT 
SSGIDADDVKHGRRWTSQFPPRTRGKDWATCLLQVEVTDASDLGAEKIEVVGTMMLTAQT 
SSGIDADEVKHARREISQFPPVTKGKDWTTCLLDAEVPDADTLGAIKIEWALTAMLTAQT 
SSGIDANELDHGRRDISQFPPVTKGKDWATCLLRDELTDIYTLGAGKIEVAPTVMLTAQT 
TSGIDANEQDHGRRDISQFPPVTKGKDWATCLLRDELTDIYTLGAGKIEVAQTVMLTAQT 
TSGIDANEQDHGRRDISQFPPVTKGKDWATCLLRDELTDIYTLGAGKIEVAQTVMLTAQT 
TSGIDADETDYGRRAISQFPPVTKGKDCATCFLAEELTKNYPLGAPKIEVSMTGMLVAQT 
TSGIDAEDDDYAGRDISQFPPVTKGKDCVTCLLAEELTNNYALGAGKIEVVMTGMLATQT 
ASGIDADEAYYGGRDISQFPPVTKGKDCVLCLLAEELTNDYALGAGKIEVAMTGMLAAQT 
TSGIDAEESQYSGRDISQFPPVTKGKDCVTCLLAEELTNDYKLGAGKIEIGPTGMLAAQT 
TSGIDADEADYGGRDISQFPPVTKGKDGVTCLLAEELTNVYGLGAGKIEVALTDMLAAQT 
ASGIDAEEAPYLRRNISQFPPVTKGKDCATCLLTDELTDNYGLGRGKIEAAMTGMLAAQT 
TSGIDKDAAQYGRRYTSQFPPATKGKDWATCLLAEELSHGYALGAGKLEVAMTDMLAAQT 
SSGIDADEQVYDGRVISQFTPVDKGKDWATCILQEEMKDAYVMSSGKIETGCTLMLTSST 
CQGIDSAEDDYARKYISQFPPITRGKDWATCMLAEELLHIYTLGAGKIESTYTLMLAFGT 
YQGIDSAEDLYPRKFISQFPPVTRGKDWATCMLEEELLHVYTLGAGKFESVVTLMLAFGT 
YQGIDSAQDLYPRKFISQFPPVTRGKDWATCMLEEELLIVYTLGAGKFESVITLMLAFGT 
YQGIDSADDLYPRKYISQFPPVTRGKDWATCTLEQELLHGYRLGAGKFESIITLMLAFGT 
YQGIDSAEDLYPRKYISQFPPVTRGKDWATCTLEEELLHAYTLGAGKFESVITLMLAFGT 
CPGIDACDNPYKNKAVSQFPPVTCGKDWATCDLSLELKVSLAPGVQKIESDVTEMLSPQT 
YSGIDACNNSYKNKSVSQFPPVTRGKDWATCDLAQELKVSHAEGAQKIESEETQMLSPQT 
WFGIDAFNDQYTNNVVSQFPPVTRGKDWATCDLVQELKDKMALGTRKIEGEATAMLSPQT 
CRGIDASDDEYLNKLVSQFPPVTKGKDWATCDLDEELKDDLVLGAFEIEARLTGMLSAKT 
VSGIDASDDEYTNKLVSQFPPVTKGKDWATCDLVEELKDDLALGALEIEAKLTGMLSSKT 
SSGIDAPANLYHRRYISQFPPVTKGKGWAECLLMEELKEVFATSQMKIEIDITAMLALNT 
SNGIDAQHAPYYRKYVSQFPPVTKGKDWATCYLKEELAKNCVLGACKIEISITIMLNPET 

TAEEAHYEPPLGSHMEYPTVTDKSRRLELRTNNAQVLATPGVMEGESLKTSVANNQGSVK 
TAAEAHYSPPLGVQMEGTTVTDKSRFAEFRRHDAQVLGAPGVMEGQGLQNLVGNEQAAVK 
TAAEAHYSPPLGVQMEGTTVTDKSRFAEFRRHDAQVLGAPGVMEGQGLQNLVGNEQAAVK 
TAGENHYGPPLGHMLEGMSVTDKSRVSELRKDDAEVLGAPGVMEGPSLTNVVGNDAGPVK 
TANRAHYGPPLGTRMEGLTVSDKSRIAELRAINAQVLDIPGVMEGETSANGVDNNQWTIK 
TATESHYMPKLGVRMEGDTVTDKSRYAELRFENARVLGIPGVMEGPSLHNGVDATQGTVK 
TGKEAHYGPPLKNQMEGQAVMDKSRFAEMRWENAQVLGIPGVMEGNSLQDGVKNRQGSEK 
TGREGHYGPPLKNQMEGQVVMDKSRFAEVRWENAQVLGIPGVMEGNSLKDGVENRQGSIK 
TGKDGHYGPPLKLQMEGQVVMDKSRYAEARWENAQVLGIPGVMDGGSLRDGVKNRQGSIK 
TADEAHYGPALKNALEGHTVTDKSRYAEVRWANAQVLGIPRVMEGQSLRNAVKNEQGSVK 
TAKEPHYGPQLKNVLEGQRVTDKSRYAEVRWANAQVLGIPGVMEGQSLRNTVKNRQGSVK 
TAKEAHYGPPLKNVLEGQTVTDKSRYAEVRWANAQVLGIPDVMEGQSLRNAVKNRQGSVK 
TAQEAHYGPPLKNVLEGQTVTDKSRYAEVRWANAQVLGIPDVMEGQSLRNAVKNGQGSVK 
TAKETHYGPDLKNILEGQTVTDKSRYAELRWANARVLGIPGVMEGGSLTTEVKNRQGSVK 
TARKAHYSPPLKNLLEGQTVTAKSRYAEVRPANAQVLGIPAVMEGQSLGNGVKNKQVSVK 
TAKKPHYSPPLKDILEGQTVTDKSRYAEARWKNAQVLGIPRVMEGQNLGNEVKNEQVSVK 
TAKEMHYSPDLKNTLEGQTVTDKSRHAELRWANAQVLGIPGVMEGQSLGNGVKNRQVNVK 
TAKETHYGPPLKNVLEGQSVTDKSQYAELRWANAQVLGIPGVMEGQSLGNGVKNRQGKTK 
TAKETHYGPPLKNVLEGQTVTDKSQYAELRWANAQVLGIPGVMEGQSLGNGVKNRQGPTK 
TAKERHYGPPLKNVLEGQTVTDKSQYAELRWANAQVLGIPAVMEGQSLGNGVKNRQGPTK 
TAKETQYHPLLKNHSEGSTVTNKSKMAELRWDNAQVSGIPSVMEGGSLDQGVKNAQGSIK 
TAKETQYQPELKNQSEGPTVTDKSKGAELRWENAQVLDIPDVMEGLSLRNRVKNPGGSVK 
TAKESQYQPQLKNKSEGPIVTDKSKSAELRLENAQVLDIPGVMEGLSLKNDVKNRQGSVK 
TAKETQYQPQLKNQSEGPSVTDKSKSAELRWENAQVMDIPAVMEGLSLQNGVKNRQGSVK 
TAHEVQYRPQLKNQGEGPAVTDKSKSAEGRWETAQVLNIPGVMEGLSLKNGVKNNQGSVK 
TAKEVQYQPQLKKQSEGLTVTDKSKIAELRYENAQVVGIPGVMEGQALHNGVKNNQGSVK 
TAGETHYGPPLKQWAEGTSVTDKSRSTEQRWENAQVLGIPNVMEGQTLSNSVNNRHGSFK 
TAGEHHYNPPLNKPAEERSVTDKSKTQELRIEDAHVLGAPDVMEGQSIFDRVGNLQRCLK 
TADDVHYGPPLNKQTLEKIVTDKSISAESREEDAQVLEAADVMEGYSLKNAVNNPQESEK 
TADDAHYGPPLNKLTHEQIVTDKSIQAEPREEDAQVLEAADVMEGYSLKNRVGNPRESEK 
TADDVHYGPPLNKLTHEQIVTDKSIQAEPREEDARVLEARDVMEGYSLKNAVGNPRESEK 
TADDPHYGPPLNKLTHEQIVTDKSIYAEPREEDAQVLEAADVMEGYSLKNAVGNPQESEK 
TADDAHYGPPLNKLTHEQIVTDKSIQAEPREEDAQVLEAADVMEGYSLKNAVGNPQESEK 
TAEENHYAPGLNHTLQGTIVTNKSKDGELRVEDAAVLDTSGVVEGISLETWVGNPQVSVK 
TADEDHYGPALNYTLQGTIVTNKSKDGELRLEDSAVLDTSGVVDGASLETWVGNPQGSVK 
TAEEMHYGPPLNRSLQGLVVHNKSREGESRHTDAEVLDASGVVEGLNLQEVVGNTQGTKK 
TAMDFHYGPSLNREVQSPIVTNKSRKGEMRCEDAEVMGATGVMEGERLDDPVGNVQASVK 
TAMDSHYGPSLNRNLQSPIVNNKSRRGEVRCEDAEVLGATGVMEGDSLDPLVGNVQASVK 
TAKEEHYGPYLNKTLEGPRVSDKSSPAELRGEEAQILGAPDVMEGSSLSEEVANNQGSLK 
TANEVHYGPALNKDMEGFAVADKSKKTEARTEEAQVLAAPKVMEGKTLEDGVGNGQISVK 

NTYIEFSVKPIVCAGLADPKGQCWAGADSPFNCYIVFNFCEGGIRVLMASGESFRGPASL 
ANAIDFSVEPIVCSGLASPVGEYWAGLDSPFNCYPVFNFCSLAIEVLMASGEPFQGPAPL 
ANAIDFSVEPIVCSGLASPVGEYWAGLDSPFNCYPVFNFCSLAIEVLMASGEPFQGPAPL 
ETKIEFSVSPIVCSGLAEPKGEGWAGSDSPFNCYAVFNFCDMGIRVLMASGDVFKGPAPA 
TSHIELSVRPIVCSGLADRKGETWAGVDSPYNCYCVFNFCEKGIQVLMASSLKFKGPAPN 
ESYIEFAIKPIVCQGLADRKGEGWAGGDSPYNCYCVFNFCEMGIAVLMASCNGFTGPAPI 
ASYIEFSLKGIVCSGLADPKGEIWAGQDSPFNCYLVFNFCVMRIEVFMASGAAFKGPASL 
AKYIEFSLKGIVCSGLADPKGDTWAGADSPFNCYLVFNFCVMGIEVFMASGAIFEGPAPQ 
AKYIEFSLKGIVCSGLADPKGDVWAGADSPFNCYVVFNFCVMGIEVFMASSAIFEGPASL 
APYIEFSVKPIVCWGLADPKGESWAGADSPFNCYVAFNFCNMEIQVFMASDDVFEGRAAI 
APYIEFSVKPIVCWGLADPKGESWAGTDSPFNCYGAFNFCNMEIRVFMASDDLFEGPAAI 
HPYIEFNVGPIVCWGLATPKGELWAGADSPFNCYIAFNFCNMEIRVFMASDALFEGPAAP 
HPYIEFNVGPIVCWGLATPKGELWAGADSPFNCYIAFNFCNMEIRVFMASDVLFEGPAAP 
APYIEFSVKPIVCSGLADPKGENWAGADSPFNCYLAFNFCNMGIRVFMASINFFQGPAAV 
APYIEFSVKPIVCSGLADPKGEGWAGADSPFNCYFAFNFCNMGIRVFMASIVQFEGPAPG 
EPYIEFSVKPIVCSGLADPKVEGWAGADSPFNCYFAFNFCTMGIFVFMASIEKFDGPAPI 
ATYIEFSLKPIVCSGLADPKGEGWAGADSPVNCYFAFNFCNMGIQVFMASIEQFEGPAPL 
APYIEFAVKPIVCSGLADPKGESWAGADSPFNCYLAFNFCTMGIRVFLASLEFFEGPAPV 
APYMEFAVKPIVCSGSADPKGESWAGADSPSNCYLAFNFCTMGIKVFLASIDFFEGPAPV 
APYIEFAVKPIVCSGLADPKGESWAGADSPFNCYLAFNFCTMGIRVFLASNDFFEGPAPV 
AAYIEFSVRPIVCSGLAEPKGDTWAGADSPFNCYTVFNFCASGIRVFMAAIEFFGGPAPA 
SGYVEFTLKPIVCSALADPKGEVFAGVDSPFNCYIVFNFCNMEIAVFMASIDFFEGPAPI 
SSYIEFSVKPIVCSGLADPKKEAWAGVDSPFNCYLVFNFCNMEIKVFMASIEFFEGPAPL 
SAFIEFSVKPIVCSGLADPKGEGWAGLDSPFNCYLVFNFCNMEIKVFMASIDFFEGPAPI 
SSFIEFSVKPIVCSGLADPKGEAWAGVDSPFNCYLVFNFCNKEIGVFMASINYFEGPAPL 
SDYIEFAIKPIVCSGLADPKGESWAGVDSPFNCYLAFNFCNMGIRVFMAAIGFFGGPAPY 
SVYIEFSVEPIVCSGLADPKGELWAGEDSPFNCYLVFNFSNMGIKVFMASIDFFERPASL 
FKFIEFSDKDISCSGLDDPKSEFWAGVDPPFNCYLIFNFFKMVIQVLMASGGHFQGPAAS 
LQHIEFSSKEIVCCGTADPKLETWAGLDSPFKCYMVFNFMSMDIRVVVASHDDFGSPAQP 
LQHIEFSSKEIVCCGTADPKLETWAGLDSPFKCYMVFNFMMMDIFVVVASHRDFGSPAQA 
LQHIEFSSKEIVCCGTANPKLETWAGLDSPFKCYMVFNFMMMDIFVVVASHAAFGSPAQA 
LQHIEFSSKEIVCCGTADPKLELWAGLDSPFKCYMVFNFMMMDIFVVVASNADFGSPAQA 
LQHIEFSSKEIVCCGTADPKLETCAGLDSPFLCYMVFNFMMIDIFVVLASHADFGSPAQA 
IRHIDFSVKSIVCFGSTDPKSEQWAGGDSPFNCYLVFNFAVVGIAVLMALGSAFPGPAPV 
MRHIGFSVKSIVCFGSTDPKSEQWAGGDSPYNCYLVFNFAVIGVTVLMALTGAFAGPAPM 
LNDIQFSMKAIVCSGSTDPKGEIWAGGDSPFNCYIVFNFMIIGIMVLMASAGLFQGPAPI 
KKDIEFSITAIVCCGPADPKSDPWAGLDSPFNCYFVFNFMIIVILVLMASGGIFQGPAPS 
KKDIEFSIKAIVCSGPADPKSQSWAGLDSPFNCYFVFNFMIIVILVLMASGGIFQGPAPL 
GKFIGLSVKDIVCEGLADPKAEIWAGVDSPLNCYHVFNFCIMKIGVLMANGEDFQGPAPT 
VAGIEFSIKVIVCSGLADSKSEFWAGLDSPLNCYPVFDFSRMNIHVLMASCMTFEGPAPN 

TYNKLIAIEEAAIFISYSSIGHGFVFKLRALESIGVKKRPEDGIYIIDNPKKGICVKATL 
EYGKIQAIEEVDIFTSYSSIGQMFVMTLRSLESIGIKKVPEDAISIIGNLKKKICIKATY 
EYGKIQAIEEVDIFTSYSSIGQMFVITLRSLESIGIKKVPEDAISIIGNLKKKICIKATY 
MYNKLRALEKTAIFSSYSSVGQQFVEILRALESIGLKKVNEDGISIIDNLSRKICIKATL 
DYNEMHSIVELGILSSYSASGQQFVHQLRALASIGTKSGPENGIYIIDNKEKGICVKAST 
AYNEMHSIDELGIFESYSSIGYGFVEELRALDSIGQKHAQENGIQIIDNLRKGICVKATL 
QYNKPRAIEESGIFRSYSSCGHGLVVQLRALGSIGLKKIPEDGIYIIENHKKDICVKAQL 
AYNKLRAIEELGIFRSYSSTGFGLVVQLRALESIGLKKSPEDGIYIIENQKKDICVKATI 
AYNKLRAIEELGIFRSYSSTGYGLVLKLKALESIGLKKIPEDGIYIIENQKKDICVKATL 
GYNKLAAMQDLGIFSSYNSVGYGLVVQLRALASIGLKKYPEDGICIIDNEKKGICVRATL 
GYNKLQAIQDLDIFSSYNSVGYGLVVQLRALASIGLKKYPEDGICIIKNKKKGICVRAIL 
GYNRLKAIEDLGIFSSYNSVGHGLVVQLRALASIGLKKYPEDGICIIKNKNKGICVRATL 
GYNRLKAIEDLGIFTSYNSTGYGLVVVLRALASIGLKKYPEDGICIIKNKNKGICVRATL 
GYNKLQAIQDLGIFNSYNSVGCGLVVKLRALASIGLKKYPEDGIHIIENEKKAICVKATL 
GYNKAKAIQDSGIFASYNSMGFGLVARLRALASIGLKNVPEDGIYIIDNKKKAICVKATL 
GYNKLPSIQDSGIFSSFNSTGFGLVLQLRDLASIGLKKLPEDGIYIIDNRKKAIHVKATL 
GYNKLEAIKDKGIFCSYSSVGYALVMRLRIIASIGLKKIPEDGIYIIDNNKKAIGVKATL 
GYNSLNAIQDLGIFSSYNRIGYGLVLQLRALASIGLKKVPEDGIYIIDNKKKAICVKATL 
GYNSLNAIQDLGIFSSYNSIGYGLVLPLRALASIGLKKIPEDGIYIIDNKKKAICVKATL 
GYNSLNAIQDLGIFSSYNSIGYGLVMPLRALASIGLKKAPEDGIYIIDNKKKAICVKATL 
GHNKRAAIQDSGIFTSYDSVGLGSVEELASLASLGVKQQPEIGIYIIDNSAKAICVKAAV 
GYNKMQAILDLGIFMSYNSVGYGTVEQLRVLASIGLKKIPETGIYIIDYIAKPICVKATL 
GYAKLKAILDGVIFISYNSIRYGSVDQLRAMASIGLKKIPETGIYIIDNKAKPICVKATL 
GYNKLKAILDSGIFTSYNSIRYGSVNQLRAMASIGFKKIPETGIFIIDNRAKPICVKATL 
GYNKLQAILDLGIFTSYNSVGYHAVKKLRALASIGPKKVPEPGIYIIDNTAKPICVKATM 
GYNKLQAIQDLGIFTSYNSVGQGSVDELGALASIGEKKVPENGIYIIDNVAKAISVRGAL 
GYNKLQAIQDLAIFTSYDGAGFGSVVQLRALASIGLKKIPETGIYIIDNKAKAICVKATL 
AYNKNDAINEFTIFTSFVAPTEAMVVSLRDLDSIGLKQGPEEGIHIVDNPNKGICVKATL 
TYNKINAIYEDAIFQSFKSIGLDFVVTLRALESIGPKQLPEDGIYIIENSNKLICLLAVL 
TYNKIHAIYEDAIFQSFKSNGLDFVSALRALESIGSKQLPEDGIYIIDNPNKLICLLAVL 
TYNKIHAIYEDAIFQSFKSDGLDFVSALRALESIGSKQLPEDGIYIIDNPNKLICLLAVL 
TYNKIHAIYEDAIFQSFKSNGLDFVSALRALESIGSKQLPEDGIYIIDNPNKLICLLAVA 
TYNKIHAIYEDAIFQPFKANGLDFVAALRALESIGSKQLPEDGIYIIDNPNKLICLLAVL 
VYNNLQAIQEYRIFYSFSTPGEDYVLTLRGLESIGIKQVPEDGIPIIGSKSKGICVNAAL 
IYSNLQAIQEIRIFYSFSSPGEDYVASLRGLESIGIKQIPEDGIPIISSTSKVICVNAVP 
LYNTFKAIQETSIFQSFTSEGSEYVGFLRGLDSIGVKQHPEDGIYIIGSGSKVICVTAVL 
LYNKFQAIQENSIFKSFTRPGTAYVGALRGLDSIGTKQGPEVGIYIIGNTNKMICVTAVM 
LYNNFQAIQENSIFKSFTSDGANYVGTLRGLDSIGTKQGPEVGIYIIGNNNKMICVTAVM 
FYNKLQAIQEATIFTSFTAGGIDFVWCLRALESIGIKKVPEGGIYIIDNSKKAICVVAVV 
YYKQLTAIEEEAIFASFESIGPEFVEGLQVLESIGIKKVPEDGIYIIGNARKDICVVALI 

SLTIDFIRYNYKEKLLAQIDVGREVFSTLVSDWYFRLYMIMVSDRWFKSQKEECSPDPSG 
FLDIEFIRYNYKEKLLAQIDVHREVFETLISHWYFKLGMNMNTMRWYKSLQEECSRDPEG 
FLDIEFIRYNYKEKLLAQIDVHREVFETLISHWYFKLGMNMNTMRWYKSLQEECSRDPEG 
SLSIDFIRFNYKEKLLAQIDVGREAFEALISQWYFKLYMIMLCERWFKSQQEECSKDPSG 
TLTIDFIRYNYKEKLLCQIDVGREAFKTLIVDWYFKAKMIMLIESWYKSEQEECFRDPVG 
TLTIGFIRANYREKLLCQIDVGRELFHVLINDWYFKLGMVMTINRWYKSQQEECPMDPYG 
RLSVKFIRYNYKERLLAQIDVAREAFRALIVDWYFKLRMIMILDRWYKSQQEECPKDPSG 
RLTVDFIRYNYKERLLAQIDVAREAFRALINDWYFKLRMIMILDRWYKSQQEECPKDPRG 
RLTVGFIRYNYKERLLAQIDVAREAFRALIDDWYFKLKTIMILDRWYKSQQEECPKDPRS 
TLTIQFIRYNYKEKLLAQIDVCRKAFRTLITDWYFKLSMIMFVYRWYKSQQKEPPKDPRG 
MLNIQFIRYNYKEKLLAQIDVCRKAFRTLITDWYFKLLMIMLIYRWYKSQQKECPKDPRG 
MLTIEFIRYNYKEKLLAQIDVCRKAFRTLIADWYFELLMIMFIDQWYKSQQKECPKDPRG 
MLTIQFIRYNYKEKLLAQIDVCRKAFRTLIADWYFELLMIMFIDRWYKSQQKECPKDPTG 
TLTIRFIRYNYKEKLLAQIDVGRKAFRTLIADWYFKLFMIMFIYRWYKSQQKECPADPGG 
TLTIEFIRYNYKEKLLAQIDVGRKAFRTLISDWYFRLFMIMALDRWYKSQQKECPKDPRG 
TLPIEFIRYNYKEKLLAQIDVGRKAFRTLIMDWYFGLFMIMSIDRWYKSQQKECPKDPRD 
ELTIEFIRYNYREKLLAQIDVGRKAFRTLIADWYFKLLMIMIFDRWYKSQQKECPKDPTG 
TLTIEFIRYNYKEKLLAQIDVGRKAFRTLIGDWYFRLLMIMFIERWDKSQQKECPKDPLG 
TLTISFIRYNYKEKLLAEIDVGRKAFRTLIGDWYFKLLMIMFIEQWDKSQQKECPKDPLG 
TLTISFIRYNYKEKLLAQIDVGRKAFRTLIGDWYFKLLMIMFIERWGKSQQKECPKDPMG 
SLTIGFIRYNYKEKLLAQIDVGREACRTLIVDWYFCLMMTMFIDRWPKSQQKECPGDPKG 
DLTIYFIRYNYKEKLLAHIDVGREACRSLIADWYFRLHMIMFLERWRKSQQKECSGDPRA 
ALTINFIRYNYKEKLLAQIDVGREACRALIDNWYFRLQMIMAIEKWPKSQQKECSSDPFG 
ALTIDFIRYNYKEKLLAQIDVGREACRSLIDDWYFRLQMIMSIEKWTKSQQKECSCDPKG 
ALTIDFIRYNYKEKLLAQIDVGREACRTLIVDWYFRLKMIMFIERWPKSQQKECPEDPWG 
SLTIKFIRYNYKEKLLAQIDVGRESCRTLIEDWYFKLIMIMVIDRWPKSQEKECPRDPRG 
DLAINFIRYNYKEKLLAQIDVGREACRTLITDWYFELRMIMVVDRWLKSQQKECPGDPRG 
KLTIAFIRYNYKEKLLAKIDVGREGFKTLINDWYFILKMVMQIDKWFKSHPGECSADPLG 
DLTIGFIRYNYKEKLLAQIDVDRKGFKTLASNWHFDLPMVMILDKWDKSQLEECSRDPRG 
ELTIEFIRYNYKEKLLAQIDVDRKGFKTLASNWHFNLPMIMIIDKWTKSQQEECSRDPRG 
ELTIEFIRYNYKEKLLAQIDVDRKGFKTLASNWHFNLPMIMIIDKWTKSQQEECSRDPRG 
ELTIEFIRYNYKEKLLAQIDVDRKGFQTLASNWHFSLPMIMIIDKWAKSQQEECSRDPRG 
ELTIEFIRYNYKEKLLAQIDVDRKGFQTLAANWHFNLPMIMVIDKWAKSQQEECSRDPRG 
KLQIGFIRYIYKEKLWAQIDVGREGFTALNGNWYFNFGMVMVRDRWPKSQQEEHNQDPSG 
QLQIGFIRYVYKEKLWAHIDVGREGFATLNGNWYFSFGMVMVIDRWSKSQQEERNEDPSG 
QLQVHFIRYNYKEKLLAQIDVSRDGFSALNRNWYFAFGMVMLIDKRSKSQQEEKNNDPHG 
KLQVEFIRDNYKEKLLAQIDVDREGFSALIINWYFTPNMVMFIDRWDKSQQEECNQDPEG 
KLQVAFIRDNYKEKLLAQIDVDREGFSALIVNWYFTPNMVMLIDRWEKSQQEECNQDPQG 
NLTLDFIRYNYKEKLLAQIDVGREGFKTLIPNWYFALYMMMGSDRWLKSQQEEHSRDPTG 
VLTIEFIRYNYQEKLLAQIDVGREDFKSLEPDWYFSLKMVMFIAKWNKSQEEDCSRDPRG 

PVAVSSQDTNHRDVVSFNQ 
PLAVSVQDVNHVDVVNLCD 
PLAVSVQDVNHVDVVNLCD 
PLAVSTQDANDRDVVDLSE 
PLAVSVQDVNHTDAVKLSG 
PFAVSSQDVNDKDAVNLTG 
PLAVSTQDVNHFNATNLND 
PLAVSTQDVNHFNATNLND 
PLAVSTQDVNHFNATHLND 
PLAVSSQDVNHEDETNLNR 
PLAVSSQDVNHQDETNVSR 
PPAVSSQDVNHKDETNLSR 
PPAVSSQDVNHKDETNLSR 
PLAVSSQDVNHEDETNLNK 
PLAVSSQDVNHDDETNMNR 
PLAVSSQDVNHEDETNMNK 
PLAVSSQDVNHEDVSNMNN 
PLAVSSQDVNHQDETNLNQ 
PLAVSSQDVNHQDETNLNV 
PLAVSSQDVNHQDETNLNA 
PIAVSAQDVNHTDVPNLNV 
PIAVSSQDVNHPDLPNLQT 
PIAVSSQDVNHPDEPNLNT 
PIAVSSQDVNHPDVANLNT 
PIAVSSQDVNHPDVPNLNT 
PVAVSTQDANHPDVANLNF 
IVAVSSQEVNHCDVPNINA 
PPAVSCQDINHKDITALCD 
PLAVRSQDVNNPDAAYLIE 
PLAVRSQDVNDPEAANLIV 
PLAVRSQDVNDPEAANLIK 
PLAVRSQDVNDAEAANLIE 
PLAVRSQDVNDPEAANLIE 
PMSVAHQQINHTTVINLGD 
PMSVAHQQINHTTVTNLGE 
PMSVASQVINHITVTNIVD 
PLAVASQDMNHPTSANLEE 
PLAVASQDINHATSANLEE 
PLRVASQDINSGNVMDLSE 
TLAVSSQDINHKNVTNVSQ 
