# Supplementary material for: Detecting lateral gene transfers by statistical reconciliation of phylogenetic forests
Source: BMC Bioinformatics. 2010 Jun 15;11:324. doi: 10.1186/1471-2105-11-324 (PMC2905365; doi:10.1186/1471-2105-11-324)
Supplement: Additional file 1 — The 330 simulated alignments and corresponding gene trees (true and ML) along with the 40-taxa reference species tree. [file 1471-2105-11-324-S1.ZIP › simulated_dataset_prunier/seqdata130.fas.phy_tf.tree]

((((((((AGTUM1:0.055827329,(RHETL1:0.010751407,RHLEG1:0.043999304)100:0.086642704)86.142874:0.018924521,SIMEL1:0.074779851)99.791092:0.060582702,GRBET1:0.12837561)89.646351:0.024034272,((BABAC1:0.035579418,(BAHEN1:0.023651213,BAQUI1:0.034791705)82.383841:0.016300607)100:0.095550997,((HYNEP1:0.20510784,MELOT1:0.10290466)56.859231:0.016290458,MESOR1:0.16333857)99.637496:0.069755328)49.300948:0.0073656812)99.625117:0.06088493,(((ANPHA1:0.21310477,JANNA1:0.28994471)75.860178:0.029027103,(MAMAG1:0.14528439,(RODEN1:0.14466573,(SILIC1:0.097295964,SIPOM1:0.086843859)97.768295:0.039315564)62.404943:0.0068924943)99.209589:0.046238398)96.447736:0.045151495,PADEN1:0.2551015)99.860317:0.090531839)98.329747:0.071551428,(BRJAP1:0.1193211,(NIHAM1:0.077590884,RHPAL1:0.024946596)78.198338:0.029111788)100:0.16223559)97.101599:0.075666182,(CACRE1:0.43793071,MAMAR1:0.33516487)99.586153:0.16164837)90.679789:0.063231026,(((((((ANMAR1:0.30869399,(EHCAN1:0.13101067,EHRUM1:0.12059312)100:0.32433001)98.837614:0.15267644,(WOEND1:0.02384112,WOLBA1:0.12936004)99.737275:0.22747614)99.920231:0.36899771,(RIBEL1:0.092585748,((RICON1:0.043593866,RIFEL1:0.038324629)81.071669:0.0096075108,(RIPRO1:0.011227976,RITYP1:0.028725852)88.722342:0.01218027)78.277385:0.053171941)100:0.56232099)88.498688:0.13598319,RHSPH1:0.49999684)82.565284:0.091592155,CAPEL1:0.6998741)67.397773:0.075056704,RHRUB1:0.76992215)95.782459:0.1525476,((BRABO1:2.3135184e-05,BRSUI1:0.0027037691)100:0.43899582,EHCHA1:0.33560398)77.506626:0.064079667)42.097723:0.014495915,GLOXY1:0.35672193);
