# Supplementary material for: Detecting lateral gene transfers by statistical reconciliation of phylogenetic forests
Source: BMC Bioinformatics. 2010 Jun 15;11:324. doi: 10.1186/1471-2105-11-324 (PMC2905365; doi:10.1186/1471-2105-11-324)
Supplement: Additional file 1 — The 330 simulated alignments and corresponding gene trees (true and ML) along with the 40-taxa reference species tree. [file 1471-2105-11-324-S1.ZIP › simulated_dataset_prunier/seqdata131.fas.phy]

40	137
GRBET1      WVEQPDTTPPSRGASQYKNGRFIKDGLRGTSLYDCVLYRESTNSPQANNIAVSTPEEEIF 
RHRUB1      WVVKPDTTPPCVDSSQYRNSRFVKDTLRGSSLFDCQLYRRSTFSPQANTFAKSTCEDEIF 
MAMAG1      WVVKPDTSAPCGGASQYRTGRFIKDPLRGAPLFDGKLYDLSTASPQADNIAMSTPDVEIF 
JANNA1      WVDKPDLTFHCSGSLQYKSERFIKDTLRDSTQFDDRLYKASTSSPLANNLPMSPPEEEIF 
BRJAP1      WVDKPDATLPCLGRLHFKNNRFIKDTLRGSHQFDYKLYHSSTDSPQANNLPMSPPEEERF 
NIHAM1      WVDKPDSTLPCLGSLHFKNSRFIKDTLRGSNQFDYKLYHASTESPQANSKPMSPPEEERF 
RHPAL1      WVDKPDSGIPKADKSQYREGRFIKDDVRGSSLFDCSLYHRGTDSPQANEYPMSTPEDEVF 
RODEN1      WVDKPDSSIPDPDKSQYKEGRFIKDDARGFSLFDCALYGRGTDSPQANNYPMSTPEDEVF 
SIPOM1      WVDKPDASIPMPEKSQYKEGRFIKDDARGFSLFDCALYGKGTDSPQANNYPMSTPEDEVF 
SILIC1      WVDKPDASIPKPDKSQYKEGRFIKDDARGFSLFDCALYGRGTDSPQANNYPMSTPEDEVF 
PADEN1      WVDKPDASIPKPDQSQYKEGRFIKDGARGSSLFDSVLYRRGTDSPNANNYPMSTPEDEVF 
RHSPH1      WVDKPDLTIPRPDKSQYKEGRFIKDEARGNSLFDCSLYRRGTDSPQANNYPMSTPGDEAF 
MAMAR1      WAHNPDSAIPCPDTSQYKEGRFIKDPLKGSSLIDCTLYKRGQESPQANKDALSDPEDEIF 
CACRE1      LVDQPDTTFPAPSVSRYEEGRFIKDKLRGSALLDRYLYPRGTDSPQANNTPVSTPEDEIF 
SIMEL1      WVEQPDTTSPCPDESQYKNARFIKDKLKGASLFDCLLYQPGPESPQANNFPMSTPEAEIF 
AGTUM1      WVEQPDTTSPGPGESQYKNGRFIKDKLKGASLFDCLLYQPGPESPQANNFPASTPEAEIF 
RHETL1      WAEQPDTTSPCPGDSQYKNSRFIKDKLKGASLFDYILYRPGPESPEANNFPMSTPEAEIF 
RHLEG1      WAEQPDTTSPCPGESQYKNARFIKTKLKGASLFDYLLYRPGPESPEANNFPMSTPEAEIF 
MELOT1      WVEQPDTTNPCPGESQYKNGRFIKDKLRGPSLFDCMLYQPGPGSPQANHFTLSTPEAEIF 
MESOR1      WVEDPDTINPCPGESQYKNGRFIKDQLRGSSLFDCMLYEPGPESPQANNFPLSTPEAEIF 
BABAC1      WIEQPDMTYPSPGGSQYKNRRFIKDKLRGPSLFDCMLYQPGPESPEANNFPMSTPEAEIF 
BAHEN1      WIEQPDVTYPSPGGSQYKNRRFIKDKLRGPSLFDCMLYQPGPESPQANNFPMSTPEAEIF 
BAQUI1      WIEQPDVTYPSPGGSQYKNRRFIKDKLRGPSLFDCMLYQPGPESPQANNFPMSTQEAEIF 
BRSUI1      WVERPDATYPVLGESKYKNGRFIKDTLRGSSLFDYILYGAGPDSPQANNFPLSTPEAEIF 
BRABO1      WVERPDATYPVLGESKYKNGRFIKDTLRGSSLFDYILYGAGPDSPQANNFPLSTPEAEIF 
RIBEL1      WVDKPDTYFPPPGESQYGNSRFIKDGLKGATLFDCSLYRWSTDSPQANNHPMSTPEDEIF 
RIPRO1      WVDKPDIYLPPPGESQYRNSRFIKDGLKGSSLFDCLLYRWSTDSPQANNHPMSTTEDEIF 
RITYP1      WVDKPDIYLPPPGESQYRNSRFIKDGLKGSSLFDCLLYRWSTDSPQANNHPMSTTEDEIF 
RICON1      WVDKPDTYLPPPGESQYRNMRFIKDGLKGSSLFDCPLYKSSTDSPQANNHPMSTPEDEIF 
RIFEL1      WVDKPDTYVPPPGESQYRNSRFIKDGLKGSSLFDCPLYRWATNSPQANNHPLSTPEDEIF 
CAPEL1      FVDEPDATAPYPVGSQYRNGRFIKDALRGSSLIDSRLYLKSTDSPRANGAPTATPEDEMF 
EHRUM1      WIDKPDTTTPSPGVTQYRANRFIKDIRRPSLLDDTHLYAGTTLSPQANGVPVETPENEMF 
EHCAN1      WIDKPDTATPSPGVTQYDANRFIKDIRRPSLLDDTHLYAGTTLSPQANGVPVETPENEMF 
EHCHA1      WIDKPDTTTPSPGVTQYDANRFIKDIRRPSLLDDTQLYAGTPLSPQANGVPVETPENEMF 
ANMAR1      WIDDPDTATPSWGSTQYKATRFIKDVMRGALLIDLYLYAGTNRSPQANGVPAETPEEEMF 
ANPHA1      WIEDPDTATPNVGYTQYKANRFIKDIRRGCLLIDTHLYAGTTESPQANRVPTETPEDEMF 
WOLBA1      WIDKPDITTPAPGDGQYKANRFIKDSLRGCLLIDTGLYLLSTQSPQANNIPMETPEDEMF 
WOEND1      WIDKPDITTPAPGDGQYKANRFIKDSLRGCLLVDTGLYLPSTISPQANNIPMETPEDEMF 
GLOXY1      WIDKPDITTPPPGEGQYKANRLIKDSIRGCLLIDAGLYLGSTVSPQANNIPMETPEDEMF 
HYNEP1      WVEQPDTKTPCPGASQHCNGRYVKDALRESTFIDHSLYQSSTYSPQATGTPTSTPGDEVF 

KYFHIEADILTWPMNMLLLNQCLPKVSTRVTAAGCMLQGPTTELDPVSFSTAVRFSASNK 
KSFAIAADVLTWPLIMLLLNKCQGKVSPRCTAAGWMIQGPCTLSDPVSFSEATRFQATTK 
KSFNIEADILTWPLIMLLLHHTLGKVTPRCTAAGLMIQGPRTVIDPVSFSVAARFDALTK 
KYFYIEAATLTWGSIMLLLKVNLGRVSPRCTAAGHMIQGPNTLTESVSFNVATRFAGNSE 
KHFYIEADILTWPMIMLLLKLCLARVSHRCTAAGHMIQAPQTLLEPVSFSEAMRFVAPNE 
KHFNIDADILTWPMIMLLLKICLARVAHRCQAAGVMIQAPQTLFEPVSFSATMRFVASNE 
KYLRIEADIKTWPMIMLLLNKFVGRVTPRCTAAAPATQGPETLTKPVSFSEAVRFIAVKK 
KYLTIEADIKTWPMIMLLLNKCLGRVTPRCTTAGFMTQGPKTFEKRVSFSVAVRFIATKK 
KYLTIEANIKTWPAIMLLLNKCLGRVTPRCTAAGPMTQGPKTLAKPVSFSLAVRFIATKK 
RYLTIEADIKTWPAIMLLLNKCLGKVTPRCTAARPMTQGPKTLEKPVSFSLAVRFVATKK 
KYLQIEADIKTWNMIMILLNQCLNRVTLRCTAAGQMTQGPKTLEKPVSFSAAVRFNATKE 
KYLAIEADLKTWLMIMLLLNQCLNRVTLRCTAAGLMTQGPKTLEKPVSFSVAVRFIATKE 
KYLPIDADIKAWPMIMFLLNDILGRVTPRNTAAGLMTQGPKTLTKDVSFSAAIRFIATNK 
KYLPIAADILTWPMIMLLLNRLLGGVAGRCTAAGLMTQGPWSLFEPVSFSTAMRFKAGDK 
KYLKLDADILTWPMIMLLLNQCLGRVSPRPTAAGLHIQGPKALVEPVSFSIAVRFAATLK 
KYLKLEADILTWPMIMLLLNQCLGRVPPRPTAAGLHIQGPKALVEPVSFSIAMRFTATLK 
KYLKLEADILTWVMIMLLLNQCLGRVPHRPTAAGIHIQGPKALVEPVSFSVALRFAATIK 
KYLKLEADILTWLMIMLLLNQCLGRVPHRPTAAGLHIQGPKALVEPVSFSVAFRFATTLK 
KYLKIEADILTWPMIMLLLNDCLGRVSPRCTAAGLMIQGPKALLEPASFSVALRFAATSK 
KYLKIEADILTWPMIMLLLNDCLGRVSRRCTAAGLMIQGPKALNEPVSFSGAMRFASTSK 
KYLKIDADILTWPMIMLLLNVCLGRVSPRCTAAGLMIQGPKTLIEPVSFLVALRFSATSK 
KYLKIEADILTWPMIMLLLNVCLGRVSPRCTAAGLMIQGPKTLLEPVSFSVALRFSANSK 
KYLKIEADILTWPMIMLLLNVCLGRVSPRCTAAGLIIQGPKTLLEPVSFSVALRFTANSK 
KYLRVTADILTWPMIMLLLKQCLGRVSQRCAAAGIMIQGPTALIEPVSFSVAYRFGAMTK 
KYLRVTADILTWPMIMLLLKQCLGRVSQRCAAAGIMIQGPTALIEPVSFSVAYRFGAMTK 
RDFHIEADILTWPMIMLLLNQYLGRVSPRCTATGLIIQGPKTLLDPVSFSIALRFLATTK 
RDFHIEADILTWPMIMLLLNQYVGRVSPRCTAAGVVIQGPKTLIDPVSFSVALRFLATSK 
RDFHIEADILTWPMIMLLLNQYLGRVSPRCTAAGVVIQGPKTLIDPVSFSVALRFLATSK 
REFHIEADILTWPMIMLLLNQYLGRVSPRCTAAGVAIQGPKTLMDPVSFSIALRFVATSK 
RDFHIEADILTWPMIMLLLNKYLGRVSPRCTASGVVIQGPKTLIDPVSFSIALRFLATSK 
KYFNVTASILTWPMIMLLLDACVGRVSPRCTASGLMIQGPQTEGEPVSYKGAVRSAAVNK 
RYFKSSVDILTWPMIMLLLNHCLGRVSVRCTAGGLVIQGPQTRKKPVSFAMAGRSLAINK 
RYFKSAVDILTWPMIMLLLNRCLGRVSVRCTAGGLAIQGPQTRKKPVSFAMAGRSLAINK 
RYFKSAVDILTWPMIMLLLNKCLGRVSVRCTAGGLAIQGPQTRKKPVSFAMAGRSLAINK 
KNFKSGVEILTWPMIMLLLSQCLGRVSPRCTVGGMVSQGPQTKSKPVSFAIAGRSLAINK 
KNFKSGVDILTWPMIMLLLNQCLGRVSPRCTVGGLVSQGPQTKDKPVSFAMAGRSLAINK 
RYFESDVDILTWPMIMLLLNRCLGRVSPRCTAANLVIQGPQTKSKAVSFAVAGRSVAISK 
KYFASDVDILTWPMIMLLLNRGLGRVSPRCTAAGLVIQGPRTKNKPVSFAVAGRSVAIGK 
KYFASDVDILTWPGIMLLLNHCLGRVSPRCTAAGLVIQGPQAKSKPVSFAVAGRSVAITK 
KNFGIEAKIPTWEMIMLLLNFCLGRVSHRCTAAGKMVQVPQAPGDSVSFSLASRFMAGSK 

YTALSKGARYQLNSDLM 
YTTLSKSALYKFNNDVM 
YTTLSKSALYESSNDVM 
YTTLSKSAIYGFQWDLV 
YTALSKSVGYAFQWDVI 
YTGLSKSVGYSFQWDVI 
HTLLSKNALYLFQNDVI 
HTQLSKNAFYKFQNDVI 
HTQLSKNAFYKFQNDVI 
HTHLSKNAFYYFQNDVI 
HTALSKNAVYKFQNDVI 
HTALSKNAIYKFQNDVI 
HTTLSKNAVYKFQNSCI 
HTVLSKNALYRFQNDVI 
YTVLSKNALYMFQNDII 
YTVLSKNALYSFQNDII 
YTVLSKNALYMFQNDIA 
YTVLSKNALYMFQNDIV 
YTILSKNALYLFQNDVI 
YTILSKNALYLFQNDII 
YTLLSKNSLYLFQNDVI 
WTLLSKNSVYLFQNDVI 
WTLLSKNSKYLFQNDVL 
YTLLSNNALCLFQNDVI 
YTLLSNNALCLFQNDVI 
YTALSRSAIYKFQNDLI 
YTSLSRSAAYKFQNDLI 
YTSLSRSAAYKFQNDLI 
YTSLSRSAAYEFQNDLI 
YTSLSRSAAYKFQNDLI 
YTPLSRSPLFGFENDVV 
HTPLSKSIGYSFQDDIV 
YTPLSKSIGYSFEDDIV 
YTPLSKSIGYSFQDDIV 
YTPLSKSIVYTFEDDVV 
YTPLSKSIRYKLKDDVV 
YTPLSKLLGYTFQDDDI 
YTPLSKLLGYTFQDDDI 
YTTLSKLLGYTFQDDDI 
YTDLSWTPFYKFQNNVL 
