# Supplementary material for: Detecting lateral gene transfers by statistical reconciliation of phylogenetic forests
Source: BMC Bioinformatics. 2010 Jun 15;11:324. doi: 10.1186/1471-2105-11-324 (PMC2905365; doi:10.1186/1471-2105-11-324)
Supplement: Additional file 1 — The 330 simulated alignments and corresponding gene trees (true and ML) along with the 40-taxa reference species tree. [file 1471-2105-11-324-S1.ZIP › simulated_dataset_prunier/seqdata131.fas.phy_tf.tree]

(((((((AGTUM1:0.040600277,(RHETL1:0.052479961,RHLEG1:0.026417656)99.749982:0.071140789)51.80105:0.007938303,SIMEL1:0.027556927)99.959588:0.109457,(MELOT1:0.051569483,MESOR1:0.084214655)63.613266:0.021431851)38.96963:0.0070675502,(BRABO1:0,BRSUI1:0)100:0.27118993)54.717928:0.0095928258,(BABAC1:0.030299927,(BAHEN1:0,BAQUI1:0.039604507)87.984043:0.033793536)98.975617:0.087932601)98.796487:0.13173793,(CACRE1:0.35611527,(MAMAR1:0.32415474,((PADEN1:0.099774161,RHSPH1:0.075425817)86.94393:0.039139609,(RHPAL1:0.1762464,(RODEN1:0.043926539,(SILIC1:0.050243615,SIPOM1:0.039982031)81.068534:0.022397534)75.014096:0.036203335)55.062091:0.028143672)84.861082:0.067657663)88.226736:0.095525639)84.616405:0.056343933)91.925019:0.052831465,((((((ANMAR1:0.16375326,ANPHA1:0.074402096)97.149312:0.10330085,((EHCAN1:0.017166843,EHCHA1:0.020891387)81.976318:0.025418703,EHRUM1:0.014828833)98.016959:0.12098252)90.879488:0.13553243,(GLOXY1:0.08452725,(WOEND1:0.050761536,WOLBA1:0.051009914)40.247133:0.012337098)91.867632:0.11885937)99.961662:0.32908725,CAPEL1:0.37720263)67.66957:0.060359142,HYNEP1:0.6469913)80.543464:0.12620946,((BRJAP1:0.0096758027,NIHAM1:0.16543608)99.491036:0.21015418,JANNA1:0.34137533)98.913538:0.2005617)33.374506:0.0005415197,((GRBET1:0.32387064,(MAMAG1:0.30773822,RHRUB1:0.23056907)77.97941:0.073137547)90.530753:0.088783312,(RIBEL1:0.062568689,(RICON1:0.065773222,(RIFEL1:0.048103426,(RIPRO1:0.0076005868,RITYP1:0)97.826469:0.031252469)33.341897:3.6877234e-05)68.81296:0.044387913)99.957204:0.18955625)46.523377:0.012024144);
