# Supplementary material for: Detecting lateral gene transfers by statistical reconciliation of phylogenetic forests
Source: BMC Bioinformatics. 2010 Jun 15;11:324. doi: 10.1186/1471-2105-11-324 (PMC2905365; doi:10.1186/1471-2105-11-324)
Supplement: Additional file 1 — The 330 simulated alignments and corresponding gene trees (true and ML) along with the 40-taxa reference species tree. [file 1471-2105-11-324-S1.ZIP › simulated_dataset_prunier/seqdata132.fas.phy]

40	325
MAMAG1      EDVIMERHLREVAIKVALRKLTIACQTSAKKVKRLVLAAGSETGHQCPGKKAGRATAVEA 
RHSPH1      EDDIMETHLREVAIKVTLRKFIIACQTSAKKIKRLVLAAGSETGHQCPGKKTGRAMAVEA 
RODEN1      DDAILERHLKEVTFKVDLIKTTIERQTSAKKFKRLAKAADSETGHQCPGKKIATAQAVES 
SIPOM1      GDAILERHLKEVTFKVDLRKVTIKRQTSAKKFRRLLNAADSETGHQCPGKKIGTAQAVEA 
SILIC1      GDPILERHLKEVTFKVELRKTTIKRQTSAKKFRRLVKAADSETGHQCPGKKLDTAQAVEA 
PADEN1      GDTILERHLKEDTFKVNLKKVTIKRQTSAKKYRRLIKAAESETGHQCPGKKLGTAEAVEA 
RHETL1      EDTIPGRHLKEVASKVDLRKMTIKGQTSAKKYRGLVMASTSDTGHQSSGKKHGVALAVEA 
RHLEG1      EDTIPGRHLKEVASKVDLRKLTIKRQTSAKKYRGLVMASTSDTGHQSSGKKRGVALAVEA 
BRJAP1      IDPILERHLREVAIKVQLRKVTIPMQTSAKKYKGLVLAAASETGHQHPGQKQGNAIAVDA 
RHPAL1      VDPILERHLREVAIKVELRKVTIPRQTSAKKYKDLVLAAASETGHQHPGKKDANAIAVEA 
NIHAM1      IDPILERHLREVAIKVELRKVTIPRQTSAKKIKDLVLAAASETGHQHPGKKDGNAIAVEA 
GLOXY1      EDAIVEYHLREVQIKVDLEKDTIGNQTSAKKYNRQVIAASSGTGHQCPGKKDGSSQAVKA 
GRBET1      PDAIVDYHLREVQIKVALQKHTIIMQTSAKKYNRQIGAAFSDTGHQCRGKKGGNSEAVQA 
RHRUB1      EDRIVEYHLREVAIKVRLMKHTITCQTSAMKYTRLVMAAFSETGHQCPGKESGNPEAVDE 
SIMEL1      EDTITEYHLREIVINVKLRKRTIVTQTSANKVTQLVLAGVSETGHQGPKKRDGGSAAVEE 
AGTUM1      EDAIIEFHLREIVIKVDLRKRTITSQTSANKATRLVIAGLSDTGHQGPKKRDGTSPAVEE 
BABAC1      EDIIVDYHLREVVMKVDLRKKTIIIQTSANKATRLIVAGFSKTGHQGPKKGDGTSPAVEE 
BAHEN1      EDVIVDYHLREVVMKVDLRKKMIIIQTSANKSTRLNIAGFSKTGHQCPKKSDGTSSAVEE 
BAQUI1      EDVIVDYHLREVVMKVDLRKKTIIIQTSANKSTRLNIAGFSKTGHQGPKKSDGTSPAVEE 
BRSUI1      EDTIAEYHLREVVIKVDLRMNTITMQTSAKKATRLIIADFSDTGHQGSKKRDGASPAVEE 
BRABO1      EDTIAEYHLREVVIKVDLRMNTITMQTSAKKATRLIIADFSDTGHQGSKKRDGASPAVEE 
CAPEL1      EDAIIEFHLKEVAIKVHLKKDTIAMQTSAKKYARQITAGISESGHQRQGKKIGTSSAVQA 
JANNA1      VDLIVEERLREVVIKVALRKHSILWQTSATKSCKLVTAQKSETGHQEPGKKGQFAHAVQA 
RIPRO1      RDIIVEKHLREAAIKVQLRRFQISEQTSAKKVNKVMVASTSQMGHQGPGKRQGTSSAVKA 
RITYP1      RDIIVEKHLREAAIKVQLRRFQISEQTSAKKVNKVMVASTSQMGHQGPGKRKGTSSAVKA 
RICON1      RDIIVEKHLREAAIKVQLRKFQISEQTSAKKVNKVMVASTSQMGHQGPGKRQGTSSAVKA 
RIFEL1      RDIIVEKHLREQAIKVQLRKFQISEQTSAKKVNKVMVASMSQMGHQGPGKRQGASSAVKA 
RIBEL1      SDAIVEKHLREVAIKVQLRKFQIAWQTSAKKVKKVMIANHSQMGHQGPGKRQGTSGAVKA 
CACRE1      TDCIVENHLREDAIKVQLRKFQIDWQTSAKKIKKTYPASKSELGHQAPGKHRGPQIAVKS 
HYNEP1      PDSIVESHLREAAIKVDLRRVQIQWQTSARKLQKIILAANSETGNQSPGKRDGASQAVRA 
MAMAR1      PDTIVENHLRESAPKVYLRKFQIMRQTSAQKLQRIILAADSETGHQGPGKREGNTHAVTA 
MELOT1      PDDIVENHLRETAIRVDLKKFQIDWQTSAKKLQKIILAATSEPGHQGPGKRRGASQAVKA 
MESOR1      PDEIVEDHLRETAIKVDLKKFQIDWQTSAKKLQKIILAATSETGHQGPGKQQGASQAVKA 
EHRUM1      VDRIVQKHLREVAIKVVLYKFTILWQTSAEKHKKLALAAEGETGHQCTGKKGGGAKAVQA 
EHCAN1      VDRIVQKHLREVAIKVVLRKFTILRQTSAEKAKKLALAAKGETGHQCTGKKAGRTKAVQA 
EHCHA1      VDRIVQKHLREVAIKVVLRKFTILWQTSAEKAKKLALAAKGETGHQCTGKKAGRTKAVQA 
ANMAR1      VDRILQKHLREVAIKVVLRRFTILWQTSAEKNKKLALAAKGETGHQCAGKKRGGTRAVQA 
ANPHA1      VDRILQEHLREVAIKAVLRKFTIIWQTSAEKSKKLAIAAKGETGHQCAGKKGGGTRAVQA 
WOLBA1      VDKIAEQHLREVAIKVSLRRPKILLQTSAKKLRKINEALTGQTGHQCAGKRHGATCAVQA 
WOEND1      VDKIVEQHQREVAIKVSLRKPKILLQTSAKKLRKIDEALTGQTGHQCAGKKHGATCAVQA 

ELVSLQVAQGNLRKAPSPNTGHQECGFDGSAFISRPVEEERVTHWNMAQNAESVEETDWT 
ELVSLQVKQGNLKRAPGPDIGQKECGFDGSAFILRPVEEERLAHWNMAHNVESVEETNLT 
ELTQLQVKQGNLSLIPGPNIGHQECGFDSSPFIIRPVQQERNSHPNMAYNAESVEVTGWT 
ELTQLQVKQGNLNLAPGPNIGHDGCGFDSSPFIIRPVTQERNTHPNMAYNAESVEVTDVT 
ELTQLQVKQGNLNITPGPDIGHQECGFDSSPFIVKPIQQERNTHPNMAYNAESVEVTDWT 
ELTQLQVKQGNLSMVPGPEIGHGDCGFDSSPFIIRPVHQERNTHPNMAYNAETVECTDWT 
ELIQLQVKQGNLTPSPGPNIGPLECGFDGSPFIIRPVHQQRVSDQNMAYSAESVEATDWT 
ELIQLQVKQGNLTPSPGPNIGPLECGFDGSPFIIRPVHQQRISDRNMAFSAESVEATDWT 
DLVQLQNIQGSLSPHPAPNIGHEECEFDGSRFILKPVQEERLTHRNTAYNAESVESTEST 
DLVQLQNIQGDLSPHPAPNIGHEECEFEGSRFILRPVQEERITHRNMAYNAESVESTEST 
DLVQLQNIQGDLSPYPAPNIGHGECEFEGSRFILRPVQEERLTHRNMAYNAESVESTEST 
ELTQLQVTKGELSASPGPAIGYEECGFDGSKFIIRPVKQERTMHRNMAYNTESVETTDWT 
ELTQLQVTKGELSQSPANQIGHDECGFDGAKFIVRPVTQERVMHRNMAYNTESVEHTDWT 
ELAQLQVAKGVLTVSPGPNTGHHECGFDGSKFIVRPVQNERMMHRNMAYNTESVELTEWT 
ELTQLQVKQGDLAIAPGINTGHLECGFDGSKFIIGPVSNERVMHGNMANNTESVEFTDCT 
ELTQLQVKQGVLAISPGIMTGHLECGFDGSKFIIGPVENERKMHGNMANNTESVEYTDCT 
ELTQLQVKQGDLVAGPGPNTGHRECGFDGSNFIGAPVQNERYMHGNMAPNTESVEMTDWT 
ELTQLQLKQGDLVNGPGPNTGHRECGFDGSNFIGAPVQSERYMHGNMAPNTESVEMTDWT 
ELTQLQLKQGDLVNGPGPNTGHRACGFDGSNFIGAPVQNERYMHGNMAPNTESVEVTDWT 
ELTQLQVKHGDLATSPGPNTGHKECGFDGSKFIGSPVQNERMMHGNMAPNTESVERTDWT 
ELTQLQVKHGDLATSPGPNTGHKECGFDGSKFIGSPVQNERMMHGNMAPNTESVERTDWT 
ELTTLQVGKGDLAISPGSTTGHRECGFDGSKFIVKPADQERFMHANMAFNTESVEKTDWT 
ELLKLQIKKGNLIISEMPSVGTEECAFDGSPFINRPVGQDRFCPMNMARNSESGEDTDWS 
ELIQLQVKKGELSANPGPNIGSGECGFDESRVIPRPVMQDRNTHRNMACNTESVETTMWT 
ELIQLQVKKGELSSNPGPNIGSGECGFDESRVIPKPVMQDRNTHRNMACNTESVETTMWT 
ELIQLQVKKGELSPNPGPNIGSGECGFDESRVIPRPVMQDRDTHRNLAVNTESVETTMWT 
ELIQLQVKKGELSPNPGPNIGSGECGFDESRVIPRPVMQDRNTHRNLAVNTESVETTMWT 
DLIQLQVKKGELSPNPGTDIGSNECGFDESRVIARPVVQDRNTHRNMACNTESVETTMWT 
ELIQLQVKKGNLSYIAGPGIGSKPCGFDASRVIPQPVTQDRATHKNMAYNAESVELTTCT 
ELIPLQVSKGDLSLCPAPNIGSHECDFDGSLVIIHPVELDRITHPNMAYNEESVEPTMLT 
ELIQLQVKKGDLSAEPGPNIGTEECGFDGSIVIGSPVDLDRGSHGNMAYNSESVEMTMVT 
ELIQLQVKKGELSTGPGPNIGSDDCGFDGSLIIIRPIIQDRLMHPNMAFNTESVETTTWT 
ELVNLQVKKGELSGAPGPNIGSDECGFDGSLVIVRPIIQDRLMHPNMAFNTESVETTTWT 
ELAQLQVAKGDLSIIPGQDIGTYECGFDGSRFIDRPVEQDRMLHRNMAYNTESVEFTNAT 
ELTQLQVAKGDLSVIPGQDIGTYECGFDGSRFIDRPVEQDRMLHRNMAYNTESVEFTNHT 
ELTQLQVAKGDLSIIPGQDIGTYECGFDGSRFIDLPVEQDRMLHRNMAYNTESVEFTNHT 
ELMRLQVAKGDLSETPGPDIGTPECGFDGSRFIDRPVAQDRMLHRNMAYNIESVETTNHT 
ELIQLQVAKGDLSDTPGPDIGTGECGFDGSRFIDRPVGQDRLLHRNMAYNIESVETTNHT 
EMIHLQVSKGDLSLNPVVTIGTSECDFTGSNFIVAPICQDQIMHMNMAYNAESVETTDNT 
EMIHLQVKKGDLSFSPVATIGTNECDFTGSSFIAAPICQDQIMHMNMAYNAESVESTNNT 

LRAQRKSRRVHTDHAPSGFANDNGSASVPSRKVSKAVEFQESPEVAGKGGAYVLLDRGLK 
LRAQRKGRLVHTDHLPGGFANDNGGVNVPSRKVSKAVEFQESPELAGKGGAYVLLDRTLK 
LRVQRADRNSHPDSLPKGFAADDNGVDIPSRKVTQAVEFQEPPELAGKGGAYLLLHRLLK 
LRAKRGNRSLHPDALPKGFAADDGGVDIPSRKVTQAVEFQEPPELAGKGGSYLLLNRLLK 
LRVKRANRPIHPDALPKGFASDDGVVDIPSRKVTQAVEFQEPPELAGKGGAYLLLNRLLK 
LRVKREHQKIHPDALAKSFAADDGDVDIPSRRVTQAVEFQEPPELAGKGGAHLLDSRTLK 
LRVQRAQRPVHPDTFPGGFANDNGVVDILSRNVSKAVEFQEPPEVAGKGGAYLLLNRALK 
LRVQRAQRQVHPDTFPGGFANDNGVVDILSRNVSKAVEFQEPPEVAGKGGAYLLLNRALK 
LRASRANRAIHPDTFPAGIASDKANDVKPSRRVSKAVEFREPPELAAKGGAYHLLKRILK 
LRARRTNQGIHPDTFPSGLAPDEARDSRPSRRVSKAVEFREPPELAGKGGAYFLLKRILK 
LRTRRTNRGIHPDTFPYGLAPDKARDSAPSRRVSKAVEFREPPELAGKGEAYFLLKRILK 
LRAGREQPLIHPDPYPNGFRCDSTSDDMPSRKVGKAVNFQESPELAGKGGSYTVLKRYLK 
LRVLRFKPKIHPDPYPGGFRCDSEWDGMPSRRVGKAVNFQETPELAGKGGRHIVLKRYLK 
LRAQRLNGEIHPDPYPDGDSCDNDFDGRSSRGVSIAVEFQQTPELAGKGGAYVQLRRNLK 
LRANRFARGFHLDPYPGGFSTNGRTNGMQSRKVSKAVEFQEAPELAGKGGAFVILLRALK 
LRANRFGRGVHLDPYPGGFSGNGKFNGNPSRKVSKAVEFQESPELAGKGGGFVILLRALK 
LRARRLARGVHPDPYPGGSSVDGAINTAPSRKVSKAVEFQESPEVAGRGGSFFQDLRGLK 
LRASRLARGVHPDPYPGGTSVDGAINTAPSRKVSKAVEFQESPEVAGRGGSFFQDLRALK 
LRARRLARGVHPDPYPGGPSVDGALNTAPSRKVSKAVEFQESPEVAGRGGSFFQDLRALK 
LRANRLARGVHPDPYPGGFSVDGRTTGSPSRKVSKAVEFQEFSEVAGKGGSFMLLLRGLK 
LRANRLARGVHPDPYPGGFSVDGRTTGSPSRKVSKAVEFQEFSEVAGKGGSFMLLLRGLK 
LRPLRIPYKMHPDSFPGGFSCDVAKDDGPSRKVSKAVEFQESPELAGMGQSYVKPRRVLK 
LRSARRETAIHPGLYPNGLFMDADEEEGDSREVSKAVEIQEYPKFAGKGGNSIQQKKTLK 
LRVGSIPRRVHPDLNPWGFFPDPAGDSRLSRTVTKAVEFQEPPESAGKGRFYLALNRGLK 
LRVSSIPRRVHPDLNPWGFFPDPAGDSRLSRTVTKAVEFQEPPESAGKGRFYLSLYRALK 
LRVGSSPRRVHPDLNPWGFFPDPAGDSRLSRDVSKAVEFQEPPESAGKGRFYLSLYRALK 
LRVGSTPRKVHPDLNPWGFFPDPATDSRLSRNVSKAVEFQEPPGSAGKGRLYLSLYRALK 
LRVGSIAREVHADLYPWGFFPDPAGDGRPSRKVSKAVEFQETPESAGKGQFYLALYRQLK 
LRILRPPRFIHSDTAPWGLFSDDDVDDNPSRKVSNAVEFQDSPELVGKGRFFVNLERNLK 
LRVAALARKFHPDTIPWGMFADTDWDKCRSRKVSKAVEFQEFPDLAGKGGYFFCFYRALK 
LRVARLARYIHPDTYPWGLFYDCRKENSASRKVSKAVEFQESPELAGKGGFFVCLKRVLK 
LRVNRLSRAMHPDTYPWGLFGDTDRDDCESRRVSKAVEFQENPELAGKGDFFLCLERQLK 
LRVCRISRRIHPDSYPWGLSGDTALDDCESRHVSKAVEFQESPELAGKGGFFLCLARQLK 
LRVRMLKKIIHPDPFPAGFLADNNREDAPSRKDSKAVEFQANPDQAGKTGSYIGFGRFLK 
LRARMLKKIIHPDPFPAGFLADNNREDRNSRKDSKAVEFQASPDLAGKTGSYIGFGRFLK 
LRARMLKKIIHPDPFPAGFLADNNREDPNSRKDSKAVEFQASPDLAGKTGSYIGFGRFLK 
LRVPMWKKSIHPDPLPAGFLADDNREDLVSRKVGKAVEFQENPELAGKGGPYIELGRYLK 
LRVPMWKKSIHPDPFPAGFLADDHREDLASRKAGKAVEFQENPELAGKGSPYITLGRFLK 
LRIMSLRRGNHSDTYQVGFFNSSLHEDAASRKVSKTVEAQEIPELAGKGGRSVKFRRLLK 
LRIMSLRAGNHSDTYQVGLFNSSVHEDTASRKVSKTVEAQEIPELAGKGGRSVKSSRLLK 

SVIREDGSGSLYGTKSTDDQDNLQFYVRGYKTKSEVCLLAPNGVLATWVFMNHFFFLLVP 
SVIKKDPSGSLYGTKSYKDQDNLQFYVRGYKTRSEVRLLAPNGVLDTWVFMYHFFFLLIP 
SVIKEDRGLSLYGAKPPKDQDNLQVYVRSYKTSSEVSLLTPPEVLSTWILMQHFLFLLIR 
SVIKEDRGLSLYGAKPPGDQDQLQVYVRGYKTSSEVKLLTPSEVLSTWIFMSHFLFLLIR 
SVIKEDRGLSLYGAKPPKDQDQLQVYVRGYKTTSEVNLLTPSEVLSTWIFMSHFLFLLIR 
SVIKEDRELSLYGAKTPKDQDQLQVYVRGYNTSSEVGLLTPSEVLNTWIFMLHFIFLLIH 
SVIKKDKSLSLYGSKSIRDQDTLQVYVRGYKTGSEVFLLNPNEVLSTWVFMRHFFFLLIR 
SVIKKDKSLSLYGSKSIRDQDTLQVYVRGYKTRSEVFLLNPNEVLSTWVFMRHFFFLLIR 
SVIKHEKSLSSYGAKNGEDEDALQVYVRGYKTDSEVHLLRPDEVGSTWSFMRHFLFLLVS 
SVIKHEKSLSLCGAKNGENQDRLQVYVRGHKTATEVHLLAPNEVGSTWFFMRHFLFLLVS 
SVIKHEKSLSLYGAKNGENQDRLQVYVRGYKTNTEVHLLAPNEVGSTWFFMRHFQFLLVS 
SVIKEDQTLNLYGYKTGSDQDCLQLHVRGYKTESEVWLLAPEEVSTTWIFMKHVLFLLIS 
SVIKKDQNLGLSGSKNKDDQDNLQIHVRGYKTEREVFLLTPNEVWTMWIFMKHVLFLLIM 
SVIKEDQNLSLVGAKSTGDQDTLQRHVRRYNTQLEVGLLIPNEVITTWVFMKHVSFLLHR 
SVIKDDANLSLYSAKSAGDQDTLQVPVRGYKTPSEVHLLVPNDVISTWTFMAHVVFLLSR 
SVIKDDTNLSLYSAKSYGDQDTLQIPVRGYKTPSEVYLLAPNEVITTWTFMAHIIFLLRR 
SVIKEDSNLNLYGAKNAGAQDTLQMPVRGYKTQNEVWLLTPNDVWTTWAYMKHVVFFLSR 
SVIKEDSNLNLYGAKDAGAQDTLQVPVRGYKTQNEVWLLTPNDVWTTWAFVKHVVFFLSR 
SVIKEDSNLNLYGAKDGGAQDTLQVPVRGYKTQNEVWLLTPNDVWTTWAYVQHVVFFLSR 
SVIKEDSGLNMYGAKLTGDQDNLQVPVRGYKTQNEVWLLTPNDVWTRWTFMKHVVFLLSR 
SVIKEDSGLNMYGAKLTGDQDNLQVPVRGYKTQNEVWLLTPNDVWTRWTFMKHVVFLLSR 
SVIKENPNLSLYGAKCVGDQDKQQHHVRGNETKSEVLLLAPNEVNATWLQLRHVKFLLHI 
SVIKDVPILAPHGSKQYEDQDILQFKVRGYNTKGEVALLVPNEVDSAWLLMTHLGFTLIR 
AVIKESAELSHYWAKNTNNNDQFQLHVRGMKTENEVGLLTPNEVDSTWLIMQHVYFLLVG 
AVIKESAELSHYWAKNTNNNDQFQLHVRGMKTENEVGLLTPNEVDSTWLIMQHVYFLLVG 
AVIKESAELSHYWAKNTNNNDQFQLHVRGMETENEVGLLTPNEVNSTWLIMQHVYFLLVG 
AVIKESAELSHYWAKNTNNNDQFQLHVRGMETTNEVELLSPNEVNSTWLIMQHVYFLLVG 
AVIKDDADLYHYGAKNATDNDQFQLHVRGMETKNEVGLLTPNEVPSTWVIMEHVYFLLVG 
SVIKDDDILSYYGEKPGDDNDQLQLAVRGMKTVNEVALLIPNEVKSTWLFMAHIVMLLMR 
SVITDKDELSYYGYKTTDDNDNLQPDVREMKTNSEVQLLTPNEVNSTWLFMEHVTVLLVS 
SVIKAKQDLPYYGDKIDDDNDNLQLFVRGMKIKGEVRLLRPNEVDGTWSYIEHVIFLLAK 
SVIKEDSGLSEYGEKSGNDNDKLQLHVRGMKTSSEVELLTPNEVLSTWSFMDHVYFLLIR 
SVIKEDPGLSHYGRKSDTDNDVLQLHVRGMKTASEVELAIPNEVLSTWSFMEHVYFLLIR 
SVIKSDTSLALYGSKTMDDQDILQLVVRGYLAKSEVALLSPNEVASTWVFMQHKIFLLIP 
SVIKSDTNLALYGSKTMDDQDVLQLVVRGYLAQSEVVLLSPNEVNSTWVFMQHKMFLLIP 
SVIKSDTNLALYGSKTMDDQDVLQLVVRGYLAQSEVALLSPNEVTSTWVFMQHKMFLLIP 
SVIKTDHPLALYGSKNFDDQDALQLVVRGYRAQIEVPLLAPKEVASTWVFMEHKTFLLIH 
SVIKTDHSLALYGSKSSDDQDALQLVVRGYQANSEVALLAPKEVASTWVFMQHKGFLLIQ 
SVIKSDVTLALIGGKIYDDQDLLQLLVRGYRTEPEVMLLPPNEVPSTWVFMGHVGALLIQ 
SVIKSSVTLALIGGKIYDDQDLLQLMVRGYRTEPEVILLPPNEVSLTWVAMGHVLALLIQ 

PPAAASAAIWDTSRAICDKQCMAAARTSPDNESLPEAPASGECAGAASGVPLNLVESSLP 
PTAAASAAVWDTSRPVCDKDCMAAARTSPDNQSLAEAPAKGECAGAVSGVPLNLVESSLP 
PIAAASAALWDTTRTICDKRCLAAARTTSNNESLAEGPAPGQAAGATSGVPLNLVESSFP 
PVAAASAALWDTSRTICDKQCLAAARTTSNNESLAERLAPGEAAGATSGVPLNLVESSLP 
PIAAASAALWDTKRSICDKQCLSAARTTSNNESLAERLAAGEAAGATSGVPLNLVESSFP 
PGAAASAAVWDTTRLVCNKQCLKAARTTPADESLAERSAFGEPAGAASGVTLNLVESSCP 
PAAAASAAVWDTNRDMVNKHCLPAARTRPNNESLAERRARSEMAGAGSGVPLNLVESSLP 
PAAAASAAVWDTNRDIVNKHCLPAARTRPNNESLAERRARSEMAGAGSGVPLNLVESSLP 
TVAATRATVWDTTRCLCDKQCMANARTTPNNESLAEGHAPAEQAGAASGVPPNLVESSLP 
TSAATRATIWDTTRTICDKNCMANARTTPNNESLHESKAPAEVAGAASGVPPNLVESSLP 
TVAATRATVWDTARTICDKKCMANARTTPNSESLPEGQATAEVAGAASGVPPNLVESSLP 
PHAAAAAGVWDTVRPAGAKHCMVAARTAPTHESLQERPAKSEIAGPGSGVPPNLLESSCP 
PQTAAAAGVWDTSRPTCDKHCMVAARTAPNEQGLAERLAQKECAGADTGVPPNLVESSHP 
PSAGSAAERWDSVRYVCDKHCMSAARTTGNKEALGDSTAAPETAGAGSGVPPNLPESSVP 
PRAAAAKTCWDSIRQTCDKQCMAAARTTPNRENLGERSVQGETAGTTSGVPPNLTESSCP 
PKAVAAATCWDSIRQTCEKQCMTAARTTPNRDNLGERPALGETAGTFSGVPPNLTESSCP 
PTAAAAAARWDSVRQTCDKQCMNAARTTPNKENLGERYATGETAGAVSGVPPNLAESSNP 
PTAAAAAARWDSVRQDCDKQCMTAARTTPNKENLGEGYALGQTAGAVSGVPPNLAESSNP 
PAAAAAAARWDSVRQSCVKPCMTAARTTPNKENLGEGYATGQTAGAVSGVPPNLAESSNP 
PRAAAAASRWDSMRQTCDKQCMTAARTTPNRENLGERPAAGESAGTVSGVPPNLTESSGP 
PRAAAAASRWDSMRQTCDKQCMTAARTTPNRENLGERPAAGESAGTVSGVPPNLTESSGP 
SEAAAAAAAWDSVRNTCKKDCMAAARTTPRRENLAEGLAYGDEAGAQSGVPSNLVESSCP 
SEASASAAVWDTIRKIHDKKCMEAARSTPNRKSLSEDTPPLEAAGAEGGVPKNLIESSLP 
PAAAASAAIWDTVRAICKKQCMVSARTTPAPESLAELAADQDIAGKISSVPQNLAESSKP 
PTAAASAAIWDTVRPICKKQCMVSARTTPALESLAELAADQDVAGKMSSVPQNLAESSKP 
PCAAASAAIWDTVRPICAKQCMVSARTTPSPESLAELAADQDIAGKMSSVPQNLAESSKP 
PSAAASAAIWDTVRAICRKHCMVSARTTPSPESLAELAADQPIAGKDSSVPQNLAESSKP 
PSAAASAAVWDTVRPICRKQCMVSARTTPSPESLAEQHADGGLAGKMSSVPQNLSESSRP 
PDAAASAALWDTIRDICRKICMASARATPSRETLAELRASSDIAGKESSVPHNLLSSSCP 
PGAAASIAIWDTFRSVCDKRCMGNARTTPSRENLAEEYANPEPAGDESSVPYNLIESSIP 
PAAAARARIWDTVRSISEKHCMASARTTPSSESLAESGADSEVAGKGSSVPRNLVESSSP 
PTAAATANIWDTMRSICEKRCMASARTTPSRDSLAEELADQGFAGKASSVPHNLVESSNP 
PSAAASAAIWDTVRAICEKRCMASARTTPSGDSLAEEQADQELAGKGSSVPHNLVESSNP 
PMAAASAAVWDTPRNTCTKGCMETARMTPSAESLAVSYAMEDLAGRSSSVPDNLDESSQP 
PVAAASAAVWDTPRTTCTKGCMETARTTPSAESLAVTYAMEDLAGRKSSVPHNLDESSDP 
PMAAASAAVWDTPRATCTKGCMETARTTPSAESLAVTYAMEDLAGRKSSVPHNLDESSDP 
PDAAASAAQWDTPRITCTKKCMEAARTTPSAESLAVLHAGEDFAGRQSSVPHNLVESSDP 
PEAAASAAQWDTPRMTCTKPCMKAARTTPNLESLGVLQAGKDLAGLQSSVPHNLVESSDP 
LYAAASAAIWDTIRLICAKPCMAADRTTPSAQPLAIKHAKGNIAGKTSSVPHNLVESDAP 
LNAAASAAVWDTIRPICSKSCMAADRTTPSAQPLAIKHATGDVAGKTSSVPHNLVESDGP 

GAQETSHFMEETGPKNAGLVDVWGA 
GAQEKSHFLEETKPKNAGLQSRWGA 
GAQDKTHFFEETDKKNAGFGPVWAG 
GAQDKMHFFEETDKKNAGFGSVWAG 
GAQDKTHFFEETDKKNAGFGSVWAG 
GAQNMTHFVEETEKKNAGMGATWAG 
GAQEKTHFCEETDKKDAGLEKSWEG 
GAQEKTHFCEETDNKDAGLEKSWEG 
GAQEKTHFADETDKKNAGTKSGWGE 
GAQEKTHFAEETNRKNAGTKGGWGG 
GAQEKTHFAEETNKKNAGTKGGWGG 
GAQEKTHFREETIRKNGGLSAVWGG 
GAQEKTRFKEETPRKNGGITAGRGG 
GSQEKTHFPEETPKNNGGLGTMWGG 
GSQENTHFCEETARRNGGKASMWGG 
GSQENTHFWEETSTRNGGNPSTWRG 
GSQENTHFREETTTKNGGFGGVWAG 
GSQENTHFGEETTTKNGGFGTIWAG 
GSQQNTHFGEETTTKNGGFGTIWAG 
GSQEATHFLEETSTKNGGPSQMWGG 
GSQEATHFLEETSTKNGGPSQMWGG 
GAQDKTHFYEETQHKNGGIEWNWDG 
GAQETAHFLEETGEKPGGSGNASGP 
GAQQRSHFSEETQSKNGGAPSDWGG 
GAQQRSHFSEETQSKNGGAPPDWGG 
GAQQRNHFREETASKNGGAPPDWGG 
GAQQRSHFSEETASKNGGAPPDWGG 
GAQQKNHFREETTNKNGGASADWGG 
GAQQRSHFFVETASKNGGFNVLWDG 
GAQEKSHLLEETGEKNGGATNAWRL 
GAQPRSHVFEETAEKNGGGAIAWAG 
GAQLRYHFSEETSQKNGGIEGGWGG 
GAQQRYHFTQETAQKNGGIHDNWGG 
GAQDRSHFQKETADKNGGSGGDWGG 
GAQDRSHFLKETANKNGGSGSNWGG 
GAQDRSHFLKETTNKNGGSGSNWGG 
GAQDKTHFLKETTEKDGGGGMDWAG 
GAQDRTHFLKETTEKDGGIGIDWAG 
GAQDKLHFNEETARKNGGILVAWGG 
GAQDKMHFNEETAAKNGGIGVGWGG 
