# Supplementary material for: Detecting lateral gene transfers by statistical reconciliation of phylogenetic forests
Source: BMC Bioinformatics. 2010 Jun 15;11:324. doi: 10.1186/1471-2105-11-324 (PMC2905365; doi:10.1186/1471-2105-11-324)
Supplement: Additional file 1 — The 330 simulated alignments and corresponding gene trees (true and ML) along with the 40-taxa reference species tree. [file 1471-2105-11-324-S1.ZIP › simulated_dataset_prunier/seqdata132.fas.phy_tf.tree]

((((((AGTUM1:0.13104861,SIMEL1:0.14651772)99.956518:0.16426253,((BABAC1:0.018605205,(BAHEN1:0.032253774,BAQUI1:0.039199142)98.505616:0.055443543)100:0.20413441,(BRABO1:0,BRSUI1:0)100:0.13146381)80.069447:0.05323509)100:0.24253235,RHRUB1:0.38629727)88.350779:0.070497512,CAPEL1:0.64031036)85.483015:0.064001078,(GLOXY1:0.22592344,GRBET1:0.31866282)99.698234:0.1553679)94.982427:0.10717599,(((((ANMAR1:0.079102144,ANPHA1:0.11890029)98.385155:0.12694073,((EHCAN1:0.023256046,EHCHA1:0.0096474626)84.26367:0.037305283,EHRUM1:0.079615892)99.927288:0.16569621)99.514818:0.27914579,(WOEND1:0.083635848,WOLBA1:0.084798839)100:0.66598377)97.467065:0.21606135,((CACRE1:0.59496781,(RIBEL1:0.13353109,((RICON1:0.021890127,RIFEL1:0.059736657)84.037268:0.014409829,(RIPRO1:0.026099062,RITYP1:0.021426578)95.631987:0.031025487)98.539799:0.11845803)100:0.34130898)66.872984:0.095270904,((HYNEP1:0.5055999,MAMAR1:0.46571847)68.719077:0.054774182,(MELOT1:0.12422296,MESOR1:0.11964686)99.000233:0.16448088)68.01523:0.065272875)100:0.2659072)69.031936:0.056341714,JANNA1:1.2092056)89.890206:0.11063589,((BRJAP1:0.13414152,(NIHAM1:0.049517577,RHPAL1:0.058117408)79.439133:0.039982335)100:0.38029335,((MAMAG1:0.15657218,RHSPH1:0.14411528)100:0.3310938,((PADEN1:0.27233025,(RODEN1:0.11486956,(SILIC1:0.07103477,SIPOM1:0.070565643)57.383448:0.010404489)69.4529:0.029270407)100:0.20975282,(RHETL1:0.026442024,RHLEG1:0.010170252)100:0.30114237)75.965357:0.043629688)77.527243:0.04045968)99.767655:0.20446854);
