# Supplementary material for: Detecting lateral gene transfers by statistical reconciliation of phylogenetic forests
Source: BMC Bioinformatics. 2010 Jun 15;11:324. doi: 10.1186/1471-2105-11-324 (PMC2905365; doi:10.1186/1471-2105-11-324)
Supplement: Additional file 1 — The 330 simulated alignments and corresponding gene trees (true and ML) along with the 40-taxa reference species tree. [file 1471-2105-11-324-S1.ZIP › simulated_dataset_prunier/seqdata133.fas.phy]

40	337
GLOXY1      EHNVQTSIHSPQSARGDWEYEAKHVARTTVSVRYKFVSVYITDKAGIDLTLKKASPRVGL 
GRBET1      QYNIQTIIKTAQSVRLDWEFESKHVARTNVSLKYKPVLVYITDKAGVTLTLKKAFPNVGL 
RHRUB1      QYNIQAVIETRQAVRWGWEFERPHVARTTVEVTYKTVDVYITDKAGIGITVKAAMPRVGL 
MELOT1      HYNIQTVIEIAQAARLIWEFESPHVARTTVDIIYKAVDVYITDKAGIGVTVKSAMPRVGL 
MAMAG1      QLNIQTVIVATQAIRLDWEYKSQHVARTTVSATYKKVTVYIVDKAGTGTTLKKATPRVGL 
SILIC1      SYNIQTIIQTRQAIRVEWEFGCNHVARTTVSVVYKAVDVYITDKAGVDVTLKEACPKVGL 
JANNA1      QYNIQTVIQAKDAIRVKWEYGSNHAAGATVLVMYKEVDVYINDKAGVGNTLKEALPRVGL 
RODEN1      QYNIQTVIQTQDAIRIKWEYGSNHAARATVLMMYKGVDVYITDKAGVGSTLKDAMPRVGL 
SIPOM1      QYNCQTTIQALDAIRKKWEYGSNQAARATVLVMYKGVDTYITDKAGVGNTLKEAMPRVGL 
BRJAP1      QYNIQTIIESTQAMRTKWEYGSHHVARTTVSDLYKGVDVYITDKAGLELTIKEAMPRVGV 
RHPAL1      QYNIQTIIESSQAIRTKWEYGSYHVARTTVSDLYKSVDVYITYKAGLELTIKEAMPRVGL 
NIHAM1      QYNIQTIIESSQAIRTKWEYGSYHVARTTVSDLYKGVDVYITDKAGLELTIKEAMPRVGL 
SIMEL1      TYNIQTVIEPSQAIRLEWEYGSHHVARTIIQALYKAVDVYITDKAGVDLTLKDAIPRVGL 
AGTUM1      TYNIQTVIEARQAIRLSWEYGSQHVARTTISALYKAVDVYITDKAGKDLTLKEAVPRVGL 
RHETL1      TYNIQTVIEAAQAIRLEWEYGSHHVARTTISALYKAVDVYITDKAGVDLTLKEAVPRVGL 
RHLEG1      TYNIQTVIEAAQAIRLEWEYGSHHVARTTISALYKAVDVYITDKAGVDLTLKEAVPRVGL 
MESOR1      QYNVQTVIEISQADRLKWEYGSHHLARTTVSILYKAVDVYITDKAKVDLTLKDAMPKVGL 
BABAC1      QYNIQTVIEVSQAIRAKWEYGPHHVARTTVSTLYKEVDVYITDKAGVDLTLKEAMPRVGL 
BRSUI1      EQNIQVAIEVSQAIRLKWEYGSCHVAHTTVSVFYKPVDVYITDKAGIALTLKEAMPRVGL 
BRABO1      EQNIQVAIEVSQAIRLKWEYGSCHVAHTTVSVFYKPVDVYITDKAGIALTLKEAMPRVGL 
RHSPH1      QYNIQTIIDPFQAIRICWEFGSDHVARTTVNVLYKLVDVYILNKAGAPLTLKEAMPRVGL 
CAPEL1      QYNIQPVIEGIQAIRLLWEYGSENIARTTVNAIYKTVDVYITDKAVAAYTLKDAMPLVGL 
CACRE1      QFNIQTVIETGNALRLKWEFGCRHVARATVSILYKQVDVYITDKSGVLLTLKEALPRVGL 
HYNEP1      QYNIQTMFETEQTIRGAGEYGSKHVARTTVGIYYKKVDVYITDKGGVTLTLKDAMPRVGL 
PADEN1      QYNIQTMFETEQAVRGAWEYASTHVARLTVGILYKSVHVYISDKGGVTLTLKDAMPRVGL 
MAMAR1      QYNIQTVIETEQATRMAWEYGTRHIARSTVSIVYKAVGVYITDKAGVSLTIKDTMPRVGL 
BAHEN1      QYNIQYVIETEQATRVPWEYGTRHIARATVSIMYKTVDVYITDKSGVSLTIKETIPRVGL 
BAQUI1      QYNIQYVIENEQATRVPWEYGTRHIARTTVGIMYKTVDVYITDKSGASLTIKETIPRVGL 
RIBEL1      QYNIQAIIVPAQAVRIKWEYGSLHVARMVVGIPYKIVDVYITDKAGDEFTLKDALPRVGL 
RIPRO1      QYNIQTIIEPAQPVRIKWEYGSNHVARMTVSIAYKTVDVYITDKAGEEFTGKDAMPRVGL 
RITYP1      QYNIQTIIEPAQPVRIKWEYGSEHVARMTVSIAYKTVDVYITDKAGEEFTGKDAMPRVGL 
RICON1      QYNIQTIIEPAQPVRIKWEYGSNHVARMTVSINYKPVDVYISDKAGEEFTRKDAMPRVGL 
RIFEL1      QYNIQTIIEPAQPVRIEWEYGSNHVARMTVSISYKPVDVYISEKAGEEFTSKDAMPRVGL 
EHRUM1      QNNIQTFIEMVKLMRLQWEYGSEHVARSTVTILYKIVDVYITDKAGVNLTLKYSMPRVGF 
ANMAR1      QYNIQTMIEVVKAVRMQWEYGSDHVARSTVSIIYKIVDVYITDKAGAGITLKYSMPRVGF 
ANPHA1      QYNIQIMIEVLKAIRIQWEIGSNHAARSTVSRIYKVVDVYITDKAGVSITLKYNMPRVGY 
EHCAN1      QYNIQTMIEAVPAIRIHWEYGSDHVARSTVSVLYKIVDVYITDKAAVSITLKYSMPRVGF 
EHCHA1      QYNIQTMIEGVPAIRIHWEYGSDHVARSTVSILYKIVDVYITDKAAVSITLKYSMPRVGF 
WOLBA1      QYNIQTLIEAMKAIRLHWEWGSDHVARSTVFVMYKLVDVYITNKTGIDMTLKFSIPKVGY 
WOEND1      QYNIQTMIEAMKAIRLHWEWGSNHVARSTVFVAYKIVDVYITDKTGIDMTLKFSIPRVGY 

EGLGTSSEGTENVTFMKMLLTESGAWPYTSLQKLIGVNQPIGTIVDHGMNTSKGTVRVAS 
NGLGTSSTGTENVTFMKMLLTRNGAWPHASLQKLIGVDQPIGKIVLYGLYTGLGSVRAAG 
RGLGTSSTETENVTFMKMLLTVSGAWPHASLQKLIGNVQPIGKIVDIGLYTSAGEVRDAE 
RGLGTSSTETENVTFMKMLLTSSGAWPHASLQKLIGVRQPIGKVVDAGMYTSTGEVRDAD 
VKLGTSSALTENVTFMKMLVTGAGAWPHASLQKLIGLLQPIGKIVDPGLYTSAGEFRNAT 
KQLGTSSTKTENVTLMKMLLTVSGAWPVASLTKLIGVSQPVGKIVDTGMYTSLGSVRNAG 
AAYGTSSTGTENVTLMKMLITEAGAWPHASLEKLIGTGQPVGKIVDSGMYTSIGSVREAG 
TGYGTSSAGTENVTLMKMLITETGAWPHASLEKLIGAIQPTGKIVDSGMYTSVGSVRNAG 
GAYGTSSTGTENVTLMKMLITETGAWPHASLEKLIGAVQPVGKIVDSGMYTSAGSVRDAG 
GSLGPSSTVTENVTIMKMLLTQSGAWPHASLEKLIGVVHPSGKIVDAGMYTSVCSVRLAQ 
RALGTSSNSTENVTLMKMLLTKSGAWPHASLEKLIGVTHPTGKIVDAGMYTSVCSVRLAQ 
RTLGTSSNATENVTLMKTLLTGSGAWPFASLEKLIGVAHPTGKIVDAGMYTSVCSVRLAQ 
GGLGTSSTGTENVTLMKMLLTESGAWPNASLEKLIGVSQPTGKIVDAGMFTSVGTVRDQG 
GALGTSSAGTENVTLMKMLLTESGAWPHASLEKLIGVEQPTGKIVDPGMFTSIGSVRQQG 
GALGTSSTGTENVTLMKMLLTESGAWPHASLEKLIGVIQPTGKIVDPGMFTSIGSVRDQG 
GALGTSSTGTENVTIMKMLLTESGAWPHASLEKLIGVIQPTGKIVDTGMFTSIGSVRDQG 
RVLGTSSNGTENVTMMKMLLTESGAWPHASLDKLIGVIQPTGKIVDAGLFTSIGVVRDQD 
RALGTSSTGTENVTLMKMLLTESGAWPHASLEKLIGVVQPTGKIVDAGMCTSIGAVRDQG 
RALGTSATGTENVTLMKMLLTESGAWPHASLQKLIGVIQPTGKIVDTGMFTSIGPVRDQG 
RALGTSATGTENVTLMKMLLTESGAWPHASLQKLIGVIQPTGKIVDTGMFTSIGPVRDQG 
RSLGTSPGCTENVTLMKMLLTGSGAWPHASLDKLIGVRQPVGKIVDDGTYTSLGNVRDAG 
RGVGTSSVQTENVTFMKMLLTGTGAWPHASLDKLIGVTQPVNRIVDAGMYTSHGFVRKAF 
ATLGTSSTGTENVTYMKMLLTGSGAWPFASLDKLIGVTQPVGRIVDSGMYTAPGSVREAE 
ATLGTSSSGTENVTYMKMLLTKSGAWPFASLNKLIGVSQPVGRIVDGGLYAAPGAVRKAL 
ATLGTSSTATENVTYMKMLLTASGAWPFASLDKLIGESQPVGRIVDGGLYTAPGSVREAD 
PILGTSSTGTENVTYMKMLLTESGAWPFASLQKLIGVVQPVGRIVDGGMYTAPGCVREAF 
PILGTSSSGTENVTYMKMLLTESGAWPFASLDKLIGVVQPVGRIVDGGMYTACGCVRDAV 
PILGTSSSGTENVTYMKMLLTESGAWPFASLDKLIGVVQPVGRIVDGGMYTACGCVREAV 
AALGTSSESTENVTFMKMLLTDNGAWPHASLDKLIGTQLPIGAIVDAGDFTSRGSVREAQ 
APLGTSSQSTENVTFMKMLLTSNGAWPHASLDKLIGTKQPIGAIVDAGDFTSRGSVRDAE 
APLGTSSQSTENVTFMKMLLTSNGAWPHASLDKLIGTKQPIGAIVDAGDFTSRGSVRDAE 
APLGTSSQSTENVTFMKMLLTSKGAWPHASLDKLIGTRQPIGAIVDAGDFTSRGSVRQAD 
APLGTSSQSTENVTFMKMLLTTKGAWPHASLDKLIGTRQPIGAIVDAGDFTSRGSVRDAD 
TRSATQSDFTDNVTFMTMLVTEVGAWPHASLGKLIGIGLPIGKVVDGRDYTSRGSVRDAG 
TLSGTQSDLTENVTFMTMLLTDSGAWPHASLDKLIGIKLPIGRVVDTRDYTTRGSVRNAG 
TSSGTQSELTENVTFMTMLLTQSGAWPHASLGKLIGIKLPIGRVVDTRDYTSGGSVRNAN 
NRSGTQSDVTENVTFMTMLLTDSGAWPNASLGKLIGIRLPIGRVVDARDFTSRGSVRSAG 
TRTGTQSDVTENVTFMTMLLTDSGAWPNASLGKLIGIRLPIGRVVDARDFTSRGSVRSAK 
TRSGTQSASTENVTFMTMLITESGAWPHASLSKLIGIKLPIGRIVDIREYTSRGAVREAG 
TKYGTQSSSTENVTFMTMLITASGAWPHASLSKLIGIKLPIGRIVDLRDYTSRGSVREAG 

IPRSMCEVPMLSFLVRSQAKGRKGKEPERKDIRAAEATIPGAHIIDTEKDMYYQEMKIMV 
IPQSMAGVPFATFLCRSQAKARKGKEPARKDARAAEPTILGAHLMDTEEDMYYQDMKIML 
MPPSMENVPLATFLVRSQAKARRGKEPARKDQRAADPTIPNAHLADEEEEMYYLNMKIIM 
MPASMKSIPVPTFLIRSQAKARWGKEPTRKDRRAADPTIPGAHLADEEGEMYYLDMKIMM 
VPGAMNAIHPHTFLIRSQAEARDPKEPMRKDGRAADPKIPTAHLPADESSMYYQSMKTMM 
NPDSMSTVPEWTFLYRSQAKARLTKEPIRKVERAADPIIPGAHIMAEESDMYYQDMKIVV 
VPESMNEVPLTTFLRRSPAKARSGKEPFCKEVRAADPTIPGAHIMADEQDMYYNDMKIVI 
PPESMMSVPLTTFLRRSQAKARSGKEPFCKETRAADPTIPGAHIMAEEQDMYYHDMKIVI 
IPESMNKVPIMTFLRRSQAKARQGKEPFCKETRAADPTIPGAHVMAEEQDMYYHDMKILI 
IPESMAAIPFETFLVRSQAKARTGKEALRKEHRAAEPPIPGAHMMGEEEDMYYADMKMVV 
IPASMPGIPMSMFLVRSQAKAREGKEALRKEMRAAEPPIPKAHMMGEDEDMYYQDMKSVV 
IPESMPAIPISTFLVRSQAKAREGKEPLRKETRAAEPPIPGAHMMGEEEDMYYQDMKMVV 
IPKSMDAVPLATFLYRSQAKARVGKEPLRKDIRGAEPTIPGAHIMAEEQDMYYRDMKIVV 
IPKSMKTVPLATFLNRSQAKARVGKEPFRKEIRAAEPTIPGAHIMAEERDMYYRAMKIVV 
IPKSMEVVPRKTFLYRSQAKARVGKEPLRKDIRAAEPTIPGAHIMAEEQDMYYRDMKIVV 
IPKSMEVVPRKTFLYRSQAKARVGKEPLRKDIRAAEPTIPGAHIMAEEQDMYYRDMKIVV 
APASMPKVPLATFLKRSQAKARIKKEPSKKELRAAGPIIPGAHIMNEEQDMYYRDMKIVV 
IPKSMSGVPLGTFLYRSQAKARVGKEPNRKDMRAAEPTIPGAHIMAEEQDMYYRDMKIVV 
IPKSMSAVPLATFLYRSQAKARVGKEPNRKDMRAAEPTIPGAHIMAEERAMYYRDMKIVV 
IPKSMSAVPLATFLYRSQAKARVGKEPNRKDMRAAEPTIPGAHIMAEERAMYYRDMKIVV 
VPSMMAGVPIATFLHRSQAKARAGKEPAKKEDRAADPTIPVAHYMAQEQNMYYEDTKLVV 
VPESMPEVPTKTFLTRSQAKARIGKEPLMKVCRAADPNISGAHKMAVEKDMYYQELKCLV 
VPEFMKNVPVRSFLPRSQAGTRRGKELGSKTIRAADPSISFAHAMAQEKDMFYRDMKIMV 
VPSFMQPVPLGSWLHRSQAGARQGKELAVKVKRVAEANISGAHDMRQERDMYYQGMKVMV 
APNFMTQVPAGSWLYRSQAGSRQGKELAVKITRVAEPKISGAHTMRQERDMYYQDMKIMV 
VPDLMRKVPFRSFLFRSQAGARRSGELDVKTIRAADPGISSAHDMAQEKDMYYQPMKIMA 
VPELMRQVALKSFLLRSQAGARISKELNVKTIRGAAPGISSAHDMAQEKDMYYQPMKIMA 
VPDLMRQVPLKSFLLRSQAGARISKELNVKTIRGADPGISSAHDMAQEKDMYYQPMKIMA 
LPSSMHDIPFYTFLERSPARARQGKEPLMKIERAADPCIYGAHAINEESDMYYQDVKIAV 
LPDSMYEIPRYTFLLRSPARARAGKEPLMKIMRAADPCIYGAHGVAENSDMYYQDVKLAV 
LPDSMYEIPRYTFLLRSPARARAGKEPLMKIMRAADPCIYGAHGVAENSDMYYQDVKLAV 
LPDSMYEIPVYTFLPRSPARARERKEPLMKIMRAADPCIYGAHGVAEESDMYYQDVKLAV 
LPDSMYDIPFYTFLPRSPARARANKEPVMKIMRAADPCIYLAHGVAEETDMYYQDVKLAV 
LPISILLVGTQTFLIRSQAKARIGKESQMKNERAADPCISSAHTMSEEDDMYYRVLKIIV 
LPQSIAYVATHTFLFRSQAKARLKNEPILKEGRAADPCISTAHAMSGEGQMYYRDMKVIV 
WPQSITAVTTKTFLFRSQAKARLKKEPVLKDGRAADPCISTAHAMSDEKQMYYRDMKIIV 
LPQSIAYVATHTFLFRSQAKARFKKEPILKDGRAADPCISTAHAMSDEGQMYYRDMKIIV 
LPHSIAYIATMTFLFRSQAKARFKKEPILKDGRAADPCISTAHTMSDEGQMYYRDMKIIV 
NPSSINGVAPHTFLGRSQARAREGKEPFLKTNRAADPCISAAHPMSEESDMYYRGMKLVV 
NPYSIKGVAWHTFLGRSQAKARDGKESFMKVLRAADPCISAAHPMSEEGDMYYEGMKIVV 

LTADIVEAKLFKKLHMIVVCYYIKTMVLHLAPEKIAVYAVFGESDSRNPPAEIAQNVLPV 
LVAEIVEAKLFKNMHMIVVCYYIQMTMVHLGPEKIAVYAVLGEFDSKLPPNAIGQNVLPV 
LLTEIVEAKLFVHGHMVVVCYLIQMNLLHLGPEKVTVYSVLAEPDSDAPPAVICQNVLHV 
LLTEIVEAKLFVDGHMVVVCYLIQMNMLHLAPEKVAVYSVLAESDSVAPPTTITQNVLHV 
LLSDIVEVKLFKGGHMVVLCYLIQMGVLHLTPEKIAVYGVFAEGDSVFPFRVISQNVLHI 
LIAEIVEADLFKSGHMVNTCYFIQMQILHLCPEKIVVYAVLVEWDSGAPASLIQQNVLNC 
LYAEIVEAKLFKNSHMVHVCYYIQLKILHLSSEKLAVYAVIGEGESTAPVTHISQNVLDC 
LTAEIVEAKLFKNSHMVHPCYYIQLRVLHLSSEKLAVYAVLGEKESNAPICEISQNVLMY 
LSAEIVEAKLFKNSHMVHPCYYIQLRILHLSSEKLAVYAVIGEKESTAPVANISQNVLDC 
LLAEITEATLFKGGHMVNVCYLIEIEILHLNSEKAAVYAVLAELDSPAPPKVIPQNVLDC 
LMATITEASLFKGGHMVNTCYLIECDMLHLSSEKVAVYAVLAEYDSSAPSKLISQNVLDC 
LLAEITEASLFQGGHMVNVCYLIEMDILHLSTEKMAVYAVSAENDSSAPSKLIGQNVLDC 
LISEIVEASLFRDGHMVNTCYFIQMKMLHLSAEKIAVYPVLAERDSRAPNPLIPQNVLDC 
LIAEIVEASLFKDGHMVNTCYFIQMRMLHLSAEKVAVYPVLAEKDSHAPSPLIPQNVLDC 
LIAEIVEAGLFKDSHMVNTCYFIQMKMLHLSAEKVAVYPVLAERDSHAPSPLIPQNVLDC 
LIAEIVEAGLFKDSHMVNTCYFIQMKMLHLSAEKVAVYPVLAERDSHAPSPLIPQNVLDC 
LIAEIVEAPLFNNGHMVNTWYFIQMTILHLSAEKSAVYPVLAEQDSPAPSPLISQNVLNC 
LIAEIVEASLFNNGHMVKTCYFIQMRILHLSAEKVAVYPVLAERDSHAPSSLISQNVLDC 
LIAEIVEASIFNNGHMVNTFYFIQMKILHLSAEKIAVYPVLSELDSHAPSQLISQNVLDC 
LIAEIVEASIFNNGHMVNTFYFIQMKILHLSAEKIAVYPVLSERDSHAPSQLISQNVLDC 
LIAKIVEAKLFRVAHMVNVCYYIQIMLLHLLQEKKAVYAVLGESNSAAPDLAISQNVLDC 
LLTEIVEARLFNSAYMVMVCYGCELSMLHLQPEKLVVYAVLGEADSPAPPLDITQNVLGV 
LTAEIVEARLFKGGHMVSVCYYIQMQMLHLSPDKTKVYAVVAEYGSPAPPNIISQNVLQV 
LLAEIVEAPLFKGGHMVAVCYYIQMLMLHLHPDKVVVYAVMGEFDSPAPPKKISQNVLDV 
LVAEIVEAPLFKGAHMASVCYYIQMLMLHLPPDKVVVYAVMGEIDSPAPPGQISQNVLDV 
LKAEIVEARLFKSCHMVAVCYYIQVAMLHLSPDKVAVYAVVTEYDSPAPSNPICQNVLDA 
LKAEIVEARLFKSGHMVTVCYYIQVAMLHLAGDKLAVYTVITEYDSPAPATPIRQNVLDL 
LKAEIVEARLFKSGHMVTVCYYIQVAMLHLAGDKLAVYAVITEYDSPAPPTSIRQNVLDA 
LTAETVEAKLFKSDHMMTVCFIIEAYLLHLSGEKNAVYAVIGEFDSQAPPLEIGQNALDV 
LVAETVEAKLFKSDHMVSGCFIIEIFMLHLRSEKSAVYAVQGEYDSQAPPLDIGQNALDV 
LVAETVEAKLFKSDHMVSGCFIIEIFMLHLRSEKSAVYAVQGEYDSQAPPLDIGQNALDV 
LVAETVEAKLFKSEHMVTGCFIIEIYMLHLKSEKSAVYAVVGEFDSQAPPLDIGQNALDV 
LVAETVEAKLFKSEHMVTGCFIIEIYMLHLRSEKNAVYAVVGEYDSKAPPLEIGQNALDV 
LVSETVEAQLFKLSHMVMVCYYIRMSMLHLVTEKQIVYAVLGEVDSTAPKCDISQNVLDV 
LVAEIVEAKLFRFNHMVVVCYYIRMGMLHLLTEKYIVYAVLGEYDSSAPKCNISQNVLDV 
LLAEIVEAKLFKFNHMVVVCYYVKMGMLHLVTEKSIVYAVLVEYDSTAPKCNISQNVLDI 
LIAEIVEAKLFKFNHMVVVCYYIRMNMLHLLTEKYIVYAVLGDYDSFAPKCNIPQNVLDV 
LIAEIVEAKLFKFNHMVVVCYYIRMNMLHLLTEKYIVYAVLGDYDSYAPKDNIPQNVLDV 
LLAEIVEAKLFKFNHMVVICYYIKPVMLHLVPEKYIVYAVLDEYDSKAPKSQISQNVLDV 
LLAEIVEAKLFEFNHMVVICYYIKPVMLHLHPEKYIVYAVLGEYDSKAPKAQISQNVLDV 

KAPPAADDLLILCVFQTKVRPFVADINKVRYTLLSMNDQSSLVNLNVGMLLVEKAKVFST 
KAPPVTVDLLVLCSFQTRAKKYDADIARVKYKLPSLDDQHSLMKPNVGVLSGEKAKVFSV 
KTPPITLDLLTLREFQAKAACYAANISGVKYQLASFRDQGSLIKLNVGVLRGEKAKTFRV 
KVPPITIDLLVLRPFQTKAARYVADICKVKYKLDSLGDQGSLIKLNVGVLQGEKAKTFSV 
KAPPATYDLLILGDFQTKIASYMADINAVKYKASNLLDQDSLLSFNVGNLKGEKPKLFSV 
KVPPSTLDLLQLTEFQTKAEHYMADITNVKYNLPSLWDQGSLAIMDVGIRRGEKAKVISV 
KRPEATIDLLSLNEFQTKEADYNADIVNVDYGPTSQWAQASLPELNVGILRAEKVQVFSV 
KRPEATVDLLSFNEFQTKEANYSAEIINVEYGPPSQWAQASLSEMNVGIMRPEKVQVFSV 
KRPEATVDLLSFSGFQTKEAGYSADIVDVEYGANSQGAQTSLTSINVGILLKEKVQVFSV 
KLPPATLDLLILGEFQTKEANYIADIGNVQYELSSIRDQGSLIKFNVGLLAEEKAQVFSV 
KLPPATIDLLILGEFQTKAANYVADIENVQYELPSIFDQASLIKFNVGLLADEKAQVFSV 
KLPPATIDLLILGEFQTKAANYMADIEAVQYELPSVWDQASLMKFNVGLLADEKAQVFSV 
KTPPPTINLLLLGGFQTKGGKFVADIDSVLYKLSSEWDQSSLLKLTVCSLCDEKAQVFSV 
KTPPATINLLSLGGFQTKVADFCADIDKVQYKLSSEGDQSSLLKATVCILCDEKAQVFSV 
KTPPATINLLSLGGFQTKAAAFCADIDKVHYKLSSEGDQSSLLKLTVCILCDEKAQVYSV 
KTPPATINLLSLGGFQTKAAAFCADIDKVHYKLSSEGDQSSLLKLTVCILCDEKAQVYSV 
KIPPATMNLLNLGGFQTKAAQHCADINKVQYTLVSDWDQDSLLKLTVGTLCEEKAQVFSV 
KIPPATINLLSLDGFQTKAANFCADITKVRYKLPSESDQGSLLRLTVGILCDEKAQVFSV 
KIPPATVNLLRLGGFQTKAAIFCADINKVQYQLPSKWDQGSLLKLTVGYLNDEKAQVFSV 
KIPPATVNLLRLGGFQTKAAIFCADINKVQYQLPSKWDQGSLLKLTVGYLNDEKAQVFSV 
KVPPSQLDLLMLAAFQTKEAQYVANIGAVKYSLPGLWEQESLTKTNVAVCTSEKAKIYSV 
KAPQFNYDLLELREFQTQKGSYRADIARVAYDLASCLEQGSLLNLNVGLLVGEKEQVFSV 
KIPPAKIDLLGLGDFQTQSGDYEADIWLVSYRLGGRLDEGTLLRLNVGHLFSEKEQAFTV 
KIQPAKPDLLFLSEFQTQSGDYEAEIKRVTYRMGGQLDQSTLLKLGVGDLLSEKEQVFTV 
KLPPAKHDLLDLDEFQTQSGEYEAEIKRVPYRMGGQLDQITLLKLGVGTLFSEKEQVFTV 
KIPPAKHDLLELNEFQTQSGEYEANIKLVPYRMGGQVDQYTLGKLNVGRLPKEKEQVFTV 
KIPPCKFDLLELPEFQTQSGVYEANIKLVPYRMRGHIDQYTLERLNVGRLPKEKEQVFTV 
KIPPCKFDLLELPEFQTQSGVYEANIRLVPYRMRGHIDQYTLGRLNVGRLPKEKEQVFTV 
KLPLSSLDLLGLDEFQVEDAEYMADIQGVIYSIMSFCDQGSLMKPDVGMLQVEKAKVFTV 
KLPLTTLDLLGLEEFQVEDADYMADIEGVIYPIMSFCDQRSLIKPDVGILEGEKAKVFTV 
KLPLTTLDLLGLEEFQVEDADYMADIEGVIYPIMSFCDQRSLVKPDVGILEGEKAKVFTV 
KLPLTTLDLLGLLEFQVEDAEYMADIEGVIYPIMSFCDQASLVKPDVGILKGEKAKVFTV 
KLPLTTLDLLNLLEFQVEDAEYMADIEGVIYPIMSLCDQGSLVKPDVGILEGEKAKVFTV 
KTPPRAPDLLSLQEFQTKDGIYCADIHQVNYKGPTEIDQGSLTKVNVGDLYGEKAKVFTV 
KTPPANADLLDLEEFQTKDGDYLADIAQVSYRGPTVPDQGSLPKANVGELYGEKAKVFTV 
KTPPASADLLGLDEFQTKSGAYVADILEVSYIGPTMPDQGSLAKTNVGDLFGEKAKVFTV 
KIPPASADLLELDEFQTKDGEYLADILNVSYRGPTVKDQGSLTKINVGEIYGEKAKVFTV 
KIPPASGDLLDLDEFQTKDGDYLADILNVSYRGPTVKDQGSLTKINVGDIYGEKAKVFTV 
KTPSESLDLLLLAEFQTKDSEYFADIIDVKYKGQSHSDQSSLPRVNVGDTFGEKAKVFTV 
KTPSESLDLLLLAEFQTKDSEYFADIIAVKYKGQSPSDQSSLPTINVGDTYGEKAKVFTV 

PIIPEMVNLVKVEPLLINGQALAEANVFVQIDRDVSY 
PIIAAVVNQTRVEPLHINGQALAEANAFVQIDEDMSY 
PIIADILNTFRVEPLFCNGQALSEANVVIPIDQDIAY 
PIALDIVNTFRVEPLFANGQAAPEANVVVPIDQDIAY 
PITAKIINNFRFTPLVLNGQALSEANVIGPLDQDMAY 
PISVKRVNTFRVQPLALDGQAIGENNVVVRIDEDMTY 
PIIVNIINTLRVDPLCNDGQASTEANVLVKIDQDMTY 
PIIVNIANTKRIDPLCTDGQAGTEANVLVKIDQDMTY 
PIIVNIVNQFRADPLCTDGQADTEANVLMKIDQDMAY 
PITVDVVNALRSEPLCCDGQALDEANVIVKIDKDIDY 
PIIVDVVNAMRSEPLSCDGQALDEANVIVKIDKDIAY 
PIIVDVLNAIRGEPLFCDGQALDEANVIVKIDKDIAY 
PIIVSIVNATRVEPVCVDGQAASEANVVVKIDQDMTY 
PIIVSIVNSLRVEPLCVDGQAASEANVVIEIDQDMTY 
PIIVSIVNSLRVEPLCVDGQAASEANVLIKIDQDMTY 
PIIVSIVNSLRVEPLCVDGQAASEANVVIKIDQDMTY 
PIIVSIVNSLRVEPLHIDGQGRAEANVIIRIDQDMTY 
PIIVSIVNSLRVEPLCVDGQAAREANVVIKIDKDMTY 
PIIVSIVNSLRVEPLAVDGQAESEANVVIKIDKDMTY 
PIIVSIVNSLRVEPLAVDGQAESEANVVIKIDKDMTY 
PIISDIVNTLQVDPLHADGQTLTEANVTIQIDVDVTY 
PIVANIINSPRVEPLPPNGQAVGEFNVVVNIDQDMEY 
PIIADYVNTLRAEPLPVNGQAFDEANVYARLDQDMEY 
PIITGYVNNSRFEPLLCNGQAIEEDNVYTRLDQGMEY 
PIIADYVNILRVEPLLCNGQAIEEANVYLRLDHDMEY 
PIICEYVNTLRVEPVSFNGQAKSEANVYMKLDQDIDY 
PIIAGYVNDLREEPVPFNGQATSEANVYMRLDQDIDY 
PIIAGCVNDLREEPVPFNGQATGEANVYMRLDQDIDY 
PIVHCIANTERTEPLCPNGQAEGEANTMAKIDQDMEY 
PIVHCIANTNRVEPLGENGQAPAEANTMAKIDQDMEY 
PIVHCIANTNRVEPLGENGQAPAEANTMAKIDQDMEY 
PIVHCIANTNRVEPLASNGQAPAEANTMAKIDQDMEY 
PIFHCIANTNRVEPLDSNGQAPAEANTMAKIDQDMEY 
PIVYCIVNANRLEPRNANGQSKSELNTVGRIDQDEEY 
PIDHCVVNPNRLEPTHPNGQAKNEANVMGKIDKDEQY 
PIDHCVVNANRLEPTCPNGPASNEANTMGKIDQDAEY 
PIDHRVVNPARLEPTAPNGQARKEANTMGKIDHDEEY 
PIDHRVVNPARLEPTAPNGQARNEANTMRKIDQDDEY 
PIVLCVVNNDRLEPSCKNGQAENEANTERQIDQDEEY 
PIVHCVVNNDRLEPSCPNGQAESEANTERQIDQDEEY 
