# Supplementary material for: Detecting lateral gene transfers by statistical reconciliation of phylogenetic forests
Source: BMC Bioinformatics. 2010 Jun 15;11:324. doi: 10.1186/1471-2105-11-324 (PMC2905365; doi:10.1186/1471-2105-11-324)
Supplement: Additional file 1 — The 330 simulated alignments and corresponding gene trees (true and ML) along with the 40-taxa reference species tree. [file 1471-2105-11-324-S1.ZIP › simulated_dataset_prunier/seqdata133.fas.phy_tf.tree]

((((((((AGTUM1:0.068155282,(RHETL1:0.0031551683,RHLEG1:0.0060673318)99.573553:0.029949881)67.423993:0.0083664722,SIMEL1:0.10947447)100:0.060061912,((BABAC1:0.056422435,(BRABO1:0,BRSUI1:0.0030059622)100:0.10869309)40.649447:0.0030792977,MESOR1:0.21923066)66.855478:0.011381767)99.943548:0.11059784,(BRJAP1:0.13648136,(NIHAM1:0.06683535,RHPAL1:0.06873075)41.089809:0.012051244)100:0.23459091)85.208189:0.046454726,(JANNA1:0.088931618,(RODEN1:0.10885633,SIPOM1:0.12998846)76.968861:0.022062505)100:0.29316208)65.266663:0.03249946,SILIC1:0.36228135)33.381146:0.00059633987,RHSPH1:0.55489108)95.955545:0.07903224,((((((ANMAR1:0.089185669,(EHCAN1:0.019130373,EHCHA1:0.046178915)100:0.098055566)33.348945:0.00024121714,ANPHA1:0.17848836)92.011678:0.077018935,EHRUM1:0.33217411)71.888739:0.068009197,(WOEND1:0.063628332,WOLBA1:0.076996077)100:0.29238631)100:0.36311923,(RIBEL1:0.15055579,((RICON1:0.030409964,RIFEL1:0.055024372)91.371971:0.030402777,(RIPRO1:0.0019509952,RITYP1:0.004336704)97.500026:0.043604567)92.010492:0.071774876)100:0.39339596)95.771837:0.15455244,(((((BAHEN1:0.029353461,BAQUI1:0.022946461)99.836373:0.12763961,MAMAR1:0.06181968)100:0.22476897,CACRE1:0.23539489)34.738305:0.0077255161,(HYNEP1:0.1654689,PADEN1:0.11552904)99.860954:0.16127029)100:0.2720082,CAPEL1:0.54431959)81.706679:0.087914861)93.89739:0.10417908,((GLOXY1:0.461295,GRBET1:0.20736328)98.003602:0.17835362,(MAMAG1:0.65109556,(MELOT1:0.13264629,RHRUB1:0.19068955)91.529077:0.11072247)91.102678:0.12057031)86.825401:0.080533684);
