# Supplementary material for: Detecting lateral gene transfers by statistical reconciliation of phylogenetic forests
Source: BMC Bioinformatics. 2010 Jun 15;11:324. doi: 10.1186/1471-2105-11-324 (PMC2905365; doi:10.1186/1471-2105-11-324)
Supplement: Additional file 1 — The 330 simulated alignments and corresponding gene trees (true and ML) along with the 40-taxa reference species tree. [file 1471-2105-11-324-S1.ZIP › simulated_dataset_prunier/seqdata134.fas.phy]

40	190
GLOXY1      PAKKVEIILWVDNKKAVFLVSYVLTAATEHYGFDAAIKTIDQRLEDSVGAAFMIERYCVM 
GRBET1      PAKQLEMILWLDNTRDVVLVSYAMTAATESYGMDGVIKTIDQRLEDEFVAQFMLERYCLL 
SIMEL1      PLKQLEIILWMDETRDVALVSYALTAATESYGMEGVIKTIDQRLEDELVAQQMQERYCLL 
AGTUM1      PAKQLEIILWMDDTRDVVLVSFALTAATETYGMDGVIKTIDQRLEDELVAQFMKERYCLM 
RHETL1      PAKQLEIILWMDDTRDVVLVSYALTAATESYGMDGMIKTIDQRLEDELTAQFMKERYCLL 
RHLEG1      PAKQLEIILWMDDTREVVLVSYALTAATESYGMDGMIKTIDQRLEDELAAQFMKERYCLL 
RHRUB1      PATQLELILWSMNTRHVVLVCYVLTAATEPQSTERDIKTIDQRLEDEIVAILMPERYCII 
HYNEP1      PRTQLNVAHWNTYARRVVLIGSILTAATKLSGTYRTIKTIDQRLEDEHAAISMAERYCLL 
JANNA1      PRSQLDLILWHKQTRLVYLTSYALTAATELHGEDRTIKTIDQRLEDELLAIVMIERYCLT 
RODEN1      PRTQLDLILWHKLTRGVYLVSYALTAATELHGDDRAIKTIDQRLEDELLALIMVERYCLQ 
SIPOM1      PRTQLDLILWNKQARSVFLVSYALTAATELHGDDRVIKTIDQRLEDGLLALVMLERYCLA 
SILIC1      PRTQLDLILWQKQTRGVYLVSYALTAATELHGDDRAIKTIDQRLEDELLALIMLERYCLA 
PADEN1      PRTQLELLLWHKQTRGVYLVSYILTAATELHGEDRAIKTIDQRLEDELLARWMVERYCLA 
MELOT1      PRTQLDLIVWKTVTRATFLAPYVLTAATEEHGTDKAIKTIDQRLEDEFVAMPMLERYCLP 
MESOR1      PRTQLDLIMWTTVTRTVFLAPYVLTAATETHGTDKAIKTIDQRLEDEFVAMPMFERYCLP 
RIBEL1      PQAQLEVILLRDYTRDVILVSHVLTAATESQGTDCHIKTIDQRLEDEKVALEMAERYCML 
RIPRO1      PQAQLEVILLHDYTRDVILVSHVLTAATDSQGTDCVIKTIDQRLEDEQVASAMNERYCMI 
RITYP1      PQAQLEVILLHDYTRDVILVTHVLTAATDSQGTDCVIKTIDQRLEDEQVAGEMNERYCMI 
RICON1      PQAQLEVILLHDYTRDVILISHVLTAATDSQGTDCVIKTIDQRLEDEQVALEMNERYCMI 
RIFEL1      PQAQLEVILLHDFTRDVILISHVLTAATDSQGTDCVIKTIDQRLEDEQVALEMNERYCMI 
BABAC1      PQSQLEMILLGDSTRDVVLVSYVLTAATDKKGAGRPIRTIDQRLEDDQIAFLMNERYCLS 
BAHEN1      PQSQLEMILLGDPTRDVVLVSYVLTAATDSKGAGRPIRTIDQRLEDDQIAALMEERYCLS 
BAQUI1      PQSQLEMILLGDPTRDVVLVSYVLTAATDPKGAGRPIRTIDQRLEDDQIAALMEERYCLS 
BRSUI1      PQMQLELILLADPTRDVVLVSYVLTAATDSQGAWRTIRTIDQRLEDDRIAALMDERYCMG 
BRABO1      PQMQLELILLADPTRDVVLVSYVLTAATDSQGAWRTIRTIDQRLEDDRIAALMDERYCMG 
MAMAR1      PMSQLEIIVWSEETTDVVLTDYVLTAATQKKGDDRAIKTIDQRLEDEKTASLMPERYCMI 
EHRUM1      PGAQLEGIVWSDRIRAVVLSSNCLTAATEGQGSDRWIATIDQRLEDEKAALTMEGRHCMI 
EHCAN1      PNAQLEGIVWSDSIREVVLVSNSLTAATEGQGSDRWIATIDQRLEDEKAALPMDGRHCMI 
EHCHA1      PEAQLEGIVWSDSIREVVLVSNCLTAATEGQGSDRWIATIDQRLEDEKAALPMDGRHCMV 
ANMAR1      PEAQLEAIIWSDLIRAVALVSNELTAATEDQGSDRMVATIDQRLEDERAALLMDGRHCMV 
ANPHA1      PEAQLEAIVWSDSIRHVALVSNELTAATETQGSERVIATIDQRLEDTKAALKMDGRHCLV 
RHSPH1      PEAQAEKIVWAEMIRKVALVSNELTAATEAQGSDRMIATIDQRLEDERAAIAMDGRHCMM 
BRJAP1      PQMQLEPILWVDRIRQVVLASNVLTAATDGQGRDRIIRTIDQRLEDEKTALLMEGRYCMQ 
RHPAL1      PQMQLEPVLWNNRIREVVLASNVLTAATEGQGSDRLIRTIDQRLEDEKTALLMAGRYCMQ 
NIHAM1      PQMQLEPILWNDKIRDVVLASNMLTAATEGQGSDGIIRTIDQRLEDEKTALLMEGRYCMQ 
WOLBA1      PQTQHEAVLWQEELRKVTLASNVLTAATEEQGWDGLIRTIDQRLEDEAAALLMEGRYCML 
WOEND1      PQTQHEAVLWEEVLRPVTLDSNILTAATEGQGWDGLIRTIDQRLEDEAAAMLMEGRYCML 
CAPEL1      PQTQLEAILWHEDIRDVSLVPDVLTAATEGERSDQAIRTIDQRLEDERDANLMDGRYCMI 
CACRE1      PSTQLEAILWKEEIRQVVLASNVLTAATEGIGSDRVIRTIDQRLEDEKAALLMDGRYCMM 
MAMAG1      PRTQIEIYFWSDQTRGVELVSYILTAATEQQGTDSIIKTINQRLEDEGVAMPMFERYCLS 

LNWEEITDLFNAELKNQAFNALSEPAPASIPAGTVSSPKIVLYENVVKSGTAGNLQLTAP 
LNWEELTEPFNHELKTEGFNALSEPAPAVIPAGLLTSPKILLYETVGKSGTTGNFQSTTP 
LNWEELTRPFNNELKTQGFNLLSEPAPAAIPAGLMISPKVCLYEYVVKSGTAGNLQSTTP 
LNWEELTDPFNHELKTQGFNALSEPAPAAIPAGLLTAPKILLYGIVVKSGTAGNLQSTTP 
LNWEELTDPFNHELKTQGFNRLSEPAPAAIPAGLVTSPKILLYEIVVKSGTAGNLQSTTP 
LNWEELTDPFNHELKTQGFNRLSEPAPAAIPAGLVTSPKILLYEIVVKSGTAGNLQSTTP 
LSWEEVTDPTNKELQVQGFNVLAEPAPDSIPAGPATPPKILLYEVVVKSGSAANLQQTSR 
LSWEEVTDPVNPEHKNEGFNPLKEPAGAAIPADPDKPPKIAVYKRVLKGGSAGELQGTSP 
LKWEEIADPRNKEIKNQGFNTLYEPAPDLIPAGNQTPPKIVGYEGVVKPGTAGNLQKTSP 
LRWEEVADPRNKEIKAQSFNGQYEPAPAAIPAGDQTPPKIVGYEVVVKTGSAGNLQKTSP 
LRWEEVADPQNKEVKNQGFNALYEPAPAAIPAGEEPPPRIVGYEVVVKPGSAGNLQKTSP 
LRWEEVADPRNREIKNQGFNTLYEPAPAAIPAGEQPPPKIVCYEVVVKPGSAGNLQKTSP 
LRWEEVADPRNNEIKNQGFNTLYEPAPAAIPAGTQTPPKIVGYEVVVKHGSAGNLQNTSA 
LDWEEVTDPFNGEKKSQGFNSLFQPAPGAIPAGCRTPPKIPPYEVVLNSGSAGNLQNTSP 
LDWEEVTDPFNGEKKSQSFNVLLEPAPGAIPAGCKTPPKIIPYEIVLNSGSAGNLQNTSP 
LFWEEDTDSFNKELKLLGFKDLSEPSPSAIPARTTRPPKIDSYELISKSGAAGNLMISSP 
LSWEEETDPFNKELKLLGFNMLSEPSPAAIPARMNRPPKIATYELVPKSGAAGNLQQSSP 
LSWEEETDPFNKELKLLGFNMLSEPSPAAIPARMNRPPKIATYELVPKSGAAGNLQQSSP 
LSWEEETDPFNKELKLLGFNMLSEPSPAAIPARTNRPPKISTYELVPKSGAAGNLQQSSP 
LSWEEETDPFNKELKLLGLSMLSEPSPVAIPARTNRPPKISTYELVPKSGAAGNLQQSSP 
NPWEEETDRYNYQTRLQGFNLLGEPTRAAIPARGRRPPKINKYELVHKAGAIGNLDQTTP 
NPWEEETDRYNYQDRLQGFNMLGEPARVAIPARPRRPPKINQYELVHKAGAIGNLDQTTP 
NPWEEETDKYNYQTRLQGFNMLGEPARVAIPARPRRPPKINQYELVHKAGAIGNLDQTTP 
LTWEEETDPYNSQPRLQGFNSLGEPTRAAIPARGQRPPKINQYELVHKAGAVGNLDQTTP 
LTWEEETDPYNSQPRLQGFNSLGEPTRAAIPARGQRPPKINQYELVHKAGAVGNLDQTTP 
VSWEEESDPPNDVHQVQGFDVLTEPAPAGIPARQRRPPKITTYEAVVKSGAAGNLQQTTP 
LTWEEETDPNNEDAEMQGFKELAEPGPEVIPARYFRAPKIGFYGAVFRAGAQGNLQLTQT 
LTWEEETDPRNEDAEMQGFKVLAEPGPEIIPARYFRPPKIGFYGMVFRAGAQGNLQVTQS 
LTWEEETDPRNEDAEMQGFKVLAEPGPEVIPARYFRPPKIGFYGMVFRAGAQGNLQVTQS 
IAWEEETDPHNDDAEMQGFKVLPEPGPEAIPARYFHPPKIHAYGMVVRAGAQGNLQVTQS 
LTWEEDTDPHNDDAEMDGFKVLVEPGPEAIPARYFYPPKIRAYGMVVRAGAQGNLQVTQG 
LTWEEDTDPHNDDAEMQGFKNIAEPGPEAIPARYFHPPGIEIYGLVVRGGAQGNLQVTQS 
LLWEEETDEHNDDMKIQGFKILSDPAPQVIPARNQKWPKIGTYGMVVRTGAQGNLQQTGS 
LSWEEETDPHNLDMEIQGFKVLADPAPQVIPARASEWPKILTYGLVVRTGAQGNLQQTSS 
LSWEEETDPHNDDMKIQGFKVLSDPAPQVIPARGSKWPKIGTYGMTVRTGAQGNLQATSS 
LTWEEETDPPNNDEKTQGFKGMSEPAPEVIPARLNRPPKIGPYGSVVRSGAKGNLHQTAS 
LTWEEETDPPNDDEKTQGFKSLGEPAPEVIPARLNRPPKIGLYGSVVRSGAKGNLHQTAS 
LTWEEETDPHNEDAKIMGFKVLTEPAPEMIPARLARPPKIGGYGIVVRLGAQGILHQTSS 
LSWEEETNPTNDDLKIQGLQILVEPAPEVIPARSSRPPKINPYGMVVRAGAQGNLQETSI 
LNWEEATDTSNAEPKLQGFDGLTDPSQAAIPARAQKPPKIKGYELVLKSGTAGNLFHTSP 

LYSGLLPHDGYCIDDLGFQAGKVEMYCNSEKSDDYKTERFRIRFSNIARSSRVDDEWGSG 
LYSGLLYHDAYCIDDLGQQGGNVEMYCNSVKSDDYAVILFRIRLSNIAASSRVDEDWGSG 
LYNGTLQHDGSCIDDLGPQAGAVEMYCNSVKSDDYTTARFRIKPSNIARSSRVDDDWGSG 
LYNGILFHDASCIDDLGRQAGEIEMYCNSLKSDDYTTARFRIRLSNIARSSRVDDDWGSG 
LYNGILFHDATCIDDLGQQAGDVEMYCNSVKSDDYTTARFRIRPSNIARSSRVDDDWGSG 
LYNGILFHDASCIDDLGQQAGDVEMYCNSVKSDDYTTARFRIKPSNIARSSRVDDDWGSG 
LAGAWFAHDGYCIDDLGPQAGELEMSCNSVQSNDYLEIQFRVLSSNIAQPSRVDNNWGSG 
LYTGKFWHDTHCIADLSYQAGIEAMNCNSITEDDYMTENFRTILSKVAAPSRIDLRWGGG 
LYTGPFHHDTYCIDDLSLQAGDAEMSCNSVKSDDYVTIQFRVQLSSSARPSRIDDNWGSG 
LYTGPFRHDAYCIDDLGKQAGDAEMSCNSVKSEDYVTIQFRVQLSSIAKPSRIDSNWGSG 
LYTGPFHHDLCCIDDLGKQAGEQEMSCNSVKSDDYVTNIFRVQLSSIAKPSRIDEKWGSG 
LYTGPFMHDAYCIDDLGNQASEAEMSCNSVKSDDYVSIPFRVQLSSIAKPSRIDEKWGSG 
LYTGSFFHDAYCIDDLGKQAGPAEMSCNSVKSDDYVTIQFRVQLSSIARPSRIDENWGSG 
LYNGRFHHDSYCTDDLGLQAGRVEMSCNSIKTDSYRTVRFRIQLSNIARPSRIDKNWGTG 
LYTGMFHHDGYCIDDLGLQAGKVEMSCNSIKSDSYRGMRFRIQLSNIARPSRIDKNWGTG 
LYIGTFFHDAYCIDDLRHQASIVEMSCNSLTSDDYSNSSFKEKYSNIAKPSRIDRNWGSG 
LYVGGFYHDDYCIDDLRHQASEVEMSCNSFTSDDYSNNTFREKYSNIAKPSRIDRNWGSG 
LYVGGFYHDDYCIDDLRHQASEVEMSCNSFTSDDYSNNTFREKYSNIAKPSRIDRNWGSG 
LYIWGFYHDDYCIDDLRHQGAEVEMSCNSLTSDDYSNSSFRENYSNIAKPSRIDGNWGSE 
LYIGGFYHDVYCIDDLRHQASEVEMSCNSLTNDDYSNNSFRENYSNIAKPSRIDGNWGSG 
LFVGGFQHDRYCIDDLHSQASGIEMSCNSPTSADYQDAYFRIKVSNIASPSRIDISWGPG 
LFVGGFQHDGYCIDDLRPQAAEIEMSCNSPTSEDYQDAYFRIKVSNIASPSRIDISWGPG 
LFTGGFQHDGYCIDDLRPQAAEIEMSCNSPTSEDYQDAYFRIKISNIASPSRIDLSWGPG 
LFVDGFFHDDYCIDDLRPQAAVMFMSCNSPTGDDYPSVYFRIKVSNIASRSRIDLGWGSG 
LFVDGFFHDDYCIDDLRPQAAVMFMSCNSPTGDDYPSVYFRIKVSNIASRSRIDLGWGSG 
LHTGGFHHDPKCIDDLHSQATDLEMSCNSFKSDDYPPTGFRMKLSNIAKPSRRDGNWGPG 
LYSWNFYHDVHCIDDLRVQVSLVEMSCNSIKSGDYRSPGFRPKFSAMASPSRIDKCWGFG 
LYSWDFYHDPHCIDDLRVQVSLVEMSCNSVKSGDYRYGGFRMKFSSMASPSRVDKCWGFG 
LYSWNFYHDPHCIDDLRVQVSLVEMSCNSVKSGDYRSGGFRIKFSSMASPSRVDKCWGFG 
LYAWQFYHDPHCIDDLRDQVQITEMSCNSVKSGNYTSGGFRMKFSAMASPSRVDKCWGFG 
LYAWQFYHDTHCIDDLRDQVSLTDMSCNSVESGDYASRGFRMKFSAMASPSRIDSCWGFG 
LYAWKFFHDPHCIDDLRKQVSITEMSCNSVKSGPYCSRTFRCEFSAMASPSRVDRCWGFG 
LYNGCFLHDAHCIDDLRAQASIAEMSCNSVKTGDYGAEGFRMKFSTMATPSRMDRSCGFW 
LYSGSFLHDPHCIDDLRVQASISEMSCNSIKSGDYGGEGFRMKFSTMSTPSRMDPSCGFW 
LYNGSFLHDPHCIDDLRMQASISEMSCNSVKSGDYGSDGFRMKFSTMATPSRMDKSCGFW 
LYVGETYYDQYCIDDLRIQFSRKEMSCNSVKTGDYAYPEFRMNVSTMAMPSRADKPWGFG 
LHIGDTYHDQYCIDDLRMQGSRKEMSCNSLKSGDYVYREFRMQPSYMAMPSRADKPWGFG 
LYMGKFFHDPRCIDDLRVQASYAEMSCNSVKSGDYAYCGSRMKASTMAMPSRVDKSWGFG 
LFTSNYYHDSHCIDDLRVQASMAEMSCNSVKSGDYGSGGFRMRFSTMATPSRIDGSWGFG 
LYVGDFYHDSYCIDDLRIQAGTVEMSCNSGKSNAYKTETFRLSFSKTARPSRTDRNWGQG 

KAGVDAKTSY 
HAGVEAKASY 
AAGIDARASY 
LAGIEAKASY 
LAGIEAKASY 
LAGIEAKASY 
HPGVEAKGDY 
IHGVEPKDHY 
QAGVEAKGSF 
QPGVDAKGSF 
QPGVKAKGSF 
QPGVEAKGSF 
QPGVAAKGSF 
TPGVESKGSY 
TPGVESKGSY 
TVGVDSKGSH 
NVGVDSKGSH 
NVGVDSKGSH 
SVGVDSKGSH 
NVGVDSKGSH 
NVGVNSKGSH 
NVGVHSKGSH 
KVGVNSKGSH 
SVGVNSKGSH 
SVGVNSKGSH 
EVGVDSKGSY 
KMGVPAKGSH 
RVGVPAKGSH 
RVGVPAKGSH 
RCGVPAKGSH 
RVGVPAKSSH 
RIGAPAKGSH 
QIGTSAKGSH 
QIGTSAKGSH 
QIGTSAKGSH 
AIGVSAKGSH 
SIGVSAKGSH 
QLGVSAKGSH 
PVGVSAKGSH 
SPGADAKGSF 
