# Supplementary material for: Detecting lateral gene transfers by statistical reconciliation of phylogenetic forests
Source: BMC Bioinformatics. 2010 Jun 15;11:324. doi: 10.1186/1471-2105-11-324 (PMC2905365; doi:10.1186/1471-2105-11-324)
Supplement: Additional file 1 — The 330 simulated alignments and corresponding gene trees (true and ML) along with the 40-taxa reference species tree. [file 1471-2105-11-324-S1.ZIP › simulated_dataset_prunier/seqdata134.fas.phy_tf.tree]

(((((AGTUM1:0.049238186,((RHETL1:0.0089531043,RHLEG1:0.013502871)56.307846:0.019278046,SIMEL1:0.15814774)66.799235:0.011584794)89.001:0.048894601,GRBET1:0.13421617)41.72675:0.023450043,GLOXY1:0.36813322)99.878377:0.2783738,((HYNEP1:0.95076504,(((JANNA1:0.13512161,(RODEN1:0.078786129,(SILIC1:0.047265199,SIPOM1:0.1138501)83.949953:0.025009389)57.203108:0.011887833)58.923024:0.024840159,PADEN1:0.070235182)99.770397:0.20836826,(MELOT1:0.096941184,MESOR1:0.050547106)100:0.28977372)46.521541:0.039017676)37.478793:0.026781939,RHRUB1:0.43818609)38.912195:0.031735721)92.7311:0.14768907,((((((ANMAR1:0.085891902,(ANPHA1:0.13102688,RHSPH1:0.20964085)41.665548:0.010404546)96.186805:0.082043373,((EHCAN1:0.033574824,EHCHA1:0.007375078)39.871714:0.0064438647,EHRUM1:0.13777492)90.083432:0.060786859)100:0.20851789,(CAPEL1:0.20940524,(WOEND1:0.11212047,WOLBA1:0.063858817)100:0.29713529)88.24597:0.074467813)50.636232:0.018895968,((BRJAP1:0.1044481,(NIHAM1:0.044613301,RHPAL1:0.10493457)33.348218:2.2525999e-05)100:0.16817319,CACRE1:0.17465778)34.37756:0.0037075843)100:0.38447641,(((BABAC1:0.074148774,(BAHEN1:0.012267287,BAQUI1:0.033551379)71.713352:0.023338323)94.466788:0.13384474,(BRABO1:0,BRSUI1:0)97.620207:0.13096457)100:0.39721004,((RIBEL1:0.18611205,(RICON1:0.031107907,RIFEL1:0.032944134)88.331455:0.018413487)33.388746:5.8068494e-05,(RIPRO1:0.0056038131,RITYP1:0.009798019)74.125504:0.02997356)96.998531:0.13002252)88.49588:0.097338922)40.679803:0.011007514,MAMAR1:0.45769638)86.037058:0.13409669,MAMAG1:0.56176646);
