# Supplementary material for: Detecting lateral gene transfers by statistical reconciliation of phylogenetic forests
Source: BMC Bioinformatics. 2010 Jun 15;11:324. doi: 10.1186/1471-2105-11-324 (PMC2905365; doi:10.1186/1471-2105-11-324)
Supplement: Additional file 1 — The 330 simulated alignments and corresponding gene trees (true and ML) along with the 40-taxa reference species tree. [file 1471-2105-11-324-S1.ZIP › simulated_dataset_prunier/seqdata135.fas.phy]

40	136
GLOXY1      RILSNRTAFPKDIARGGNASAMPAVIEDFHFDRPFEHQHLILANIALGEDTEATLSVAPL 
GRBET1      RIFPNRVAFPKMIAWGGNASDMPVKAVDFSLRQPFEHQKLILANSALTEDHLATLSVWIL 
MAMAG1      RIKPNRCAFPKRSAGGGKTSEMPTLGIDFTPKQPFETRFLITANWALPEDFNALLSVWIL 
CACRE1      RLFPNRIAFPGKSADGGTISTLTLFGLDFSIKGPFSHQELILSNLALQEDRKAFLSVVPL 
MAMAR1      RLKINKIAFPRMNAKGGKISEMPLYGVDFRIKPPLEHQELILTNWALGEDGEAFLSVWNL 
HYNEP1      LLLPNRIAFPKRHAKSGEVSNMPAVELDFAVPEPFEHQSLILGNWALIEDGGAYLSICYL 
BRJAP1      RLFPNQIAFTRRNAGTGRNSNMPDFGFDFGMKEPYERQKFILNNHALHKDLDAFLSVWLL 
RHPAL1      RLLPNQLAFTRRNAKAGKNSSMPGKGPDFSMKEPYERQIFIFNSHALQKDLDAFLSVWAL 
NIHAM1      RLFPNQIAFTKRNAKTGMNSDMPGLGPDFGMKEPYERQDFILNNHALQKDLDAFLSVWAL 
CAPEL1      RLLSNRIAFPKRNAKGGKTSDMPQIGLDFMVKAPLEEQELILANWALSEDSEAFLSVWNL 
SIMEL1      QIVPNRIAFPDVNARGGSTSGMHFEGTNFVVKGPFEHWQLILGEWALKEDSGAQLSVVSL 
AGTUM1      RILPNRIAFPEQNARGGVTSGMHIEGINFPVKNPFEHWPLVLGEWALKEDKGAQLSVVKL 
RHETL1      RIMPNRIAFPEQNARGGGTSGMHFEGLNFAVKCPFEHWPLILGEWALREDRSAQLSVVKL 
RHLEG1      RIMPNRIAFPEQNARGGGTSSMHFEGPNFAVKSPFEHWPLILGEWALKEDRGAQLSVIKL 
MELOT1      HILPNQIAFPEKNAAGGRTSGMHLDGVNFKMKCPFEHWKLIFGECALREDTEADLSVISL 
MESOR1      AINVNRIAFPEKNARGGPTSAMHRTGPNFKVKCPFEHWKLILGERALREDREAELSVIPL 
BABAC1      HILPNRIAFPEKNARGGASSGMHLTGTNFQLKCPFEHWRLILGERALTEDLEAELSVVSL 
BAHEN1      HILPNRIAFPEKNARGGASSGMHLTGVNFQIKCPFEHWKLILGERALTEDLEAELSVVSL 
BAQUI1      HILPNRIAFPEKNARGGASSGMHLTGVNFQIKCPFEHWKLILGERALTEDLEAELSVVSL 
BRSUI1      HILPNRIAFPLKNARGGATSEMHLTGVNFGIKCPFEHWKLILGEFALKEDHEASLSVVGL 
BRABO1      HILPNRIAFPLKNARGGATSEMHLTGVNFGIKCPFEHWKLILGEFALKEDHEAALSVVGL 
EHRUM1      RIIRNRLAFAKRNAMEGQTSSMAKFGLDFGLKNPFEHQYLVLDDRALQEDQDAALSVWPL 
EHCAN1      RILRNRLAFTRKNAKEGDTSSMAPFGLDFGLKVPFEHQVLILGNRALGEDEEAALSVWPL 
EHCHA1      RILRNRLAFVKKNAKEGDTSSMARIGLDFGLKTPFEHQVLILGNRALSEDEEAALSVWPL 
ANMAR1      RIPRNRLAFARKNAKEGSTSFMAWSGTDFALKVPFEHPVLILGNNALSEDENAVLPVVPL 
ANPHA1      KIVRNRLAFAKKNAKEGDTSFMAWFGSDFALKIPFEHPILILGNVALGEDQSASLSVFPL 
WOLBA1      RIERNRLAFTKGNAKGGETSLMAILELDFSLKTPFEHQNLIMGNGALFEDQEAPLSVSLL 
WOEND1      RIERNQLAFTKKNAKGGETSLMAIMELDFSLKTPFEHQNLIMGNGALFEDQEAPLSVNLL 
JANNA1      KINHNRAAFVKRNAKGGDSSHMALLGFDFYIKGPFEQQRLILPNWVLTEDSLAPLSVWSL 
RHRUB1      RIGHNRLAFAKRNAKGGGSSNMAVLGFDFYIKAPFEQQGLILGNWALKEDKEAPLSVWSL 
RODEN1      SILHNHLAFAKRNAKGGDSSNMAILGFDFHLKAPFEQQELILGNWALVEDKRAPLSVWAL 
SIPOM1      RIIHNRLAFARRNAKSGDSSTMANLGFDFRLKSPFEQKRLILGNWALEEDKEAPLSVWAL 
SILIC1      RILHNRLAFAKRNAKGGDSSSMAMLGFDFHLKTPFEQKKLILGNWALTEDKEAPLSVWAL 
PADEN1      RIAHNRLAFARRNAKGGDSSRMAVLGFDFHLKLPFEKQRLIFGSWALFEDKEAPLSVWSL 
RHSPH1      RIAHNRLAFAKRNAKGGESSNMAILGFDFHLKAPFEQQRLILGNWALFEDKEAPLSVWSL 
RIBEL1      RIEHNPLAFPKYNTKSGYSSEMAILGTDFFVKEPFEQQNLILGAWALMEDVEAALSVHSL 
RIPRO1      RIEQNPLAFPKYNSKSGQSSEMAIFGADFFVKGPFEQQNLILGAWALIEDIEAALSVWTI 
RITYP1      RIEQNPLAFPKYNSKSGQSSEMAIFGADFFVKGPFEQQNLILGAWALIEDIEAALSVWTI 
RICON1      RIEHNPLAFPKYNSKSGQSSEMAIFGADFFVKGPFEQQNLILGAWALMEDIEATLSVWTL 
RIFEL1      RIEHNPLAFPKYNSKSGQSSEMAIFGADFFVKGPFEQQDLILGAWALIEDIEAALSVWTL 

GLLNIYDRDLQRSPGQGLNGEANYSLCNYRCKQERLLSAELKRYLPGDIKLSDRHTAFVN 
TLLQAYDRDLQRCAGQELNGAANIRLCNPRCIQEHLLSAELKRYHPDDLKLSDQASAFVN 
GLLNVSDKQLRRCKGESLNGAAASKLANQRCGQETLLDVQLKRYEPDEARLSDHATCFAN 
GLLKTADRDLGRCYGRDVNRTAAGNLWNYRCTQERLLPAELKRAEHDELLLTDQDNAFVN 
QLLKTVDRDLRRSFGKDVNGTAAFNLCNYRCGQEKLLSAQLKRYGPDPPILTDQASAFVN 
GLLSTVDRDLRRCLGRNANGTAAPTLCNYRCKQEKLLSVELKRYEPEEALLTDQPTAFVN 
GLMNVGDRDSARCVGTALNGPAAPRLCNHRCFQEQLLATELKKYEPHEALLSDQATAFVN 
GLMNVADRDSSRCSGTELNGPAAPGLCNHRCFQERLLSTELKKYEPHESLLSDQATAFVN 
GLMNVADRDSARCGGTELNGPAAPKLCNHRCFQERLLSTELKKYEPHEPVLSDQATAFVN 
GLLKVADRDSRRVLGRVLNSTAAAELCNHRCPKERLLCVELKRYDPSETLLADQTTAFVN 
GLLNVPDRDLKRFRGNPLNGDAANDLCNHRCPQERLLFVDLKRYRPRDAILSDQTVAIVN 
GLLNVHDRDIQRFVGKPLNGNAANQLRNHRCPQERLLFVDLKRYKPRDPILSDQTVAIVN 
ALLNVPDRDLKRFLGKQLNGNAADQPCNHRCPQERLLFVDLKRYKSRDSILSDQTVAIVN 
ALLNVPDRDLKRFLGKQLNGNAADQPCNHRCSQERLLFVDLKRYKSTDSILSDQTVAIVN 
GLLNVADRDLKRFVGKPLNGNAAEGLFNHRCSQERLLFVDLKRYKPKDPLLSDQSVAMVN 
GLLDVADRELKRFIGKPLNGNAAEGLANHRCPQEHLLFVDLKRYKPKENILSDQMVAIVN 
GLLNVADRDLKRFLGKPLNGNAAVGLCNHRCPQERLLFVDLKRYKPRDAVLSDQSVAIVN 
GLLNVADRDLKRFLGKPLNGNAAVGLCNHRCPQERLLFVDLKRYKPRDSVLSDQSVAIVN 
GLLNVADRDLKRFLGKPLNGNAAVGLCNHRCPQERLLFVDLKRYKPRDSVLSDQSVAIVN 
GLLNVADRDLKRFLGKPLNGNAAQGLCNHRCPQERLLFVDLKRYKPRDSILSDQSVAIVN 
GLLNVADRDLKRFLGKPLNGNAAQGLCNHRCPQERLLFVDLKRYKPRDSILSDQSVAIVN 
GLLQVADRDLRRSPGQGLNGCAIDILFNNRCRQEKLLGVELKRYDSGERTLNDQITAYLN 
GLLQVADRDLRRSPGQELNGCAIGVLYNNRCTQEKLLSVELKRYESGEATLNDQTTAYLN 
GLLQVADRDLRRSPGQALNGCAIGVLFNNRCRQEKLLSVELKRYESGETTLNDQTTAYLN 
GLSKVADRDLRRSYGVGLNGCAISEEYNTGCAQDKLLTVELKRYESTEPTLNDQSTAYVN 
GLLKVADRDLRRSFGVGLNGCAIGEEYNTRCGQDKLLSVELKRYEATELNLNDQSTAYVN 
GLLSVTDRDLRRVLGKELNSAAVKWDFNNRCEQSKLLSIELRRYEPDDSVLNDQSSAYVN 
GLLSVTDRDLRRCFGKELNSAAVKWDFNNRCAQSKLLSIELRRYEPEDGVLNDQSSAYVN 
GLLEVSDRDLRRCRGRALNGSAATQLCNSRCRQEKLLSIRLKRYEPNENKLPDQSDAFTN 
GLLEVADRDLRRCKGRGLNGTAATELVNSRCRQEKLLSIRLKRYAPNESKLSDQSDAFTN 
GLLDTSDRDLRRCSGRGLNGSAATQLCNSRCKQEKLLSVELKRYEPVEPKLDDQSDAFVN 
GLLDTADRDLRRACGDGLNGSAATQLCNSRGSQEKLLSIELKRYKPCESKLDDQHDAFVN 
GLLDVADRDLRRACGRGLNGSAALQLCNSRGRQSKLLSIELKRYKPCESQLDDQSDAFVN 
GLLDVSDRDLRRCIGIRLNGSAAIKLCNKRCRQGKLLSIELKRYEPDETKLSDQSDAFVN 
GLLDVADRDLRRCIGRDLNGSAAVKLCNKRCRQEKLLSIELKRYEPDESKLSDQSDAFVN 
GLLKKLDRDLKRSFGKTSNGDAAAQLCNNRCHHARLLAVELKQYTANESKLCDRRTAYDN 
YLLNVLDRDLKRSSGEASNGDAAAQLCNNRCHHAKLLAIELKQYTANENKLCDQGTAFVN 
YLLNVLDRDLKRSCGEASNGDAAAQLCNNRCHHAKLLAIELKQYTANENKLCDQGTAFVN 
GLLNVLDRDLKRSCGDASNGDAAAQLCNNRCHHAKLLAVELKQYTANESKLCDQGTAFVN 
GLLNVLDRDLKRSCGEASNGDAAAQLCNNRCHHAKLLAIELKQYTANESKLCDQGTAFVN 

AESAPSGEPKIDGVIL 
AASAPAAEPKIDGVVL 
AGVAPPGEQEVDGAVL 
AGVAPSTEQKIDMVVL 
AHVAPGGEHKIDIVLL 
APTAPTGEQKIDIVLL 
AQVAPEGELKYDVVLL 
AKVAPQGELKIDVVLL 
AKIAPEGELKIDVVLL 
ACVAPTGEQKIDVVTL 
ANSAPKGEERVDSVLL 
ASSAPRGEERIDSVRL 
AASAPKDEERIDSVRL 
AASAPKDEERIDSVRL 
ANSAPVGEVKIDRVVL 
ATTAPHGEEKIDRVYL 
ADSAPTREEKIDRVLM 
ADSAPTREEKIDRVLL 
ADSAPTREEKIDRVLL 
ADSAPRREEKIDRVLL 
ADSAPRREEKIDRVLL 
AVAAPNREQKFDRVLL 
AIAAPAREQKFDRVAL 
AIEAPAREQKFDRVPL 
AVLAPLGEQKFDRVIL 
ALLAPLGEQKFDRVYL 
AAVAPLDERKFDRVLL 
AAVAPLGERKFDRVML 
AIVAPLPEQKHDRVLL 
AIVAPLPEQKHDRVLL 
AGVAPLAEQKHDNVLL 
AIVAPLPEQKHDRVVL 
ALVAPIPEQKHDRVVL 
AIVAPLPEQKFDRVLL 
AIVAPLPEQKFDRVLL 
ARVAPPREQKSDKVRL 
ARVAPPREQKFDRVRL 
ARVAPPREQKFDRVRL 
ARVAPPREQKFDRVRL 
ARVAPPREQKFDRVRL 
