# Supplementary material for: Detecting lateral gene transfers by statistical reconciliation of phylogenetic forests
Source: BMC Bioinformatics. 2010 Jun 15;11:324. doi: 10.1186/1471-2105-11-324 (PMC2905365; doi:10.1186/1471-2105-11-324)
Supplement: Additional file 1 — The 330 simulated alignments and corresponding gene trees (true and ML) along with the 40-taxa reference species tree. [file 1471-2105-11-324-S1.ZIP › simulated_dataset_prunier/seqdata135.fas.phy_tf.tree]

(((((AGTUM1:0.12335248,(RHETL1:0.013927619,RHLEG1:0.048206617)98.579633:0.089343559)57.873529:0.040791139,SIMEL1:0.16867766)85.780734:0.14437022,(((BABAC1:0.039919563,(BAHEN1:0,BAQUI1:0)33.345726:8.7589244e-05)96.217048:0.058963903,(BRABO1:5.6981238e-05,BRSUI1:0.0076962626)97.407824:0.071587453)65.352452:0.025513991,(MELOT1:0.21892446,MESOR1:0.26582504)33.334741:3.3897316e-05)44.292349:0.03629641)100:0.51199615,(GLOXY1:0.41941362,GRBET1:0.33238201)98.580611:0.41541822)57.519686:0.073208299,((((ANMAR1:0.18383013,ANPHA1:0.10093062)97.986203:0.24718995,(EHCAN1:0.039395206,(EHCHA1:0.039348026,EHRUM1:0.24531574)47.247687:0.035335424)75.502807:0.13688206)90.899742:0.26672506,(WOEND1:0.035900521,WOLBA1:0.049742091)99.877024:0.37716418)89.288265:0.16973626,((((JANNA1:0.14266357,RHRUB1:0.073032149)94.729334:0.060339214,(RODEN1:0.14205991,(SILIC1:0.063733232,SIPOM1:0.10714116)93.393433:0.075061648)76.747137:0.03994752)77.311736:0.057901836,(PADEN1:0.12786924,RHSPH1:0)43.950376:0.026217406)71.23099:0.075165531,(((RIBEL1:0.17909641,RICON1:0.01224857)73.401028:0.018084494,(RIPRO1:0.0072470378,RITYP1:9.1185804e-06)98.236227:0.030684495)33.380789:3.8127498e-05,RIFEL1:0.0066245267)100:0.60283346)67.012125:0.076935943)97.147536:0.22331098,(((((BRJAP1:0.16680641,RHPAL1:0.13047555)33.708966:0.0044055699,NIHAM1:0.04994516)100:0.55498868,CAPEL1:0.28824539)62.335479:0.029792233,((CACRE1:0.54637816,MAMAR1:0.39485801)41.146564:0.048448215,HYNEP1:0.3871006)94.23545:0.12944021)84.875631:0.099424532,MAMAG1:0.77400378)33.330983:1.9894384e-06);
