# Supplementary material for: Detecting lateral gene transfers by statistical reconciliation of phylogenetic forests
Source: BMC Bioinformatics. 2010 Jun 15;11:324. doi: 10.1186/1471-2105-11-324 (PMC2905365; doi:10.1186/1471-2105-11-324)
Supplement: Additional file 1 — The 330 simulated alignments and corresponding gene trees (true and ML) along with the 40-taxa reference species tree. [file 1471-2105-11-324-S1.ZIP › simulated_dataset_prunier/seqdata136.fas.phy]

40	389
MAMAR1      KSWAAAAVRGLDTGLTYTGFPDERQERPTFTKNIRLVIGASSTQQKDQIAPFVFISLPPS 
MAMAG1      TSFAFAEPIGLDTGLTYTPFQDESEERPTFTKNIFPVIGFSSSQETEQMAAFVFITLPPS 
HYNEP1      VSWAGALGTGLDTGLASTLLENEGDEKPTYTKNIQLVIGASSIQQKDQSAPSVFIRLHPS 
JANNA1      DSWATASSGGLDTGLPYSDILFENQERPTYTKDIPLVIGSSHVQPKKQMAMYVFIDLVPS 
RODEN1      ESRDTAALGGLDTGLPYSDFYFEAQERPTFTKDIGLVIGASHVQLKEQMAIYVFIKLAPH 
SIPOM1      ESWATAQVAGLDTGLPYSEYLFESHERPTYTKDIELVIGASHVQPREQIASYVFIGLAPH 
SILIC1      ESWATAENGGLDTGLAYSEFFFESQERPTYTKDIDLVIGASHVQPKEQMAMYVFIGLAPH 
RHSPH1      DSWAAAEENGLDTGLPYTEFDFECKERPTYTKDIELVIGASHVQPKEQVAMYVFICLAPS 
BRJAP1      DSWADAESEGLETVLVYTDLLNEPEERPTFTKKIDLVVGDSQIQRCKRTATYVFISLAPS 
PADEN1      DSWADADSEGLDTVLVYTDPYSIPDERPTFTKKIDLVIGASQIQRCRRTATYVFITLAPS 
RHPAL1      DSWAEADAEGLDTVLVYTRMVNEPQERPTLTKKIELVIGASQTQRCNRTADYVFIILAPS 
NIHAM1      DSWADADIPGLDTVLSYTDLYNEPQERPTITKKIPLVIGASQTQRCGRTAAYVFITLAPS 
SIMEL1      ESWASAEANGLDTNLTYTTFEGKPNERPTFTKKIRLVIGGSQVQRQEQTAPYVFIALAPS 
AGTUM1      ESWASAPARGLVTALCYTTYEGKPNERPTFTKKIRLVIGGSDVQQMDQTAPYVFISLAPS 
RHETL1      ESWAGAEANGLDTNLTYTTFEGKPNERPTFTKKIPLVIGGSEVQRQEQTAPYVFISLAPS 
RHLEG1      ESWAGAENNGLDTNLTYTTFEGKPNERPTFTKKIRLVIGGSEVQRQEQTAPYVFISLAPS 
MELOT1      DSWANDEAEGLDTSLNYTTFDGKWTERPTFTKVINLVIGTSSVQRQEQTAPYVFICLVPS 
MESOR1      ESWAAEEAEGLNTSLSFTTFNEKQVERPTFTKKILLVIGVSQVQWKAQTAAYVFIDLAPS 
BABAC1      DSWASAEGQGLDTNEVYTTYVGKDQRRPTFTKKIALVIRTSQVQQEDQAATSVYIALAPS 
BAHEN1      DSWASAEDAGLDTNEVYTPYLGKDQRRPTFTKKIILVIRTSQVQQEDQTASSVYIALVPS 
BAQUI1      DSWASAGDAGLDTNEVYTPYLGKDQRRPTFTKKIILVIRTSQVQQEDQTASSVYIALAPS 
BRSUI1      DSLAPADASGLDTNELYTTFGGKGQERPTCTKKIILVIRSSQVQRQDQTAPTVFIALAPS 
BRABO1      DSLAPADASGLDTNELYTTFGGKGQERPTCTKKIVLVIRSSQVQRQDQTAPTVFIALAPS 
ANPHA1      DSWADADGDGLDTGLLYNALENEPQEGPTFTKNIRLVLGASSIQQKAQMATFVFVSLPPS 
CAPEL1      ISGACAISKGFDTRLIYDEDQGERPERPTPTKNISLVIGVSGAQESDQMAPYVFIQLPPS 
EHRUM1      VSGAASNAKGFDTGLIYAIKRAQDSERPTSTKNIQLVIRNSQLQFKDQMAQKVFITLPPS 
EHCAN1      ISGAASSEKGFDTGLVYAIKRAQDSERPTSTKNIQLVIRNSQLQFVDQMAQRVFIMLPPS 
EHCHA1      ISGAASSAKGFDTGLIYAIKRAQDSERPTSTKNIELVIRNSQLQFVDQMAQRVFITLPPS 
ANMAR1      ISGAASRRKGFDTGLIYTVRQGEKFERPTSTKNIQLVIGSSTLQYKDQMAQHVFIALPPS 
WOLBA1      LSGAKPAFMGFSTALLYTAAVVESREKPTLTKQILPVIGFSIHQQRSQPAGLVFIPLPPS 
WOEND1      LSGAKPTFAGFSTGLLYTNPVVEAQEKPTLTKQILPVVGYSTNQKKDQPADLVFISLPPS 
RIBEL1      ESEAATVCGGFDTGLIYSDFEGEKPERPTSTKTISFVIGLSFTQRQEQMSPLVFTKLLPL 
RIPRO1      KSEAATVCGGFDTGLIYSDFEGEKPERPTATKTIAFVIGASYAQRQEQMSPLVFTELPPL 
RITYP1      ESEAATVCGGFDTGLIYSDFEGEKPERPTATKTIAFVIGASYTQRQDQMSPLVFTDLPPL 
RICON1      ESEAATVCGGFDTGLIYSDFEGEKPERPTATKTIAFVIGASYTQRQEQTSSFVFTELPPL 
RIFEL1      ESEAATVCGGFDTGLIYSDFKGEKPERPTATKTIAFVIGASYTQQQEQMSPLVFTNLPPL 
RHRUB1      ESVAPTVCGGFDTGLMYSDFEGEKPERPTSTKTITFVIGASYTQRQNQMSVLVFTKLPPL 
GRBET1      ESEAAKVTGGFDTGLIYSDCDGENNERPTSTKTIRGVIGVSFSQEVEQVSMIVFIGLPPL 
CACRE1      DSSAKTWMVGFDTGLVYIDEEGEQREKPTVTKNIDVVIGTSTTQRTYQMSLLVFIGLRPS 
GLOXY1      DSSAQTWIVGFDTGLIYIDMQGERNEKPTATKNIQVVIGTSTTQRTSQMSRLVFIALRPS 

KLGAALEEETLKYELEQATGPKNRLKTSQIQMAVIQIIKIQQKERPHLENEDTHEGRAQD 
KLGAALERETFSYGLQQSAGPKQRLKGSQIPMTGVQEMSLQQKQESHKEAGHTPLGRHGD 
KLGTALEQQNDTYQLIQTAGPKSRVKRSQRQMSAPQAITIQQKQKSHTETEDTHQGRRGD 
KLGAALEKRNLSYELEQAAGPKSRNKTSQIQMTIPQPISVQQKQKSHPDAQDTRQGRRDD 
KLGAALEHKHLVYVLDQAAGPKSRSKLSQIQMTVPQGISVQQKQRSHVDVVDSRNGRRGD 
KLGAAMEQRNLTYVLGQVAGPKSRSKESQIRMTIPQAIPVQQKQRSHIDSVNTRQGRRGD 
KLGAALEKKNVTYLLGQAAGPKSRSKVSQIQMTIPQAISVQQKQRSHWDSVDTRQGRRGD 
KLGAALEKKNATYALDQAAGPKPRGKSSQIQMTPPQPISVQQKQKSHSDTLDTHQGRQRD 
KLGAALEPKNLAYRLDQAAGPKNRMKHSQIQMAIAQNIMVEQHKKGHSETTDNYQGRVGD 
KLGAALEPRNLAYRLDQAAGPKNRMKHSQIQMAIAQNIIVEQHKKGHEEMTDNYQGRVGD 
KLGAALESKNLTYRLRQAAGPKNRMKNSQIQMAIDQTIVVQQHKKGHEEITDDYQGRVKD 
KLGAALEGKNMTYRLRQAAGPKDRMKNSQIEMTIAQSILVQQKKKGHEEITDNYDGRVPD 
KLGAALEKKNITYALEQTAGPKSRAKDSQIQMAIDQIISLQQHQKGHEEEDDNCQDRQDD 
KLGAALEGDNDSYALEQRAGPKSRAKHSQIQMAMDQIIHLHQHQKGHDEQVDNCQGRQND 
KLGAALEKKNITYALEQTAGPKSRAKNSQIQMAIGQIISLQQHQKGHEEDDDNCQDRQND 
KLGAALEKKNITYALEQTAGPKSRAKNSQIQMAIGQIISLQQHQKGHEEDDDNCQDRQND 
KLGAAFEKKNLAYTLAQPAGPKSRGKTNQIQMAMDQVDSLQQYEKGHVDEDDNCQDRQID 
KLGAALEYNNDNYSLSQVAGSKNRAKTNQIQMTIDQHDTLQQYEKGHTEDDDNCQDRQQD 
KLVAALEDKNVTYSLKQPAGPKSRIKYSQIQMAVDQVINLQQYEKGHEEEDDNCQDREDD 
KLGAALEDKNAIYPLKQPAGPKSRIKYSQIQMAVYQVINLQQYEKGHEEEDDNCQDREED 
KLGAALEEKNAVYPLKQPAGPKSRIKYSQIQMAVYQTINLQQYEKGHEENDDNCQDREED 
KLGAAAEDRNLAYVLKQPASPKSRVKASQIQMAVDQLISLHQYEKGHEEEDDNCQGRQTD 
KLGAAAEDRNLAYVLKQPASPKSRVKASQIQMAVDQLISLHQYEKGHEEEDDNCQGRQTD 
KLGAALEGRTFTYGLSQAAGPQNRAKVSTIQMTVIQSITNRQKEKSHDEEEDSHQGRQDD 
KLAAAAEGRTPQYMLAQIAGPKNRIKLGQINMDVVQDITMPQKQASHEEKEDTHQGRRDD 
KLGAAGEAKTTVYKLIQTAGPRNRQKLGQISMKMVQNITHQQDQKVHKESKDTHHGRHAD 
KLGAAGEADTTIYTLIQTAGPRNRQKLGQISMKMVQDITLQQDQKAHEEAKDTHLGRHAD 
KLGAAGEAKTAIYKLIQTAGPRNRQKLGQISMKMVQDITLQQDQKAHKEAKDAHHGRHTD 
KLGAAGEVTTLAYMLIQVAHPRNRKKCGQISMKMVQNIILQQPQKAHRESKDTHLIRQED 
KLGSAMEYKVFSYKLKQYAGPKKRIKVGQIKMNVVQIITNQQKQKNHSEELDTHLGRKQD 
KLGSAVEYKVLSYKLKQHAGPKQRIKVGQIPMNVVQQVTAQQKQKTHSEEADVHLGRKKD 
KLGAALETRTPIYKLIQVARPKNRVKVGQIQMDLIQNIIIYQKPKNHKENEVAHQGRMSD 
KLGAALEARTPIYKLGQVAGPKNRVKMGQIQMDLIQNIIIYQKPKKHKESEVLHQGRMTD 
KLGAALEARTPIYKLEQVAGPKNRVKVGQIQMDLIQNIIIYQKPKKHKESEVAHQGRMTD 
KLGAALETRTPIYKLEQVAGPRNRVKMGQIQMDLIQNIIIYQKPKTHKENEVAHQGRMTD 
KLGAALETRTPIYKLEQLAGPKNRVKMGQIQMDLIQQIIIYQKPKTHKENEVAHQGRMTD 
KLGAALETRTPIYELTQAAAPKNRVKAGQIQMNLIQNIIIYQKPKTHDEGEVAHQGRTTD 
KLGAALEHRTMIYKLYQVAGPKDRVKMGQIQMDLLQNIVIHQKGKSHEEQEDIHQGRFCD 
KLGAAIENETPTYHMVQLAGPKNRVKIGQIQMRVLQPIALKQEQKSHNEKEDLQEAREGD 
KLGAALEDETPKYKMVQLASPKNRIKAGQIQMTVLQTIALQQDQKSHRERKDVQEGREGD 

YILIRRGTTESLQLTTDQCEIVGKVAHANGVNIFITNSKQLPFVALKESVMWFVGEVNRF 
YILSRYGSTEQMQLDTDQNEILSKVAPANGVNIFVADSKQLLFVALKESVMWFVDEANKF 
YNLDQLGTTEKVKLTTDECEILTKVAPANGVNIYITESKQAPVVRSKESVMWFIGLANRF 
YLLTRLGTTEQVQLTTDQCEILTKVAPANGVSVFITAGKGLSVVANKASVMWFVDEANRF 
YLLTHLGTTEQVQLTTDVCDILTKVAPANGVSIFITVGKGWRLVSNKESVMWFVDEANRF 
YLLLRMGTTECVQLTTDQMEILTKVAPANGVGIFITLGKKGLLISKKESVKWFLDDANRF 
YLLARLGSTEQVQLTTDQCEVSTKVAPANGVSIFITLGKGWLLVSDKESVMWFIDEANRV 
YLLARLGTTEKVQLTTDQCEILTKVAPANGVSIFIPLGKGLPVVAGKESVMWFIDEANRF 
YQLSRLGTTERTQLVTDQSEVTTKVADANGVNIFITDSKDPLLVATKESVMWFVGGADRY 
YQLPRLGTTERTQLVTDQSEITAKVAEANGVNIFITDSKDPPLVARKESVMWFVGRADRY 
YQLSRLGCTEKTKLTTDQSEVSTKVADANGVNIFIIDSKDPSLVARKESVMGFVLEVDRF 
YQLSRLGGTEKTKLATDQSEVSTKVAQANGVNIFINDSKDAPLVNRKESVMWFVGEADRF 
YQLPRLGTTEKVELLTDQCEIITKVAQANGVDIFILDSKKIPLVASKESVMWFIGEANRL 
YQLPQAGTTEKVQLLTDQCEIDMKVAQANGVDIFIIDSKEIPLVAPKESVMRFIGEATRL 
YQLPRLGTTEKVQLLTDQCEIITKVARANGVDIFILDSKEIPLVASKESVMWFIGEAARL 
YQLPRLGTTEKVQLLTDQCEIITKVARANGVDIFILDSKEIPLVASKESVMWFIGEANRL 
YQLGRIGTTEQVQLLTDPEELMTKVAQANGVNIFILNSKDIKLVPRKESVMWFVGESTRA 
YQLKRLGTTEQVQLLTDQCEGMSKVAQANGVNIFILDSKDITLVPAKESVMWFVGRTTCL 
YQLARLGTNEQVQLATDQCEKVTKVAQANGVNIFILDSKDVLLVPGKESVMWFIDQARRL 
YQLTRMGTNEQVQLATDQCEKITKVAKANGVNIFILDSKDVVLVPGKESVMWFIDEARRL 
YQLARMGTNEQVQLATDQCEKTTKVAKANGVNIFILDSKDAILVPGKESVMWFIDEARRL 
YLLMCQGMTEQVQLFTDQCEIITKVAQANGVNIFIIDSKNVPLVPGKESVMWFIGEAKRL 
YLLMCQGMTEQVQLFTDQCEIITKVAQANGVNIFIIDSKNVPLVPGKESVMWFIGEAKRL 
YMLIRLGKTKRLQLSTDWCEIFTKVAPANGLHIFIPENKGLPPVAPKESVMWFFGEANRF 
HVLERMGEAEFVQLKTDTCEVATKVAPANGVRVFITESKAILQVVSKESVIWFIGEAVRV 
HVLTRRGRVESTQLTTDQDEGNTKVAPANGVRVFITGSKKAQLVVAKESVVWYICVAVRA 
HVLTRRGHVESNQLTTDQDEALVKVAPANGVRVFITGSKKAPLVVEKESVVWYMCVAARA 
HVLSRRGHVEPNQLTTDKDEGFTKVAPANGSRVFITGSKKAPKVVEKESVVWYICVAVRA 
HVLTRRGRVEATQLSTDQGEGSVKVAPANGVRVFIMESKKLPLVVRKESVVWFIGTAVRA 
YRLDRCGEVEEVQLTTDQTEISTKIAPANGIRVFIENSKRPTFVQQKESAVQFMKSADRD 
YTLDRCGQVEEVQLTTDQNEIKAKIAPANGIRVFIGNSKRPTFVQPKESVVQFIKSADRD 
YVLVPIGTAEFVQTITDQCEVQTKVAPANGVHIFIADSKRLPLVVSKESVVWFIDNAHRP 
YVLTPMGTAEVVQTITDQCEVQTKVAPANGVHIFIADSKRLPLVASKESVVWFIDAAHRP 
YVLTPMGTAEVVQTITDQCEVQTKVAPANGVHIFIADSKRLPLVASKESVVWFIDAAHRP 
YVLTPIGTAEVVQTITDQCEVQTKVAPANGVHIFIADSKRLPLVASKESVVWFIDAAHRP 
YVLTPTGTAEVVQTITDQCEVQTKVAPANGVHIFIADSKRLPLVASKESVVWFIDAAHRP 
YVLVPIGTAEIVQTITDQCEVQTKVAPANGVHIFIANSKRLPLVVTKESVVWFVDAAHRP 
YVLVPAGTTEIVQTATDDCEVTTKIAPANGVHIFIAASKRLPLVVYKESVVWFIEAALRP 
YVLCRHGNEDCVQTCTDQCEVRTKVATANGVPIFISESKELTMVVSKESVLWFVGPTSRA 
FVLCRHGNEEKVQTCTDQIEVTTKVAPANGVRIFIADCKKLMMVVKKESVVWFIDPAPRA 

VLSRGETYCAAEIIMVFSPTYCTLHHYKIFDSSHGTLNVEQSAKLFASEEGARGIDTFVR 
VLTQAETFCSLVTILIFCPTYCTLRHYKIFDRSGGTLNVMQSAKLFAIEESARRIDTFVR 
VLFYGETYCAFEIFNLFAPTYCTLQHYKIFDPGSGTLNVEQTAKSFAREEPARPMDTFVR 
LLVDLETYPSCEILLTFVPTYSTLRGYKIFDGGGGTLSVEQSAKLFATEEPTRPIDQFVR 
LLLAIETYPSCEIGLVFSPAYITLRGYKIFDGGDGTLAVEQSAKLFAAEEQARPIDQFVR 
LLLEIETYTGCEIGLVFSPAYTTLRGYKIFDGGGGTLAVEQSAKLFAEEEAARCIDQFVR 
LLLQIETYPSCEIGLVFSPAYSTLRGYKIFDGGGGTLVVEQSAKLFATEEVARPIDQFVR 
LLLEIETYVSCEIGLVFSPTYCTLRHYKIFDGGKGTLAVEQSAKLFATEEGARPIDQFVR 
VLNSAETYCSTETISVFSPKYCTLRHYKIFDTGEGTLKVEQTAKLFASEETAREVDTFVR 
VLDTFETYCSTHIIMIFSPTYCTLRHYKIFDTGEGTLKVEQTAKLFASEETAREVDTFVR 
VLNCSETYRSTEILVAFVPTYCTLRHYKIFDTGEGTLIVEQTAKLFPAEESARIVDTFVR 
VLDITETYCSTEILVTFSPTYCTLRHYKIFDTGEGTLIVEQSAKLFAAEETARIVDTFVR 
VLSRPETYCSCEIILVFSPTYCTLRHYKIFDPGKGTLLVEQSARYFAGEEAPRPVDTFVR 
VLALPETYYSCEIILAFSPTYSTLRHYKIFDPGRGTLVVEQPARFFTGDEDARPVDTFVR 
VLSRPETYSSCEITLVFSPTYCTLRHYKIFDPGKGTLLVEQPARYFAGEENARPVDTFVR 
VLSRPETYCSCEITLVFSPTYCTLRHYKIFDPGKGTLLVEQSARYFAGEENARPVDTFVR 
VLNRAETYGSCEIVAIFSPPYCTLMPYKIFDPRRGTLKVEQSARYFAGEEHARPVDTFVR 
VLSRSETYLSCEIIPIFSPAYCTLRPYKIFDPGKGTLSVEQSARYFAGEEVARPVDTFVR 
VLSRGETYCSCEIINVFAPTYCTLRPYKIFDPGKGTLSVEQSGRYFAGEEAARGVDTFVR 
VLSRGETYYSCEIINVFSPTYCTLRPYKIFDPGKGTLSVEQSGRYFAGEEVARNVDTFVR 
VLSRGETYYSCEIVNVFSPTYCTLRPYKIFDPGKGTLSVEQSGRYFAGEEVARNVDTFVR 
VLCQGETYCSCEIINMFSPTYFTLRPYKIFDPGRGTLSVEQSARYFAGEEAARPVDTFVR 
VLCQGETYCSCEIINMFSPTYFTLRPYKIFDPGRGTLSVEQSARYFAGEEAARPVDTFVR 
VLSHRETYCSCEIVSVFSPVYCTLRHYSIFDPGNGTLNVEQSAKMIAVEEDVREIDTFVR 
VLCRVETCAGGNIVNRFSPAYCTLKHYKIFDSPTGTLNVEQIAKVFALEEGNRRVDVFLR 
VLCLKETYLSSQIVAMFTPVYCTLRCYKIFDVFKGTFDVEQVAKLFAPEEGNRPVDVFLR 
ILCFEETYSSSQIIAMFTPSYNTLRCYKIFDVFQGTFDVEQAAKLFAPEEGNRDVDVFLR 
ILCFEETYMSSQIIAMFTPPYPTLRCYKIFDVFRGTFDVEQAAKLFAPEEGNRDVDVFLR 
VLHMGETYSSSEIVPMFSPSYCTLRRYKIFDIFKGTFDVEQVAKLFAAEEKNRPSDVFLR 
VLTVAETYSSGDIAKAFSPDYSALHHYKIFDYVKGTEHVEQAAKFFAEEELTRVIDVFLR 
VLVVGETYSSGDIAGSFSPDYNALHHYKIFDYVKGTEHVEQAAKFFAEEEMSRIIDVFLR 
VLIQMETYISGEIVGVFSPAYRSLAHYKIFDTQPGTLNVEPSAKLFAVQEVVKAIDTFVK 
VLIKLETYLSGEIIEAFNPAYMSLAHYKIFDTQPGTLNVEPSAKLFAVQEVVKVIDTFVK 
VLIKLETYLSGEIIEVFNPAYMSLAHYKIFDTQPGTLNVEPSAKLFAVQEVVKVIDTFVK 
VLIKLETYLSGEIIEVFNPAYMSLAHYKIFDTQPGTLNVEPSAKLFAVQEVVKGIDTFVK 
VLIKLETYLSGEIIEVFNPAYMSLAHYKIFDTQPGTLNVEPSAKLFAVQEVVKAIDTFVK 
VLNHAETYLSGEIIQVFSPAYVSLAHYKVFDTQPGTLNVEQSAKLFAVEEAVKKIDTFVK 
VLMRLETYVSGEIIEMFSPAYLSLAHYKIFDTKPGTLNVEESAKLFAGKEITKPIDTFVR 
VLIHGETYISEDIMPVFSPGYCTLRHYKIFDVQPGTLLVEQAAKLFALEEWNRSIDTFVR 
VLIPGETYASGDIMTVFDPEYVTLRHYKIFDIQPGTLSVEQAAKFFAAEEDNRSIDTFVR 

SGTLSLLRLEELVESKICIDYVQDAEGRRKDTDTCLNMINKQLMVEHGLVKPDQLHYLKP 
NGAVSLLRLEELVESKICIDYTQNAEGRRKDTDTTLELVNRQLMAVPGLVNPKQLHYLKQ 
AGTVSLLRTEELVESKTCVDYAQRAEGRRKDTDTCLPLINKQLMAVPGYAFPEQPQYLGQ 
NATLSLLRVEELVESEICIDSAHTTEGRRKDTNTCLDWINVSVLTVHGLVKPDQLQYLKQ 
SALFSLLRIEELVESRIVIDSRHKAEGRRKDTNTCLNDINISLPVVPGLVSPDQLQYLKQ 
HGTLSLLRVEELVESRIGIDSAHKAEGRRKDSNTCLEEINISLLRVPGAVRPDQLRYLRQ 
DGTLSLLRVEELVESRIGIDSAHKAEGRRKDTNTSLDGINISLLTVPGAVRPDQLKYLKQ 
CATLTLLRFEELVESKICLDGAQKVEGRRKDTNTCLDWLNVQLLNVPGSLQPHQLQYLKK 
AGTASLLRPEVLVGSKLAIDYADSAEGRGKDTDTCLEKINFQLMIVPGKVAPGQLKYLKQ 
AGTASLLRPEVLVGSKLPIDYADSCEGRGKDTDTCLEMINFQIMMVPEQVTPGQLQYLKQ 
GGTSSLLRLEALVGSKLAIDYCDSAEGRGKDTDTCLDLINFQLMLHPGRVSPGQLQYLKQ 
GETSSLLRLEALVGNKLAIDYCDPAEGCGKDTDTCLELINFQLMLVPGPVSPGQLQYLKQ 
GGALSLLRMEELVGSKLCIDYKQMAEGRRKDTDTCLDDINNQSMSVPGSVEPGQLHYLKE 
GGLLSLLRTEELVGSKICIDYKQIAEGRRKDTDTCLDDMNNQSMSAPGAVQPGQLHYLKE 
GGALSLLRMEELVGSKMCIDYKQMAEGRRKDTDTCLDDINNQSMNVPGQVEPGQLHYLKE 
GGALSLLRMEELVGSKLCIDYKQMAEGRRKDTDTCLDDINNQSMSVPGQVEPGQLHYLKE 
RGAISLLREEELVGSKFCIDIKQMLEGRRKDTDTCLEPINSQLMKVHGMVKPGQMHYLKD 
IGAFTLLRAEEQVGSRFGVDANQVAEGRRKDTDTCLDEINSQLMQVPGNVSPGQLHYLKE 
GGAISLLRLEELVGSKFCIDYKQLAEGRRKDTDTCLEPINNQLMTVPGVIAPGQLHYLKE 
GGAIPLLRLEELVGSKFCIDYKQMAEGRRKDTDTCLDPINNQLMTVPGVVAPGQLHYLKE 
AGAVPLLRLEELVGSKFCIDYKQMAEGRRKDTDTCLEPINNQLMSVPGVVAPGQLHYLKE 
SEGLSLLRLEELVGSKFCIDYKQMAEGRRKDTDTCLEEINNQLMTVPGIVEPGQLHYLKE 
SEGLSLLRLEELVGSKFCIDYKQMAEGRRKDTDTCLEEINNQLMTVPGIVEPGQLHYLKE 
GVTLSLLRLEELVESKICVDVKKKIEGVRKDTDTCLESPNKQLIGIPGVVKPEQLQYLKP 
EGTLSVLRPEDLVESKLAKDYAQRPESRRKHTDTCLQDVNRQIMDPEGYVVAAQLRWLKE 
VRTLSVLRPEELAESKIWIDYPQSVENRRKDTDTCLGSVNVQFKFLQGKKLPDQPAWLKG 
VKTLSVLRPEELAKSKIWIDYPQSLENRRKDTDTCLETSNVQFMSLQGEKLPDQPAWLKG 
VKTLSVLRPEELAESKIWIDYPQSLENRRKDTDTCLETVNVQFMNLQGEKLPDQPAWLKG 
GRTYSVLRLEELAEARINIDYAQAAENARKDTDTCLHRINVQFMPLEGEKLADQPKWLNG 
EGTIKVLRYEELVESHIPIDYGREGEGRGKVLDTCLEAVNKQLVLLPSVVVAEQLERLQG 
NGTIKVLRFEELVESHIPMDYMQEAEGRGKVMDTCLEAVNKQLVLAPSIVTAEQLKRLQG 
AATLAVLRNEELVESKIIVDYTQGLEGRRKDSDTCLNPINKQLMGVPGHVAADQLRYLKE 
DGTLAVLRNEELVENKIIVDYIQGLEGRRKDSDTCLNGINKQLMCVPGHVAADQSKYLKE 
DGTLAVLRNEELVENKIIVDYIQGLEGRRKDSDTCLNGINEQLMCVPGHVAADQSKYLKE 
DGTLAVLRNEELVESKIIVDYIQGLEGRRKDSDTCLNGINKQLMCVPGHVAADQLKYLKE 
DATLAVLRNEELVESKLIVDYVQGLEGRRKDSDTCLNGINKQLVCNPGHVAADQLKYLKE 
AGTVAVLRSEELVESKILVDYTQGLEGRRKDSDTCLSSINKQLMGVPGYVTADQLKYLKD 
IGTIVVLRVEELVESKIMVDYTYALEGRRKDSDTCLDGINKQLMCVPGLVDADQLRYLKQ 
SKDFGVLRKEELVESKIDQDYNQKSESWRKDTETCLDAITFQLMVDKGMFSADQLPYLKS 
SKDLGVLRPEELVESKIEFDFSQKSEGWRKDTETCLNPITWQLMVDLGMFGADQLPYLKH 

TMPLKYIDQMNDAKTARIPIFKYRKESPFGALREPYVIMEYTALRIAYDWTYANSVFADN 
FMPLRYIDQMSDASVAKIPIFKYRRESPFGPLREIYLIAEFTVLRLAYDCTSSESVFADN 
FMPLRYIMQMSEAELAKIPIFKYRKESPFGPLRTAYMILEFTPLKVVYDCTLVQSVFTDN 
FMPLPYIGQMSEAKGAQIPIFKYRKESPFGPLRKGYMIPKFTILKIAYDCSLSEKVFTDN 
FMPLPYVEQMDEATGAQIPIFKYRNESPFGPLRIEYMIVKFTALKIVYDCTLSEKVFTDN 
YMPLEYLDQMTEAKGAQIPIFKYRSESPFGPLRRGYMIAKFTLLKIAYDCTLSEKVFSDN 
EMPLPYMDDMSEAKGAQIPIFKYRTESPFGPLRRGYIIAKCTVLKIAYDCTLSERVFTDN 
YMPLRYVDQMGEARGAQILIFKYRKESPFGPLRENYMIEKFTLLNIAYDCTLSEKVFTDN 
MMPLRYSDNMNEATVAPIPIFKYRGENPFGPLRSPYKIPEFTQLKNVYDIKMAEKVFCDN 
MMPLRYIDHMNEATVAPIPIFKYRSENPFGPLRSPYKILEFTQLKNVYDVKVAKKVFCDN 
SMPLVYIDQMSEATFAPIPIFKYRDENPFGPLRSSYKIIEFTSLKNVYDVKVAEKVFVDN 
FMPLRYIDQMSEATVAPIPIFKYRLENPFGPLRSDYKIIEFTELKNVYDVKVAEKVFCDN 
LMPLRYIEQMSEAKVAHIPIFKYREENPFGPLRSVYIIMEFTRLKITYDSTITEKVFCDN 
LMPLRYIEQMSEAKVAQIPIFKYREENPFGALRAGYIIMEFTRLKISYDSTITEKVFCDN 
LMPLRYVEQMSEAKVAHIPIFKYREENPFGPLRSGYIIMEFTQLKITYDSTITEKVFCDN 
LMPLRYVEQMSEAKVAHIPIFKYREENPFGPLRSGYIIMEFTRLKITYDSTITEKVFCDN 
LMPLRYFEQMCEAKIAPIPIFKYRQENGFGPLRTDYLIMELTHLKSNYDTTLAEKVFCDN 
IMPLRYINPMIEAEIAHIPIFKYREENPFGSLRNEYLIMELTPLKINYDVTLAEKVFCDN 
LMPLKYIEQMFDAQVANIPIFKYRGENPFGPLRAGYVITEFTILKINYDSTIAEKVFCDN 
LMPLRYIKRMFDAQVAKIPIFKYRGENPFGPLRTGYIIMEFTSLKLNYDSTIAERVFCDN 
LMPLRYIKRMFDAQVAKIPIFKYRGENPFGPLRTTYVITEFTSLKLNYDSTIAEKVFCDN 
LMPLRYFEQMFEADVAKIQIFKYRGENSFGPLRNGYVIPEFTSLKINLDAAIAEKVFCDN 
LMPLRYFEQMFEADVAKIQIFKYRGENSFGPLRNGYVIPEFTSLKINLDAAIAEKVFCDN 
FMPLKYNDQMAEAEIAKIPIFAYRRESPFGPLRVTYMIKEFTGLKIAYDCNLAESVFADN 
FMFLMYIEQMVNACIASIPIFKYRIESLFGPLEDPYRILEFTLLRLGYDCTFAESIFCDN 
FMPLVYIDEMVNARIAAIPIFKYRQESLFGPLHEAYKINEFTLLRIAYDCTPADSVFADN 
FMALVYIDQMLNARIAAIPIFKYRQESLFGPLHENYKIIEFTLLRIAYDCTTAESVFADN 
FMALVYIDQMLNARIAAIPIFKYRQESLFGPLHGNYKIIEFTLLRIEYDCTTAESVFADN 
FMPLIYIDQMLNARAAIIPIFRYRKESLFGPLREGYKIVEFTLLRIAYDCTLADFVFADN 
AMPLMYMDSMLNATIATIPIFSYRDESLFGPLRKGYMIEEFTYLRMAYDAMSAKSVFVWN 
AMPLLYMDSMLNATIANIPIFSYRNESLFGPLRKGYLIDEFTELRMAYDATNAKSVFVWN 
NMPLLYIDKMLDAKIASIAIFKYRLESPFGSLRTHYTILEFTALRIAYDDTSAESVFADN 
NMPLPYIDKMLDAKIASIAIFKYRAESPFGSLRKRYTILEFTALRVGYDDTSAESVFSDN 
NMPLPYIDKMLDAKIASIAIFKYRAESPFGSLRKRYTILEFTALRVGYDDTSAESVFSDN 
NMPLPYIDKMADARIASIAIFKYRAESPFGSLRKRYTILEFTELRIAYDDTSAESVFSDN 
KMPLPYIDKMLDARIAAIAIFKYRAESPFGSLRKAYTILEFTALRIAYDDTSAESVFSDN 
NMPLFYIDKVLDAKIASIAIFKYRTESPFGSLRKKYTILEFTSLRIAYDDTSAKSVFSDN 
SMPLLYADKMIDAKIAVIAIFGYRAESPFGSLRKHYAILEFTALRIAYDVTDAESVFSDN 
CMLLVYFDQMKDAKIANIPIFKYWVESPFGPLRKLYMILEFTLLGSAYDDTSAVSVFADN 
CMLLLYFDQMKDARVAHIPIFKYWIESPFGPLRHPYMILEFTPLRSAYDDTSAVSVFADN 

ISGSVSSKGAELGVAHTRSLWAAGYRHLP 
IAGSVSAKGAELGVAHTWSLWAAGYKHLP 
PIETVSMKGAELGVAHTRSLWAAGYRHLP 
VAQTVSKKGAELCEAHTRSLWAAGYRHLP 
VPQTVSKKGAELGAAHTRSLWAAGYRHLP 
IAKAVSRKGAELGAAHTRSLWAAGYQHLP 
VGQAVSRKGAELGAAHTRSLWAAGYRHLP 
VSQTRSRQAASFGAAHTRSLWAAGYRHLP 
LTEIASEPGAELATAHTHSLWAAGYWHLK 
AAEIASDPGAELATAHTHSLWAAGYWHLK 
VREIVSEPGAELATAHTHSLWAAGYWHLK 
ASEIVSAPGAELATAHTHSLWAAGYWHLK 
VTETASLKGAELGTAHTHSLWAAGYRHLP 
VTETASLKGAELETAHTHSLWAAGYRHLP 
VTETASLKGAELGTAHTHSLWAAGYRHLP 
VTETASLKGAELGTAHTHSLWAAGYRHLP 
VVETSSIKGAELMTAHTHSLWAAGYRHLA 
VGETASVKGAELGTAHTHSLWAAGYRHLP 
VCETASLKGAELGVAHTHSLWAAGYRHLP 
ACETASLKGAELGIAHTHSLWAAGYRHLP 
ACETASLKGAELGIAHTHSLWAAGYRHLP 
EQETASLKGAELGTAHTHSLWGAGYRHLP 
VQETASLKGAELGTAHTHSLWGAGYRHLP 
VPDTVSMEGAELAVAHTRSLWAAGYVHLP 
PQQTMSQRGADLGSAHTRSLPTAGYRHLP 
ILEAASVRGAELALAHTRSLWTAGYIHLP 
LLEAASIRGAEIALAHTRSLWTAGYIHLP 
ILEATSIRGAEIALAKTRSLWTAGYIHLP 
LLEAMSNRGAEIAAAHTRSLWTAGYNHLP 
VNETMSARGAEFGAALTPSLWTAGYTHLF 
VTETLSGRGAEFGAALTPSLWTAGYTHLC 
MAETISPKGAEPGAAHTSRLWAAGFRHLA 
MTETMSPKGAELGAAHTRRLWAAGFRHLA 
MTETMSPKGAELGAAHTRRLWAAGFRHLA 
MPETTSPKGAELGAAHTRRLWAAGFRHLA 
MTETMSPKGAELGAAHTRRLWAAGFRHLA 
MAETMSPKGAELGAAHTRRLWAAGFRHLA 
VTETMSPKGADLGAAHTRRLWAAGFQHLP 
LGETASLKGAEFRAAHTRSLWAAGYPHLP 
LGEATSPKGAEVRAAHTRSLWAAGYPHLP 
