# Supplementary material for: Detecting lateral gene transfers by statistical reconciliation of phylogenetic forests
Source: BMC Bioinformatics. 2010 Jun 15;11:324. doi: 10.1186/1471-2105-11-324 (PMC2905365; doi:10.1186/1471-2105-11-324)
Supplement: Additional file 1 — The 330 simulated alignments and corresponding gene trees (true and ML) along with the 40-taxa reference species tree. [file 1471-2105-11-324-S1.ZIP › simulated_dataset_prunier/seqdata136.fas.phy_tf.tree]

(((((((AGTUM1:0.20326096,(RHETL1:0.01974051,RHLEG1:0.0027523396)90.973634:0.022798651)42.043117:0.0047402777,SIMEL1:0.01891999)94.723177:0.047467419,(((BABAC1:0.04786131,(BAHEN1:0.017250267,BAQUI1:0.039385889)99.723762:0.067009825)100:0.11101614,(BRABO1:0,BRSUI1:0.0055891807)100:0.17954856)97.700256:0.07258146,(MELOT1:0.25252314,MESOR1:0.27912788)97.749752:0.099315977)96.989799:0.061967032)99.857229:0.15601043,((BRJAP1:0.089109239,PADEN1:0.076521759)94.147134:0.08905728,(NIHAM1:0.1190995,RHPAL1:0.11672878)85.492164:0.060751325)100:0.33082844)99.902719:0.14886433,((JANNA1:0.15841148,(RODEN1:0.20569475,(SILIC1:0.081067305,SIPOM1:0.18959939)76.33853:0.031803864)98.285055:0.061913082)97.897995:0.072419542,RHSPH1:0.17558914)100:0.24056578)69.202083:0.027706798,HYNEP1:0.41067036)73.085737:0.024160188,(((((ANMAR1:0.18534691,((EHCAN1:0.050441567,EHCHA1:0.049739074)98.373079:0.069906922,EHRUM1:0.056820771)100:0.20998489)100:0.35299311,CAPEL1:0.52732368)66.627651:0.063045401,(WOEND1:0.095352857,WOLBA1:0.14956307)100:0.86225365)98.868829:0.13894444,((CACRE1:0.21031833,GLOXY1:0.1439672)100:0.47101014,(GRBET1:0.26461447,(RHRUB1:0.13210854,(RIBEL1:0.078176467,((RICON1:0.02601498,RIFEL1:0.040744219)40.898499:0.0017179434,(RIPRO1:0.014261429,RITYP1:0.010412268)99.98076:0.025745843)99.301034:0.040021345)55.726892:0.009087765)95.589936:0.093946152)100:0.30662008)85.098082:0.071649441)100:0.22534975,(MAMAG1:0.39785292,MAMAR1:0.2357844)79.744554:0.051258967)85.019827:0.04837979,ANPHA1:0.41316135);
