# Supplementary material for: Detecting lateral gene transfers by statistical reconciliation of phylogenetic forests
Source: BMC Bioinformatics. 2010 Jun 15;11:324. doi: 10.1186/1471-2105-11-324 (PMC2905365; doi:10.1186/1471-2105-11-324)
Supplement: Additional file 1 — The 330 simulated alignments and corresponding gene trees (true and ML) along with the 40-taxa reference species tree. [file 1471-2105-11-324-S1.ZIP › simulated_dataset_prunier/seqdata137.fas.phy]

40	167
GLOXY1      LIQMGLPISTIVYLLSATPRPGRMSTAVHEKINYAENALRGVLKSAAHFSHYTNEKLSER 
BRJAP1      LVQMGLPISTIVYLLSYTPRPDRMSAAVHEKINYAEGTLRGGLKAAYNFSHYTNEKLSER 
GRBET1      LVQMGLPISTIVYMLSYSPRPNRLSAAVNEKTNYAEEALRGLLKAAAHFSDYTNEKLSER 
RHRUB1      LVQMGLPLTTSVHLLSHNPFPRRLSAAIREKMNENEDTLRRLLKGAGHFSAYTNEQLSER 
MAMAG1      LIQMGLPISTCVYLLSYAPLPNRFSAATHERRNYAENVLRHVLKQAEHFSDDTEEKLAEK 
CACRE1      LIQMGLPLSTIVFLLSYSPRPNRLSIAVHEKVNYAEVTLRRALVAATHFSHYTRAQLAEK 
HYNEP1      LIQMGLPLSTIVYLLSYAPRPNRLSTAVHEKSNYAETALRRSLKAATQFSRYTSEQLVER 
RODEN1      LVQMGLPLLTMIYILSYTPQPLEVSSAAYEKISHADIRLRRPLKAASHYSLETREQLCER 
JANNA1      LVQMGLPLPTMIYILSYTPQPYEISSAVYEKISHAETDLRRPLKAASHYSLETPEQLCER 
SIPOM1      LVQMGLPLPTMIYVLSYGPRPVEASFAVHEKTSHAETCLRRPLKAPYHFSEETREELCEK 
RIFEL1      LVQMGLPLPTMIYVLSYSPQPAEVSFAVHEKASHAETCLRRPLKAPYHFSEETGEELCEK 
SILIC1      LVQMGLPLPTMIYVLSYPPQPVEVSFAVHEKTSHAETCLRRPLKAAYHFSEETSEQLCER 
PADEN1      LIQMGLPLPTLIYLLSYGPKPGRVSSAVHEKVSNKESALRRTLNAASHFSVHTRRQLRER 
RHSPH1      LIQLGLPLPTLIFLLSYSPQPGRVSSAVHEKTSDAETFHRSILKAASHFSEHTRRQLRER 
EHCAN1      LSQMGLPLSTIIYLLSYQPQPERVSKAVYEKLSYVETALRRLLKAATHFSQYTREPLLKH 
EHCHA1      LSQMGLPLSTIIYLLSYRPQPERVSTAVYEKISYVEAALRRILKAATHFSRYTRESLLEH 
RHPAL1      LIQMGLPLFTMVYPLSYFPNPRRVSTAVHEKFNFAETSLRRTLQTATHFSHFTKEQLSER 
NIHAM1      LIQMGLPLFTVVYPLSYFPSPRRVSTAVTEKVNFAETVLRRQLQCATHFSHFTREQLSER 
SIMEL1      LIQMGLPLSTIVYLLSYQPQPRRISTAVHEKVEYAETGLRRALKNAIHFSLYTREQLSER 
AGTUM1      LIQMGLPLSTIVYLLSYSPKPRRISTAVHEKVETAETGLRRALKNAIHFSHYTREQLSER 
RHETL1      LIQMGLPLSTIVYLLSISPKPRRISTAVHEKVEYAETALRRALKNAIHFSHYTREQLSER 
RHLEG1      LIQMGLPLSTIVFLLSYSPKPRRISTAVHEKVEYAETALRRALKNAIHFSHYTREQLEER 
MELOT1      LIQMGLPLNTVVYLLSYSPRPNRASVAVHEKVEYAETGLRRALDNVIHFSQYTREQLSER 
MESOR1      LIQMGLPLNTVVYLLSYSPRPRRTSIAVHEKIEHAETGLRRAMDDAIHFSHYTREQLSER 
CAPEL1      LIQMGLPLNTVIYLLSYSPRPKRVSVAVHEKVEYAELALRRNLKNAIHFSMHTREQLQER 
BABAC1      LMQMGLPLSTIVYLLSYSPRPRRISIAVHEKAEYPETGLRRDLRNAIHFSDYTNLQLTEK 
BAHEN1      LMQMGLPLSTIVYLLSYSPRPRRISIAVHEKAEYAETALRRELRNAIHFSDYTNEQLSER 
BAQUI1      LMQMGLPLSTIVYLLSYSPRPRRISIAVHEKAEYAELGLRRELRNAIHFSDYTNEQLSER 
BRSUI1      LIQMGLPLDTTVYLLSYPPRPKRVSIAVDEKAEYAETGLRRSLDNAIHFSHRTKEQLSEK 
BRABO1      LIQMGLPLDTTVYLLSYPPRPKRVSIAVDEKAEYAETGLRRSLDNAIHFSHRTKEQLSEK 
MAMAR1      LVQMGLPLSTIVYLLSYSPRPRRISTAVHEKVNYAETGLRRQLQNVTHFSYYTREQLAER 
RIBEL1      LLQMGLPLLTVVYLLSYTPRPPRTSSALLENPNCADAMWRQALNHATHFSQQTKDQLVER 
RIPRO1      LLQMGLPLLTVVYLLSYTPRPPRTSSALLENPNSAEAMWRQELNHATHFSDQTKDRLVER 
RITYP1      LLQMGLPLLTVVYLLSYTPRPPRTSAALLENPNSAEAMWRQELNHATHFSDQTKDRLVEP 
RICON1      LLQMGLPLLTVVYLLSYTPRPPRTSSALLENPNCAKAMWRQELNHATLFSDQTKDRLVER 
ANMAR1      LIQMGLPLITVIYLLTYPPRPSRMSSAIHERINSAETMLRQMLNCAPHLSDYAKERLQER 
ANPHA1      LMQMGLPLITVIYLLTYSPRPLRMSSALHEKLNQAETMLRQVLNFATHLSDYAKERLQER 
WOLBA1      LVQMGLPLMTVIYLLTYGPRPRRMSSAYQERSNYAETLLRGSLKSATHFSAVTLAQLEEC 
WOEND1      LVQMGLPLMTVIYLLTYGPRPRRFSSAYQERSNYAETFLRGSLKSATHFSAVTLEQLEEC 
EHRUM1      LIQMGLPLITVVYLLSYGPRPQRMSNAYFEKYNYAEIMLRERLGEATHFSQYTKEQLSER 

PTEFVFQWRAQDFSIEVPITPAVGDFNPSQSYDPKYRTEVFGSVAGRSNIKNDFELSRFT 
PTAFVLQWRARDFSIEVPITPAVKEFNPAQSYDPKYRTEVLGSVAGRENIKNDFELDRFT 
PTEFVSGWRAKDFSIEVPITPAVGEFGGSQSYDPKYRTEVLGSVAGGRNIQNNFELSRFT 
PTEFVFEWRSLDFSIEVPLKPAVTDFGCHRSFDPGYRTEVTGSVAGTANIKNVYELSRFT 
PTDFVFGWRAQDFSIDVPLTPAVDEFGGPRSYDPDYRTEVLGSVAGAKTIKNIFELCRFA 
PTEVVLSWRAQDFSIDVPTTPAVGEFGGPQSYDPKYRTEGLGSAAGRKHIKNGFELLRFT 
PTEIVMVWRAQDFSIEVPLTPAVGEFADPQSYDPKYRTEAVGSVAGRQNIRNGLELTRFT 
PTEGVLEWRAADFSIEVPLGPAVAEFGGEESYDPKYRTEALGTVAGGQNIKNDLELSRFT 
PTEGVLKWRAKDFSIEVPLGPAVAEFAGRESYDPKYRTEAVGTVAGGQNIKNDLELSRFT 
PTEGVVRWRAKDFSIEVPLAPAVAEFAGLESYDPKYRTEALGTVAGGQNIKNAFELPRFT 
PTEGVVPWRAKDFSIEVPLAPSVPEFAGVESYDPKYRTEALGAVAGGPNIKNAFELPRFT 
PTEGVVKWRAKDFSIEVPLAPAVAEFAGRESYDPKYRTEAMGTVAGGDNIKNEFELARFT 
PTEVFLRWRAKDFSIEVAIGPAVGEFGGNQSYDPKYRTEAMGSVAGGQNINNGFELNRFT 
PTEGVIRWRAKDFSIEVALGPAVGEFDAWQSYDPKYRTEAIGSVAGGQKINNGLELYRFT 
PTEAILRWGAQDFSIEVQLGPGVGEFGGNDSYDPKYRTQALGSVAGGTNIKNGFELTRFT 
PTEVILRWGAQDFSIEVQLGPGVGEFGGNDSYDPKYRMQALGSVAGGTNIKNGFELTRFT 
PLEIVLPWRAQDFSIQVPLTPAVGEFGGQQSYDPKYRTEALGSVAGYRNIKNGFELYRFT 
PTEIVLRWRAQDFSIQVPVTPAVGEFGGKQSYDPKYRAEALGSVAGYCNIKNTFELYRFT 
PTEIVLNWRAQDFSIEVPLTPAVGGFGGKQSFDPKYRTEALGFVAGVFEIKNGFELARFT 
PTEVVLNWRARDFSIEVPLTPTVGGFGGKQSFDPKYRTEALGFVAGVFDIKNGFELARFT 
PTEVVSNWRASDFSIEVPLTPAVGGFGGKESFDPKYRTEASGFVAGVFDIKNGFELARFT 
PTEVVLNWRAQDFSIEVPLTPAVGGFGGKESFDPKYRTEALGFVAGVFDIKNGFELARFT 
PTEVVLQWRAQDFSIEVPLTPAVGEFGGQQSYDPKYRTEALGFVAGRGDIKNTFELARFT 
PTEVVMQWRARDFSIEVPLTPAVGEFGGKESYDPKYRTEALGFVAGRTDIKNSFELARFT 
PSEVVFYWRAKDFSIEVPLTPAVGEFGGKQSYDPKYRTEALGFVAGQQDIKNSFELARFT 
PTAVVLYWRAQDFSIDVPLTPSVGEFVGKQSYDPKYRTEALGFVAGRRDIKNGFELDCFT 
PTAIVLYWRAQDFSIDVPLTPPVGEFVGRPSYDPKYRTEALGFVAGRGDIKNGFELDCFT 
PTAVVLYWRAQDFSIDVPLTPPVGEFVGRPSYDPKYRTEALGFVAGRGDIKNGFELDCFT 
PTEEVLFWRAQDFSIEVPLTPAVGEFGGKQSYDPKYRTEAFGFVAGRADIENGFELARFT 
PTEEVLFWRAQDFSIEVPLTPDVGEFGGKQSYDPKYRTEAFGFVAGRADIENGFELARFT 
PTEVILRWGACDFSIEVSLTPTVGEFGGRQSYDPKYRTEAQGSVAGRRDIKNSFEPSRFT 
PAEFAPRWRAQDFSIDIPSGPDVAEFGSYKSQDPTYRAEGEGPVAGRHNIKNEFELGRFT 
PAEFAPRWRAQDFSIDIPSGPDVSEFGSRKSQDPTYRAEGDGPVAGRRNIKNEFELGRFT 
PAEFAPGWRAQDFSIDIPSGPDVSEFGSYKSQDPTYRAEGDGPVAGRHNIKNEFELGRFT 
PAEFAARWRAQDFSIDIPSGPDVSEFGSYKSQDPTYRGEGEGPVAGRHNVKNEFELGRFT 
PAEFLVFWRASDFSIKVPNTPAVDEFEAFRSYDPQYRTETVGSVAGGGVIKNEFELSRFT 
PAEFAVLWRASDFSIKVPSTPAVDEFGANRSYDPQYRSETLGSLAGSGVITNHFELSRFT 
PAEFAQLWRAADFSIEVPSTPSVSEFGSVESYDPKYRTEAIGSAAGGEVIENIFELSRFT 
PAKFAQLWRAADFSIEVPSTPSVSEFGAVESYDPKYRTEAIGSVAGGQVIENNFELSRFT 
PAEFAFGWREDDFSIEVPNTPSVIEFGQYSSFDPMYRTEAVGSLAGSENIKNNFELDRFT 

AGARPKNNANPAMLREGIFTSDPQGLVKGKVKLFDPYVHAGDTLVLN 
TGARTKPNANPAMLRQGMFTSDPQGMLKGKVKLFDPYVHAGDTLVLN 
AGARPKLCANPAMLREGVFTSEPQDLLKGKVKLFDRKVHAGTTLVLN 
IGARTDFYVSMSTLREGIFTSEPQGTLKGKIRYFAARVHAGDTLVLN 
IGKRIELTMSPGSVREDIFTSDPQGILKGKIKYFAPYVHAGGALVLN 
LGARLELCASPGMPRKGIFTSTPQGLLKGRVKRFNRYLHAGDALILM 
PGDRLDWCGSPAMTRERVFTSAPQGLLSGRVKIFNEYLHAGDALILN 
PGVRFEYCAVPALPREGVFTSKAQKLLKGRVYLFALYLHAGETLIIA 
PGVRFEMCASPAMPREGVFTSKAQKLLKGRVYPFSYYMHAGETLILD 
PGVRFEMKASPAMLREGVFTSDAQKLLKGRVYLFSDYLHTGGTLILA 
PGVRFEMKTSPAMLREGVFTSDAQKLLKGRVYLFATYLHTGGTLILV 
PGVRFEMRASPAMLREGIFTSDAQKLLKGRVYLFTTYLHTGGTLILA 
PGVSLELNASPAMPREGIFTSEPQKILKGRVSLFGLYLHAGETLILF 
PGVRIELAASPAMPREGVFTSEPQKMLKGRVYLFSPYLHAGETLILS 
PGARLQMCAFPAMPRQGIFTSDPQKMLKGRVRLFNSYLHAGDTLILA 
PSARLQMCAFPAMPRQGIFTSDPQKMLKGRVRPFSGYLHAGDTLILA 
AGARLELKVSPEMPRKGIFTSEPQELLKGRVRMFSYYLYAGETLILN 
PGARLELEVSPEMPRKGIFTSEPQELLKGRVKMFSYYLHAGETLILN 
PGARVNLAASPLMTRGGSFTSEPQGLLKGRVRLFNNYLHAGNTLILN 
PGARIDLVASPLMTRGGTFTSEPQGLLRGRVCLFNNYLHAGDTLILN 
PGVRIELAASPLMTRGGTFTSEPQGLLKGRVRLFNNYLHAGDTLILN 
PGVRIELAASPLMTRGGTFTSEPQGLLKGRVRLFNNYLHAGDTLILN 
PGARRELAASPLIERGGTFTSEPQGLMKGRVRYFSSHLHAGDTLMLS 
AGARIELAASPLMARGGTFTSEPQGLLKGRVRLFGVALHAGDTLMLN 
PGARIGIAASPLMARGGVFTSEPQTVLNGRVRTFGSSLHAGDALMLS 
PGAREELIVSPLMSRGGTFTSEPQGLLKGRVRLFGEYLHAGDTLMLN 
PGARVEPIVSPLMSRGGTFTSEPQGLLKGRVRLFGKYLHAGDSLMLN 
PGARVEPNVSPLMSRGGTFTSEPQGLLKGRVRLFGKYLHAGDSLMLN 
AGARMELAASPLMSRGGTFTSEPQGLLKGRVRLFAKSLHAGDTLMLD 
AGARMELAASPLMSRGGTFTSEPQGLLKGRVRLFAKSLHAGDTLMLD 
SGARLDLVASSLMARRGIFTSNPQGLLKGRVKVFYKYLHTGDSLIRN 
PGARNECGVSPIISREGAFTSKPQALIKGRVNMFFTYVQAGETLVLA 
PGARNECGASPIISREGPFTSKPQALIKGRVNVFFNYVQAGEKLLLA 
PGARNECNASPIISREGSFTSKPQALIKGRVNVFFNYVQAGEKLVLA 
PGARNECGASPIISREGSFTSKPQALVKGRVNMFFTYVQAGETLVLA 
GGARPQPEVSGVMVREGIFTSTTQGVMKGRVKVFKGYVHLGETLLLN 
RGARPQAEVSAVMVRNGIFTSTSQGVMKGRVRVFKYYVHLGETLLMN 
QGARPESPVSPVMTRDGLFTSEPQAVMKGRVKIFKRFLYAGDTLLLP 
QGARPEPSVSPVMTREGLFTSEPQLMMKGRVQIFKRLLYAGDTLLLN 
IGARPEPMVSPTLVRDGIFTSAPQGLLKGRVKVFRSTVHAGGTLLLT 
