# Supplementary material for: Detecting lateral gene transfers by statistical reconciliation of phylogenetic forests
Source: BMC Bioinformatics. 2010 Jun 15;11:324. doi: 10.1186/1471-2105-11-324 (PMC2905365; doi:10.1186/1471-2105-11-324)
Supplement: Additional file 1 — The 330 simulated alignments and corresponding gene trees (true and ML) along with the 40-taxa reference species tree. [file 1471-2105-11-324-S1.ZIP › simulated_dataset_prunier/seqdata137.fas.phy_tf.tree]

((((((AGTUM1:0.046450517,SIMEL1:0.061759154)33.342007:4.00735e-06,(RHETL1:0.026747902,RHLEG1:0.013049356)93.172514:0.020159866)98.033369:0.051979388,((BABAC1:0.0521967,(BAHEN1:0.013339047,BAQUI1:0.014387096)90.32439:0.043078546)100:0.13629383,(((BRABO1:0.0063602496,BRSUI1:0)100:0.14847822,(MELOT1:0.1282228,MESOR1:0.088023603)48.658001:0.015321533)56.784403:0.010519285,CAPEL1:0.20246831)79.714644:0.033102173)82.753497:0.027908782)97.646856:0.075932988,MAMAR1:0.22003862)78.171802:0.04692213,(NIHAM1:0.070865967,RHPAL1:0.086129535)100:0.19340323)45.412675:0.021805823,((((((ANMAR1:0.095739453,ANPHA1:0.14695905)99.863738:0.2457665,(WOEND1:0.052248678,WOLBA1:0.05558437)99.972779:0.27842472)84.861046:0.090980868,EHRUM1:0.33935431)38.424575:0.029028201,(RIBEL1:0.012396091,(RICON1:0.04052584,(RIPRO1:0.026802059,RITYP1:0.026446487)95.650023:0.03374737)68.839622:0.036113799)100:0.64906278)96.791661:0.24332878,(((BRJAP1:0.14367196,GLOXY1:0.058923126)88.376302:0.060801551,GRBET1:0.14830245)80.719715:0.043305563,(MAMAG1:0.35485767,RHRUB1:0.49485015)74.695158:0.14598081)90.605479:0.099363006)86.988175:0.076171467,(CACRE1:0.18768211,HYNEP1:0.23146738)47.349328:0.018636835)35.570946:0.0074488274,((EHCAN1:0.037520645,EHCHA1:0.061769474)100:0.2062647,(((JANNA1:0.062283447,RODEN1:0.12358363)87.87055:0.062994918,((RIFEL1:0.089343606,SIPOM1:0.033630571)93.774968:0.060850915,SILIC1:0.038419208)99.706787:0.12578758)99.745792:0.16682967,(PADEN1:0.14423829,RHSPH1:0.16560484)77.562958:0.073096829)96.111047:0.1084925)97.102869:0.10491095);
