# Supplementary material for: Detecting lateral gene transfers by statistical reconciliation of phylogenetic forests
Source: BMC Bioinformatics. 2010 Jun 15;11:324. doi: 10.1186/1471-2105-11-324 (PMC2905365; doi:10.1186/1471-2105-11-324)
Supplement: Additional file 1 — The 330 simulated alignments and corresponding gene trees (true and ML) along with the 40-taxa reference species tree. [file 1471-2105-11-324-S1.ZIP › simulated_dataset_prunier/seqdata138.fas.phy]

40	216
GLOXY1      YKQLVKLAMLFRLRRKEALLTIPNSTLSELEHRKDTGNGDVRLDWFAWRSMLNPHVHADQ 
GRBET1      WKVLIRLAMLNRLKRKDVLLDKPNDSLSEREHRRDTDNGNIRLDWLSCQNMLSLHMHADQ 
RHRUB1      WKDLARLAMLFRLKRKDDLLTYPCNQLSEREHRDDTGKGDGRLEWFSWLNPLRRHMHADQ 
MAMAG1      WKELAKFAMLFQLKKKDDLLTYPCNNLSEGEHRTGTGTGDVRIEWLGWENMLRKHMHADK 
RIBEL1      WKELGGLAMLYRYRRKDDLLTLPCNLLSEREHRRDTGPGDERLEWFTWKNMFPGKATADS 
CACRE1      WKELKDIVMLYRLYRKLELLELPCSELSKREHREDTGFGELRQQWFSFRNMLGPHAHADA 
MAMAR1      WKELASLAMLFRLKRKDELLTSQCNALSEGEHRHKEGAGEVRQEWFSWENVLEAHAHADA 
JANNA1      WKVLAALAMLFRLKRKDDLLNYPCSALSEADHRRDTGVGELRQEWFKWDNIIRQHAVADD 
RODEN1      WKVLAALLMLFRLARKDDLLNYPCTALSEADHRRDTGTGESRQEWFRYDNIIRVHAVADD 
SILIC1      WKVLANLAMLFRLERKDDLLNYPCSALSEADHRRDTGTGEARQEWFRWENIIRHHAVADD 
PADEN1      WKVLPALAMLFRLKREDDLLNYPCSALSELDHRRDTGVGESRQEWFRWDNIIRQNAVADA 
RHSPH1      WKVLATLAMLFRLKRQDDLLNYPCSTLSETDHRRETGVGESRQEWFRWDNIIKQHAVADA 
BRJAP1      WKDLKGLTMLFRLPRLDDLLMYPCNPLSETEHRRTTAVGEPRQEWLIYVNQLRKHAHADS 
RHPAL1      WKDLKGLTMLFRLPRKDDLLTYPCNPLSESEHRRDTRIGEPRQEWLIYTNELRPHAHADA 
SIMEL1      WKDLAGERMLFKLKRKDHLLAYPCNPLSENEHRRKTEAGEKRQSWAIWQNMLRRHTHADE 
RIPRO1      WKELAGEHMLLKLKRKDHLLAYPCNPLSEAEHRRKTGAGEKRQSWAIMHNMLRRHSTADE 
RITYP1      WKELAGEHMLLKLKRKDHLLAYPCNPLSEAEHRRKTGPGEKRQSWAIMHNMLRRHSTADE 
RICON1      WKDLAGETMLFKLARKDHLLADPCNPLSEAEHRRKTGAGEKRRSWAIWRNMLRRHSTADE 
SIPOM1      WKELAGETMLFKLARKDHLLAYPCNALSEAEHRRKTGAGEKRRSWAIWCNMLRRHSTADE 
RIFEL1      WKELAGETMLFKLARKDHLLACPCNPLSEAEHRRKTGAGEKRRSWAIWHNMLRRHSTADE 
AGTUM1      WKELAGETMLFKLKRKDHLLAYACNQLSEAEHRRKTGGGEKRQSWSIWPNMLRRHSHADE 
RHETL1      WKQLAGETMLFKLKRKDHLLAYACNQLSEIEHRKKTGAGEKRQSWSIWRSMLRKHSHADE 
RHLEG1      WKQLAGETMLFKLKRKDHLLAYACNQLSESEHRRKTGAGEKRQSWSIWHSMLRKHSHADE 
MELOT1      WKALSGETMLLRLKRKDDLLAYPCNPLSQAEHRRDTGIGENRQKWPIWDNMLKPLAYADE 
BABAC1      WKTLAGETMLLRMKRKDDLLAYACNVLSKAEHRPDTGVGEMRQNWPIWVNMLRRLVHADE 
BAHEN1      WKALAGETMLLRMKRKDDLLAYACNLLSQAEHRPDTGVGAMRQNWNIWVNMLRRLAHADE 
BAQUI1      WKALAGETMLLRMKRKDDLLAYACNLLSQAEHRPDTGVGEMRQNWNIWHNMLRRLAHADE 
BRSUI1      WKPLAGETMLLRMKRKDDLLAYPCNGLNQGEHRRDTGIGETRQNWPIWSNMLRRLAHADD 
BRABO1      WKPLAGETMLLRMKRKDDLLAYPCNGLNQGEHRRDTGIGETRQNWPIWSNMLRRLAHADD 
NIHAM1      WKTLMPLSMLSRLRRKDEMLAFPCSGLSESEHRRALPEGDNRLEWFSWPDHLKDRQHADA 
CAPEL1      WKVLQGLAMLCKLGRKNNLLTDPCNLLSEVEHRQETGPGDEKLEWVGWCDILRAQHEADT 
HYNEP1      WKILQALAMLCKPIRKGDLLGAPCNLLSEGEHRRATGAGDERLQWVSWCDILKAKHQADT 
EHRUM1      RKLLRSLAMLLQEGRKDDLLSYPCNDLSEVEHRSNTGEGNGRLSWFSWKNWLKKKQYGDN 
EHCAN1      RKLLQGLAMLLQEGRKDDLLSYPCNELSEVEHRSKTGEGDGRLSWFSWKNWLKRKQYGDN 
EHCHA1      RKLLQGLTMLFQEGRKDDLLSYPCNELSEVEHRSKTGEGDGRLSWFSWKNWLKRKQYGDN 
ANMAR1      RKILQGLAELFQLGRKDDLLTYPCNTLSEHEHRSNTGKGDGRLAWFSWKDWLKEKQYGDT 
ANPHA1      RKILQGLAELFQLGRKDDLLTYPCNTLSEHEHRSNTGEGDGRLSWFSCNDWLKGKQYGDT 
MESOR1      RKILQGLAELFQIGRKDDLLTYPCNTLSEHEHRSNVGEGDGRLSWFSWNDWLKGKQYGDT 
WOLBA1      RKFLQGLSMLFKLLRKDDLLTYPCNELSEFEHRSNTGDGDEILAWFSWTEWLDRKQFGDS 
WOEND1      RKFLQGLSMLFKLGRKDDLLTYPCNELSEYEHRSNTGEGDRILDWFSWTEWLNRKQFGDS 

VPMTKIFQNLKDKANSAAMDVNSSDATEVADGGECCEELAKTELSIIFSIQSRKSDASTE 
APMIKIFESLKDMANAPVMDDNSSKATEVADGGECCDQLAKTELSTIFSLLSRKSHASVE 
TPMIKIFDVAKDLASAWVMDDNSSVSTELADGGECCEGLVKTEKSWIFSFLSRKSRASTE 
SPMVRIFNAGKDIAPASSMATNSSNATEVADGGECCEELTKTEKSTIFSFLSRKPQASTE 
LPMPKIFKIEKDIAGASNMDDNSSGSTEVADGGECCEELNKTEKTFIFSTLSRKSNASAE 
TQMVKIFNGEKDSARANCIDHNSSISTEVADSGECCEDLQKTECSSIFSLLSRKSKASTE 
HLMMKIFADDKDMASASGIEDNSSFSTEVADGRECCEELLKDECGFIFSLFSRKSNASTE 
SPMMEIFNAEKDPASSEAMDDLSSKSTDVADGDECCEELGKTEKLTIFSDMSRKSPASAE 
RPMMEIFETEKDPASSEAMDDTSSQSTEVADGGECCEELGKTERLTIFSLVSRKSQASAE 
RPMMEIFETEKDPASPEAMDDTSSQSTEVADGGECCEELGKTEKLTIFSLMSRKSQASAE 
RPMMEIFEGAKDAASSVAMDDTSSKSTEVADGGECVEELGKTEKLTIFSSMSRKSQASAE 
PPILEIFESAKDAASTEAMNETSSQSTEVADGGECCEELGKTEKLTIFSLMSRKSQASAE 
LPMMKIFDYDKDVASSENMDANSSVSTEGTDGGECCNELAKTEKATIFSLDSRKSKASGE 
RPMMKIFQYDKDVAASEKMDANSSVSTDGTDGGECCEELAKTEKANIFSLTSRKSKASGE 
NPMAKIFGVEKDIAGAECMDDNSSESTEGADGGECCEELSKTEKSTIFSVSSRKSHASAE 
NPMIKIFAIEKDIASAECMDDNSSESTEGADGGECCEELSKTERSTIFSVASRKSHASAE 
NPMIKIFAIEKDIASAESMDDNSSESTEGADGGECCEELSKTERSTIFSVASRKSHASAE 
SPMVKIFAIEKDIATAECMDDNSSESTEGADGGECCEELAKTERSMIFSVASRKSDASAE 
SPMVKIFAIEKDIASAECMDDNSSESTEGADGGECCEELAKTERSLIFSIASRKSYASAE 
SPMVKIFSIEKDIASAECMDDNSSESTEGADGGECCDELEKTERSMIFSVASRKSHASAE 
TPMAKIFGIEKDTATAESVDDNSSESTEGADGGECREELAKTETSSIFSVRSRKSHASAE 
NQMVKIFGIEKDIASAECMDDNSSRSTEGADGSECCEELAKTERSNIFSVASRKSHAPAE 
NQLIKIFGIEKDIASAECMDDNSSRSTEDADGSECCEELAKTERSTIFSAASRKSHAPAE 
VPMGKIFGLEKDIAAAETIDDNSSDSTEGADGGECCEELAKTERSTIFSPNSRKSHASAE 
TPMPHIFGIEKDAASSVAMDDESSKSTEGADGGECCEVLAKTERATIFSTISRKSYASAE 
TPMPHIFGIEKDVASSCAMDDESSKSTEGDDGGECCEVLAKTERATIFSIISRKSYASAE 
TPMPHIFGIAKDVASSCAMDDESSKSTEGDDGGECCEVLAKTERATIFSIISRKSYASAE 
IPMPKIFGLEKDVASSEAPDDESSEATEGADGGECCEELAKTERSSIFSAVSRKSHASAE 
IPMPKIFGLEKDVASSEAPDDESSEATEGADGGECCEELAKTERSSIFSAVSRKSHASAE 
APMPKIFDEEKDLASIARMGSNSSEATEIGDGGECCEDLAKAEKNKIFSPFSRKSEANAE 
SPMVKVFTFAKDVAPARALDDNSSRSTQIADGTECCQDLNKAEESDIFSLYSRKSKANVE 
LPMDKVFNLEKDVAPPTAVDDNSSGSTEIADGTECCQDLSKTEKSGIFSLYSRKSDANVE 
LPMRQIFQVEKDVALAPHMNNNSTDNTGVADGGELCETLAKAERICIFSKFSRKSIANTE 
LPMYQIFMIEKDVALAAHMDNNSTKNTGVADGGELCESLAKAERICIFSKFSRKSKANTE 
LPMYQIFMLEKDVALAAHMDNNSTGNTGVADGGELCESLAKAERICIFSKFSRKSKANTE 
IPRHKIFTLKKDVALAASMDNNSTGSTHVTEGGELCESLAKTERICIFSVYSPKSHANTE 
LPRHKIFMLKKDVALAANMDNNSTGSTHVAEGGELCESLAKTERICIFSVYSPKSHANTE 
IPRYKIFMLKKDVALAASMDNNSTGSTHVAEGGELCESLAKTERICIFSLDSPKSHANTE 
IPMHKIFSIKKDVALTSPMDNDSTGSTEMADGGELCESLAKTEKIAIFSVFSRKSHANTE 
IPMHKIFTIKKDVALTSPMDNDSTGSTEVADGGELCESLAKTEKISIFSVFSRKSLANTE 

LIFTVKAGDPVNVKEPAFRMPRISLLYFTKQPEVGGTNSERINLAVTYTKCFYKSTRACD 
LILIVKAGDPVNVSEPAFQMPRISLLRFTKRPQVAGTNSGRLNVAYTYSRCFYKSTRLCT 
LILIVKAGDPVNVQELAFWMPRINTLCFTKRPEVGGSAPGKVNVSIDYLRCFHKSAEICT 
LMLIIKAGDAVNVKEFAFWMPKISSLRFTKRFELGGTGSGKVNVAIDYTRCFYKTARGCT 
LILIVKAGDPVNSDEKAFCMPRIFLLRFTKKPEVSGTPRGKLNVAITYSRCSYKNTKACS 
LTLIMKAGDPVNSKEKAFWMPKIKVLRFTKHTDKRGTLKDRLNVAITYLKCFYKPQRSCT 
LTLIMKAGEPVNSKEKAFWMPRIQLLRFTKRPNEAGTLNERLNVAITYGKCFYKSARLCG 
LILSMKAGDPVNSMEKAFGMPRIRQLRFTRRPDVGGTTGGKLNVGISYERCFYKFARSCC 
LILIMKAGDPVNSKERAFGMPRIRQLRFTRRPDDGGTTGGKLNVGITYERCFYKFARGCC 
LILIMKAGDPVNSEEKAFGMPRIRQLRFTRRPDVSGTTGGKLNVGITYERCFYKFARGCC 
LILIMKAGDPVNSKEKAFGMPRIRRLRFTRRPDVGGTTGRRLNVTITYERCFYNFSRSCC 
LILIMKAGDPVNSKEKAFGMPRIRQLRFTRRPDVGGTTGDKLNVLIMYDRCLYKFARACC 
LTLISKAGDPVNSRPVAFWMPRIKLLRFTKKPRVEETLSGKFNATITYQRCFYKTAKTCT 
LTLISKAGDPVNSRPVAFWMPRIKLLRFTKKPDVGETLSSKLNVTTVYSRCFYKTEKICT 
LTLIMKARDPVNSKEKAFWMPRISFLRFTTKPDVVEAVGGKINVAITYQACFYKNARPCT 
LTLIMKARDPVNSKAKAFWMPRIRFLRFTTKPDVVEAIGGKSNVAITYTRCYYKSARMCT 
LTLIMKARDPVNSKAKAFWMPRIRFLRFTTKPDVVEAIGGKSNVAITYTRCYYKSARMCT 
LTLIMKAKDPVNSKAKAFWMPRIRFLRFTTKPDVVEAIGGKSNVAITYTRCFYKSARMCT 
LTLIMKAKDPVNSKAKAFWMPRIRFLRFTTKPDLVEAIGGKANVAITYTRCFYKSARMCT 
LTLIMKAKDPVNSKAKAFWMPRIRFLRFTTKPDVVEAIGGKSNVAITYTRCFYKSARLCT 
LTLIMKARDPVNSKEKSFWMPSIRFLRFTTKPDVVEAMGGKSNVAITYTRCFYKSARMCT 
LTLIMKARDPVNKKERAFWMPRIRFLRFTTKPDVIEAMGGKSNVAITYTRCFYKSARMCT 
LTLIMKARDPVNKKERAFWMPRIRFLRFTTKPDVIEAMGGKSNVAITYTRCFYKSARMCT 
LTLIMKARDPVNSEEKAFWMPRIRFLRFTKKPDVGERMSAKANVAITYARCFYKSARVCT 
LTLIMKARDPVNSKEKAFWMPRILFLRFTKRPDVGETISGKSNVAITYQRCFYKSARACT 
LTLIMKARDPVNSKEKAFWMPRILFLRFTKRPDVGETMSGKMNVAIAYQRCFYKSARVCT 
LTLIMKARDPVNSKEKAFEMPRILFLRFTKRPDVGETMSGKMNVAIAYQRCFYKSARVCT 
LTLIMKARDPVNSKEKAFRMPRIRFLRFTKKPDVGETSSGKRNVAITYSRCYYKSARMCT 
LTLIMKARDPVNSKEKAFRMPRIRFLRFTKKPDVGETSSGKRNVAITYSRCYYKSARMCT 
LILTVKAGDSVKTRGRAFKMPRIDVLRFTKDKDAGGSPSGKANANIAYDRCLYKNAKLCT 
LILIVKAGDPVTSKGKAFWMPRINLLRFTKKQEVGGSPTGFMNVAILYNRCQYKSARLCN 
LILIVKAGDPVTSKGQAFWMPRINLLNFTKQQEVGGSPSGLLNVGIMYQECFYKSARLCN 
LILIVKAGDPVTSQGRIFPMPRINLLQFTKKKKIRGNTNDKLNTEISYRRCWYKNARSCL 
LILIVKAGDPVTSKGRIFYMPRVNLLHFTKKKKIGGNSNGKLNTEISYRRCWYKNARKCL 
LILIVKAGDPVTSKGRIFYMPRINLLHFTKKKKIGGNSNGKLNTEISYRRCWYKNARACL 
LILIVKASDPVTSKGRIFCMPRINLLHFTKKQEIGGSSNGKLNTEITYKRCWYKDARKCL 
LILIVKAGDPVTSKGRIFCMPRINLLHFTKKQEIGGSSNGKLNTDITYQRCWYKNARACL 
LILIVKAGDPVTSKGRIFCMPRINLLHFTKKQEIGGSSNGKLNTDITYQRCWYKNARACL 
LILIVKVSDPVTSKGRAFYMPRINLLHFTKKQEISGAPGEKLNTDITYRRCWYKNARACA 
LILIVKASDPVTSKGRAFYMPRINLLHFTKKQEIRGAPGGKLNTDITYRRCWYKNARACA 

VTTRCGLVNGSKCQGERGSILNSAAFPTKSLNEAPN 
VTTRCGLVNGYKSQEEKGSILNSAGFGEKSLNEAPK 
VATRCGLVNGGKSQEEIGLILKSALFPKKALGEAPK 
VATRCGLVNGAKTQEEGGKILSTALFADETLNEAHR 
VATRCGLVNGKKYQEEGGSIINAAAFPRKTLREAPK 
VATRCGLVNGPKSHEEEGKILNAAAFKQKALKAAPR 
VATRCGLVNGQKHQEEGGSILNPAEFEDKTLNKAPK 
VATCCGLVNGCKNQEEGGSILSAAVFQYKFLNDAPK 
VATCCGLVNGCKNQEEGGSILSAAVFQYKFLNESQK 
VATCCGLVNGCKNQEEGGSILSAAVFHYKFLNEAPK 
VATCCGLVNGCKNQEITGGILNAAVFQCKFLNEAPK 
VATCCMLVNGCKNQEEGGSIVNASVFECKFLNEAPK 
VTTKCGLVNGSKSQEEGGSLLNAAVFGTKSLDEAPK 
VATKCGLVNGSKSQEEGGSLLNAAAFGTKLLDEAPK 
VTTKCGLVNGCKSQDQSGSIFNAATFHEKFLNDAPK 
VATKCGLVNGCKSQDQSGSILNAATFHSKFLSEAPK 
VATKCGLVNGCKSQDQSGSILNAATFHDKFLSEAPK 
VATKCGLVNGCKSQDQSGSILNAATFHDKYLSEAPK 
VATKCGLVNGCKSQDQPGSILNAAAFHDKFLSEAPK 
VATKCGLVNGCKSQDQSGSILNAANFHDKFLSEAPK 
VATKCGLVNGCKSQEQSGSILNPATFHEKFLNEAPK 
VATKCGLVNGSKSQDQSGSILNPATFHEKFLNEAPK 
VATKCGLVNGCKSQDQSGSILNPATFHEKFLNEAPK 
VATKCGLVNGCKSQEQSGSILNTATFHAKFINEAPK 
VATRCGLVNGCKHQELTGSILNAATFHAKYVNEAPK 
VATRCGLVNGCKHQEQTGSILNAANFHSKYVNEAPK 
VATRCGLVNGCKHQEQTGSILNAATFHSKYVNEAPK 
VATTCGLVNGCKHQEQSGSILNAATFHVKFINEAPK 
VATTCGLVNGCKHQEQSGSILNAATFHVKFINEAPK 
VATRCGLVNAGKTQEEQGSILPLAGFLPKNLSDASK 
VATRCGLVNGNKSQEEQGSILNDAAFCDKTLDAAPK 
VATRCGLVNGTKSQEEHGSILNDANFCAKTLDAAPK 
VATKCGLVNGNKGQQESGSILNAAAFQTKTLDETPK 
VATKCGLVNGNKGQQESGSILNAAAFRTKTLDETPK 
VATKCGLVNGNKEQQESGSILNAAAFRTKTLDETPK 
VATKCRLVNGNKAQQESGSILNAASFQTKKLDETAK 
VATKCWLVNGNKAQQEAGSILNAASFATKELDETAQ 
VATKCRLVNGNKAQQEAGSILNAASFKTKELDETAQ 
VATKCGLVNGKKGQQEAGSILNAAAFEAETLNETPE 
VATKCGLVNGNKGQQEVGSILNAAAFEAKTLNETPE 
