# Supplementary material for: Detecting lateral gene transfers by statistical reconciliation of phylogenetic forests
Source: BMC Bioinformatics. 2010 Jun 15;11:324. doi: 10.1186/1471-2105-11-324 (PMC2905365; doi:10.1186/1471-2105-11-324)
Supplement: Additional file 1 — The 330 simulated alignments and corresponding gene trees (true and ML) along with the 40-taxa reference species tree. [file 1471-2105-11-324-S1.ZIP › simulated_dataset_prunier/seqdata138.fas.phy_tf.tree]

((((((AGTUM1:0.081463646,(RHETL1:0.025298888,RHLEG1:0.020824452)99.811238:0.057939746)83.138812:0.021628654,((((RICON1:0.030685617,SIPOM1:0.047664654)33.355376:1.6839343e-05,RIFEL1:0.030552758)96.817094:0.026002304,(RIPRO1:0.0049140083,RITYP1:0.0099606129)98.83312:0.030544343)94.682574:0.031300707,SIMEL1:0.12945811)33.353111:7.1602937e-06)99.864626:0.11675899,(((BABAC1:0.043722134,(BAHEN1:0.010169136,BAQUI1:0.015872607)91.935074:0.039175821)99.976552:0.13282851,(BRABO1:0,BRSUI1:0)99.839193:0.10659629)88.151073:0.043667318,MELOT1:0.13100533)92.729306:0.050606459)99.514908:0.12729424,(BRJAP1:0.12793612,RHPAL1:0.076960086)100:0.27235729)90.664071:0.059322474,((JANNA1:0.086899893,(RODEN1:0.061233212,SILIC1:0.045625139)62.469542:0.013154186)83.326679:0.026622303,(PADEN1:0.10292666,RHSPH1:0.12249203)45.608288:0.01007905)100:0.27163196)56.886154:0.049450127,(((((((ANMAR1:0.063872071,(ANPHA1:0.025179589,MESOR1:0.028982404)58.451539:0.018954214)99.711365:0.10450041,((EHCAN1:0.013788812,EHRUM1:0.12736991)58.858788:0.01201275,EHCHA1:0.012594383)100:0.14761923)85.552883:0.067098135,(WOEND1:0.017083114,WOLBA1:0.07421291)99.073797:0.13133166)100:0.33146626,(CAPEL1:0.20289771,HYNEP1:0.17463106)100:0.29520233)33.332723:4.9143677e-06,NIHAM1:0.74834106)96.41583:0.14830637,RIBEL1:0.3207819)66.872811:0.053836513,((GLOXY1:0.30073841,GRBET1:0.21310594)99.521631:0.1700035,(MAMAG1:0.36038077,RHRUB1:0.27503925)71.298385:0.049575283)91.391766:0.070018168)93.819666:0.074629519,(CACRE1:0.49698568,MAMAR1:0.30943925)87.054497:0.1249596);
