# Supplementary material for: Detecting lateral gene transfers by statistical reconciliation of phylogenetic forests
Source: BMC Bioinformatics. 2010 Jun 15;11:324. doi: 10.1186/1471-2105-11-324 (PMC2905365; doi:10.1186/1471-2105-11-324)
Supplement: Additional file 1 — The 330 simulated alignments and corresponding gene trees (true and ML) along with the 40-taxa reference species tree. [file 1471-2105-11-324-S1.ZIP › simulated_dataset_prunier/seqdata139.fas.phy]

40	140
GLOXY1      VVYDNEFLKSVLSADTDNGKRAGQTTTFVRFSNYNGQRRWEVRVEKVKFSDGGSMEGILS 
GRBET1      VGYENEFLKSVYSADADNRKRSGQTTTFFRFVNPNGQRRWEVTTEKVKFSDGGSMEGLLS 
RHRUB1      EVYVGEFLQPVLSADSDNGKRTDQTTTLVRFLNETGQRRWEVCIEKVKISDRGSMEGLLS 
MAMAG1      LVYGIEFLQSVLSADSDNGKRSGQTTTMQRFVNGNGQRRWRVGIEKVKFSDRRSMDGLLS 
CACRE1      LIYSNEFLLSVLSADGDHGKRDGQTTIYTRFYNTNWKRRWEVTIEKVTFSDGRSMEGLLS 
HYNEP1      LIYFGEFLQSVLSADADDGKRSAQTTIFIRFLNANAQRRWEVTVEKVKPSDGRSMEGLRS 
MAMAR1      TIYFGEFLQSVLSADADNGKRSNQTTIFVRFLNANGQRRIEVCIEQVKASDGRSMEGLKS 
WOLBA1      VIYHYEFLQSVLSADSDKGKRSGQTTIFERFLNGNSQRRWEVPIEKAAFSDGRSMEGLLS 
WOEND1      VAYIYEFLQSVLSADSDKAKRSGQTTLFDRFLNPDSQRRWEVLMEKAVFSDGRSMEGLLS 
JANNA1      IGYESEFLPAVISADEDNGKQSDQTTILMRFLNENGQRRWEVIIEKVNFSGGRSMEGLIS 
SIPOM1      LGYANEFLPAVASADADNGKQTEQTTILLRFLNDNGQRRWEVVIEKVNFSDGRSMEGLIS 
SILIC1      LGYANEFLPAVVSADADNGKKSDQTTILLRFLNENGQRRWEVIIERVHFSDGRSMEGLIS 
PADEN1      LVFLSEFLPAVISADKDSGKQSDQTTILDRFLNDNGQRRWEVTIEKVNFSDGRSLEGLIS 
RHSPH1      LMYASEFLPAVTSADKDNGKQSDKTTLLPRFMDDNDQRRWEVPIEKVSFSDGRSLEGLTS 
BRJAP1      FIYPSECLQSVESADADEGKRSGQTTIFIRFSNSNWQRRWEVSIEKVEFSDGHSMEGLLS 
NIHAM1      LIYPSECLQSVFSADVDTGRRTGQTTIFNLFSNQNWQRRWEVCIEKVEFSDGHSMEGLMS 
MELOT1      LTYPQECLNSVYSADADNGLRGGQTTVWSRFSNPIGQRRGEVSIEQVEFSDGHSMDGFLS 
MESOR1      LTYSHECLHSVWSADADNGKRGGQTTVFKRFLNAIGQRRWEVKIEQVEFSDGNSMDGFLS 
BABAC1      LTYAQECLHSVFSADADNGKRSGQTTIFIRFGNQNGQRRWEVCIEKVEFSDGSEMDGFLS 
BAHEN1      LTYAQECLQSVFSADADNGKRSDQTTIFIRFSNQNGQRRWEVRIEKVVFSDGSEMDGFLS 
BAQUI1      LTYAQECLHSVFSADADNGKRSDQTTIFIRFSNQNGQRRWEVCIEKVEFSDGSEMDGFLS 
BRSUI1      LTYLQECLQSVFSADADNGKRSGQTTIFIRFSNSNVQRRWEVCIEKVEFSDGGSMDGFLS 
BRABO1      LTYLQECLQSVFSADADNGKRSGQTTIFIRFSNSNVQRRWEVCIEKVEFSDGGSMDGFLS 
CAPEL1      ELYDNEFLSSVFSADVDTGHRSRQTTSFVRFLNGTATRRWEVNIEKVSLSDGQSMEGLIS 
RODEN1      LIYDAEFLSSVVSADVDQGRRSNQPTIFLRFLNEDEQRRWEVTIEKVTFSDGRSLEGLAS 
RIBEL1      LVYWNEFLDSVKSADVDVGKGSEQTTSFARFVNPNGQRRWEVCLEEVQFSDGHSMEGLLS 
RIPRO1      LSYWNEFLDSVGSADIDVGKGSEQTTVYLRFLNPNGQRRWEVCLEEVRFSDGHSMEGLLS 
RITYP1      LSYWNEFLDSVGSADIDVGKGSEQTTVYLRFLNPNGQRRWEVCLEEVRFSDGHSMEGLLS 
RICON1      EAYWNEFLDSVQSADVDVGKGTEQTTICVRFLNLNGQRRWEVCLEEVRFSDGHSMEGLLS 
RIFEL1      LAYWNEFLDSVQSADCDVGKGTQQTTICVRFLNLNGQRRWEVCLEEVRFSDGHSMEGLLS 
RHPAL1      LAYKNEFLNSVQSADVDVGKGSEQTTIFIRFINPNGQRRWEVCVEEVRFSDGHSMQGLLS 
EHRUM1      LVYFNEFLQSVYSADVDTGRRRTQTTIFFRFLNVNGQRRWEVAVEKVKFSDGQSMEGLLS 
EHCAN1      LVYYNEFLQSVFSADADTGRRGTQTTIFFRFLNINGQRRWEVGVEKVKFSDGQSMEGLLS 
EHCHA1      LVYYNEFLQSVYSADADTERRSTQTTIFFRFKNVNGQRRWEVGVEKVKFSDGQSMEGLLS 
ANMAR1      LIYRNEFLQSVFSADADAGRRTTQTTIFMRFLNVNGQRRWEVSTEKVKFSDGQSMEGLLS 
ANPHA1      LIYYNEFLQSVFSADADTGRRSTQTTIFFRFLNAHGQRRWEVSTEKVKFSDGQSMEGLLS 
SIMEL1      LLYESEFLQSVFSADVDTGKRSVETTVFFRFPNVNGQRRGEVVVEKVLLSDGRSMEGLLS 
AGTUM1      LLYEKEFLQSVFSADVDTGKRSTETTVFFRFLNITGQRRDEVTVEKVRLSDGRSMEGLLS 
RHETL1      LLYENEFLQSVFSADVDTGKRSTETTVFVRFLNINGQRRDEVTVEKVRLSDGRSMEGLLS 
RHLEG1      LLYENEFLQSVFSADVDTGKRNTETTVFVRFLNINGQRRDEVTVEKVRLSDGRSMEGLLS 

SAEWKDSIATYRKTVCHKGRYPARPVPCDGGVYLSEDVVPEVIVAMTFSLLSNSGYHYEL 
SAEWKDGIATHRKTFCCKGRYPAKPVPCDGGLYQSKDTVPEVIQAMTFSLLPNAGYHSEL 
SGAWKDFIATYRKTTCIVGRYSGPPVPCDGGLYIAEDIVPGPIHAMTFSQIINTGYRTEQ 
STNWRDFITTYRKTGCLKGRYPLRPVQCDGDLIIAQDIVPGPIHAMTFSELSNNGYRHEQ 
SSAWKDFIATHRKTLCHKGRYQPGPVPCDGGLYVSEDVMPEVIHAMTFSMLVNNGYSLEL 
SAAWKDFIATFRRTSCAKGRYQPQPVPCDEGMYHAEDVVPENIHAMTFSIKLNNGYVLEM 
SASWRDFIATYRRTACEKGRYEPGPVHCDGGLYVSEDVIPETIHAMTFSMLLNNGYVIEL 
SAAWKDFIATYRRTSCCKGRYKPGPVACDGGEYVSEDVVPEVIHAMTFSLLLNIGYLVEL 
SVAWKDFIATYRRTICCKGRYRPGPVACDGGEYVSEDVVPEVIHAMTFSLLFNAGYLMEL 
SGAWKDFIATLRKTFCVKGRYPRGPVACDGGFYIIQDVCPEVIHAMTLSLVVNYGYVSKL 
SAAWKDFIATWRRTFCVEGRYPHGPVSCDGGYYIIQDICPIVIQASTFSLIINKGYVYKL 
SMAWQDYIATLRRTFCIEGRYPRGPVSCDGGYYIIQDVCPIVIQASTFSLISNQGYVYNL 
SATWKDFIATLRRTFCTKGRYPAAPVSCDGGLYVIVDVCPEVINAMTFSLLINHGYVYKQ 
SATWKDFIATIRRTTCVKGRYPDAPVSCDGGLYVLQDVCPEVIHAMTFSLVINYGYVYKQ 
SAAWKDFIATHRPTGCSKGRYPPGPVPCLGGAYVQEDMVPEVIHAMTFSLFLDAGYVGEL 
SAAWKDFIATYRPTGCDKGRYPPGPVPCLGGPYVQEDNIPEVIRAMTFSLFLDRGYVGEL 
SATWKDFIATFRPTNCQKGRYASGPVLCDGGLYTIEDVVPEVIHAMTFSHLENTGYDFEL 
SATWKDFIATFRPTRCARKRYASGPVPCDGGLSVAEDAVPEVINAITISHLDNSKYDFEL 
SATWKDFIATSRPTKRKKGRYVGGPVPCDGQFYVSEDVVPEVIHAMTFSLAENTRYDFEL 
SATWKDFIATSRPTQRKKGRYHGGPVPCDGSLYVSEDVVPEVIHAMTFSLSENTRYDFEL 
SATWKDFIATSRPTVRKKGRYAGGPVPCDGSLYVSEDVVPEVIHAMTFSLSTNTRYDFEL 
SATWKDFIATTRPTKCKQGHYTSGPVPCDGGKYVSDDYKPEVIHAMTFSLLENNGYDFEL 
SATWKDFIATTRPTKCKQGHYTSGPVPCDGGKYVSDDYKPEVIHAMTFSLLENNGYDFEL 
SDPWKDFIATNRRTLCSKGTYPLEPIPCDGGIFVSEDIIPEVIHAMTFSLFLNNRYVFEL 
SQEWKDLIATVRRTICLKGTYLKDPVPCDGGMYMAPDIVPDIIHATTFSPTFSCRYVAEL 
SILWKDLIATFRRTYCIKGTYSLIPVPCDYGLYGTEDVLPDVIYAMTFSLLKSSGYIAEF 
SILWKDLIATFRRTNCVKGTYSLVPVPCDYGLYGTEDVLPEVIYAMTFSKLKSAGYICEF 
SILWKDIIATFRRTNCEKGTYSLVPVPCDYGLYGTEDVLPEVIYAMTFSKLKSAGYISDF 
SILWKDHIATFRRTYCLRGTYSLLPVPCDYGLYGTEDVLPEVIYAMTFSKLKSTGYIAEF 
SILWKDHIATFRRTYCLKGTYSLVPVPCDYGLYGTEDVLPEVIYAMTFSKLKSAGYIAEF 
SILWKDLIATFRRTYCIKGTYSLVPVPCDYGLYGTDDVLPEVIYAMTFSKFKSAVYIAEF 
SSAWKDYIATYRRTSCLKGTYVVEPVPCDGGFYGAEDTTPEGIHAMTFSPLLGLSYVFEM 
STAWKDAIATYRRTDCFKGAYVIEPVPCDGGFYGAEDTTPEGIHAMTFSPLLGLTYVFEM 
SSAWKDYIATYRRTSCFKGTYVVEPVPCDGGFYGAEDTTPEGIHAMTFSSLLGLTYVFEM 
SFAWKDFIATYRRTWCFKGTYTVEPVPCDGGFYGAEDTTPQGIHAMTFSMLLGQTYVFEV 
SSAWKDSIATYRRTWCFKGTYIVEPVPCDGGFYGAEDSTPEGIHAMTFSSLLGLTYVFEV 
SPAWKDFIATNRREACLKGTYMVEPVSCDGGYYGAEDTTPEGIHAMTYSPLLKLTYVFEP 
SSAWKDFIATNRRTNCFKGTYAVEPVSCDGGYYGAEDTTPEGIRAMTYSPLLGLTYVFEM 
SSAWKDFIATNRRTHCLKGTYIVEPVSCDGGYYGAEDTTPEGIHAMTYSPLLGLTYVFEM 
SSAWKDFIATNRRTSCLKGTYIVGPVSCDGGYYGAEDTTPEGIHAMTYSPVLGLTYVFEM 

NDRCRNDAKRLINTLRYRLR 
NDRCQEDEKRLIVRLRYRLR 
NMRTRDDVKRLIGVLRYRLR 
NMRKRDDAKKLIATLRYRLR 
NIRTRLDALKLISELRYRFR 
NMRTRKEVKRLIGELRYRLR 
NMQTRRDAKRLINELRYRLR 
NMRTRRDGKTLINKLRHKLR 
NMRTRRDGKTLINKLRHKLR 
NVRTHSDAKRLIDNLRYRSR 
NVRVHRDAKQLISELRYRSR 
NVRTHRDAKQLISALRYRSR 
NVRTHRDAKRLIDKLRYRLR 
NVRTHGDAKKLIGGLRYRLR 
NIQAKGDAKKIIARLRHRLR 
NMRAKGDAKKIIEALRHRLR 
NLRTRGDVRKRIYKLRFRRR 
NLQTRGDVRKIIGLLRFRRR 
NLRTRNDAKKIIEQLRYRLR 
NLRTRKDAKKIIDQLRNRLR 
NLRTRKDAKKIIDQLRNRLR 
KLRTRRDAKKIINELRYRFR 
KLRTRRDAKKIINELRYRFR 
NLRTQKDAKQLIDELRYRIR 
NIRTRRDAKRLILRLRYKVR 
NIPTRIDIRRLIIQLRYRLR 
NMPTRLDTRRLIITLRFRLR 
NMPTRLDTRKLIISLRFRLR 
NMPTRLDTRRLIIELRFRLR 
NMPTRLDTRRLIIELRFRLR 
NMPTRIDTNRLIIELRFRLR 
NLRTRRDTKRLVRALRYRLR 
NLRTRRDTKKLIGALRYRLR 
NLRTRRDTKRLIRALRYRLR 
NLRTRQDVKRLIKALRYRLR 
NVRTRQDIKRLIQALRYRLR 
NLRARRDTKRVVKPLRFRLR 
NLRARKDTKRVAAALRYRLR 
NLRAGKDTKRVVATLRYRLR 
NLRARKDTKRVVAPLRYRLR 
