# Supplementary material for: Detecting lateral gene transfers by statistical reconciliation of phylogenetic forests
Source: BMC Bioinformatics. 2010 Jun 15;11:324. doi: 10.1186/1471-2105-11-324 (PMC2905365; doi:10.1186/1471-2105-11-324)
Supplement: Additional file 1 — The 330 simulated alignments and corresponding gene trees (true and ML) along with the 40-taxa reference species tree. [file 1471-2105-11-324-S1.ZIP › simulated_dataset_prunier/seqdata139.fas.phy_tf.tree]

((((((((AGTUM1:0.06865144,((RHETL1:0.025680138,RHLEG1:0.030607269)59.152555:0.011780194,SIMEL1:0.16962849)33.541438:0.0019225126)100:0.24812192,EHRUM1:0.027155933)79.988855:0.040099585,EHCAN1:0.098493705)54.569149:0.0090106847,EHCHA1:0.021832142)97.303206:0.092820448,ANPHA1:0.059678486)48.6323:0.048760058,ANMAR1:0.060234354)98.929346:0.31883394,((RHPAL1:0.10334278,((RICON1:0.037840185,RIFEL1:0.017486297)97.93945:0.052359453,(RIPRO1:1.440123e-07,RITYP1:0.055695553)99.396354:0.10309409)33.340544:4.3860556e-06)62.493813:0.046413189,RIBEL1:0.10199356)100:0.5900898)48.382792:0.050863356,(((((((BABAC1:0.054009524,(BAHEN1:0.038244643,BAQUI1:0.016356353)77.814662:0.028565177)97.865212:0.10446041,(MELOT1:0.15025081,MESOR1:0.26165738)99.584502:0.18683394)42.366549:0.012302456,(BRABO1:0,BRSUI1:0)100:0.16259677)99.023736:0.15855902,(BRJAP1:0.11700907,NIHAM1:0.1645158)99.592763:0.2371379)96.477765:0.12306114,((CACRE1:0.34773136,(HYNEP1:0.24607065,MAMAR1:0.14176145)82.444578:0.066852804)33.333212:1.95696e-07,(WOEND1:0.18924549,WOLBA1:0)100:0.29453715)54.154235:0.027553205)35.270414:0.010838114,((GLOXY1:0.12428496,GRBET1:0.31256797)97.331882:0.20412181,(MAMAG1:0.34878342,RHRUB1:0.29246524)95.442373:0.18013946)86.327547:0.11593388)33.333078:2.4356419e-07,((JANNA1:0.15821257,(SILIC1:0.11264212,SIPOM1:0.082563351)97.85738:0.11827263)80.673367:0.063412616,(PADEN1:0.091839737,RHSPH1:0.24342802)89.154482:0.089562576)100:0.3585094)83.099729:0.084660972,(CAPEL1:0.38262148,RODEN1:0.6898766)57.787949:0.10667547);
