# Supplementary material for: Detecting lateral gene transfers by statistical reconciliation of phylogenetic forests
Source: BMC Bioinformatics. 2010 Jun 15;11:324. doi: 10.1186/1471-2105-11-324 (PMC2905365; doi:10.1186/1471-2105-11-324)
Supplement: Additional file 1 — The 330 simulated alignments and corresponding gene trees (true and ML) along with the 40-taxa reference species tree. [file 1471-2105-11-324-S1.ZIP › simulated_dataset_prunier/seqdata14.fas.phy]

40	349
GLOXY1      FNMKMVDPRHINALTCEKHPPMVGPPMIDPNVFCFRGQWDSLLVAGKSVRTCYLKALVLT 
GRBET1      FNMNIVDPQNAWQLVCEKHISLVGPAMIEANVFNFRGQWDSLVVAGKAVRTRYLSALVLT 
RHRUB1      FNMNLVDPRHVWGLICEKHISAVGPPTIDPAVLSFRGQVDSLAVAGKTVRPRFLPALVLV 
MAMAG1      YNMNLLDPRHLWSLICEKHYSLVGPPTIDPAVLSFRGQWDSLLVAGKSVKTRFLTALLMV 
HYNEP1      FNMNIVDPRRIWSLECEKHVSLVGPPMIEPQVLSFRGQWDSLFVAGKSVQTRYLAALVLK 
MAMAR1      FNMNLVDPRHVWSLSCEKHASVVGPPVIDPQVLSFRGQCDSLLVAQKSVEMRYLNALDLR 
JANNA1      FNMNIIDPAHMWNLACAKHRTRVGPPLIDPNVINFRGQTDSLLVAGKDVDTRFLAALVLR 
RODEN1      FNMNVIDPTHLVNLECAKHIIRVGPPLIDPNVINFRGQWDSLLVAGKEVKTRFLGALVLR 
SIPOM1      FNMNVIDPAHTVNLGCAKHSTRVGPPLIDPDVINFRGQWDSLLVAGKDVETRFLGNLVLR 
SILIC1      FNMNVIDPAHMISLACAKHITRVGPPLIEPNVINFRGQWDSLLVAGKDVETRFLGNLILR 
PADEN1      FNMNIVDPTYGFNLSCAKHITRVGPPLIDPNVISFRGQPDSLKVAGKDVDTRFLGTLILR 
RHSPH1      FNMNIVDPTHMWNLTCAKHMTTVGPPLILPNVINFRGQWDSLKVAGKEVETRLLLALILS 
CACRE1      FNMNAADPQHVWGLECEKHVSLVGPPLIDPNVLKFRGQWDSLLVAGKSVQPRILTALQLN 
BRJAP1      YNMNVVDPSHVTCLICENHVSHIGPPIIDPNVLNFRGQRDSLLVAGKDVRSRYLPALVLQ 
RHPAL1      YNMNTVDPSHVNCLICEKHISHIGPPVIDPNVLNFRGQLDSLMVAGKGVKSRYLPALVLQ 
NIHAM1      CNMNSVDPSHVLCLICEKHVSYIGPPVIDPNVLNFRGQCDSLMVAGKGVKSRYLPALVLQ 
SIMEL1      FNMNLVDPEHVHGLICEKHASLVGPPLTDPTVLNFRGQWDSLVVAGKKVKSRYLHALVLT 
AGTUM1      VNMNIIDPEHVRSLGCEKHASLVGPPITDPTVLNFRGQWDSLLVADKNVKTRHLVALVLP 
RHETL1      LNMNIIDPGHARSLVCEKHASLVGPPITDPTVLNFRGQWDSLLVADKHVRTRHLVALVLP 
RHLEG1      LNMNIIDPGHARSLVCEKHASLVGPPITDPTVLNFRGQWDSLLVADKHVRTRHLVALVLP 
MELOT1      FNMNGVDPEHIRSLVCEKHASLVGPPITDPTVLNFRGQWDSLLVAGKRVKTRYLVALALK 
MESOR1      FNMNGVDPEHIRSLVCEKHSSLVGPPMTDPTVLNFRGQWDSLLVAGKNVKTRYLVALTLT 
BABAC1      FNMNLVDPEHVRSLVCEKHVSLVGPPITDRTVLSFRGQWDSLLVAGKNVKTRYLLALVLQ 
BAHEN1      LNMNLVDPEHVRSLVCEKHVSLVGPPTTDRTVLSFRGQWDSLLVAGKNVKTRYLLALVLQ 
BAQUI1      LNMNLVDPDHVRSLVCEKHVSLVGPPTTDRTVLSFRGQWDSLLVAGKNVKTRYLLALVLQ 
BRSUI1      FNMNLVDPEHLKSLVCEKHVSLVGPPITDRTVLNFRGQWDSLLVAGKNVKTRYLVALILQ 
BRABO1      FNMNLVDPEHLKSLVCEKHVSLVGPPITDRTVLNFRGQWDSLLVAGKNVKTRYLVALILQ 
CAPEL1      FNMNMIDPQHVEYLLCEKHVSFVGPPLMHPNVMSFRGQLDSLPVADKIVKARYLVALAFN 
RIBEL1      YNMNFVDPRHVWSLMCEKHESFIGPPKMEPNVLSLRGQWDSLLVAEKTIKTSYLDALVLV 
RIPRO1      YNMNFVDPRHVLSLLCEKHESLIGPPKMESNVLSFRGQWDSLLVAEKGVRTSYLDALVLI 
RITYP1      YNMNFVDPRHVWSLLCEKHESLVGPPKMESNVLSFRGQWDSLLVAEKGVRTSYLDALVLI 
RICON1      YNMNLVDPQHIWSLLCEKHESLIGPPKMEPNVLSFRGQWDSLQVAEKTVRTSYLDELVLI 
RIFEL1      YNMNFVDPRHIWSLLCEKHASLIGPPKMEPNVLSFRGQWDSLLVAEKTVRTSYLDGLTLI 
EHRUM1      FNMNLIDPSQIWPFPCEKHIALVGPPDMSPNVLSFRGQWDSLLVAEKDVRSGYLYALSLF 
EHCAN1      FNMNVIDPNHIWPFPCEKHIALVGPPDMSPNVLSFRGQWDSLLVAEKDVRSGYLHAFSLF 
EHCHA1      FNMNLIDPNHIWPFSCEKHPALVGPPDMSPNVLSFRGQWDSLLVAEKDVRSGYLHALSLF 
ANMAR1      FNMNLIDPRHVCSFGCEKHFALVGPPTMSPNVLSFRGQWDSLLVAEKGVRAGYLHALLLP 
ANPHA1      FNMNLVDPRHAVTFPCEKHIALVGPPGMAPNVLSFRGQWDSLLVAEKDVRSGYLKALLLA 
WOLBA1      FNMNLVDPRHVWSFKCEKHIVLVGPPLMAPHVQSFRGQEDSLLVAEKTVRTSYLEAPLVK 
WOEND1      FNMNLVDPRHVWSFECEKHIVLVGPPMMAPNVQSFRGPDDSLLVAEKTVRTSYLEAPLVK 

PVGVESDKPVLALKADSMQCAKINVMRMCSPEFDQSCFMFSGIETNRTNQCAGVPAVWLW 
PVGMYSDRPGITLQADEIQCAKINSMRVCSPEFEESCFLFSELVANRTNQSPNVPAIWLW 
PVLVESDQPSVKNRTDEMACAEILSMRPCSSEFKQTCFMFSEPLINRTNQDRGVPAPWLW 
PVAVHSDKPNFKAKTDKMACADIINMRVCAFEFEQSCFMFSERVINRTNDSHDVQAIWLW 
PTGIDSDKPNIHFRADCMACAEIMGCRVCDPEFDQSCLMFSESVITRTNQDPNVAALWLW 
AVGKESDKPNVHFWADAMVCAEILSCRACSVEFEQSCFMFSETTINRTNEVTNVPALWLW 
PVGGDSDKPSAHLKADLGRCANIIPMRTCSGEFEQSCFMFSERVINRTNAQPDMPAAWLW 
PVGGGSDKPSAHLKADPGPCANIIPMRSCSGEFEQSCFAFSENVINRTNNKIDMHAAWLW 
PVGGGSDKPSSHLKADSGPCANIIPMRMCSNEFEQSCFAFSEKVINRTNDDADMPAIWLW 
PVGGASDKPSSHLKADSGPCANIIPMRTCSGEFEQSCFAFSDRVINRTNDEATMPAAWLW 
QVGGASDKPSVHLKADAVPCANIVPMRTCSGEFEQMCFLFSERVINRANRELQMPAMWLW 
PVGGVSDKPSIHPKADSVPCADIATMRTCSGEFEQTCFMFSVKVRNRANKVPEMPASWLW 
PVGIESDKPNAQLRADSMACAMIPRMRGCSIEFEQSCFVFSDQVINRTGDDEPVPAAQLW 
SVGIQSDRPTVHERANGVACADIIVMRSCTYEFEKFCFMFSERVIKRTNTGLEVPTGWLW 
SVGIQSDRPSVHLRANGVACAEIIVMRDCTYEFEKSCFMFSERVIKRTNSEHEVPTFWLW 
SVGINSDRPSVHLRANGVACAEIIVMRSCTYEFEKSCFMFSEEVMKRTNSEHRVPTFWLW 
PVGIESDKPSMPLKADFMECAEIPAVRICNFEFEQGCFMFSEHVVHRSNPEDDVVAIWLW 
PVGIDSDKPSHPLKADFMGCAEILAVRSCTYEFEQSCFMFSEPVVKRTNPEVQVARIWLW 
PVGIESDKPSLPLKADFMGCAEILAVRICIMEFEQSCFMFSDPVVKRTNPEVAVTTIWLW 
PVGIESDKPSLPLKADFMGCAEILAVRICIFEFEQSCFMFSDPVVKRTNPEVAVTTIWLW 
PVGIESDKPSNPLLADSMQCAEITLVRICTYEFEQCCFMFSERVIRRTNNEVGVLAAWLW 
PVGIESDKPNNPLKADSMQCAEITCVRKCTYEFEQSCFMFSERVIKRTNPEIKVLATWLW 
PVGIESDKPAYPLKADSMQCAQITAVRICKYEFEQSCFMFPERVLKRTNPKIDVPATWLW 
PVGIESDKPANPLKADSMQCAEITAVRICTHEFEQSCFMFPERVLKRTNPKIDVPATWLW 
PVGIESDKPANPLKADSMQCAEITAVRICTYEFEQSCFMFPERVLKRTNPKTDVPATWLW 
PVGLEPDKPANPYKADSMQCAHITAVRICTYEFEQSCFMFSENVIKRTNPKVHVPAPWLW 
PVGLEPDKPANPYKADSMQCAHITAVRICTYEFEQSCFMFSENVIKRTNPKVHVPAPWLW 
QVDIQSDNPTRQQRANGLGCGEIISMRVCSWAFLQLCFMFSNPVQHRTNHKRIVAAIWLW 
PVDVGSDKPDIANRADTMCSGRLRNLRLCSLEFGQLCFMFSGRLANRTNPKDEVPAKWLW 
PVDVGSDKPEVSNRADTMCCGRLRNLRLCSLEFGQLCFMFSARLANRTNPNDDVPAKWLW 
PVDVGSDKPEVSNRADTMCCGRLRNLRLCSLEFGQLCFMFSAGLANRTNPPDDVPAKWLW 
PVDVGSDKPTVCNRADTMCCGRLKNLRLCSLEFGQLCFMFSARLANRTNPHDDVPAKWLW 
PVDVGSDKPTVSNRADTMCCGRLRDLRLCSIEFGQLCFMFSARLANRTNPHDDVPAKWLW 
YVDVNSDKPYGFYSVDAQLCGELISIRVCSVEFEQVCFMFSGVVTNRTNKAPFVPALWLW 
YVDVESDKPSGFYSVDAQLCGGVISIRVCSLEFEQVCFMFSGRVENRTNKAPYVPALWLW 
YVDVDSDKPTGFYSVDAQLCGEVISIRLCSLEFEQVCFMFSGKVENRTNKAPLVPALWLW 
YVDVESDKPAEFYCVDTSPCGDIVRLRVCSLEFEQTCFAFSVKVQNRTNETTKVQALWLW 
YMDVESDRPIGFYCVDTQPCGEIVRLRICSPEFGQTCLAFSGKIQNRTNKTTKVQALCLW 
YIEVLSDKPEEYHQVDNVGCGDIIRLRVCSGEFEQPCFMFSGRVSNRTNNYREVPALWLW 
YIEVLSDKPEEYHQVDNVGCGDIIRLRVCSGEFEQPCFMFSGKTSNRTNNSPDVPALWLW 

AGHVNEPECKLSFCPLFMQGVGSARIQAKQESTADGVLELVGNLKLYPPLERKCRRIVSR 
AAPVNETELKLSFCPQVMQGVRSARAPAKQTSTAEGVLELVGNLKLYPPLEQQCKRILAR 
APLVNENELKLAFCPLVMQDVRSVRSPAKQESTASGVLELVGNLKLYTLLAQDCPRIWAH 
AQPVNEKEPKLAFCPLGMQGIRSVRVPVKQESTAEGVLELVGNLKLYSPLEQECRRIVAH 
VHFVEEREMKLAFCPFVMQGVRSVRTPPKNESTAQGVLELVGNLKLYPPLEQECLRIVDH 
APYVNENELKLAFCPFEMQGVRSVRSPPKQESTADGVLKLIGNMKVYTPLEQECRRIVAH 
AYAVSEGEFKLAFCPFVMQGVRTVQKPPKQGSTAPGVLELIGNLKLYLPIHQECRRIIAH 
AYPVSEREVKLAFCPFIMQGVRTVQKPPKQGSTAPGVLELVGNVKLYFPIHQECSRIIAH 
AYAVVEHEVKLAFCPFVMHGVRTIQKPSKQGSTAVGVLELIGNLKLYLPIHQECSRIIAH 
AYAVTEQEVKLAFCPFVMQGVRTVQKPSKQGSTAPGVLELIGNLKLYLPIHQTCSRIIAH 
AKPVSGCEFKLAFCPFIMQGVRTMQQRPKQGSTANGVLELMGNLKLNLPLHQECRRIISH 
AYPVSEGEFKLAFCPFVMQGVRTVQSASKQGSTAAGVLELVGNSKLNLPLHQECHRIISH 
VRRVNEDELKLAFCPLIMQGIRSVKEAAKQASTADGGLELVGNMKLYPPLENECRRIVAH 
SNPVNETEVELAYCPFIMQGVRSVRAPAKQESTAEGVLRLIGNLRTYTALDQECMRITMH 
SDPVNESEVELAYCPFVMQGVRSVRAPAKQESTADNVLGLIGNLKTYTSLDQECIRIIPH 
SDLVNESEIELAYCPFVMQGVRAVRPGAKQDSTADGVLGLIGNLKTYTSLDQECIRITPH 
SRAVSEVEIKLAYCPFIMQPVESARTPVKQESTAQGVLTLVGNLKLHLQLDQECKRIITQ 
SRPVDEAEIKLAYCPFIMQPVESARTPVKQESTADGALDLVGNLKLHPPLDQECERIITQ 
SRPVDEVEIKLAYCPFVMQPVESARTPVKQESTAEGALDLVGNLKLHPPLDLECRRIITQ 
SRPVDEVEIKLAYCPFVMQPVESARTPVKQESTAEGALDLVGNLKLHPPLDLECRRIITQ 
SRPVGEGELKLAYCPFIMQCVESVRIPSKQESTAKGVLELVGNLKLYPPLDQECRRILTH 
SRPVDDAELKLAYCPLIMQCVESIRMPSKQESTAAKVLELVGNLKLYPPLDQECHRIITH 
SRPVDESESKLAYCPFFMQCVESVRAPSKQQSTAEGVLELVGSLKLYPPLDQGCRRIITH 
SRPVDESESKLAYCPFFMQCVESVRTPTKQESTAEGVLELVGSLKLYPPLDQGCRRIVTH 
SRPVDESESKLAYCPFFMQCVESVRTPTKQESTAEGVLELVGSLKLYPPLDQGCRRIVSH 
SRLVDERELKLAYCPFTMECVESGRTPSKQESTAEGVLELVGNLKLYSPLDQECRRIITH 
SRLVDERELKLAYCPFTMECVESGRTPSKQESTAEGVLELVGNLKLYSPLDQECRRIITH 
NYSVADRECKLAFCPFAMQGVRSVGRPAKQDSTAVGVLSLRGNPKLYMSLEQKCRRITSH 
AVLVAVDELKLAFSPFIMQGARSVTRPAKQQSTAHGVLVLIGNAKLHTPPNQDCSRILSH 
ALLVDVDELKLAFSPFIMQGARSVTRPAKQESTAEGVLVLIGNAKLHSPPNQDCSRIKSH 
ALLVDVDELKLAFSPFIMQGARSVTRPAKQESTAEGVLVLIGNAKLHSPPNQDCSRIKSH 
AVLVDVDELKLAFSPFIMQGARSVIRPAKQESTAEGVLVLIGNAKLHSPPNQDCSRINSH 
AVLVDVSELKLAFSPFIMQGARSVKRPEKQESTAQGVLVLIGNAKLHSPPNQDCLRIKSH 
DMSVSQDERKLAFCPFDMQEVRSVALPDKQEAASKGLLSLQGNLKLYPLLNQDCARIMTH 
DVSVSQGERKLAFCPFRMQEVRSVALPDKQEAASKGALSLQGNLKLYPLLNQDCERIVTH 
DVAVSQGERKLAFCPFRMQEVRSVALPDKQEAASEGVLSLQGNLKLYPLLNQDCARIVTH 
AMPVSQRERKLSLCPFRMKEVRSVALSDKRNAAAQGVLNLQGNLKLYPTLNQDCGRIVKH 
AMPVSQYERKLSSCAFRMKEVRSVALSEKRDAAAQGVLNLQGNLKLYATLNQDCTRIIKH 
ALSVIQDELKMAFCPSSMQGVRSVELPAKQQDTAKGELELMGNLKLYPPLNQRCPRIMSH 
ALSVIQDELKLAFCPSTMQGVRSVESPAKEENTARGELDLVGNLKLYPPLNQRCARIMSH 

VELEGSRQRRTLPWDCVNSKLECVVSEKLFVVVTSVGNVKAYSAGKIAYMLSKENAKSAL 
VRLGGSKQQKTLPWDCVNSKLKCAVSEKYFGVLNSVGNAKACDAGKIAYQLAKENAKSEL 
VELEGSGQQKTWPSDLINSKLQCSISARYHRVINSVGNSKANVAGTTQYILGKSNAKSKL 
VELEGSGQQKTLPWDYVNSKLKCPVSMRYYGVTNSFGNSKAQKAGTIQYILSKENTKPAL 
VNFEGSQQKKSLPIDNINSKLKCAPSEKYFGVINPVGNSRAYEAGTIQYMLAKDNAKSNL 
VNLEGSKQQKTHPWDFINSKLRCKASQKYYGVVNSVGHSEADNAGTIQYMLTKENSKNDL 
VHLEGSPQQKTLPWDEINSKLRCRVSQKHPAVRLSVGCSKAYDAGKIQYMLAKENAKSRL 
VQLEGSPQQKTLPRDAINSKLRCSVSQKHASVHLSVGCSQAYSAGKMQYMLAKENAKSNL 
VHLEGSPQHKTIPWDEINSKLRCSVSQKHPAVHLVVGCSKAYDAGKIQYMLAKENAKSAL 
VHLEGSPQQKTIPWDDINSKLTCRVSQKHPTVNLSVGCSKAYDAGKIQYMLAKENAKSAL 
VMLDGPQQRKTLPWDDINSKMRCRVSHKHPVVRLSVGHSKAYNAGKVQYMLAKENAKSDL 
VKLEGSRQRKTIPWDEINSKMHCRVSQKHADVRLSVGCSKAKHAGKVQYMLAKEKAKSDL 
VGLEGTNQKKTLPWDGMNSKLRCTVSQKYDGVSNSVGTSKARVAGTIQYMLAKETAKNQL 
VELEGSSQQKTAPWDQINPKLHSIVSQKYYWVLHTVGNSKAYEVGKIQYMLAKQKAKSQL 
VELEGSIQQKTAPWDQINPKLKCIVSQKYYGVAHSVGNSKAYEAGKIQYMLAKQKAKSRL 
VELEGSIQQETAPGDKIHPKLRCIVSQKFWAVRHSVGNSKAYKAGKIQYMLAKQKAKSPL 
VGLQGCRQQKTIPWDYINSKLRCIVSQKYLGVFNSVGNSKSYSAGTIVYMLSKENAKADL 
VGLEGSRQQKAVPWDYVNSKLRCIVSQNYLDVFNSVGNSKSYVAGTIQYMLSKENAKSEL 
VGLEGRRQQKAVPWDYINSKLRCIVSQNYLGVFNSVGNSKAYEAGTIQYMLSKENAKSEL 
VGLEGRRQQKAVPWDYINSKLRCIVSQNYLGVFNSVGNSKAYEAGTIQYMLSKENAKSEL 
VDLEGSTQEKAVPWDYINSKIRCIVSQKYSGVFNLVGNSKAYDAGTIQYMLAKEEAKSEL 
VGLEGSRQEKGVPADKINSKLRCIVSQKYFGVLNLVGNSKAHAAGTIKYMLAKENVKSAL 
VGLAGSAQQKAVPWDRISSKLGCLISQKYFRVLNSAGSSKAYEAGSIPYMLAKENAKSGL 
VGLAGSSQQKALPWDRINSKLGCIISQKYFEVLNSAGSSKAYEAGSIPYMLAKENAKSGL 
VGLAGSSQQKALPWDRINSKLGCIISQKYFGVLNSAGSSKAYEAGGIPYMLAKNNAKSGL 
VGLAGEQQRKAVPCDYINSKLKCVISQSYFGVLNSVGNSKAYEAGTIPYMLAKENAKSQL 
VGLAGEQQRKAVPCDYINSKLKCVISQSYFGVLNSVGNSKAYEAGTIPYMLAKENAKSQL 
VAVEGSVDYKAVPWDELNSRLRCEVSQKYTRLPNAVGRKNAKLAGTTFYMLSKDTAKSKL 
VELEGSNQRKTIPWDCVNSKLKCKISQKYFTVLNSVGNASAPRAGDIVYMLAKDDSKSRL 
VELEGSDERETIPWDCVNSKLKCKISQKYFTCLNSVGNASAPRAGEIGYMLAKDDSKSRL 
VELEGSDERKTIPWDCVNSKLKCKISQKYFTCLNSVGNASAPRAGEIGYMLAKDDSKSRL 
VDLEGSDQRKTIPWDCVNSKLKCEISPKYFIVLNSVGNASAPRAGEIGYMLAKDDSKSRL 
VELEGSRQRKTIPWDCVNSKLKCKISPKYFTVPNSVGNASAPRAGEIGYMLAKDDSKSKL 
VELCGSKQPKTVPWDRINSKLKSCISHTYLSINNSVGNPKASAAGTIKYMLAKANAKSVL 
VELCGSKQPKTAPWDYINSKLNSNISHTYLWINNSVGNPKASPAGTIKYMLAKANAKSEL 
VELCGSKQPKTAPWDQLNSKLRSNISHTYLWINNVVGNPKASPAGTIKYMLAKANAKSVL 
VVLAGSEQSKTVPWDYINCKLKSKISKKYGWISNSVGNPKAAAAGTIPYMLAKANAKSVL 
VDLAGSRQSKTVPWNWMNCKLKSKISRKYHWIRNSVGTPKADTAGSMPYMLAKANAKSIL 
VKLEGSGQRKTIPWDHINSKLRAKTSRRYFIVSKSVGNPKATKAGTIHYMLAKDAAKGAL 
VNLEGSGQRKTVPWDYINSKLKAKISRKYFVVNRSVGNPKATGAGTIHYMLAKDAAKGAL 

ASPGTYLKQLTIAAIGLCKAWCIFGRAYKLLKLVQLAAFYFKNTGVPYSITESPDGEGLA 
APPGAYGKQLIKSAIEVCKRWCVFSRAYQLLKLVQQARFHFTGTGVPFAITEAPDGEGLA 
VIAGRYGKQLMKSAIGICKLWCVFSRAYYSLKLVPVAIFYFHGTGVPLAVTEARDGEGLA 
AVPGAYGKQLVKSAIGECKHWNVFSRAYHLLKLVPLAVFYFLGTGVPLAVTETKDGEGLA 
AAGGKYGKQMVRSVISECKHWCVFSRAYQLMKLVPFAKLIFIGTGVPRTNTEGNDGDGLA 
ASTGNYGKQLVRSAISICKLWCQFSRAYKLLKLVPLAKLFFARTGVPLAITESDDGEGLA 
ASNGMYGKQLVKSSIFGCKHWCVFTRAYNLLELVPLAKLIFLCTGVPLAITEPDDGEGLA 
AANGTYGKQLAKSSISGCKHWCVFTRAYVLLELVPLAKLIFRCTGVPMAITEPEDGEGLA 
ADRGTYGKQLVKSSIFGCKHWSVFNGAYNLLELVPLARLIFCTTGVPLAITEPEEGEGLA 
ANAGTYGKQLIKSSIFGCKHWSVFTRAYNLLELVPLARLIIPTTGVPLAITEPADGDGLA 
AANGIYGKQLVKSNISACKFWCAFTRAYPLLELVPVAKAILQCTGVPLAITELEDGDGLA 
TANGIYGKQLVKSNISGCKHWCVFTRAYPLVELVALAKPIFSCTGVPLAITEVNDGEGLA 
AETGLYGKQLVKSAISVCKGWCVFSRAYTLLKLVPLAQLYFIETGVPLSITEANDGEGLA 
ANAGSYGRQLVKAAISVCKHWCVISRAYKLTKLVPLAEPYPAGTGVPPAITGVNDGEGLA 
ANDGKYGRQLVKSAIGVCKHWCVISRAYKLTKLAPLAELYSAGTGVPPAITEIADGEGLA 
ADEGKYGRQLVKSTIGVCKHWCVISRAYKLKKLVPLAEMYTAGTGVPPAITEIADGEGLA 
AAFGQYGKQLVKSAIGACKYWCVFSRAYKVSKLVPLPKLYSPETGVPIAITQPNDSEGLA 
APLGTYGKQLVRSAIGVCKYWCVFSRAYRLSKLVPLAKVYSVETGVPLAITQPNDGEGLA 
APLGTYGKQVVKSAIGVCKYWCVFGRAYRLSKLVPLAKLYSAETGVPLAITQPNDGEGLA 
APLGTYGKQVVKSAIGVCKYWCVFGRAYKLSKLVPLARLYSVETGVPLAITQPNDGEGLA 
AKKGRYGKQLVKSAIGVCKYWCVFSRAYTLSKLVPLAKLYSAATGVPLAITQPNDGEGLA 
AKAGRYGKQLVKSATGVCKYWCVFSRAYRLSKLVPLAKLYILSTGVPLGITQPNDGEGLA 
ATLGRYGKQLVKKAIGVCKYWCGFSRAYRLSKLVPLAKLYSMKTGVPLAITQPNDGEGLA 
APLGRYGKQLVKKAIGVCKYWCGFSRAYRLSKLVPLAKLYSMKTGVPLAITQPNDGEGLA 
APLGRYGKQLVKKAIGVCKYWCGFSRAYRLSKLVPLAKLYRMKTGVPLAITQPNDGEGLA 
APLGKYGKQLVKNAIGVCKYWCVFSRAYGLSKLVPLAKLYTLKTGVPLAITQPNDGEGLA 
APLGKYGKQLVKNAIGVCKYWCVFSRAYGLSKLVPLAKLYTLKTGVPLAITQPNDGEGLA 
AANGLYGKQLVDGSIPGCKYWCLYHKAYGLLKLVPLARNYYNGTGVPLEITEWKDGEGLA 
TPTGFYGKQLVEFSISDCKFWSIFSKAYSLFKLVPLAKYSFIGTGVPLAITEVNDSEGLA 
TPTGFYGKQLVESSISDCKFWSVFNKAYSLFKLVPLAKYSYCGTGVPLAITEVDDSDGLA 
TPAGFYGKQLVESSISDCKLWSVFNKAYSLFKLVPLAKYSYTGTGVPLAITEVNDSDGLA 
TATGFYGKQLVESSISDCKFWSIFSKAYCLFKLVPLAKYSYVGTGVPLAITEVNDSEGLA 
TPPGFYGKQLVESSISDCKFWSIFSKAYTLFKLVPLAKYSYIGTGVPLAITEVNDSEGLA 
TYPGLYGKQLAKNAISECKYWTIFGRAYKLFKLVPLAKSWLNGTGVPGASTEFNDGKGLA 
VLRGLYGKQLGKNAISDCKYWTIFGKAYKLFKLVVLANSFLKGTGVPGASTEFNDGEGLA 
ANRGLYGKQLGKNAISDCKYWTIFGRAYKLFKLVPLAKSFLKGTGVPGASTEFNDGEGLA 
AHSGLYGKQLVKAAINGCKKWSVFARAYKLFKLVPLAKSFLIGTGVPGATTEFSDGDGLA 
ANTGLYGKQLVKAAISGCKYNSVFSRAYKLFKLIPLAKSFLAGTGVPGATTEFNDGEGLA 
AMKGHYGKQMVKSAISVCKYWSLFERAYWLFKLVPLAKLFLMGTGVPLASTEANDGEGLA 
ADKGPYGKQMVKSAISVCKYWSIFGRAYTLFKLVPLAKLFLMSTGVPLASTEANDGEGLA 

KNAEISYCKDRISCVIVETDGSGNKGPPGSLKLHGLELGQDAYECANQN 
KNAEVSYCKERIAFVIFETNGSGKKGPPGSLKLHGLELGQDGYECANQN 
KNAEMSYCKDRISFVIFETRGSENRGPPGSLKLHGTELGQDIYECANQG 
KNAERSYCKDRITLVLLETNGSGKKGPPASLKLHGDELRQDAYECANQN 
KNAEVSYCKNRIAFVIPDTNGSGPKGPPGSLKLHGAELGQDGYECANQN 
KNAEISYCKNRIAFVIPETNGSGKKAPPGSLKLHGVELGQDGYACANQN 
KNAESSYCKRRIAFAVIETDGSGKQGPPGTLKLHGLELGQDSYECANQN 
KNAEASYCKRRIAFAVIETDGSGKQGPPGTLKLHGLELGQDAYQCANQN 
KNAEVSYCKRRIAFAVIETDGSGKQGPPGTLKLHGLELGQDAYECANQN 
KNAEVSYCKKRIAFAVIETDGSGKQGPPGTLKLHGLELGQDAYECANQN 
KNAEFSYCKRRIRFAITETDGSGKPGPPSTLKLHGAELGQDTYECANQN 
KNAEFSYCKRRISFAITETDGSGKQGPPGTLKLHGLELGQDDYECANQN 
KNAEVSYCRNRISFVIPETNGSGRQAPAGSLKMQGGELGQDCYECANQN 
KNAEISYCKHRIAFVCQETNGGGAQGPPSSLKLHGKELGQDQYECANQN 
KNAEVSYCKHRIAFVCEETNGGGQQGPPSSLKLHGKELGQDQYECANQN 
KNAEISYCKHRIAFVCEETNGGGQQGPPSSLKLHGKELGQDQYECANQN 
KNAEASYCKNRINFITNETNGSGNQGPLASLKLHGDELEQDTYESANQL 
KNAETSYCKNRIAFISAETNGSGHQGPLASLKLHGEELGQDTYESDNQN 
KNAETSYCKNRIAFISAETNGSGQQGPLASLKLHGGELGQDMYESDNQN 
KNAETSYCKNRIAFISAETNGSGQQGPLASLKLHGGELGQDMYESDNQN 
KNAEQSYCKHRIAFISAETNGSGEEGPPASLKLHGNELGQDAYECANQN 
KNAESSYCKHRIAFISAETNGSGRQGPPASLKLHGNELGQDFYECANQN 
KNAETSYCKHRIAMISAETSGSGQQGPPASLKLHGTELGQDSYECANQN 
KNAETSYCKHRIAMISAETSGSGQQGPPASLKLHGTELGQDSYECANQN 
KNAETSYCKHRIAMISAETSGSGQQGPPASLKLHGTELGQDSYECANQN 
KNAETSYCKHRIRFISAETNGSGQQGPPASLKLHGNELGQDSYECANQN 
KNAETSYCKHRIRFISAETNGSGQQGPPASLKLHGNELGQDSYECANQN 
KNAEHSYCKSRILYVLRDTRGSGGRSPPDSLKLHGQELGQDSYECAGQN 
KNASISYCKNRIHYVILETQGSGAKRPPGTLKLHGSELGQEGYDCANQA 
KNASISYCKNRIHLVILETQGSGAKKPPGSLKLHGIELGQEGYDCANQA 
KNASISYCKNRIHLVILETQGSGGKKPPGSLKLHGIELGQEGYDCANQA 
KNASISYCKNRIHFQILETQGSGAKKPPGSLKLHGVELGQEGYDCANQA 
KNASISYCKNRINFVVLETQGSGAKKPPTSLKLHGIELGQEGYDCANQA 
KNAEISYCTSRIVFVIEETKGSGAKRPAGSLKLHGRELGQAKYDCANQN 
KNAELSYCTSRIRFVIEETPGSGTKRPAGSLKLHGDELGQAKYDCANQK 
KNAELSYCTSRIVFVIEETKGSGTKRPAGSLKLHGNELGQAKYDCANQN 
KNAEISYCTPRIKFAIQEAKGSGAKKPPGSLKLHGSELGQARYDCANQK 
KNAEISYCTPRIPFAIEETKGSGTKKPPGSLKLHGGELGQAKYDCANQK 
KNAEFSYCKSRIQFVMDETKGSGTRKPPGSLKLHGGELGQAGYDCANQR 
KNAEVSYCKSRIQFVMDETRGSGTRKPPGSLKLHGGELGQAGYDCANQR 
