# Supplementary material for: Detecting lateral gene transfers by statistical reconciliation of phylogenetic forests
Source: BMC Bioinformatics. 2010 Jun 15;11:324. doi: 10.1186/1471-2105-11-324 (PMC2905365; doi:10.1186/1471-2105-11-324)
Supplement: Additional file 1 — The 330 simulated alignments and corresponding gene trees (true and ML) along with the 40-taxa reference species tree. [file 1471-2105-11-324-S1.ZIP › simulated_dataset_prunier/seqdata14.fas.phy_tf.tree]

((((((AGTUM1:0.054609718,(RHETL1:0.0062169688,RHLEG1:0.0064708473)99.983418:0.061024773)95.903617:0.048442908,SIMEL1:0.21221084)99.910909:0.087143765,(((BABAC1:0.031603104,(BAHEN1:0.0060076832,BAQUI1:0.019246232)92.277622:0.016332696)100:0.077336825,(BRABO1:0,BRSUI1:0)100:0.10337826)95.114601:0.031991632,(MELOT1:0.10190007,MESOR1:0.11355776)94.515914:0.03627432)33.922619:0.0039400816)99.905908:0.14178137,(BRJAP1:0.13310042,(NIHAM1:0.11268308,RHPAL1:0.021188428)66.183394:0.032320198)100:0.27857696)99.12287:0.11599195,((GLOXY1:0.34116089,GRBET1:0.18054217)99.835426:0.13999003,(MAMAG1:0.21606621,RHRUB1:0.33676729)97.971731:0.098955874)82.639509:0.039362113)58.454746:0.0098664682,(((((ANMAR1:0.11559085,ANPHA1:0.15716274)99.738139:0.13398397,((EHCAN1:0.066923083,EHCHA1:0.038434077)47.805637:0.019391113,EHRUM1:0.097240059)99.95349:0.16229504)100:0.24437174,(WOEND1:0.044851286,WOLBA1:0.09397667)100:0.22578695)98.703015:0.14002327,(RIBEL1:0.083444543,((RICON1:0.05219593,RIFEL1:0.063515474)74.236685:0.010228198,(RIPRO1:0.013468681,RITYP1:0.021223077)99.88156:0.036341871)41.269073:0.010365137)100:0.39073697)92.302597:0.11236885,CAPEL1:0.83399501)95.810837:0.12363419,(CACRE1:0.35985972,((HYNEP1:0.25537849,MAMAR1:0.24342506)85.497659:0.035468936,((JANNA1:0.038598707,(RODEN1:0.13066219,(SILIC1:0.066154392,SIPOM1:0.081700465)97.153223:0.04456163)80.224502:0.047323273)86.836505:0.051792679,(PADEN1:0.18764984,RHSPH1:0.16437715)97.638774:0.090157167)100:0.34696527)53.29259:0.010900724)34.620848:0.0036295362);
