# Supplementary material for: Detecting lateral gene transfers by statistical reconciliation of phylogenetic forests
Source: BMC Bioinformatics. 2010 Jun 15;11:324. doi: 10.1186/1471-2105-11-324 (PMC2905365; doi:10.1186/1471-2105-11-324)
Supplement: Additional file 1 — The 330 simulated alignments and corresponding gene trees (true and ML) along with the 40-taxa reference species tree. [file 1471-2105-11-324-S1.ZIP › simulated_dataset_prunier/seqdata140.fas.phy]

40	384
GLOXY1      DTTLVQYGWTFRTKDTPPPARIQYLQEQSGLRVLQAKSYPPLVLSDVEVVMRMDRRKSLG 
GRBET1      DTTLVQYGWTFRTGDTPPPARFQYLQDQSGLRVMKASLYPPLVLSDVEVVPRMNRRKQLR 
BABAC1      DTALVQYGWTFRTGDAPPFARFQYLQDQSGLRVLKANIYPPLVLSDVKVVERMNRRKSLG 
RHRUB1      DTTPIQTGWSFRTKLLPPYARVQYPTDQSGLRVLQANAFNPFVGSDVRVILRMNRTHALD 
HYNEP1      ECTPVQLGWSFRTKDVPPVARFQYPHVQAGLRGLIADSYPPFVISDVLVSIAILRPKALH 
MAMAR1      DFKPVQYGWSFRTKNVPPAARLQYPLYQAGLRILIANPYPPYVISDIIVTTRMCRTETLY 
RHSPH1      DFKPVQYGWSFKTRNVPPIARFQYPQYQAGLRILIASVYPPYVKSDITVTTRMCRARTLF 
SIMEL1      DFRPVQFGWSFRSNNIPPSAKFQYPQYQAGLRILIANLYPPYVLSDIVVTARMCRNRTLY 
AGTUM1      DVWPVQYGWEFRSNNVPPSARFQYPQYQAGLRILIANMYSPYVISDIVVTARMCRSRTLY 
RHETL1      DARPVQYGWAFRSKNVPPSARFQYPQYQAGLRMLIAKMYPPYVLSDIKVTCRMCRNRTLH 
RHLEG1      DARPVQYGWAFRSKNVPPSARFQYPQYQAGLRMLLANMYPPYVVSDIKVTCRMYRNRTLH 
MAMAG1      DFTPVQYGWNFTTKDVPPIARFQYPQYQSGLRIIIVNVWPPMVWSDIIVTLRMVRVKILH 
BRJAP1      DFTPVQYGWRFRTEDIPPAARNQYPGYQSGLRILLMHLAMPYVPSDISVTVRMERLRQLA 
RHPAL1      DFRPVQYGWPFRTEDIPPAARDQYPKYSSGLRVLFMNLAMPYVSSDISVTIRMDRLRQLT 
NIHAM1      DFTPVQYGWPFRTEAIPPSARDQYPSYHSGLRILLMNLAMPYVSSDISVTVRMNRLRQLA 
MELOT1      DSNPVQFGWGFRTQDIPPSSRKQYPRYQSGLRILPANVHDPYVVSDIEVIVRMERPTQLE 
MESOR1      DVNPVQAGWSFRTQDVPPQSRKQYSRYQSGLRILLANVHGPYVSSDITVIVRMERLTRLK 
BAHEN1      DFTPTQYGWSFRTQDVPPESRNQYPRYQSGLRILLADIHAPYVASDISVIGKMDRPEQLS 
BAQUI1      DFTPVQYGWSFRTQDVPPESRNQYPRYQSGLRILLADIHVPYVASDISVIGKMDRPEQLT 
BRSUI1      DFTPVQYGWSFRTKNVPPDSRIQYPRYQSGLRILLAGIHSPYVNSDIGVVVKMERPEQLG 
BRABO1      DFTPVQYGWSFRTKNVPPDSRIQYPRYQSGLRILLAGIHSPYVNSDIGVVVKMERPEQLG 
RIBEL1      DIRPVQYGWAFSTRYMPPVARLQYPGKQSGLRILTGNFHPPFVLSDVLVHEEMERDFRLT 
RIPRO1      DVRPVQFGWDFSTRYKPPVARLQYPGKQSGLRILAGNWHKPFVTSDVIVHGEMEREFRLP 
RITYP1      DVRPVQFGWDFSTRYMPPVARLQYPGKQSGLRILAGNWHKPFVTSDVIVHGEMEREFRLP 
RICON1      DIRPVQFGWDFSTRYMPPVARLQYPGKQSGLRILAGNMHPPFVVSDVIVMSEMERDFRLA 
RIFEL1      DIRPVQFGWDFSTRYMPPVARLQYPGKQSGLRILAGRMHPPFVRSDVIVMDEMERDFRLA 
EHRUM1      DLRPVQYGWSFNTKDVPPGARLQYTKKPSGVRILVAYPTPPFVFSDVAVINEMERLSSLH 
EHCAN1      DLRPVQYGWPFNTKNIPPEARLQYTPKPSGVRILVAYPTPPFVYSDVAVVTEMERIGSLQ 
EHCHA1      DLRPVQYGWPFNTKNIPPGARLQYTPQPSGVRILVAYPTPPFVCSDVAVVTEMERLSSLQ 
CACRE1      DLRPVQYGWSFNTKDIPPGARLQYSPKPSGVRILVAYPTAPFVCSDVAVVTEMDRLSSLH 
ANMAR1      DLHPVQAGWSFNTKDIPPRARLQYTQEPSGVRILVAYPTKPFVCSDVSVAIEMRRLSSLP 
ANPHA1      DLHPVQYGWCFNTKVIPPKARLHYTQEPSGVRILVAYQTQPFVRSDVSVAVEMRRLSALH 
JANNA1      DLMRVQYGWTFNTKDSPPSARLQYTQKRSGLRILTVYPYCPFVCADGSVLVKMDRESPLF 
RODEN1      DLRPVQYGWSFNTKDGPPGARLQYTQKPSGLRILTVYPYSPFVCADVSVIEKMERLSPLY 
SIPOM1      DLRPVQYGWSFNTKDGPPGARLQYTQKPSGLRILTVYPYSSFVCADVPVVEQMERLSPLF 
SILIC1      DLRPVQYGWSFNTKDGPPGARVQYTQKPSGLRILTVYQYIPFVCADVPVVRKMERLSPLS 
PADEN1      DLRPVQYGWAFNTKDEPPGARLQYTQKPSGLRILTVYPYSPFVCADVSAVEGMDRFPSLH 
WOLBA1      DLAPVQYGWSFSTKDIPPGARLQYTQKSSGIRILTAYAYSPFVCSDVAVVVEMERLSALH 
WOEND1      DLEPVQYGWSFSTKDIPPGARVQYTQKSSGIRILTAYAYSPFVCSDVAVVVEMERLSALH 
CAPEL1      DFPPVQYGWAFRTKDIPPNARFQFPKKQSGLRILRAYRYPPFVDGDPLVFKQMNRIRPLG 

SKFKYNVGRPQVVLGPFPEGFAGWNLIREFPGTPTVIVEEIQSVKPRAGDIRDLGTVGLT 
GKFKYNVGRPQVVLGPFPENFAPWNLIRGFPGTPTVIVGEIQSVKLRAGDIRDFGTIFLT 
RKFKYNVGRPQVVLGPFPEGFAGWTLIRGFPGTPTVIVGEIQSVKYRAGDIRDFATVFLS 
KQFKFNVGRQQVVLRPFPEEFAWWAPVRGFPGNSTVLVGYIQSVKPLAGEIRDSETVSLG 
TKFKFNVGRPQLALPPFPEPFAGVVPVRSFPGPPTVIVGETQSVKPRAGDNRDSETVALA 
PKFKFNVLRRQLALGPFPEQFASWGPIRGFPGGPTVIVGETQSVKPRAGDRRDAKTVGLT 
PKFKFNVLRPQLALRPFPEHFATWGTIRGFPGGPTVIVGETQSVKPRAGDKRDQNTVSLP 
PKFKFNVGRPQLALGPFPEDFAVWGPIRGFPGTPTVTVGETQSVKRRAGDRRDPETVSLS 
PKFKFNVGRPQLALGPFPQAFAVWGRIRGFPGTPTVIVGSTQSVKPRAGDRRDPETVSLS 
PKFKCNVGRAQLALGPFPEDFAVWGPLRGFPGTPTVIVGVTQSVKPRAGDKRDPETVSLS 
PKFKCNVGRAQLALGPFPEDFAAWGPLRGFPGTPTVIVGVTQSVKPRAGDKRDPETVSLS 
HKFKFNVGRPQVALGPFPEEFAGWVPIRGFPGTPTVIVGETQSVKTRAGDKRDSNTVSLA 
SKFKYKVGRTQVTLGPFPGKFAYGLLASGFPGRPTVVVNEIQSVKPRAGDQRDTWTVGVC 
SKFKYKVGRTQVALGPFPGKFAHWLLASGFPGRPTVVVNEIQSVKPRAGDPRDTWTVGIC 
SKFKYKVGRTQVALGPFPGKFAYWLLASGFAGRPTVVVNEIQSVKPRAGDPRDTWTVGIC 
VKFKFNVGRTQVALQPFPEAFADVILIRGFPGRPTVVVKEIESVKIRAGDNRDSTTVCQC 
VKFKFNVGRSQVALSPFPGEFAEWILIRGFPGRPTVVVKEIESVKIRAGDNRDSTTVCQC 
IKFKFNVGRAQVALSPFMGDFAKWMLIRGFPGRPTVMVKETESVKIRAGDSRDSTTVCQC 
IKFKFNVGRAQVALSPFPGDFAQWMLIRGFPGRPTVMVKETESVKIRAGDSRDSTTVCQC 
VKFKFSVGRTQVALSPFPGEFAEWMLIRGFPGRPTVVVKEIESVKIRAGDSRDSTTVCQC 
VKFKFSVGRTQVALSPFPGEFAEWMLIRGFPGRPTVVVKEIESVKIRAGDSRDSTTVCQC 
RKFKFDVGRPQVVLMPFPEDFAARRLGRGFPGTPTVHVGELQSVKPRAGNVRDSRTVSLT 
TKFKFDVGRAQVVLMPFPEDFAARRLARGFPGTPTVHVGELQSVKPRAGNSRDPRTVSLI 
TKFKFDVGRAQVVLMPFPDDFAARRLARGFPGTPTVHVGELQSVKPRAGNSRDPRTVSLI 
RKFKFDVGRAQVVLMPFPEDFAARRLARGFPGTPTVHVGELQSVKPRAGNARDPRTVSLY 
RKFKFDVGRAQVVLMPFPEDFAARRLARGFPGTPTVHVGELQSVKARAGNPRDSRTVSLY 
RKFKFNVVRPQVALGPFPELFSVLGMRKGFPGTPTVVVGELQSVKARAGDHRDCWTVTLA 
RKFKLNVTRPQVALGPFPELFSVLGMRKGFPGTPTVVVGGVESVKPRAGDHRDCWTVTLA 
RKFKLNVTRPQVALGPFPELFSVLGMRKGFPGTPTVVVGEIQSVKPRAGDHRDCWTVTLA 
KKFKFNVTRPQVALGPFPEQFSILGMRKGYPGTPTVVVGELQSVKTRAGDHRDSWTVTLA 
GEFKFNVARQQVALNPFPELFAALGMNKGFPGTPTVAVGELQSVKPRAGDYRDFHTVTLM 
GEFKFNVARQQVTLDPFPKLFASLGMNKGFPGTPTVAVGELQSVKSRAGDLRDFHTVTLM 
RKFKFSVMRLQVALAPFPEAFARLDTAKGFPGTPTVVVDEIQSVKARAGEYRDNRTVTLM 
RKFKFSVTRPQVALGPFPETFASLGMSKGFPGTPTGVVDDLQSVKPRAGENRDNRTVTLM 
RKFKFSVTRPQVALGPFPDVFARLGMSKGFPGTPTVVVDNLQSVKPRAGEHRDNRTVTLI 
RKFKFSVTRPQVALGPFPNRFARLGLSKGFPGSPTVLVDDLQSVKPRAGKHRDNRTVTLI 
QKFKFSVTRSQVALAPFPEAFATVGLQKGFPGTPTVVVDELQSVKPRAGEQRDNKTVTLM 
RKFKFNVTRPQVALGPFPELFASIGMSKGSPGTPTVVVGELHSVKPRASDPREPQTVTLM 
RKFKFNVTRPQVALGPFPELFASIGMSKGSPGTPTVVVGELHSVKPRASDPREPQTVTLM 
RKFKFNVPRTQVLLNPFPEWFAYGSLPRGFSGTSTVIVGDLASVKPRAGDKRDAKTVSLA 

LPLSTKALGLLYLVSYFSNGLNVERGIPAMFAKTIHENKTEITDLNTLAALAGHDKKHQA 
LPVSTKALGLLYLVSYFSNGLNVDRGIPAVFAKTIHENKSQITDSNTLVALAGHDKKHQA 
LPLSTKALGLLYLVSYFSNGLNVERGIPAVFVKIIHEHKSEITDSNTLVALAGHDKKHQA 
LPLSVKALGEVCLITYFTNGVNVKRGISAMFGQKILESVAEITNGNTLVALAGHDKKYRA 
LPLSVKALGVMYLISEFANGVNEDWGIEAMFAQEVQEGGEDITDDNTLVALAGHDKKLQA 
LPQSAKALGVLYLISEFANGNNAERGIEAMFATDIRNGCASITDENTLAALAGHDKKLQA 
LPQSAKALGVLYLISEFSNGSNLERGIDAMFAADIREGARPITDQNTLIALTGHDKKLQA 
LPQSVKALGALYLISEFSNGSNLKKGIEAMFAEDIREECATITDENTLEALTGHDKKLSA 
LPQSVKALGALYLISEFSNGSNLERGIDAMFAEDIREECATITDENTLEALTGHDKKLAA 
LPQSVKALGSLYLISEFSNGSNLERGIAAMFAEDIKEERAAITDQNTLAALTGHDKKKSD 
LPQSVKALGSLYLISEFSNGGNLERGIAAMFAEDMKEERAPITDENTLEALTGHDKKKLA 
LPYSVKALGVLYLISEFSNGTNLTRGIKAMFASDITERSDAIQDENTLVALAGHDKKLQA 
LPLSVKALGLSYLISEYSNGLNVTRGIVAMFAPDISETSLEITDKRTLVVLAGHDKKLQA 
LPLSVKALGLPYLISEYSNGLNVDRGISAMFADDISEASLDITDKNTQVVLAGHDKQLQA 
LPLSIKALGLPYLISEYSNGLNVARGIAAMFAPDISEASLDITDRNTLVVLAGHDKKLQA 
LPLSVKALGEPYLISEFSNGMNAFRGISAMFTGDTYEHCIGITDKNTLLALASQEKKLQA 
LPLSVKALGAPYLISEFLNGMNAFRGINAMFTSDIYAQSIGITDKNTLLALASQEKKLQA 
LPLSVKALGIPYLIREFSNGLNAFRGISAMFTTDIYEHSVGITDNNTLLALASQEKKLQA 
LPLSVKALGIPYLISEFSNGLNAFRGISAMFTVDIYEHSVGITDNNTLLALASQEKKLQA 
LPLSVKALGVPYLISEFSNGLNAYRGISAMFTADIYEHLIGITDKNTLLALASQEKKLQA 
LPLSVKALGVPYLISEFSNGLNAYRGISAMFTADIYEHLIGITDKNTLLALASQEKKLQA 
LQMALKALGVNYLVSYLSNGMNIARSIRAMFAHGKYEDLTTITNSNTLIALFGHDKKYQT 
LQMALKALGVSYLISYLSNGMNIERSIRAMFAGDKYDELTKITNRNTLIALFGHDKKYQT 
LQMALKALGVNYLISYLSNGMNIERSIRAMFAGDKYDELTKITNRNTLIALFGHDKKYQT 
LQMAVKALGVHYLISYLSNGMNIDRSIRAMFAGDKYDELTKITNRNTLVALFGHDKKYQT 
LQMALKALGVHYLISYLSNGMNIERSIMAMFAGDKYDELSQITNRNTLVALFGHDKKYQT 
LQVSVKALGVLYVISYFSNGMNVVRGIEAMFADYKHEKLGYIKDDNTLLALPSHDKKYKV 
LQVSVKALGILYVISYFSNGMNVIRGIEAMFADGKHERLGTITDANTLLALPSHDKKYKV 
LQVSVKALGILYVISYFSNGMNVVRGIEAMFADRKHERLGTITDENTLLALPSHDKKYKV 
LQVSVKALGILYLISYFSNGMNVLRGIEAMFADRKHEKLGKITDENTLLALPDHDKKYRV 
LQVSVKALGILYLISYFSNGMNVNRGISAMFAKKKNEKLSKITDENTLLALPSHDKKYKI 
LQVSVKALGILYLISYFSNGMNVDRGISAMFAQKKNEKLSKITDTNTLLALPSHDKKYKV 
LQVSVKALGTAYLVSYFSNGLNVERGITAMFARDKYEDLSEITDANTLDALPGHDKRYKT 
LQVSVKALGILYLVSYHSNGMNYNRGITAMFARDKYEKLSEITDANTLQALPGHDKRYKV 
LQVSVKALGILYLVSYFSNGMNVDRGITAMFADIKYERLSEITDANTLQALPGHDKRYKV 
LQVSVKALGILYLISYFSNGMNVDRGITAMFARDKYERLIEITDANTLQALPGHDKRYKV 
LQVSVKALGILYLVSYFSNGMNINRGISAMFAKHKLERLSAITDANTLQALPGHDKRYKV 
LQVSVKALGVLYLVSYFSNGMNVDRGIGAMFARDKHEQLSEITDQNTLRALPGHDKKYKV 
LQVSVKALGVLYLVSYFSNGMNVDRGIGAMFARDKHEQLSEITDQNTLRALPGHDKKYKV 
LPISAKALGALYLVSYFSNGHNATRGIAAMFAGGIKEELQGITDCNTLVALPGHDKKYEA 

AFINKNLPSPYLFPSKATFTMAEESIITTKKPHHLVSKLLKQNNTRYMHLCARGLPSRIL 
AFINAYLPSPYLFPSKATFTMAMESIITAKKPHHLVSKLFKQDPSQYMHLCAKGLPSRIL 
AFIDKNLPSPYLFPSKATFSMAMESIITSKKPHHLVHKLLKQNPPQYMHLCAKGLPSRIL 
AFIMSSLPSTYLLPSKATFVMAKESIVTPDKSHYLVSKSLKQAPPQYLHLCAQGFRSRIF 
AFIDNALPSPYLFPSKATFTMAIESIVTPNYPHYLVNKLLKQRATVYEHLCAKGLPSRIL 
AFILMHLPSPYLFPSKATFTMAIESILTPNRPHYLVNKLLKQQAIQYEHLCAQGLPPRVP 
AFILMHLPSPYLYPSKATFIMAIESVLTPIRRHYLVAKTLRQQVIAYEHLCAQGIPPPVL 
AFINMHLPSPYLFPSKPTFTMAVESILTQSRPHYLVNKLLKQQVIQYEHLCAKGRPSRIP 
AFINMHLPSPYLFPSKPTFTMAVESIGTPTRPHYLVNKLLKQQVIQYEHLCAKGRPSRIT 
AFINMHLPSPYLFPSKPTFTMAVESILTPSRPHYLVNKLLKQQVVQYEHLCAKGRPSRIS 
AFINMHLPSPYLFPSKPTFTMAVESILTPARPHSLVNKLLKQHVIQYEHLCAKGRPSRIS 
AFIVMKLPSPYLFPSKATFTPAIESILTLYHPHYLVNKLLKQQPSQFEHLCAKGLPSRIS 
AFIKTKLPSPYLFPSRATFTMAMESALTPTKPHYLVNKALKSSGDPYEHLCAKGVPSRDL 
AFIKNALPSPYLFPSRATFTMAMESALTPTWPHYLVNKALKESGDPYEHLCARGVPSRDL 
AFIDSALPSPYLFPSRATFTMAMESALTPSKPHYLVNKALKEKGEQYEHLCARGVPSRDL 
TFIRDDLPLPYLFPSKATFTMAMESILTTIRPHYLVSKFLKESPEEYEHRCARGLPSRIL 
TFISEDLPSPYLFPSKATFSTAMESIMTAMKPHYLVSKFLKESPRQYEHLCARGLPSRIL 
TFIPEQLPSPYLFPSKATFTMALESILTGMRPHYLVQKFFKENAKQYEHLCARGLPSAIL 
TFIPEQLPSPYLFPSKATFTMALESILTGMRPHYLVGKFFKENAKQYEHLCARGLPSAIL 
TFIQEELPCPYLFPSKATFTMALESILTAGRPHYLVSKLLKEGPKQYDHLCARGLPSRIL 
TFIQEELPCPYLFPSKATFTMALESILTAGRPHYLVSKLLKEGPKQYDHLCARGLPSRIL 
AFIGDVLPSPYLFPSKATFKMAAESILGPVRAKYLVEKLLKKQEGGYMHLCAGGQTSRIL 
AFIGNMLPSPYLFPSKATFKMATESIFGPMRAQYLVEKLLKKNQGNYMHLCARGQTSRIL 
AFIGNMLPSPYLFPSKATFKMATESIFGPMRAQYLVNKLLKKNQGDYMHLCARGQTSRIL 
AFIGNMLPSPYLFPSKATFKMAAESIFGPTRAQYLVEKLLKKNQGNYMHLCARGQTSRIL 
VFIGNLLPSPYLFPSKATFKMAAESIFGPMRAQYLVEKLLKKNNSSYMHLCARGQTSRIL 
AFIGRKLPSPYLYPSKATFSMADESSFTSGKGHYLVSKLLKRAMMQYTHLCARGEPSRVL 
AFIGNKLPSPYLYPSKATFSMADESAFTSGKGHYLVGKILKRAMIQYTHLCARGESSRRL 
AFIGNKLPSPYLYPSKATFSMADESSFTSSKGHYLVGKLLKRAMIQYTHLCARGEASRVL 
AFIGNKLPSPYLYPSKATFSMADESSFTSKKGHYLVGKLLKRATIQYAHLCARGEPSRVL 
AFICGLLPSPYLFPSKATFSMAEESNFTPSKGHYLVGKLLKRAMTEYTHLCARGEPSRVF 
AFICDWLPSPYLFPSKATFSMAEESNFTPQKGHYLVGKLLKRAMPQYTHLCARGEPSRII 
AFITVTLPSPWLFPSKATFSKAEESSMTARKPHSLVGKLLKRNMVRYTHLCAQGQPSRIG 
GFINDSLPSPYLFPSKATFSMAEESSLTVLKPHSLVGKLLKRSMQKYTHLCARGQPSRIL 
AFITGVLPSPYLFPSKATFSMAEESSLTPAKPHPLVGKLLKRAMQRYTHLCARGQPSRIL 
AFITEGLPSPYLFPSKATFSMADESSLTPAKPHPLVGKLLKRSMQKYTHLCARGQPSRII 
AFIAQSLPQPYLFPSKASFSMAEESSLTPAKPHSLVKKGLKRYMQKYTHLCAMGEPSRIN 
AFIPDELPSPYLFPSKATFSMAEESSLTPSKAHYLVGKLLKRAMLKYTHLCARGEPSRIL 
AFIPDELPSPYLFPSKATFSMAAESSLTPSKAHYLVGKLLKRAMLKYTHLCARGEPSRIL 
AFILPTLPSPYLLPSKTTFSMANESIISDPKAGYLVRKMLKRRPEEYMHLCARGNPSRIL 

VRIVNKHFASGLDEWAQLEMALEALFVRDYVLIRYLVAVNKIYSSIANTAYCLPVKKAKA 
VRIVNKHFVSGLDEWAQLEMALEALFVRDYVLIGYLLWVTSVYSSLANTAYCLPTKPAKA 
VRIVNKHFVSGGDEWAQLEMALEALFVRDYILIAYLFGVNSVYSSLANTAYCLPAKKAKA 
VRINNKHFSCWLDEWAQMEMAIEGLFVASYFLIEYLVAVNFVYSSLANTAYCLPKKRAYA 
VRIANRKFSAWLDEWAQLEMAMENLFVKDYILIGYLLSVVCVYSSIANTAYCLPRKKAPT 
VRVTNKAFLTWLDEWAQAEMAMESLFVRDYILIGYLLVVMYVYSSFANNAYCLPAKKAPT 
VRIVNKAFLTWLDEWAQLEMAMENEFVREYTLIGYLLIVRSVYSSFANNAYCLPGKKAPT 
VRIMNKHFLTWLDEWAQLEMAMENLFVRDYILIGYLTAVSFVYSSFANNAYCLPGKKAFT 
VRIENKHFITWSDEWAQLEMAMENLFVKDYVLIGYLLDVSFIYSSFANNAYCLPGKKAFT 
VRIKNKHFLSWFDEWAQLEMAMENLFVRDYILIGYLLAVSFIYSSFANNAYCLPGKKAFT 
VRINNKHFLIWFDEWAQLEMAMENLFVRDYILIGYLLTVSFIYSSFANNAYCLPGKKAFT 
VRILNKYFCTWYDEWAGLEMALEGLFVLDYVLISYLLKVLAAYSSFANTAYCLPAKKART 
VRIMNKKFASWLDEWAQLEMKMDGLFVTDYILIGYLIAVTFVYSSLANTAYCLPVKKAGP 
VRITNKKFASWLDEWAQLEMEMDGLFVPDYTLIGYLMAVASAYSSMANTAYCLPVKKAGP 
VRITNKKFASWLDEWAQLEMKMDGLFVTDYILIAYLMAVAFVYSSMANTAYCLPVKKAGP 
VRIMNKQFLSWGDEWAQVKMAMEGLFVEDYALIEYLITVSSVYSSMANTAYCLPDKKAPA 
VRIMNKQFLSWLDEWAEMEMAMEGLFVTDYVLVDYLIGVESVYSSMANTAYCLPAKKAPA 
VRIANKQFVSWLDEWAQLEMAMEGLFVSDYVLIEILIPVSSVYSSLANSAYCLPAKKAPA 
VRIANKQFVSWLDEWAQLEMAMEGLFVSDYVLIEILIPVSGVYSSLANSAYCLPVKKAPA 
VRHKNKKFISWLDEWAQLEMAMEGLFVPDYVLIKYLISVSSVYSSMANTAYCLPIKKAQA 
VRHKNKKFISWLDEWAQLEMAMEGLFVPDYVLIKYLISVSSVYSSMANTAYCLPIKKAQA 
VRVSNKLFATWLDDWAQQEMSVGSLFVPDYFFIANLMGVTPVYSSDANTKYCLPGKKAGT 
VRVSNKFFATWLDDWAQGEMSVGSLFVSDYLFIADLLGVTPVYSSDANTRYCLPGKKAAT 
VRVSNKFFATWLDDWAQQEMSVGSLFVSDYLFIANLLGVTPVYSSDANTRYCLPGKKAAT 
VRIANKFFATWLDDWAQQEMNVGSLFVPDYLFIANLLGVTLVYSSDANTRYCLPGKKAAT 
VRVANKFFATWLDDWAQQEMNVGSLFVPDYLFIANLLGVTPVYSSDANTRYCLPGKKAAT 
VRVLNKHFGSWTDEWAEKEMAMSWLFVGDYLLIGNLLGVNIVYSSAANTAYCLPQKKADI 
VRVYNKHFGSWTDEWAEKEMAMGWLFVGDYMLIGNLLGVNAVYSSVANTAYCLPSKKAGI 
VRVYNKHFGSWTDEWAEKEMAMGWLFVGEYMLIGNLLGVNMVYSSVANTAYCLPSKKADI 
VRVFNKHFGDWTDEWAEKEMAMGWLFVDDYILIGNLLAVNLIYSSIANTAYCLPSKKAEI 
VRVLNAHFASWTDEWAEHEMAMGWLFVGDYLLIGNLVDVNIVYSSLANTAYCLPSKKAFT 
VRVINAHFAPWSDEWAEQEMACGWLFVGDYLLIGNLVGVNIVYSSLANTAYCLPSQKAFA 
VRVTNKKFEGWMAEWAEQEMASGWLFVANYTLIGNLLGVNNVYSSFANTAYCLPSKKTAA 
VRVTNKHFKGWLAEWAEQEMAMGWLFVANYILIGNLLEVNVVYSSFANTAYCLPSKKSTA 
VRVQNKHFEGWLAEWAVQEMAMGWLFVGNYFLIGNLLQVGVVYSSFANKAYCLPSKKAAA 
VRVQNKHFEGWLADWAEQEMAMWWLFVFNYILIGNLLQVSSVYSSYANKAYCLPSKKASA 
VRVSNKHFAGWLAEWAEQEMPMGWLFVGEYILIGNLSGVDAVYSSFANTAYCLPPKKASA 
VRVLNKRFVSWADKWTEQEMAMGWLFVNEQLLISSLLGVNTVYSSVANTAYCLPSKKASA 
VRVLNKRFVSWADKWTEQEMAMGWLFVNEYLLISSLLGVNTVYSSVANTAYCLPSKKASA 
VRVMNKQYPFWVDEWAKHDMTVDGLFVPGFALIRNLLWVNTMYSSQANTTYCLPCKKSAA 

QNSLIQVNRGRQSRNATSSEEYTGIQRGSKIRPTGNQALERARNKDLIRVFPYNDVHQLA 
QNSLVQVNRGRQARNATPSEEYTGMQRESKIQPTGNHALEQARNKPLIKVFPYNSVEQLA 
QNSLAQVERGRQSRNATSSEEYTGIQRVSKIRPTGNQALELARDKSLIKVFPYNYVRQLA 
NNSLVQVDRGRQTQNATTSEEYTGRQRGTKIRPTGNQALENERNKALIRVFPYNDVPQLV 
QNSLKQVGRFRQEKNASSSEEYTGHQRGSKIKPVGNQALENARFKRLIRVFPYNEADQLA 
SNSLNQVAKVRQDKNASSSEEYTGSQRKAKIQPSGNQALEQARTKQLIRVFPYNETKQLE 
SNSLNHVGKVRQDKNASSSEEYTGDQRGAKIQPSGNQALEQARTKPLIRAFPYNETTQLA 
QNSLKQVGRVRQNKNASSSEEYTGPQRGANIKPAGNQALEGARVKTLIRLYPYNETGQLA 
QNSLAQVGRQRQNKNLSNSEEYTGSQRGANIQPAGNQALEGARTKTLIRVYPYNETNQLA 
QNSLKQVGRVRQQKNASSSEEYTGSQRGANIQPSGNQALEEARTKTLIRVYPHNETKQLA 
QNSLKQVGRVRQNKNASSSEEYTGSQRGANIQPSGNQALEEARTKKLIRVYPYNESKQLA 
KESLGQVGRVRQDKNTSASEEYTGTQREAKIRPAGNQALDGARAKHLIRVSPLNVIRQLT 
HNSLHQVWKVRQTTNGTSSEEYTGSQRILRIRPTGNQALEAARDKDLIRVYPYNEQRQLT 
KNSLSQVWKLRQTENGTSSEEYTGSQRGLRIRPTGNQALETARDKDLIRVYPYNEFGQLA 
HNSLSQVWKLRQTKNGTSSEEYTGSQRGLRIRPKGNQALEAARDKDLIRVYPYNDQRQLT 
HNSLCQVWRVRQEKNGASSEEYTKDQRAAKIRPIGNRALELARTKQLIKVFPYNDLRQLT 
HNSLCQVWRVRQQKNGASSEEYAKSQRTGKIRPTGNRALELARTKRLIKVFPNNELRQLS 
YNSLCQVWRIRQQKNGPSREDYTKSQRQAKIRPTGNRALEVARTKKLIRVFPYNESKQQT 
YNSLCQVWRIRQQKNGPSREDYTKSQRSAKIRPTGNRALEVARTKKLIRVLPYNESKQQT 
QNSLCQVWRVRQKKNGPSSEEYTKSQRGAKIKPTGNRATEIARTKDLIRVFPYNEMRQQT 
QNSLCQVWRVRQKKNGPSSEEYTKSQREAKIKPTGNRATEIARTKDLIRVFPYNELRQQT 
LNSLRQVGRLKQEKNRASSEEYIGNQREKKIDPIGNQALGGARTRPLIRVFPFNELEQLI 
LNSLRQVNRLKQVKNRASTEEYIGNQREKKIDPTGNQAVEKARTKALIRVFPFNELAQLK 
LNSLKQVNRLKQVKNRASTEEYIGNQRDKKIDPTGNQAVEGARTKALIRVFPFNELAQLK 
LNSLRQVGRLKQEKNRASTEEYIGNQREKKIDPTGNQALEGARTKGLIRVFPFNELAQLK 
LNSLRQVGRLKQEKNRASTEEYIGNQREKKIEPTGNQALEGARTKALIRVFPFNELAQLK 
ENSLGQTGRTRQQENPAGSEEYAGSQRTKKIRPTGNQAFEAARTKDLIRVFPYNEPKQFI 
ENSLRQTSRSRQQENPAGTEEYAGSQRTKKIRPTGNQAFEAARTKDLIRVFPYNELKQFI 
ENSLRQTGRTRQQENPAGSEEYAGSQRSKKIRPTGNQAFEAARTKDLIRVFPYNEPKQFI 
GNSLCQTGRKRQQENPAGSEEYAGSQRNKKIRPTGNQAFEVARTKDLIRVFPYDEPKQFI 
ENSLRQTGRTRQAENPASSEDYAGSQRPKKIGPTGNQAFEGARTKALIRVFPFNEHGQFK 
ENSLQQTGRTRQAKNPASSEDYAGSQRSRKIGPAGNQAFEPARTKGLIRVFPFNEDCQFI 
NNSLKQTARAEQDQNPASSEEYAGSQRNRKIRPTGNLAFELARKKFLIRVFPFNMFNQFI 
ENSLTQTGRAEQHDNPASSEEYAGSQRNKNIRPSGNLAFEDARTKGLIRVFPFNMHDQFV 
ENSLNQTGRSEQHRNPASSEEYAGSQRNKRIKPTGNLAFENARTKGLIRIFPFNMHDQFI 
ENSLTQTGRAEQVENPASSEEYAGSQRNKKIRPTGNLAFEAARTKSLIRVFPFNMQDQFV 
KNSLKQTGRAEQNQNPVSSEEYAGAQTNKKIRPTGNLAFESARTKELIRIFPFNINDQFT 
ENSLRQTGRARQHRNPASSEEYAGSQRSKKIRPTGNQAFEGARTKGLIRVFPFNEHQQFI 
ENSLRQTGRARQHRNPASSEEYAGSQRSKKVRPTGNQAFEGARTKGLIRVFPFNEKQQFI 
QNSLKQVGRARKPNNPALSEEYTGRQRNKKIKPEGNKALERARAKKLIRVFPRNETGQLI 

GIGKPETLIHLGQVLQQHQQLKKE 
GIGKSETLIHIGQILQQRQQPKKE 
GIGKSETLVHFGQVLQQRQQPKKE 
GIGKNETLIHVGRSEQQRRTPKKE 
GIGKIETLIHLGRILQIRSKPRKE 
GVGKEEALIHLGQQLQPRDGDKKE 
GVGKEEALIRLGQTLQRRDQDKKE 
GIGKAETLIHHGQPLQQKDQPKKE 
GIGKAETLIHLGQALQQKDQPKKE 
GIGKAETLIHVGQKLQQKGQPKKE 
GIGKDETLIHVGQHLQQKGQPKKE 
GIGKAEKLIHIGQSLQSRNQPKKE 
GIGEGETMIHFARQVQDRYEPKKE 
GIGKDETMIHFARSVQDRYEPKKE 
GIGKEEGMIHFARYVQDRYEPKKE 
GIGQKETMIHLTQKLQQRKEPKKE 
GIGQVETMIHFTQKLQQQKEPKKE 
GIGETETMINFTQNLQQKQEPKKE 
GIGETETMINFTQNLQQKQEPKKE 
GIGQSETMINFTQKLQQRKEPKKE 
GIGQSETMINFTQKLQQRKEPKKE 
GIGKLEASIQFGQEFQNAREPKKE 
GIGKKEAPIQLGQDFQNARQPKKE 
GIGKKEAPIQLGQEFQNARQPKKE 
GIGKKEAPIQLGQEFQNARQPKKE 
GIGKKEAPIQLGQEFQHARQPKKE 
GIGKDETLIHLGQDLQNKEQPKKE 
GIGKDETLIHLGQGLQNKEQPKKE 
GIGKDETLIHLGQDLQNKEQPKKE 
GIGKDETLVHLGQNLQNKDQPKKE 
GIGKDETLIHLGQELQHKEKPKKE 
GIGKDETLIHMGQELQNHDKPKKE 
GIGKSESLIHLGQDPQNQREPKKE 
GIGKSEALIHLAQEAQNKHQPKKE 
GIGKGEALIHLTQDAQNKRQPKKE 
GIGKGEALIHLTQEAQNKRQPQKE 
GIGKSEALIHMGQDAQNKRQPKKE 
GIGKEETLIHLGQDLQNKREPKKE 
GIGKEETLIHLGQDLQNKRQPKKE 
GIGGAETLIHVGQDFQSKSPLKKE 
