# Supplementary material for: Detecting lateral gene transfers by statistical reconciliation of phylogenetic forests
Source: BMC Bioinformatics. 2010 Jun 15;11:324. doi: 10.1186/1471-2105-11-324 (PMC2905365; doi:10.1186/1471-2105-11-324)
Supplement: Additional file 1 — The 330 simulated alignments and corresponding gene trees (true and ML) along with the 40-taxa reference species tree. [file 1471-2105-11-324-S1.ZIP › simulated_dataset_prunier/seqdata140.fas.phy_tf.tree]

((((((((AGTUM1:0.0836016,SIMEL1:0.061382164)39.399847:0.0051238963,(RHETL1:0.024950089,RHLEG1:0.053707465)100:0.081542778)99.633366:0.095022678,(MAMAR1:0.10091677,RHSPH1:0.17662062)99.548209:0.092471803)98.150539:0.098299565,HYNEP1:0.35211313)80.735016:0.031327394,MAMAG1:0.2862256)96.362811:0.10205763,((((BAHEN1:0.018790937,BAQUI1:0.016356523)100:0.1396526,(BRABO1:0.0015338764,BRSUI1:0.0040694)100:0.10767035)86.498886:0.037855612,(MELOT1:0.1351285,MESOR1:0.11048203)74.952209:0.034244081)100:0.20944105,(BRJAP1:0.097001394,(NIHAM1:0.060141459,RHPAL1:0.09225432)38.364086:0.0096966382)100:0.31833393)99.864715:0.18454663)95.561224:0.085437,(((BABAC1:0.099005686,GRBET1:0.1115246)92.434323:0.042738506,GLOXY1:0.099964047)99.834806:0.16628784,RHRUB1:0.52951264)78.872442:0.076322271)99.645638:0.19192051,(((((ANMAR1:0.057239834,ANPHA1:0.12106119)100:0.12260394,(CACRE1:0.1047862,((EHCAN1:0.072901232,EHCHA1:0.0082700841)96.992427:0.029632999,EHRUM1:0.074417041)63.400769:0.007705518)100:0.11415344)98.481435:0.071433751,(WOEND1:0.013844582,WOLBA1:0.0066989339)100:0.11500424)34.856147:0.0040185292,((JANNA1:0.25646447,(RODEN1:0.076074926,(SILIC1:0.10623802,SIPOM1:0.071856153)94.009793:0.032825697)69.647062:0.014159885)50.165695:0.013649646,PADEN1:0.18619552)100:0.14773503)99.965584:0.22029522,(RIBEL1:0.10211611,((RICON1:0.021320048,RIFEL1:0.04832488)80.751246:0.018808081,(RIPRO1:0.018095564,RITYP1:0.014299481)99.755239:0.045750425)81.215996:0.065467974)100:0.52263362)82.41964:0.066363926,CAPEL1:0.65183154);
