# Supplementary material for: Detecting lateral gene transfers by statistical reconciliation of phylogenetic forests
Source: BMC Bioinformatics. 2010 Jun 15;11:324. doi: 10.1186/1471-2105-11-324 (PMC2905365; doi:10.1186/1471-2105-11-324)
Supplement: Additional file 1 — The 330 simulated alignments and corresponding gene trees (true and ML) along with the 40-taxa reference species tree. [file 1471-2105-11-324-S1.ZIP › simulated_dataset_prunier/seqdata141.fas.phy]

40	205
HYNEP1      ATKQLYAKRTRKTLARNVPHFHRSGNELGDEVLSGECQSPLSTLPDRLNTACNLAQSKES 
CACRE1      ATGRFYAKRSNGTLCRNVPHFCRSGVGGGGEPLAGDCKSSLSTLMEKLTNQGNMAQSRKS 
CAPEL1      ATGGPYAKRSSATLCRNVPHFMRSGVAGGGEPLTGDCKSTLSTLTEKLTTQGNMAQSRKS 
EHRUM1      ATGRPHAKRSRESLCRNVGHFCRSGVGGAGEPLDADCKSPLSSLTEKLTLQGNMAQDRKS 
EHCAN1      ATGSPYAKRSQESLCRNVGHFCRSGVGGAGEPLAGDCKSPLSALTEKLTPEGNMAQDRKS 
EHCHA1      ATSQPYAKRSRASLCRNVGHFCRSGVGEAGEPLAGDCKSPLSALTEYLTPQGNMAQDRKS 
WOLBA1      ATGSIYAKRSSGTLSRNVPHFCRSGVDGSGEPLKAECKFRLSTLTEHLTPRMNMAQSRKS 
WOEND1      ATGTVYAKRSYGTLSRNVPHFCASGADGSGEPLQAECKFRLSTLTEHLTPFMNMAQSRKS 
JANNA1      ATGRLYAKRSLITLCRNVPHFCKSGEPGGGEPLTVDCKSALSTLTGRLNPDGNMAQSRKS 
RODEN1      ATGKLYAKRSLVTLCRNVPHFCKSGQRGGGEPLTIDCQNALSTLTGRLNPTGNMAQSRKS 
SIPOM1      ATGRLYAKRSLITLCRNVPHFCKSGQRGGGEPLTIDCRSVLSTLTGRLNPDGNMAQSRKS 
SILIC1      ATGALYAKRSLITLCRNVPHFCKSVERGGGELLIIDCRSSLSTLTGRLNPDGNMAQSRNS 
PADEN1      ATGKLYAKRSRITLSRNVPHFCKSGDNGGDEPLQFDCKSALSTLTGRLNPDCNLAQSRNS 
RHSPH1      ATGRLYAKRSSRTLCRNVPHFSKSGEKGGEEPLSFDCKSGLSTLTGRLNPDCNVAQSRSS 
BRJAP1      ATATMYAKRSRITLRRNVIHFVRSGQRRGGEPLEGDCNSTLSTLTETINPHGNMAQSKKA 
RHPAL1      ATTTMYAKRSKGTLRRNVLHFFRSGQAGGGEPLEGDCKSKLSTLTETINPHGNMAQSRKA 
NIHAM1      ATATMYAKRSKTTLQRNVLHFFRSGQPGGGEPLEADRKSTLSTLTETINPYGNMAQSRKA 
SIMEL1      ATGRLSAKRSTRTLCRNVTHFCRSGNEGGGEPLTGDCKSDLSTLTEELNPHGNMAQSRKS 
AGTUM1      ATTKLSAKRSTKTLCRNVTHFGRSGWKGGGEPLMGDCKRDLSTLTEELNPHGNMAQGRKS 
RHETL1      ATGKLSAKRSSCTLCRNVTHFCRSGHKGGGEPLTGDCKSDLSTLTEELNPHGNMAQSRKS 
RHLEG1      ATGKLSAKRSSCTLCRNVTHFCRSGHKGGGEPLTGDCKSDLSTLVEELNPHGNMAQSRKS 
BRSUI1      ATGKLSAKRSTRTLCRNVTHFSRSGNEGGGEPLTGVCKSDLSTLTEELNPHGNMAQSRKS 
BRABO1      ATGKLSAKRSTRTLCRNVTHFSRSGNEGGGEPLTGVCKSDLSTLTEELNPHGNMAQSRKS 
MELOT1      ATGDLSAKRSKSTLCRNVRHFCRDGVDGGGEPLTADCKPSLSTLTKELNPNGNMAQSRKS 
MESOR1      ATGKLSAKRSKTTLCRNVPHFCRSGTDGGGEPLAGDCKSGLSSLTKGLNPHGNMAQSRKS 
BABAC1      ATGSVSAKRSKVTLCRNVPHFCRSGEDGGVEPLTGDCTSGLSTLSKELNPHGNVAQSRKA 
BAQUI1      ATGGVSAKRSKVTLCRNVPHFCRSGDVGGGEPLTGDCKSELSTLTKELNPLGNVAQSRKS 
RIBEL1      ATGQIYAKRYTPTLSRNIPHFKASGVGGGSEPLAGARAASLSTLTEVFNPHGNMAQNKNS 
RIPRO1      ATGQLYAKRYTPTLSRNIPHFKASGVGGGSEPIAGGRRSNLSTLTEVFNPHENMAQNKNS 
RITYP1      ATGQLYAKRYTPTLSRNIPHFKASGVGGGSEPIAGGRRSNLSTLTEVFNPHENMAQNKNS 
RICON1      ATGQFYAKRYTPTLRRNIPHFKASGVGGGSEPLAGGRRSNLSTLTEVFNPHENMAQNKNS 
RIFEL1      ATGLFYAKRYTPTLRRNIPHFKASGVGGGSEPLADSRRSNLSTLTDVFNPQENKAQNKNS 
ANMAR1      ATSHLYAKRPQITLDRNTPHFKRSGTPAGAEPSLEDCTNSLSTLTETPNTQRNMAQSKDS 
ANPHA1      ATSHLYAKRPHLTLARNTPHFKRSGTPGAGEPELEGCQNSLSTLTETPNAQGNMAQNKDS 
BAHEN1      ATSYFYTKRPHWTLRRNTPHFKKSGMGGGGEAPIDDCKNSLSSLTESPNAHSNQAQSKGS 
RHRUB1      ATSQFYAKRPSVTLHRNIPHFKRSGTTGSGEPMAAECQNDLSALEEKLNEYGNMAQSKNS 
GLOXY1      ARGLFYAKRSAPTLGRNVPHFEGSGGMGRIENHAGEGKKELSTLNEELNSNRNGAQSKNS 
MAMAR1      ATGLFYAKRSAPTLGRNVPHFDGSGAMGRSENHAGEGEKELSTLNQELNSNSNLAQSKNS 
GRBET1      ATGLVYAKRSKATLGRNVPHFEGSGGMGRMENHVGNGQKALSTLNEELNSKRNVAQVKNS 
MAMAG1      ATGQIYAKRSVHTLCRNVPHFKGSGGNAESEGHAGEGGNNLSTLSEELNSVANIAQSRNS 

HENAELPGRKPHSVRDTKSAGPVSRLLCKVHDMAGFPGCQSKSMNMSVLPIKSTVTIGTK 
HDSGELPGRRCPSIRDMESAGDVDLPLCKGIEMAGIHGVMSKTMNMSLLSLKSSVSISTN 
HKSAELPGRRCPSNRDMESAGDVDSPLCKEIEMAGFHGWMSKTMNMSLLPLKSSVSIGTH 
HDSGHSPGRRCASARNMNSRGEVDLPLCKVLRMAGFEGLRSKTMNMSLLPLKSSVSIGTN 
HDSGHPPGRRCASARDMNSAGNVDIPLCKVIKMAGFEGWSSKTMNMSLLPLKSYVSIGTS 
HDSGHPPGRRCASARDMNSAGNVDFPLCKVIKMAGFEGWSSKTMNMSLLPLKSYVSIGTG 
HDSGEIHGRRCPSDRDMSSEGSVDLPLCKGVEMAGFEGWKSKTMNMSLLPMKSSVSIGTS 
HDSGEFHGRRCPSDRDMNSEQSVDLPLCKGVEMAGFDGWKSKTMNMSLLPMKSSVSIGTT 
HENGELSGRCFSSARDIHSIGTVGEPLCKGIEMAGFGGRSSKTMNMSLLPIKSSVRIGTC 
HDNGELHGRCFTSNRDIHSIGSVGLPLCKGITMAGFGGWSSKTMNMSLLAIKGSVRIGTC 
HDNGEFHGRCFSNNRDIYSLGVVGLPLCKGITMAGFGGWSSKTMNMSLLAIKSSVNIGTC 
HDNGEEHGRCFSNNRDIHSIGTVGLPLCKGITMAGFGGWSSKSMNMTVLSVKSSVKIGTC 
HDNGELHGRCFAAHRDMDSHGYVGNPLCKGIEMAGFGGWHSKTMNMSLLPIKSSVRIGTS 
HANGELDGRCFSSNRDMNSIDNVGVPLCKGIEMAGFGGWYSKTMNMSLLPLKSSVRIGTM 
HSTGELHGRRPPSERDMFSLGQVGSPRCKNIEMAGFGGWKSKTMNMSLLPLKSSVTISTL 
HSTGELHGRRAPSDRDMFSLGEVGRPRCKPIEMAGFRGWKSKTMNMSLLPLKSSVTIGTF 
HTTGELHGRRTPSDRDMFSLGRVGFPRCKQIEMAGFGGWKSKTMNMSLLPLRSSVTIGTF 
HEDGELHGRRGPSGRDMNSVGDVGAPRCKNIEMANFGGWKSKTMNMSLLPLKTSVTIGTP 
HEDGELHGRRGPSGRDMNSVGDVSPPRCKKIEMAGFGGWKSKTMNMSLLPLKSSVTIGTS 
HEDGELHGRRGPSGRDMNSVGGVGPPRCKDIEMAGFGGWKSKTMNMSFLPLKSSVSIGTT 
HEDGELHGRRGPSARDMNSVGGVGPPRCKDIEMAGFGGWKSKTMNMSFLPLKSSVSIGTS 
HEHGELHGRRDPSGRDMNSVGEVGPPRCKNIEMAGFGGYKSKTMNMLLLPLKSSVTIGTN 
HEHGELHGRRDPSGRDMNSVGEVGPPRCKNIEMAGFGGYKSKTMNMLLLPLKSSVTIGTN 
HKDGELHGRRGPSDRDVHSVGEVGPPHIKSIEMAGFGGRKSKTMNMSLLHLKSSVTIGTS 
HTDGELHGRRGPSDRDMHSVGDVGSPRCKSIEMARFGGWISKTMNMSLLPLKSTVGIGTD 
HIDGELHGRRGPSERDMDSVGAVGSPRCKWIEMAGFTGWKSKTMNMSLLPLKSSVTIGTS 
HIDGELHGRRGPSERDMDSVGTVGGPRAKRIEMAGFTGWKSKTMNMSLLPLKSSVTIGTS 
HKNGQVQGRQPTVSRDPVSQGRVRQPLKKAFDMAQFFGWQSKTMNMSLLHMKSTVTIGTR 
HKNGQLQGRQPTVMRDAVSQGRVRQPLKKIFNMAGFFGWTSKTMNMSLLQMKSTVTIGTD 
HKNGQLQGRQPTVARDAVSQGRVRQPLKKIFNMAGFFGLTSKTMNMSELQMKSTVTIGTD 
HKNGQKKGRQPTVARDAVSQGRVRQPLKKIFNMAGFFGWTSKTMNMSLLSMKSTVTIGTD 
HKNGQKQGRQPTVARDNVSQGRVRQPLKKIFNMAGFFGWTSKTMNMSLLSMKSTVTIGTD 
HNNDQFPGRHDRSNRDSDSIGGVSGPLKKLVDMARFGGWQSKTMNMSLLHLKQTVQIGTA 
HENDQFPGRPDRSDRDSDSSGGVSGPLEKLVDMARFGGWQSKTMNMSLLHLKQTVQIGTA 
HLNDQNEGNPDRSIRDTKSGERVSSPSEKPVDMAGFEGWQSKTMNMSMLHLKQTVQIGTP 
HSLGQLKGQQYRTTRDTQSMGRVSEPLNKNINMAGFGGFLSKEMNMSLLHLKSTVTIGTD 
HGFGQVKGRRYRSVRDVHSESGVESPLHKAVDMAGFPGCHSKHMNLTLLPLKSTVGIGTT 
HVFGQVKGREYQSVRDAHSESKVEGPLHKRVDMAGFPGRYSKLMNLTLLPLKSTVGIGTS 
HKFGQISGRRLRSLRDVRSTSRVSGPLQKHIDMAGFPGWHSKHMNMSLLDLKSTVSIGTR 
HDTGQIKGRQKREHRDAQSMGFVSGPLQKDIEMAGFTGLHSKRMNVSLLPLKSTVGIGTD 

GDSLWVQTQCVDIRTSDSPDLVGDRLFSSVILSYTASGQNNQMILEDHCSENLLTWPTQL 
EDSLWIQYQHEDIATSDSPDVVGDRLFSGCMLQYQAPGQNGQMVEVDHYSELLLTWEALL 
KDSLWIQYQNEDIATSDVPDAVGDRLFSGVMLQYQAQGQNGQMVEVDHYSELLLTWEALL 
DDSLWVFYQNEDITTSDSPDEVGDRLFSGVMLHYQAPGQNGQMVEVDDCSELILTWEALL 
NDSLWVQYQNEDITTSDSPDEVGDRLFSGVMLHYIAPGQNGQMVEVDHCSELLLTWEALL 
SDSLWVQYQNEDITTSDSPDEVGDRLFSGIMLHYQAPGQNGQMVEVDHCSELLLTWEALL 
DDSLWIQYENEDIATSDSPDAVGDRLFSGEMLHYNAPGQNGQMIEVDHYSELLLTWEALL 
DDSLWIQYENEDIATSDSPDAIGDRLFSGEMLHYNAPGQNGQMIEVDHYSELLLTWEALL 
QGSLWIQYQAEDIKTSDSPDPVPDRLFSGVMLAYQAPGQNNQVVEVDHASELLLTWETLL 
QGSIWIQYQNDDIKTSDSPDPVGDRLFSGIMLAYQAPGQNNQVVEVDHSSELLLTWETLL 
NGSLWIQYQSEDIKTSDSPDPVGDRLFSGVMLAYLAPGQNNQVVEVDHSSELLLTWETLL 
NGSLWFQYQSEDIKTSDSPDSVGDRLFSSIMLAYQAPGQNNQVVEVDHSSELLLTWEELL 
PGSLWIQYQQEDIRTSDSPDPVGDRLFSGLMLAYQAPGQNNQVVEVDTRTELLLTWETLL 
RSSLWVQYQSEDIKTSDSPDPVGDRLFSGIMLAYQAFGQNNQVVEVDHNSELLLTWETLL 
RESLWIQYQPDDIKTSDSPDAVGDRLFSDIMLSYTAPGQNNQMFEVDHYSDLLLTWETLL 
RDSSWIQYQADDIKTSDSPDAVGDRLFSGVMLSYSAPGQNNQMFEVDHFSDLLLTWETLL 
RDSLWIQYQADDIKTSDSPDAVGDRLFSGVMLSYSAPGQNNQMFEVDHYSDLLLTWETLL 
EQSFWIQYRSRDIKTSDSPDSVGDRLFSGAMLSYQAPGQNNQMIEVDHYSELDLTWETLL 
RESVWIQYRSVDIKTSDSPDSVGDRLFSGAMLSYRAPGQNNQMIEVDHYSELLITWETLL 
RESFWIQYRSVDIKTSDSPDSVGDRLFSGAMLSYRAPGQNNQMIEVDHYSELLLTWETLL 
RESFWIQYRSVDIKTSDSPDSVGDRLFSGAMLSYRAPGQNNQMIEVDHYSELLLTWETLL 
QESFWVQYRSRDIKTSDSPDSVGDRLFSGAMLSYRAPGQNNNMIEVDHYSELLLTWETLL 
QESFWVQYRSRDIKTSDSPDSVGDRLFSGAMLSYRAPGQNNNMIEVDHYSELLLTWETLL 
HESLWIQYQSDDIKTSDSPDSVGDRLFSGVMLSYQAPGQNNQMIEVDHRSELLLTWETLL 
RDSLWIQYQLDDIKTNDSPDSVGDRLFSGAMLSYQAPGQNNQMIEVDHKSELLLTWETLL 
QESLWIQYASEDIKTADSPDSVGDRLFSGTILSYKAPGQNNQMVEVDHHSELLLTWETLL 
QESLWIQYTSEDIKTADSPDSVGDRLFSGTILSYQAPGQNNQMAEVDHHSELLLTWETLL 
NESMWIPYQDVDIRTSDSPDAVGDRLFSGIMLSYEASGQNNEMKREDQNSELHLTWNTQL 
CESMWIPYQDVDIRTSDSPDSVGDRLFSGIILSYDASGQNNEMKREDSSSELHLTWNTQL 
CEEMWIPYQDVDIRTSDSPDSVGDRLFSGIILSYEASGQNNEMKREDESSELHLTWNTQL 
CESMWIPYQDVDIRTSDSPEAVGDRLFSGIMLSYEASGQNNEMKREDESSELHLTWNTQL 
CQSMWIPYQDVDIRTSDSPDAVGDRLFSGIMLSYEASGQNNEMKREDESSELHLTWNTQL 
AQSKWLKYQDADIRTDDSPDIIGDRLFSGNMLPYQASGQNNQMAEEDHWSQLLLTWENKL 
SGSKWLSYQEADIRTDDSPDIIGDRLFSGNMLPFQASGQNNQMAEEDHPSRLLLTWNTRL 
SDSKWLTYQEADIRTDDCPDMIGDRLFSSLMLSYQASGQNNEMSNEDHWSKTLLTWETKL 
PESLWMGYQEADIKTSDSPDSVGDRMFSGVILSYSASGQNNQIAEEDHGSELLLTWEAQL 
FESLWIQHQKADIRTSDSPDAVSDRLFSKIMLSYAAVGQNDQMVEEDQQSELLLTWEKEL 
FESLWIQHQKADIRTSDSPDAVGDRLFSPIMLSYAAVGQNDQMIEEDQASELLLTWETQL 
YDSLWIQHQRADIRTSDSPDSVGDRLFSKMMLSYDAFGQNNQMVEEDQDSELILTWETQL 
CESLWIQYQGADIRTSDSPDTVGDKLFSKIMLSYQALGQNNQMVDEDQKSELLLTWETQL 

VGKLRDYGEGTVIYTDESFSKKPNR 
VASLRDYGKGDVIYSTESYQQKPNR 
VASLRDYGRAEVIYSTESYQQKPNR 
VAKLRDYGKSEVIYSAESYQEKPNR 
VAKLRDYGKSSVIYSAESYQEKPNR 
VAKLRDYGKSEVIYSAESYQEKPNR 
VALLRDYGKGEVIYSNESYQEKPNR 
VALLRDYGKGEVIYSNESYQDKPNR 
VCDLRDYGKHEVFYSEESCSQKPNR 
VGELRDYGKKEVFYSEESHSQKPNR 
VGELRDYGKREVFYSEESHSQKPNR 
VGELRDYGKREVFYSEESHSQKPNR 
VGKLRDYGKGEVFYSKESHSQKPNR 
VGRLRDYGKCEVFYSLESHSKQPNR 
VGKLRDYGKSEVIYSEESYSQKLNR 
VAKLKDYGKGEVIYSEESHSQKLNR 
VAKLKDYGKGEVIYSEESHSQKLNR 
VGQLRNYGKAQVIYSEEAYNVKPNR 
VGKLRNYGKGEVIYSEESYNVEPNR 
VGKLRNYGKGEVIYSEESYNVKPNR 
VRKLRNYGKGEVIYSEESYNVKPNR 
VGQLWNYGKGEVIYSEQSYNVKPNR 
VGQLWNYGKGEVIYSEQSYNVKPNR 
VGKLRNYGKDEVIYSGESYNVKPNR 
VGKLRNYGKGEVIYSEESYNVKPNR 
VGRLRNYGKGEVIYSTESHNVKPNR 
VGRLRNYGKGEVIYSAESYNVKPNR 
VAKLYDYGEKRVIYSEERCSQTPNR 
VAKLYDYGEKKVIYSEERCSQTPNR 
VAKLYDYGEKKVIYSEERCSQTPNR 
VAKLYDYGEKKVIYSEERCSQTPNR 
VAKLYDYGEKKVIYSEERCSLTPNR 
VSKLCDYGEEGVIYSEESRAKDPNQ 
VSKLCDYGEEGVIYSEESWNKDPNQ 
VANLCDYGEKGVIYSEESWSASPNQ 
VGNLCDYGDERVIYSEESCSQTPNR 
VGKLRDYGEGAVIYSDESASSMPNR 
VGKLRDYGEGAVIYSGESASSKPNR 
VGSLRDYGEGAVIYLLESTAAKPNR 
VGKLRDYGECGVIYSDESASCTPNR 
