# Supplementary material for: Detecting lateral gene transfers by statistical reconciliation of phylogenetic forests
Source: BMC Bioinformatics. 2010 Jun 15;11:324. doi: 10.1186/1471-2105-11-324 (PMC2905365; doi:10.1186/1471-2105-11-324)
Supplement: Additional file 1 — The 330 simulated alignments and corresponding gene trees (true and ML) along with the 40-taxa reference species tree. [file 1471-2105-11-324-S1.ZIP › simulated_dataset_prunier/seqdata141.fas.phy_tf.tree]

((((((AGTUM1:0.080675806,(RHETL1:0.0038620121,RHLEG1:0.020483445)96.635026:0.041884518)46.282926:0.013708424,((BRABO1:0,BRSUI1:0)100:0.076859457,SIMEL1:0.073575582)54.993188:0.016266344)98.820388:0.085341673,((BABAC1:0.064952046,BAQUI1:0.056734949)99.983686:0.14756607,(MELOT1:0.1407833,MESOR1:0.11149355)34.689754:0.0049426806)63.377029:0.018411648)98.053342:0.094152887,(BRJAP1:0.11065194,(NIHAM1:0.060930447,RHPAL1:0.059043105)79.503703:0.044372569)100:0.19692473)66.908938:0.025797692,((((CACRE1:0.099947375,CAPEL1:0.1086364)81.881803:0.052085295,((EHCAN1:0.037620136,EHCHA1:0.05112732)67.079139:0.021487514,EHRUM1:0.1121838)100:0.18273631)56.956208:0.021568728,(WOEND1:0.086365103,WOLBA1:4.5136012e-08)100:0.2116789)99.898219:0.1926446,((JANNA1:0.099127731,(RODEN1:0.075751366,(SILIC1:0.11648104,SIPOM1:0.04948421)68.387812:0.020984148)82.257026:0.02905411)80.525988:0.048431153,(PADEN1:0.16562271,RHSPH1:0.19035771)73.052102:0.044212664)100:0.2111684)33.34291:3.4147012e-05)99.08855:0.25145486,(((((ANMAR1:0.10915022,ANPHA1:0.095360823)77.49567:0.10819159,BAHEN1:0.39469342)100:0.40350859,RHRUB1:0.32588426)38.226718:0.023489556,(RIBEL1:0.053387157,((RICON1:0.010572698,RIFEL1:0.050354165)76.119977:0.017874934,(RIPRO1:0.016135895,RITYP1:0.016248927)88.394511:0.022177794)85.090965:0.06780584)100:0.41752957)77.475882:0.10474321,(((GLOXY1:0.084088312,MAMAR1:0.11381298)92.381895:0.11752162,GRBET1:0.25386451)94.997662:0.20245158,MAMAG1:0.276044)99.871129:0.30142637)71.380627:0.089004214,HYNEP1:0.64369465);
