# Supplementary material for: Detecting lateral gene transfers by statistical reconciliation of phylogenetic forests
Source: BMC Bioinformatics. 2010 Jun 15;11:324. doi: 10.1186/1471-2105-11-324 (PMC2905365; doi:10.1186/1471-2105-11-324)
Supplement: Additional file 1 — The 330 simulated alignments and corresponding gene trees (true and ML) along with the 40-taxa reference species tree. [file 1471-2105-11-324-S1.ZIP › simulated_dataset_prunier/seqdata142.fas.phy]

40	387
GLOXY1      NFQLPVTFFTLPYQLFMLQGCNEANSQVELTNRYANLLDGLRVEQSDKNKRVLLLASYTS 
MAMAG1      NHRLIATYFALPYQHFLLGACNEADSQVEETKRSVNVLDGLKTGQSESIKRVLLPAQYGS 
CACRE1      NHQLLATAFDLPSELFVLKGCNEAETQVEEEKNYANILDGLKVGQRDKIQRVLLIAMSGS 
EHCAN1      NHQLVATAFLLPSEHFLPNGCNEAETQVEEGKNYANVLDGLKDGQGKKIQRVLLMALHGS 
EHCHA1      NHQLVATAFMLPSENFLLNGCNEAETQVEEGKNYANVLDGLKDGQRKKIQRVLLTALHGS 
HYNEP1      THQPAATFFKLPFENFLVEGCNEAMTQVEETKKYANVLDGLKTGQTNKIKRILLQAPYGS 
RHRUB1      NHQPVATFFKLPYEHFLIGGCNEANIQVEETKKYANVLDGLKAGQTNKIKRVLLGADYGS 
BRJAP1      NHQLPETFFVLPYQHFHDAGCNEATASLEETKRYANMLDGLRIGQSDKIKRVLPAAEYGS 
RHPAL1      NHQLRATFFILPFQHFHDEGCNEADASVEETKRYANVLDGLRIGQSNRNKRVLLAADYGS 
NIHAM1      NHQLQATFFILPYQHFHDAGCNEADASVEETKRYANVLDGLRMGQSNKIKRVLLEADYGS 
BAHEN1      NHQLKATFFCLPHQHFLETGCNEADSSVEETKRYANVLDGLTVGQSSKIKRVLLLADYGS 
SIMEL1      NHQLRATFFRLPYRHFLMNGCNEADSSVEESKRYANVLDGLKIGQSEKIKRVLLVAEYGS 
AGTUM1      NHQLRATCFRLPYKHFLTNGCNEADSSVEESKRYFNVLDGLKIGQSEKIKRVLLIAEYGS 
RHETL1      NHQLCATFFRLPYKRFLTNGCNEADSSVEESKRFFNSLDGLKIGQFDKIKRVLLIAEYGS 
RHLEG1      NHQLCATFFRLPYKRFLTNGCNEADSSVEECKRYFNSLDGLKIGQSDKIKRVLLIAEYGS 
MELOT1      NAQLSATFFVLPYQHFLLIGCNEADSSVEEPKRYANVLDGLRIGQNNKIKRVLLNAEYGS 
MESOR1      NHQLRATFFGLPYQHFLLAGCNEADSSVEESKKYANVLDGLRIGQSNRIKRVLLNAQYGS 
BABAC1      NHQLHATFFRLPYQNFLLSGCNEADSSVEESKRYANVLDGLKIGQTSKIKRVLIVAEYGS 
BAQUI1      NHQLHATFFRLPYQNFLLSGCNEADSSVEESKRYANVLDGLKFGQTSEIKRVLFVAEYGS 
BRSUI1      NHQLRATFFRLPYQNFLLSGCNEADSSVEESKSYANSLDGLSIGQIQKMKRVLLVAEYGS 
BRABO1      NHQLRATFFRLPYQNFLLSGCNEADSSVEESKSYANSLDGLSIGQIQKMKRVLLVAEYGS 
GRBET1      NHQLRATFFKLPYENFLIHGCNEADSSVEESKPYANVLDGLRIGQPNKIKRVLLVAMYGS 
CAPEL1      SQSLAATLFQLPPHPFIIQGCKEADSQVEETKNSPTTLDGLQGGQSTKAKRVLLVAQYGS 
MAMAR1      NHSLLATLFRLPAKPFLLEGCNEADSQVEETKNYATVLDGLQGGQSTMIKRTLLSADHGS 
JANNA1      NHSLTATIFGLPAQHFLLDGCNEADTQEEETKTYPTGLDGLNGGQSFMIKRVLLCADYGS 
RODEN1      NHSLVATTFGLPAQHFLLDGCNEADTQEEETKGYPTVLDGLNGGQSSMIKRVLLAADYSS 
SIPOM1      NHSLVTTLFILPTRHFLLDGCNEADTQEEETKAYPTVLDGLNGGQSSMIKRVLLCADYGS 
SILIC1      NHSLVTTVFILPAQHFLLDGCNEADNQEEETKAYPTVLDGLNGGQSSMIKRVLLCAEYGS 
PADEN1      NHSLLATVFELPEKHFGIDGCNEADTQVEEIKTYPTVLDGLNEGQANMVKRVLLPAKYGS 
RHSPH1      NHSLLATIFELPATHFGLEGCNEAETQVEETKTYPTVLDGLNEGQSNMIKRVLLLAQYGS 
ANMAR1      SHSLIATLFGLPAQPFLKEGCNEADTQVEETKTYDTVLDGLNGGQSNMIKRMLLLANYGS 
RIBEL1      NREKVETGFGLSLAHFLLKGCNEADSQVEGNKKYANILDGLIAGQSRKIKRILQMAENGS 
RIPRO1      NREMIETLFDLSLAHFLSKGCNEADSQVEGIKKYANILDGLIAGQSAKIKRILQMASDGS 
RITYP1      NREMIETLFNLSLAHFLSKGCNEADSQVEGIKKYANILDGLIAGQSAKIKRILQTAQDGS 
RICON1      NREMIETVFELSLAHFLSKGCNEADSQVEGIKKYANILDGLIAGQSAKIKRILQMAEDGS 
RIFEL1      NREMLETRFELSLAHFLSKGCNEADSQVEGIRQYANILDGLIAGQSAKIKRILQMAGDGS 
EHRUM1      NGELIQTFFHLPVEQFLQDGCNEADSQVEETKKYTNVIDGLKEGQPKKIKRVLLEANLGS 
ANPHA1      NGELTGTFFFLPIEQFLSDGCNEADRQVEETKKYTNILDGLKEGQAHRIKRVLLIAENGS 
WOLBA1      NGELMDTFFYLPIETFLAESCNEADSQVEEAKKYANILDGLDEGQPKRIKRVLLIAENGS 
WOEND1      NGELMDTFFHLPVETFLAKGCNEADSQVEEAKKYANILDGLDEGQPKRIKRVLLIAENGS 

AVTYMLHKKSFTGFNAFSLQTTSCCKLPSEQEIPLAVHPILLPKANTRRVNVVTIVKING 
EVLYTLHNESFRQSSAFGLQTTACCKNPCDGGIPLAFHPIFLSKAYARPSAIVRIVKISG 
ETVYKLHCDSFRRPIAFNIQSAACCKHPFQQNIPLVFRAVLLVKGEARQLDLVKIVKISA 
GAVYKLHSDSFRRSIAFSVQTTTCCKYPYDPSIPLAFHPVLLGKGTAREATLVDIVKISA 
GAVYKLHADSFRRNIAFSVQTTTCCKYPFDPSIPLAFHPVLLAKGTARDADLVEIVKISA 
EVVFELHRESFRRFIAFSLQSAACCKHPLEIEIPVIFHPELLAKAAARQVELVKIVKISA 
EVASALHRDSFRKFSAFSTQTTACCKHPIMLEIPVAFHPVLLAKAVVRQVELVKIVKISA 
EVLYKIHSKSFKRYAAYNLQTTACCKNPIEQEIPFAFHPVLPDKAIARDANLVKIVKISG 
EVVYKLHAKSFKRYAAYNLQTTACCKNPTEQEIPFAFHPVLPNKAIARDANLVKIVKISG 
EVVYKLHTKSLKRYAAYNLQTVACCKNPSEQEIPFAFHPVLPNKAIARDANLVKIVKISG 
EVVYKLHNKSFKRFPAYNLQTTACCKNPSEQKIPLAFHPVAPTKAVPRDSDLVRIVKISG 
EVVYTLHTKSFKRFAAYSLQATACCKQPWEQEIPLAFHPVLPGKAVARTSDLVKIVKISG 
EVVLTLHTKSFKRQAAYSLQTTACCKTPWEQEIPLAFHPVLPAKAVARLSDLVRIVKISG 
EVVLTLHTKSFKRFAAYSLQTTACCKQPWEQGIPLAFHPVLPAKAVARRSNLVRIVKISG 
EVVLTLHTKSFKRFAAYSLQTTACCKQPWEQGIPLAFHPVLPAKAVARRSDLVRIVKISG 
EVVSQLHSKSFKRFPAYPLQTTACCKNPIEQDIPLAMHPVLPTKADARDSELVKIVKISG 
EVVYRPHSKSFKRFPAYPLQEEACCKHPIEQDIPLAMHPVLPTKAEARDSDLVKIVKISG 
EVVYRLHSKSFKRFMAYPLQTTACCKHPVGQDIPLAMHPLLPAKVEAREMDLVKIVKISG 
EVVFRLHSKSFKRFLAYPLQTTACCKHPVGQEIPLAMHPLLPTKVEAREMDLVKIVKISG 
EVVYNLHSKSFKRFLAYPLQTTACCKHPVGQDIPLAMHPLLPSKVNAREVTLVKIVKISG 
EVVYNLHSKSFKRFLAYPLQTTACCKHPVGQDIPLAMHPLLPSKVNAREVTLVKIVKISG 
EVVYRLHSKSFKRFLAYPLQTTACCKSPLGQNIPLAMHLDLPTKVFARDLDLVYIVKISG 
EVTCKLHNQSFDRFSAFSMQVAACCKHPKDNQISLTKHPIVLVKALARRLHLVKIVKISG 
EISCNLHNQSFEQFIAFSMQVSACCKRPPDKQISLTKHPVVLVKALAREEDLVKIVKISG 
EVVCKLHHRSYERLAAFSLQVTACCKHPYFVQIPLAKHPVVLVKAMAREASLVLIVKISG 
ETVCNLHHQSFERLAAFTLQVTACCKHPYDVEIPLTVHPVVLVKADTREADLVKIVKISG 
EVVCNLHHQSFERLAAFCLQVTACCKHPFDVQIPLTDHPVAVVKAVAREADLVKIVKISG 
EVVCNLHHQSFERLAAFCLQVTACCKHPYDVQIPLTTHPVVLVKAVAREDDLVKIVKISG 
EIVGNLHHQSFERFDAFSLQVTACCKHPYEVRIPLTKHPVVLVKAMARDADLVKIVKISG 
EIVCNLHHQSFERFVAFSLQVTACCKHPYEVQIPLTKHPVVLVKAMAREADLVRIVKISG 
EVVCNLHNQSYERFVAFSLQVTACCKHPGNKQIPLTKHPVVLVKALARAANLVKIVKISG 
EVVPELHKNSFRLLPAFKLQGSACFKQPGDKDIPLAYHRVVLIKERARDADLVKIVKISG 
EVVPELHSKSFRLLAAFKLQTSACCKQPSDKDIPLAYHRVVLVKERAREADLVRIVKISG 
EVVPELHSKSFRLLAAFKLQTSACCKQPSDKDIPLAYHRVVLVKERAREADLVRIVKISG 
EVVPELHSNSFRLLAAFKLQTSACCKQPGDKDIPLAYHRVVLVKERAREAELVGIVKISG 
EVVPELHSNSFRILAAFKLQSSACCKQPGDKDIPLAYHRVVLVKERAREADLVGIVKISG 
EVAYSLHASSFKLTSAFDEQAPAYCKQPRQKKIPLAYHPVLLAKAEARVTELVKIVDISG 
EVVYPLHTLSFKIKLAFSMQATACCKHPFDRDIPIAYHPVLFPKSEARDAELVKIVNISG 
DIVYPMHTASFRVAPAFNLQAVACCKHPRKKGIPLAYHPVLLAKASARESDLVKIVDISG 
DVVYPMHTASFRIAPAFNLQAVACCKHPREKGIPLAYHPVLLDKAAARESDLVKIVDISG 

SDVQVTASPMIQLIIDASWAASGVETKNPQETPIYGRIDQFTNQQNFRAHRTEILLFGFP 
SDEHVTLGGMIQLVGDAAWNVSDVTTKNPQETPMCASIDLLTNHHNFRGHRTEVLLFGYP 
PAVHVTTSPIVQLVNDAAWAVSGVETKNPQETPLCAGVDLFTNHHNDRGHRTEILLFGYA 
SADHVTVSPRVQVVTDAAWALSGVDTKNPQETPISAGVDLFTNLHNFRGHRTEILLFGYT 
SAEHVTISPIVQVVNDAAWALSGVATKNPQETPISAGVDFFTNLHNFRGHRTEILLFGYP 
SDHHVTHSLIVQFVSDTAWPVSGVTTKNPQGTPICAGVDLFTNHSNFRGHRTEILLFGYP 
SDDHVTPSLIVQFVSDAAWAVSGVSVKNPQGTPICVGVDLYTNMPNFRGHRTEILLFGYP 
SESDVTASPMVQLVTDAAWAVSIVNTKNPHDTPICDGIDLLTNAQNFRGHRTEILLYGQP 
SDNDVTASPIVQLVTDAAWAVSSVDTKNPHDTPICDGIDLFTNAQNFRGHRTEILLYGHP 
SDNDVTASPMVQLVTDAAWAVSSVETKNSNDTPICDGIDLFTNTQNFRGHRTEILLYGHP 
SDEDVTGSPMQQLVKDAAWAVSSVETKNPQDTPICDGIDLFTNHHNFRGHRTEISFYGHP 
SDSDVTISPMIQLVTDAAWAVSAVKTKNPQDTPGRDGIDLFTNHHNFKGHGTEILLYGRP 
SDNGVTISPMVQLVTDAAWAVSAVKTKNPSDEPGCDGIDLFTNPHNFKGHRTEILLYGRP 
SDRDVTISPMVQLVTDAAWAVSAVKTKNPQDTPGCDGIDLFTNHHNLKGHRTEILLYGRP 
SDRDVTISPMVQLVTDAAWAVSAVKTKNPQDTPGCDGIDLFMNHHNLKGHRTEILLYGRP 
SESDVTASPMVQLVADAAWAVSSVATKNPADTPGCDGIDLFTNHHNFRGHRIEILLYGHP 
SESDVTVSPPVQLVADAAWAVSSVETKNPQDTPGCDGIDIFTNHHNFRGHRIEILLYGHP 
SENDVTGSPMVQLVADAAWAVSSVSTKNRQDTPSCDGIDLLTNHHNFRGHRTEIFLYGKP 
SENDVTESPMVQLVQDAAWALSSVSTKNRQDTPSCDGIDLLTNHHNFRGHRTEIFLYGRP 
SESDVTNSPMVQLVQDAAWAVSSVDTKNPQDTPGCDGIDYFTNQHNFRGHRTEILLYGHP 
SESDVTNSPMVQLVQDAAWAVSSVDTKNPQDTPGCDGIDYFTNQHNFRGHRTEILLYGHP 
SENDVTVSPMVQLVPDAAWQVSSVETKNPIDTPGCDGIDLYTNNHNFRGHRTEIALYGHP 
SDSDVCKSAMVRFVEDAAWVISSVDTKNPMQTPISAGIDDFTNFYNFRGHRTEVLLFGYP 
SDADVTNSALIQFVTDAAWVISSVETKNPPETPISAEIDFFTNFYNFRGHRTEVLLFGYP 
SDSDVTSSAMIQLVGDAAWVISSVQTKNPQETPIGAGIDYFTNIYNFRGHRTELLLFGYP 
SDSDVTNSAMVKLVGDAAWVISSVETKNPQQTPIGADIDFFTNMYNFRGHRTELLLFGYP 
SDSDVTDSAMTQLVGDAAWVISSVETKNPQETPIWAGIDFFTNIYNFRGHRTELFLFGYP 
SNADVTNSAGTQLVGDAAWVISSVGTKNPQETPIWAGIDFFTNIYNFRGHRTELLLFGYP 
SDGDVTNSAMVQKVGDAAWVTSGVRTKNPEETPINAGIDFFTNVYNFRGHRTELQLFGYP 
SDADVTNSAMVQFVGDAAWETSTVDTKNPQDTPILAGIDFFTNIYNFRGHRTELLLFGYP 
SDADVTNSATVQRVGDAAWVISSVHTKNPQDSPINAGIDFFTNVYNFRGHRTELLLFGYP 
SEEDVTFSPTVQFVADAAWAVSLVSTKNPKTAPICEGIEPFTNQYNFRGHRTEVKLFGYP 
SEEDVTFSPTVQFVSDAAWAVSLVSTKNPKTTPICEGIEPFTNQYNFRGHRTEVRLFGYP 
SEEDVTFSPTVQFVADAAWAVSLVSTKNPKTTPICEGIEPFTNRYNFRGHRTEVRLFGYP 
SEEDVTFSPTEQFVADAAWAVSLVSTKNPKTTPICEGIEPFTNQYNFRGHRTEVRLFGYP 
SEEDVTFSPTEQFVADAAWAVSLVSTKNPKTTPICEGIEAFTNQYNFRGHRTEVRLFGYP 
SDKNVTSSPMVQFVDDAAWAVSNVETKNPLATPICPEIDFFTNYYNFRGHRTEVGLCGFP 
SDQDVTVSPTVQLVWDAAWAVSNVETKNPSATPIPTGIDHFTNYYNFRGHRTEVWLSGFP 
SGYDVTDSPMVQFVGDAAWAVSSVEAKNPLATPIRPGIDIFTNYYNFRGHRTEVRLLGYP 
SDYDVTESPMVQFVGDAAWAVSSVDTKNPLATPICPGIDLFTNYYNFRGHRTEVRLFGYP 

GGARTQSELTGQTNGAECDAEIGLTCKYTFLAWTENGKEKFSLVAEKGYKFYTSTGAIYA 
GGAAAQSEATCKVCGIGYDAKIGPPCKYVLFAWSENGKQKFSLVAEKEYKLYPTTGTLYA 
SGAASQADFTCKSYGVPYDARIAFPCKYYFLAWTENGKTKFSLTAENPYQLYLSTGTLYA 
GGAAAQAQITCTDFGVPYDAKIIQACKYHFLAWTENGKIKFSLAAEKAYQLYVSAGTLYA 
GGAASQAQITCTDYGVPYDAKIILACKYHFLAWTENGKIKFSLAAEKAYQLYPSTGTLYA 
GGAVTQSNLTCKAYGISYDAPIKQPCKYYFLAWTENGKQKFSLAIEKAYQLYASTGTLYA 
GGTVTQSNITCKTYGIPYDARIKLPCKYSFLAWTENGKQKFSLAKEKAYQLYASTGTFYA 
GGAPAQSDITKKASGIGYDSRIYLMCKYYFFAWTENGKNKFSVVSEKAYKLYASAGTLYA 
GGAPTQSDITKKALGIDYDARIYLLCKYYFFAWTENGKNKFSVVSEKAYKLYASAGTLYA 
AGAPTQSDITKKALGIGYDDRIYLLCKYYFFAWTENGKNKFAVVSEKAYKLYASAGTLYA 
GGAPTQSDDTCKALGIGYDAKIFLLCKYFFFAWTENGKNKFSVVAEKSYKLYASAGTLYA 
NGGPTQSNITCKAVGYGYDAIININCKYYFFAWTENGKQKFSVVTEKSYKIYASTGTLYA 
NGGPTQSDITCKALGYGYDANINILCKYYFFAWTENGKPKFSVVTEVAFKVYASTGTLYA 
NEGPKQSDITCKARGYGYDAKIDILCKYYFFAWTENGKGKFSVVTEKAYKVYASTGTLYA 
NEGPKQSDITCKARGYGYDAKIDLLCKYHFFAWTENGKGKFSVVTEKAYKVYASTGTLYA 
GGASTQSDITCKALGIGYDAKISLLCEYTFFAWTENGKQKFSVVIEKSYKVYASTGTLYA 
GGASTQSDMTCKALGVGYDAKIDLLCKYYFFAWTENGKQKFSVVTEKPYKVYASTGTLYA 
GAAPSQSDLTCKALVIKYDAKIALLCKYYFFAWTENGKDKFSVVNEKAYKLYASTGTEYA 
GAAPSQSDGTCKALVIGYDAKITLLCKYYFFAWTENGKDKFSVVNEKAYKLYASTGTLYA 
GGAPTQSDLTCKALGIGYDVKINLLCKYYFFAWTENGKNKFSVVNEKAYKLYFSTGTLYA 
GGAPTQSDLTCKALGIGYDVKINLLCKYYFFAWTENGKNKFSVVNEKAYKLYFSTGTLYA 
GGALTQSDISCKASGLGYDARITLPCKYRFFAWTENGKHKFSVVSEKAYKLYASTGTLYA 
GGAHTQSELTIKGLGIGYDQKILLPCKFGFLAWTENGKGKFPLVYEKSHKLYNSTGPHYA 
GGAGTQSKLTIKINGIPYDQNIFLPCKFMLLAWTENGKEKFPLIFEKAYKLYTSTGTLYA 
GGADTQSKFTIKTRGIAYDQAIVRPCKFTDLAWSENGKEKFRLIFEKAYKQYTSTGTLYA 
GGADTQSKITIKTGGIAYDEYIFLPCKFAFLAWTENGKVKFRLIFEKAYKQCTSTGSLYA 
GGADTQSKYTVKTRGIAYDEAIYLPCKFSFLAWTENGKEKFRLIFEKAYKHYTSTGTLYA 
GGADTQSKYTIKTRGIVYDEAIYLPCKFSFLAWTENGKTKFRLIFEKAYKQYTSTGTLYA 
GGADQQSKATIKTPGMAYDQAIFLPCKFTYLAWTENGKEKFRLIFEEAYKQYTSTGTLYA 
GGANTQSKFTTKTRGIVYDQVIDLPCKFAYLAWTENGKEKFRLIFEKVYKQYKSTGTLYA 
GGAVSQSQFTVASRGWAYDQAIKLKCKFAFLAWTENGKDKFRLIFEKAYKLYTSTGTLYA 
GGAQSQSKETNKSNEIIFDPKISQSCKYYFVAWTENGKDKFPLIDEKSYKLYGYTGSLYA 
GGARSQPKETNKNNEITYDPKISQSCKYYFMAWTENGKEKFPIIDEKSYKLYGSTGSLYA 
GGARSQPKETNKSNEITYDPKISQSCKYYFMAWTENGKEKFPIIDEKSYKLYGSTGSLYA 
GGAQSQPKETNKSNEITYDPKISQSCKYYFMAWTENGKEKFPIIDEKSYKLYGSTGSLYA 
GGAQSQPKETNKSNEVTYDPKISQSCKYYFMAWTENGKEKFPIIDEKSYKLYGSTGSLYA 
SGTNSQGKLTTKVSGVGHDAQIVINCKYFVIAWTENGKEKFPFISEKAYKLYSSTGTLYA 
PGTKGQGKLTIKNEGVRHDAKIVISCKYFVIAWTENGKPHFPFIPEKEYKLYSSTGTRYA 
GGATSQGQLATKTRGTGHDLQILINCKYYVVAWTENGKTKFPFISENSYKLYANKGTLYA 
GGAAEQGQLAAKTKGTGHDLKILINCKYYVVAWTENGKTKFPFIGENSYKLYASKGTLYA 

HYGGATLLGTGEPERDSSSEVSGNRAGVPKYAENSTRVNLLIQYFWRPNMALQGRGCIKF 
PYGGATLLGTGEPEGDSFCDATLNHAGEPKYAENSTYVALLIQYFWSPNMSLQARVCIKF 
HYGAATLLGTGAAELDSVWDDPGNRAGGRKYMENSALVTILIHYFWTPNVNTDASTCIKF 
HYGAATLLGTKEAETDSEMDASGKRVGNPKYAENSMQVNLLIHYFWFPNMSLEAKMCVKF 
HYGAATLLGTKEAEADSALDSSGKRVGNPKYAENSMSVLLLIHYFWFPNMSLEAKLCIKF 
HYGAATLLGTIETEDDSYPDGTDFKSGCEKYAENSSLVTISIHYFWAPNLGSGVRLCIKF 
HYGAATLLGTVETETDSYTDETDSKSGTEKYAENSSLVTISIHYFWLPNLGSEARFCGKF 
HYGGATLLGTREKEQDSYYDTTHQRSGFPKYAENSALVNLLIEYFWDPNMSLDDRIYVKF 
HYGAATLLGTREKEQDSYYDSTNRRAGFPKYAENSTLVKLLIQYFWEPNMSLEDRVYIKF 
HYGGATLLGTREKEIDSYCDITNRRAGFPKYAENSALVNLLIQYFWEPNMSLDDRIYIKF 
HYGGATLLGTRETECDSYADSTERRAGLPKYAENSAEVNLLIQYFWNPNMSLADRICVKF 
HYGGATLLGTKETESDSYIDISDRREGFPKYAENSAKVNLLIQYFWMPNMRLEERVCVKF 
HYGGATLLGTKETERDSYLDIADIREGFPKYAENSAEVNLLIQYFWLPNMRLKERVCVKF 
HYGGATLLGVKETEKDSYIDKTDKREGLPKYAENSSKVHLLIQHFWLPNMRLEERVCVKF 
HYGGATLLGVKETEKDSYIDKTDKREGVPKYAENSSKVHLLIQHFWLPNMRLEERVCVKF 
HYGGATLLGSKETETDSYSDTTLNRIGFPKYAENSASVNLLITYFWEPNMSLQDRVCVKF 
HYGGATLLGTKETEVDSYSDTTLKRIGFPKYAENSASVNLLIQYFWEPNMSLGDRYCVKF 
HYGGATLLGTKEAEVDSYADITHRRIGFSKYAENSTSVNLLIQYFWEPNMSLQDKSCVKF 
HYGGATLLGTKEAEVDSYADITARRIGFPKYAENSTAVNLLIQYFWEPNMSLKDKSCIKF 
TYGGATLLGIKETETDSYGDTTERRIGFPKYAENSAAVNLLIQYFWEPNMSLDDRVCIKF 
TYGGATLLGIKETETDSYGDTTERRIGFPKYAENSAAVNLLIQYFWEPNMSLDDRVCIKF 
HYGGATLLGTKETEADSYFDPTNKKIGFPKYAENSASVNLLIQYFWEPNMTLEEKFCIKF 
HYGGADLLGGANTETDSYTESKWSHDGMPKYAENSDDVTLLIQYFWGPNMSLSARLCVKF 
HYGGADLLGAANTEGDSYVEVQLSRNGLAKYAENSDKVSLLIQYFWGPNMRLEARLCTKF 
HYGGADLLGTANTEDDSYTESNIHRNGIPKYAENSDSVALLIEYFWGPNLSLSARSCIKF 
HYGGADLLGTANTEGDSYHESKISRNGIPKYAENSDKVALLINYFWGPNMSLFARVCNKF 
HYGGADLLGTANAEGDSYHEAKDNRNGIPKYAENSDKVALLIEYFWGPNMRLTARICIKF 
HYGGADLLGTANTEGDSYHEVKINRNGIPKYSENSDKVALLIEYFWGPNMSLGARLCVKF 
HYGGADLLGTANTEADSYAEAALTRNGIPKYAENSDPVSLLIQYFWGPNMSLVARLCVKF 
HYGGADLLGTANTEGDSYIESQLNRNGVPKYAENSDSVPLLIQYFWGPNLSLIARLCVKF 
HYGGADLLGPADTEGDSYVESQVSRNGIPKYAENSAFVALLIQYFWGPNMSLAARVCVKF 
LFGGATLLGTGETEYDSCSNNNVCRHGVPTYAENSNRVALMIQYFWEPNMPLSAMTCTKF 
LFGGATLLGTGETEYDSCCNTNYSRHGVPTYAENSNRVALCIQYFWQPNMPLSARTCTKF 
LFGGATLLGTGETEYDSCCNTNYSRHGIPTYAENSNRVALCIQYFWQPNMPLSARTCTKF 
LFGAATLLGTGETEYDSCCNISYSRHGILTYAENSNRVTLMITYFWEPNMPLSARTCTKF 
LFGAATLLGTGETEYDSCCNTNYSRHGLPTYAENSSHVALMITYFWEPNMPLSARTCTKF 
LYGGATLLGTRGTEYDSYGDKKIDRNGVPKYAENSERVELLIQYFWAPNVSLNTRVCIKF 
LYGGATFLGTRETEQDSYDDRTNERNGVPKYAENSRMVDLLIQYFWAPNMSLTARACTKF 
LYGGATLLGTRETELDSYGDGSANRNGKPQYAENSEEVNPLIQYFWEPNMSLQTRICVKF 
LYGGATLLGTRETEHDSYGDGSTNQNGKPQYAENSERVDPLIQYFWEPNMSLKTRLCVKF 

PQILQFVQIRGPLSKEVELIIHLRIAKILSGKIHGSDRGATGVHRVDPCIQQIVWASNAI 
PVIIEFVQLKNPLPNEVDLVISLRIDKISSGKLHGSDKGVTDVHRVYPCVRQSVWPFNTI 
PHISEFAQMKGPLPNEVELQFHLRIDKVRSGKVHGSDYGVAAVHRVAPCKRQMVWLSNAI 
PHIFEFVQMFGPLPNEVELEFHLRIDKVGSGKVHGSDFGVTGVHRVIPCTQQIVWPSNAI 
PHIFEFVQMYGPLPNEVDLEFHLRIDKVGSLKVHGSDYGVTGVHRVEPCTQQMVWPSNAI 
PYIFQFVQMSGPLKNEVQLEVKLRIDKVETGKMHGSDCGVTGVHRVVPCDEQIVLPANTI 
PHIFRFVQISGPIMNEVQLETKLRIDKVGSGKMHGSDVGVNGVHRVSPCVKQIVVPANTI 
PHIFEFVQIRGPLTNEASLAKHLRIDKVASGKIHGSDPGVTGVHRVSPCYDQIVGAHNAI 
PHIFEFVQIKGPLTNEANLAKHLRIDKVSSGKIHGSDPGVTGVHRVVPCYDQIVGAHNAI 
PHIFEFVQIKGPLTNEANLGKHLRIDKVSSGKIVGSDPGVAGVHRVAPCYDQSVGAHNAI 
PHIYEFVQIKGPLTNEADLARHLRIDRVSSGKIEGSDPGVTGVHRVSPCYHQIVGPPNAI 
PHIFKFVQIKGPLTNEAQLAKHLRVDKVSSGKTHGSDPGATGVHRVAPCVLQIVGPPNAI 
PHIFKFIQIDGPLTNEAQLGKHLRIDKVSSGKTHGSDPGATGVHRVAPCFPQIVGPPNAI 
PMIFNFIQVNGPLTDEAQLAKHLRIDKVSSGKTHGSDPGAKGVHRVSPCFPHIVGPPNAI 
PMIFNFIQVNGPLTDEAKLAKHLRIDKVSSGKTHGSDPGAKGVHRVSPCFPHIVGPPNAI 
PHIFEFVQMRGPLTNEAELATHLRIDKVSSGKIHGSDPGASGVHRVVPCYPQIVGPPNAI 
PHIVEFVQTKGPLTNEAELNKHLRIDKLSSGRIHGSDPGVSGVHRVIPCYSQIVGPPNAI 
PHIFEFVQLKGPLTSEAELAKHLRIDKVTSEKIYDSDSGVSGVHRVALCYGQIVGPPNAI 
PHIFEFVQLNGPLTNEAELAKHLRIDKVTSGKLYDSDSGVSGVHRVALCYGQIVGPTNAI 
PHIFEFVQIRGPLTNEAELSKHLRIDKITSGKIHGSDPGVSGVHRVVPCYRQIVGPPNAI 
PHIFEFVQIRGPLTNEAELSKHLRIDKITSGKIHGSDPGVSGVHRVVPCYRQIVGPPNAI 
PHIFEFVQILGPLDNEAELAGHLKIDKVSSGKIHGSDPGVVGVHRVIPCYGQIVGPPNAI 
PHIKDFIQYTGPLPPEAELSFHLKIDKVVSGKIHGSDPGVQAVHRVGPCGAQVVWPGNAI 
PHIRDFVQMCGPLPPEAELGTHLKIDKVVSGKIHGSDPGVPAVHRVSPCVTQIVWPPNAI 
PHIRDFIQRKGPLPPEAELSSHLKIEKVVSAKIHGSDPGVPGVHRVAPCPGQIVWPPNAI 
PHIRDFIQMKGQLPPEIELSSHLKIEKVVSAKIHGSDRGAPGVHRVNPCAGQIVWPPNAI 
PHIRDFIQIKGPLPPEAELSSHLKIEKVVSAKIHGSDPGAPGVHRVFPCPGQTVWPPNAI 
PHIRDFIQMKGPLPPEAELSSHLKIEKVVSAKIHGSDPGAPGVHRVAPCAGQTVWPPNAI 
PRIRDFIQMKGPLPPEAELSLHLKIEKVASAKIHGSDPGVPGVHRVSPCANQIVWPPNAI 
PRIRDFIQMEGPLPPEAELSFHLKIEKVVSAKIHGSDPGVPGVHRVSPCAGQIVMPPNAI 
PHIRDFIQVQGPLSPEAELSNHLKIEKVVSQKEHAGDPGVPAVHRVNPCAGQIVWPPNAI 
PPIHEFVQMDGPLPPEAELTFHLKIERVSSAKIHGSDPGVTAVHRVDPCTRKIVWPTNAI 
PPIHEFVQLGGPLPPEAELTFHLKIERVSSAKIHGSDPGVAAVHRVEPCTRKIVWPTNAI 
PPIEEFVQLGGPLPPEAELTFHLKIERVSSAKIHGSDPGVAAVHRVEPCTRKIVWPTNAI 
PPIHEFVQMGGPLPPEAELTFHLKIERVSSAKIHGSDPGVAAVHRVEPCTCKIVWPTNAI 
PPIHEFVQLGGPLPPEAELTFHLKIERVSSAKIHGSDPGVAAVHRVEPCTRKIVWPTNAI 
PHISAFVQMVRPLPPEAELAFHLKIEKVSSGKIHGSDPGTINVHRVTPCVNQIVWPPNAI 
PHIKAFVKMAGPLLPEAGLSIHLKIVKVSSGKIHGSDPGTPNVHRVSPCKSQIVWPPNAI 
PHVKGFVQILWPLPPEAELALHLKIEKVSSGKIHGSDPGTPNVHRVHPCKGQIVWPPNAI 
PHVKGFVQIMWPLPPEAQVALHLKIEKVSSGKIHGSDPGTLNVHRVQPCMSQIVWPPNAI 

QGGVDSFNVKMPAHGKLCKSESDVILR 
RGGASEAKVKMPSHGKLMGSESEVKLR 
KGGLSLANVKMKSHGKPCRSESESTLR 
KGGESIPNVKMTGHGKPWLSESDTTLR 
KGGESYKNVKMTNHGKPCVSESDTPLR 
KGGTSDASVKMPSHGKLCGSEFETFLR 
KGGPSSANVKMPAQGKLCGSESETTLR 
RGGSSGNKVKMPYHGKLCKSEPQTSLR 
RGGSSSNKVKMPSHGKLCKSEPQTNLR 
RGGSSSNKVKMPSHGKLCKSEPQTSLR 
RGGSSANKVKMPSHGKQCKSESQTSLR 
RGGSPSNAVKMPSHGKLCRSESETTLR 
RGGSPSNAVKMSPHGKLCRSESQSNLR 
RGGSPNNAVKMPSHGKLCESESQSSLR 
RGGAPSNAVKMPSHGKLCGSESQSSLR 
RGGSSDNMVKMPSHGKLCRSESQTSLR 
RGGSSLSMVKMPSHGKLCQSESQTMLR 
RGATSTKMVKMPSHGKLCRSESQSSLR 
RGSSSTNMVKMPSHGKLCRSEPQSSLR 
RGGTSSNLVKMPSHGKLCRSESQSSLR 
RGGTSSNLVKMPSHGKLCRSESQSSLR 
RGGTSNNIVKLPSHGKLCVSESQTGLR 
QGGAFSQRVKMPSNGKLCQSDSEKKLR 
RGGTFIEKVKMPSHGKLCLSESERNLR 
RGKSFTQLVKMPNHGRLLQSESEKNLR 
RGGQFTQLVKMPNHGKLCQSESEQNLR 
RGGNFTQFVKMPNHGKLCPSESEKNLR 
RGRRFTQFVMMPNHGKLCQSESEKNLR 
RGGAFTQLVKMPNHGKLCQSESEKNLR 
RGGQFARLVKMPNHGKLCQSESEKNLR 
RGGAFEQAVKMPNHDKLCRSESEKDLR 
GGGVSVDPVRMPYHGKLCLSEDETILR 
RGGVSTAQVKMPYHGKLCLSEDECRLR 
RGGVSTGPVKMPYHGKLCLSEDECRLR 
RGGVSIAPVKMPYHGKLCLSEDEFILR 
RGGVSIAPVKMPYHGKLCLSEDESILR 
KGGSRIVLVKTPKHGKLCRSESDQELR 
RGGHSVRLVKMPTHGKSCRSESEQGLR 
RGGQPIGQVKMPAYGKMCRSESEAGLR 
RGPQPMGQVKMPAYGKMCRSESEAGLR 
