# Supplementary material for: Detecting lateral gene transfers by statistical reconciliation of phylogenetic forests
Source: BMC Bioinformatics. 2010 Jun 15;11:324. doi: 10.1186/1471-2105-11-324 (PMC2905365; doi:10.1186/1471-2105-11-324)
Supplement: Additional file 1 — The 330 simulated alignments and corresponding gene trees (true and ML) along with the 40-taxa reference species tree. [file 1471-2105-11-324-S1.ZIP › simulated_dataset_prunier/seqdata142.fas.phy_tf.tree]

((((((AGTUM1:0.074110731,(RHETL1:0.013354297,RHLEG1:0.022862095)100:0.098208165)93.485874:0.031898725,SIMEL1:0.062823152)100:0.13501906,((((BABAC1:0.042919879,BAQUI1:0.051396732)100:0.1135577,(BRABO1:0,BRSUI1:0)100:0.10048228)65.67356:0.023320301,GRBET1:0.21150922)93.498021:0.032598712,(MELOT1:0.088484555,MESOR1:0.095240404)91.718805:0.031182422)95.585179:0.045255632)77.102029:0.019389732,(BAHEN1:0.14397939,((BRJAP1:0.11471548,RHPAL1:0.044966023)33.358589:9.7971904e-06,NIHAM1:0.064748696)100:0.10440236)90.353715:0.03671005)100:0.1638629,(((CACRE1:0.30393146,(EHCAN1:0.097162806,EHCHA1:0.056242589)99.861962:0.18948001)99.939072:0.16108854,(HYNEP1:0.19130496,RHRUB1:0.15791261)100:0.21528353)99.380201:0.10950477,(GLOXY1:0.56961685,MAMAG1:0.42923665)57.448399:0.038104622)82.137799:0.031211785)99.651986:0.14124623,((ANMAR1:0.19269866,((JANNA1:0.11172235,(RODEN1:0.10695038,(SILIC1:0.053545323,SIPOM1:0.070258585)98.195571:0.039685954)79.320037:0.01970003)97.146231:0.042929168,(PADEN1:0.12789186,RHSPH1:0.090390372)96.889216:0.04199973)84.893262:0.02972802)91.39443:0.068347343,(CAPEL1:0.33072838,MAMAR1:0.15836649)68.787688:0.034364495)100:0.27975741,(((ANPHA1:0.3077987,EHRUM1:0.22800667)72.781193:0.054799057,(WOEND1:0.055530724,WOLBA1:0.07557628)100:0.21544327)99.646014:0.19853456,(RIBEL1:0.096765958,((RICON1:0.022578927,RIFEL1:0.03849895)93.318611:0.014788334,(RIPRO1:0.013995541,RITYP1:0.015859153)98.049414:0.032194167)71.02198:0.026806967)100:0.45904471)89.40959:0.081142463);
