# Supplementary material for: Detecting lateral gene transfers by statistical reconciliation of phylogenetic forests
Source: BMC Bioinformatics. 2010 Jun 15;11:324. doi: 10.1186/1471-2105-11-324 (PMC2905365; doi:10.1186/1471-2105-11-324)
Supplement: Additional file 1 — The 330 simulated alignments and corresponding gene trees (true and ML) along with the 40-taxa reference species tree. [file 1471-2105-11-324-S1.ZIP › simulated_dataset_prunier/seqdata143.fas.phy]

40	102
CAPEL1      YARYTLKFAFDVDDLLFAEMKPATIEDLSMIYPCTDNPERNRQDGAAVNTADYQIVDRRL 
RODEN1      YARYTLEFAFDVDDLLFAEMKLATIEDLSMIYPCTENPARNRQDGATVATADYQIVDRQA 
WOLBA1      YARYILELAFDVDNLLLAEMKRATLEDLSTGYPCPTNPERVHQDGAHAATADCEIVGRRD 
WOEND1      YARYILQLAFDVDNLLLAEMKHATREDLSTGYSCPSNPERIHQDGAPAVTADCEIVGRRY 
JANNA1      YARYTLKLAFDVDKLLFAEMKGATREQLSTINNCPANPDRTCQDGAPAFAADLQIVGQKY 
SIPOM1      YARYILKLAFDVDKLLFAEMKGATREQLSTIYLCPANPDRTYQDGAPAATADLKIVGQKY 
SILIC1      YARYILKLAFDVDKLLFAEMKGATREQLSTIYSCPANPDRTYQDGAPAKTADLQIVGQRY 
PADEN1      YARYTLNLAFDVDELLAAEMKPATEEQLSTLYPCPTSPERTHQDGAPAASADVQIVGQKY 
RHSPH1      YARYTLKLAFDVDKLLFSEMKHATKEQLSTIYHCPTNPDRTYQDGAAAAHADLQINGRKY 
RITYP1      YARYTLKLAFDVDKLLFAEMKGATREQLTTIYHCPNNPDRNYQDGAAAARADLQINGQKY 
EHRUM1      YARYTLQLAFDVDDRPWAEMKVATKEDLSMIYPCTGNPQRTVQDGAPANSADHQIVDRKA 
EHCAN1      YARYTFQLAFDVDDRLLAEMKIATKEDLSMIYQCTGNPQRTVRDGAPAASADHQIVDRKA 
ANMAR1      YARYTLQMAFDVDNKLAAEMKLATREELSMIYACTGNPERTVQDGAPAAAADFKIVDRKA 
ANPHA1      YARYTLQMAFDVDSKLAAEMKGATKEELSMIYPCTGNPERIVQDGAPAAAADFQIVDRGA 
GLOXY1      YARYTLMLAFDVDDLLNAEMKPATAADLAMIYSCINNPERSGQDGAAAPAADYEIVDRKQ 
RHRUB1      YARYTLALAFDVDDLFYAEMKLATREDLAMVYICTPNPIRTGQDGAAAATADYKVVGRRD 
MAMAG1      YARYTLPLAFRVDDVLNAEMKPATREELPMIYLCTTNPERNNQDGAQAANADYQVVDRKD 
CACRE1      YARYTLALAFDVDDLLYAEMKQATCEELSMLHACVGNPDRSCQDGASAVSADYQIVDRKD 
HYNEP1      YARYTLTLAFDVDELFTAEMKHATHEQLSMIHICVGNPDRAKQDGASAVTADYQIVDRKL 
MAMAR1      YARFTLALAFEVDDLLHAEMKGATREGLSMVHACVSNPERPFQDGAQAARADYQIVDRKL 
BRJAP1      YARYTLQLAFQVDSMLYAEMKNATNEPLSMIHPCIQNPERTHQDEAAAAIADFHLVDRRE 
RHPAL1      YARYTLQLAFQVDDMLYAEMKNATIEDLSVIHPCIENPERTHQDGAAAAIADFHLVDRKE 
NIHAM1      YARYTLKLAFQVDDMLYAEMKTATIEDLSMIHPCITNPERTHQDGAAAAIADFHLIDRLE 
MELOT1      YARYTNQLAFEVDDVLYAEMKQATKEDLSMIHPCTQNPERTAQDGAAAALADYHIVDRKD 
MESOR1      YARYTNQAAFQVDDMLYAEMKQATKEDLSMIHPCTQNPERMNQDGAAAALADLHIVDRKD 
BABAC1      YARYTLQLAFQVDDMLSAEMKKATKEDLSMIHPCERNPERTCQDGAGAALADYHIVDRKN 
BAHEN1      YARYTLQLAFQVDDMLYAEMKQATKEDLSMIHSCEQNPVRTCQDGAAAALADYHIVDRKN 
BAQUI1      YARYTLQLAFQVDDMLYAEMKQATKEDLSMIHPCEENPERTCQDGAAAALADYHIVDRKN 
BRSUI1      YARYTLQLAFQVDDMLYAEMKQATKEDLSMIHPCAQNPERTCQDGAAATLADYQIVDRKD 
BRABO1      YARYTLQLAFQVDDMLYAEMKQATKEDLSMIHPCAQNPERTCQDGAAATLADYQIVDRKD 
SIMEL1      YARYSLQLAFQVDDLFYAEMKNATQEDLSMIHPCTGNPNRTYQDGAAALTTDHQIVDKKD 
AGTUM1      YARYSLQLAFQVDDMFYAEMKHATQEDLSMIHPCTGNPDRTYQDGAAAVTTDYQIVDRKD 
GRBET1      YARYSLQLAFQVDDMFYAEMKKATLEDLSMIHPSTGNPDRTYQDGAAAVTTDYQIVDRKD 
RHETL1      YARYSLQLAFQVDDMFYAEMKHATQEDLSMIHPCTGNPNRTYQDGAAAVTTDYQMVDRKD 
RHLEG1      YARYSLQLAFQVDDMFYAEMKHATQEDLSMIHPCTGNPNRTYQDGAAAVTTDYQMVDRKD 
RIBEL1      YARYTLQLAFQVDNMLYAEMKKATKEELSMIHHATANPNRNSQDGATAGTADAQIVDRND 
RIPRO1      YARYSLQLAFQVDNMLYAEMKKATKEDLSMIHLCTANPRRSLQDGATAGTPDNQIVDRKD 
EHCHA1      YARYTLQLAFQVDDMLYAEMKKATKEDLSMIHLCTANPRRSFQEGAPAGTPDNQIVDRKD 
RICON1      YARYTLQLAFQVDNMFYAEMKKATKEDLSMIHLCTANPRRSFQDGATAGTADNQIQDRRD 
RIFEL1      YARYTLQLAFQVDNMLYAEMKKATKEDLSMIHLCTTNPRRSFQDGATAGTADNQIQDRKD 

RFEFLKYVYLLIDVLSCARNLTMNKIALTSIVVVLGGFADYL 
RFDHLKYFLPLIDVLSCARSLTMNKSALTSIVVVLGGFADYL 
RDQFLKFVLARIWVLSVPRELGMNKFALTSAVIVLNIFSDLL 
RDQFLKFTLPRIWVLSVIRSLGMNKFALTSTVIVLNAFSDLL 
REQFLKFMLQRIGVLECARDLVMNKVALTSPVLVIGYFPDLL 
RENFLKFMLKRIGVLSCARDLVMNKVALTSLVLVLGYFPDLL 
RENFLKFMLNRIGVLSCVRDLVMNKVALTSLVLVLGMVPDLL 
REQFLKFMIRRIGVLTCARSLIMNKIALTSAVSVLAMFLDLL 
REQFLKILIRRIGVLSCARDIMMNKMALTSTVLVLGTFPDLL 
REQFLKFLIKRIGVLSCARDIIMNKMALTSTVLVLGTSPDLL 
RHLFLRFLLERIGVLGCARHLNMNKAALTSRVTVLGGFPDVL 
RHLFLKFLLERIGVLGCARHLNMNKMALTSCVTVLGGFPDVL 
RHLFLRFMLLRIGVLGCARNLNMTKLALTSRVLVLGGFQDFL 
RHLFLRFMLQRISVLGCARHLNMNKLALTSRVLVLGGFQDFL 
RDQYLRIILSRIGVLSCARKINMNKPASTSPVIVLGNFPDFF 
RSEYLRLVLLRIGVLSCSRALEMNKWALTSFVIVLGHYPDFL 
RDQFLRLFLLRIGVLSCTKNVNMNKPALTSLVIVLGDFPDFL 
SEECLRHILARIGVLSCARQLNMNKFALTSYVIVLGLFPDLV 
REEFLRYILPRIGVLSCVRNVNMNKAALTSALIVLGGFRDNL 
RKEFLLNLLKRIDVLSCIRNANMNKVALTSTVIVLGVSPDSL 
RDEFLQFILPRIGVLSYARSLSMNKKAMTSGVIVLGRFPDYL 
RDEFLRFILRRIGVLSYARTLSMNKTAMTSGVIVLGTFPDFL 
RDEFLKFITPRIGVLSYARSLSMNKIAMTSGVIVLGKFPDFL 
RDEFLRFIFPRIGVLSYARSLSMNKPALTSGVIVLGGFRDFL 
RDEFLRFILPRIGVLEYARVLGMNKVALTSGVVVLGGFPDLL 
RDGFLRFILPRIGVLAYARSLAMNKVALTSGVIVVGGFPDFL 
RDGFLRFILPRIGVLAYARTLAMNKVALTSGVIVVGGFPDFL 
RDGFLRFILPRIGVLAYARSLAMNKVALTSGVIVVGGFPDFL 
RDEFLCFILPRIGVLSYARSLAMNKVALTSSVIVLGGFPDFL 
RDEFLCFILPRIGVLSYARSLAMNKVALTSSVIVLGGFPDFL 
REEFLKLILSRIGVLSCARKLDMNKIALTSSVIVLGAFPDFL 
RNEYLKLILPRIGVLSCARRLDMNKFALTSGVIVLGAFPDFL 
RDEFLKLILPRIGVLSCARCLDMNKIALTSGVIVLGVFPDFL 
RDEFLKLILPRIGVLSCARRLDMNKIALTSAVIVLGSFPDFL 
RDEFLKLILPRIGVLSCARRLDMNKIALTSAVIVLGSFPDFL 
RDEFLRFILPRIGVLSCARALDMNKYALTSGVVVLGGFLDFL 
RDEFLRFILPRIGVLSCARALDMNKFALTSGVVVLGNFLDFV 
RDEFLRFILPKIGVLSCARALDMNKFALTSGVVVLGGFLDFL 
RDEFLRFILPRIGVLSCARALDMNKFALTSGVVVLGGFLDSL 
RDEFLRFVLPRIGVLSCARALDMNKFALTSGVVVLGGFLDFI 
