# Supplementary material for: Detecting lateral gene transfers by statistical reconciliation of phylogenetic forests
Source: BMC Bioinformatics. 2010 Jun 15;11:324. doi: 10.1186/1471-2105-11-324 (PMC2905365; doi:10.1186/1471-2105-11-324)
Supplement: Additional file 1 — The 330 simulated alignments and corresponding gene trees (true and ML) along with the 40-taxa reference species tree. [file 1471-2105-11-324-S1.ZIP › simulated_dataset_prunier/seqdata143.fas.phy_tf.tree]

((((((AGTUM1:0.038860668,((RHETL1:0,RHLEG1:0)73.860455:0.0281684,SIMEL1:0.11139873)60.514832:0.020888623)33.352077:1.8757519e-05,GRBET1:0.067579112)99.662155:0.1681225,(((EHCHA1:0.049794691,RIPRO1:0.048910488)69.600242:0.012199684,(RICON1:0.036702081,RIFEL1:0.03635566)71.121943:0.012474658)33.429036:0.0019923533,RIBEL1:0.12149788)99.851394:0.21784037)33.382791:5.5027815e-05,(((((BABAC1:0.050131126,BAQUI1:0.011322236)33.334619:4.3003558e-06,BAHEN1:0.036760918)98.548979:0.06034934,(BRABO1:0,BRSUI1:0)95.81815:0.056402227)67.223877:0.029859488,(MELOT1:0.078367746,MESOR1:0.12065288)68.775409:0.014925271)33.363441:1.6496973e-05,(BRJAP1:0.10326829,(NIHAM1:0.10176211,RHPAL1:0.063602509)35.496029:0.0062249611)99.399:0.13565409)97.332442:0.087575434)84.969759:0.068684968,(CACRE1:0.28444395,(HYNEP1:0.22223364,MAMAR1:0.46220524)65.156013:0.084703915)83.752078:0.13404362)70.576239:0.035134229,(((ANMAR1:0.085756611,ANPHA1:0.068905248)94.528556:0.13667691,(EHCAN1:0.085703311,EHRUM1:0.045868667)83.171457:0.097695611)97.174495:0.23404302,(CAPEL1:0.088115421,RODEN1:0.14484851)100:0.3651689)36.594751:0.020230921,((GLOXY1:0.31966341,MAMAG1:0.30488781)73.162836:0.15524811,(((((JANNA1:0.11805386,(SILIC1:0.084377646,SIPOM1:0.024098236)86.993432:0.045114714)39.940801:0.031080252,(RHSPH1:0.098374347,RITYP1:0.053893756)95.134956:0.13913657)52.883124:0.10612155,PADEN1:0.24968278)85.862565:0.17861217,(WOEND1:0.081561908,WOLBA1:0.15093085)99.494594:0.30364535)90.400875:0.18741045,RHRUB1:0.54044796)42.697513:0.031485897)33.342591:1.2383512e-05);
