# Supplementary material for: Detecting lateral gene transfers by statistical reconciliation of phylogenetic forests
Source: BMC Bioinformatics. 2010 Jun 15;11:324. doi: 10.1186/1471-2105-11-324 (PMC2905365; doi:10.1186/1471-2105-11-324)
Supplement: Additional file 1 — The 330 simulated alignments and corresponding gene trees (true and ML) along with the 40-taxa reference species tree. [file 1471-2105-11-324-S1.ZIP › simulated_dataset_prunier/seqdata144.fas.phy]

40	236
CAPEL1      GLLHKADFEMFLFEPADRNLPGFHNCFESKSRLFDDKLCAMDLMPALPVELGRKLSNYLK 
GLOXY1      GLLPKKDLEMFLPAPSDKKLPNLHNCKEKASQMFDDKICSRDMIPKLPTALGRQMSMYVN 
GRBET1      GLLLKSDLEMFLPEPADRNLPGQHNCVEKASKTFDDKICLRHLIPALPAALGRQMSMYIN 
RHRUB1      GLLPKKDLEMFLPEPADRNLPGLHNCLESRSKEFDDKICSQDFIPELPMALGRQMSMYIN 
MAMAG1      GLLPKKDLEMFLAEPAGRNLPSLHNCLESRSRAFDDKICSKDLIPELPTALGRQMSMYIH 
CACRE1      GLLPKKDLEMFLPEPADRNLPGQHNCLESRSNLFDDKTYAQEVIPVLLPALGRQMSLYNE 
HYNEP1      GLLPKKDLEMFLPEPADRNLPGLHNCLESRSTVFDDKIYTNELIPALPLALGRQMSLYID 
MAMAR1      GLLFKPDLEMYLREPADRNLPGLLNCLESASKLFDDKVYSKALIPALPGDLGRQMSLYIN 
JANNA1      GLLPKKDLEMFLPEPADRNLPSLHNCLESRSKQFDDKVYSTDLIPALPLALGRQMSMYSD 
RODEN1      GLLPKKDLEMFLPEPADRNLPSLHNCLESPSKQFDDKVYVTDLIPALPLALGRQMSMYSD 
SIPOM1      GLLPKKDLEMFLPEPADRNLPSLHNCLESRSKRFDDKVYATDLIPALPLALGRQMSMYSD 
SILIC1      GLLPKKDVEMFLPEPADRNLPSLHNCLESKSKQFDDKVYEPELIPALPLALGRQMSMYSD 
PADEN1      GLLPKADLTMFLPEPADRNLPGLHNCLESRSKQFDDKVYSKDLIPGLPIALGRQMSTYGN 
RHSPH1      GLLPKTDLEMFLPEPAERNLPGLHNCIESRSKQFDDKVYAKDLVPALPLALGRQMSMYSD 
RIBEL1      GLLHKEDLQIFLPEPSDRNLPGPQSCLESASKYFDDKVCFERLMPGLPEILGRQMSLYLH 
RIPRO1      GLLSKEDLKIFLPEPADRNLPGPQSCLQSASKYFDDKVCFERLMPGLPEMLGRQMSLYLH 
RITYP1      GLLSKEDLKIFLPEPADRNLPGPQSCLQSASKYFDDKVCFERLMPGLPEMLGRQMSLYLH 
RICON1      GLLSKDDLQIFLPEPADTNLPGAQSCLQSASKIFDDKVCFERLMPGLPNILGRQMSLYLH 
RIFEL1      GLLSKEDLQIFLPEPADRNLPGPQSCPQSASKYFDDKVCFERLMPGLPNILGRQMSLYLH 
EHRUM1      GLMQKSDLKIFLPEAADRSLPGGHNCFESGSRFFDDKVCKRGIFPALFAVIDRQKSVYEV 
EHCAN1      GLMPKVDLKVFLPEPADRSLPGFHNCLESSSRAFDDKVCYWDGFPALSAVIHRQKSVYEN 
EHCHA1      GLMPKVDLKVFLPEPADRSLPQCHNCLESSSRGFDDKVCYWDGFPALSAVIHRQKSVYEN 
ANMAR1      GLMQKADLKMFLPEPADKSLPGIHNCLESGSRLFDAKVCFRDMFPKKPLMIDRQKSVYET 
ANPHA1      GLMQKADLKIFLPEPADRSLPGIHNCLESESKPFDAKVCFRDMFPSKPLMIVRQKSVYEA 
WOLBA1      GLMPKSDLEVVLPDPADRNLPGLHNCQESGSRLFDDRVCFKDRSPALPILIDREKSVYDS 
WOEND1      GLMPKSDLEVVLPDPADKNLPGLHNCQESGSRKFDDRVCFKDRSPALPILIDREKSVYEA 
BRJAP1      GLFPKKDLQNFLAEPSDGGLPQKHNCLESHSKQFNDKLCDGNLIPTLPFLLGRNMSMYAY 
RHPAL1      GLLPKRDLQNTLPEPCDGGLPQKHNCLESISKQFNDKLCGGKLIPTLPFLLGRNMSMYAF 
NIHAM1      GLFPKRDLQNSLPEPSDGGLPPTHNCLESRSKQFNDKLCGGNLVATLVYLLGRNMSMYAY 
MESOR1      GLLPKRDLQNFLREPSDGGLPQKHNCLESRSKQFNDKLCEGSLMPTLPFLLGRNMSMYSY 
SIMEL1      GMIPKEDLQMFLPQPNDGGLPEQKNCSESQSREFDDKICQSSVMPTLPFMFGRKMSMYAA 
AGTUM1      GMIPKEDLQMFLPQPNDGGLPEQQNCSESQSRDFDDKICEGSMMPILPFVLGRKMSMYAA 
RHETL1      GMIPKEDLQMFLPQPNDGGLPEQQNCTESQSRQFDDKICTGSMMPILPFVLGRKMSMYAD 
RHLEG1      GMIPKEDLQMFLPQPNDGGLPEQQNCTESQSRQFDDKICTGSMMPILPFILGRKMSMYAD 
MELOT1      GMLPKEDLQMFLPQPSDGGLPEQQNCLESQSRQFDDKVCQGSMMPTLPFVLGRNMSMYAV 
BABAC1      GMLAKEDLQMFLPQPSDGGLPEQQNCVESTSRQFDDKVCAGSLMPTLPLVLDRAMSMYTA 
BAHEN1      GMLAKEDLQMFLGQPSDGGLPEQQNCLESTSRQFDDKVCSGSLMPTLPLVLGRTMSMYTA 
BAQUI1      GMLAKEDLQMFLGQPSDGGLPEQQSCLESTSRQFDDKVCSGSLMPTLPLVLGRTMSMYTA 
BRSUI1      GMLPKEDLQMFLPQPSDGGLPEQQNCLESTSREFDDKVCQGSMMPTLPIVLGRNMSMYTV 
BRABO1      GMLPKEDLQMFLPQPSDGGLPEQQNCLESTSREFDDKVCQGSMMPTLPIVLGRNMSMYTV 

IKLIAMLWMIVYRGKAFADHPQVENTMVCGEIFQGYEWNWHVNIIMKLPFLRNIDKCRLD 
IRLIVWVWMIVYRGRAFIDPPKAENTMVCGHSFEGYEWQWHINIIFKLPFLRIIDKCRLD 
IKLIVIVWMIVYRGRAFIQVPRAESTMVCGYTFEGFERQWHPNIILKLPFLRNIDKCRLD 
IKLFAIVWMIVYRGRAFIQLKRAENTMVCGGTFEGHEKQWHININHKLPFLRTIDKCRLD 
IKLIAIVWMIVYRGRAFIQLLRAENTMVCGSTFSGYERQWHINIIEKVPFLRNIDKCRLD 
ITLIAIIPMIVYRGRAFVQVPRAENTMVCGRSFKGYERQRQRNIIAKLPFFRNIDKGRLD 
IRLIPIIWMIVYRGRAFVKLPRAENTMVCGHTFEGYERQWHKNIIVKPPFLRNIDKGRLD 
IRLIAMVWMIVYRGRAFVKLYRAENTVQCGYTFEGYEFHWHMNIIAKLPFLRNIDKGRLD 
IKLIAAIWMIVYRGRAFVQLPRAENTMVCGYAFEGFERQWHMNIIVKFPFFRTIDKCNLD 
IKLIAAVWMIVYRGRAFVQLPRAENTMACGYAFEGFEKQWHFNIIVKFLFFRTIDKCRLD 
IKLIAAVWMIVYRGRAFVQLPRAENTMVCGYAFEGFEKQWHLNIISKFPFFRTIDKCRLD 
IKLIAAVWMIVYRGRAFVQLPHAENTMVCGYAFEGFERQWHLNIISKFPFFRTIDKCRLD 
IKLIAAVWMIVYRGRAFVQLSRAENTMVCGYAFEGFERQWHLNIILKFPLFRTIDKNRLD 
IKLIAAVWMIVYRGRAFVQLPRAENTMVCGYAFKGFEGQWHMNIIAKYPFFRTIDKTRLD 
IKLIATFWMIVYRGRAFVILSRGEETISCGFTFEGYETQWHMNIVFKLPVPRNIDVCRLE 
IKLIATFRMIVYRGRAFVELSRGEETIICGFTFVGYETQWHVNIVFKLPVPRNIDVCRLE 
IKLIATFRMIVYRGRAFVELSRGEETIICGFTFVGYETQWHVNIVFKFPVPRNIDVCRLE 
IKLIATFWMIVYRGRAFVELARGEETIICGFTFVGYETQWHANIVFKLPVPRNIDVCRLE 
IKLIATFWMIVYRGRAFVELSRGEETIICGFTFVGYETQWHANIVIKLPVPRNIDVCRLE 
IQLIAIFLMIVYRGRAFLQLTIAEKTELCGNTFAGYESQWHENIALKLPLPDPIDSCRLE 
IHLIALFLMIVYRGRAFAKLPKAENTMLCGHTFGGYEKQWHLNIALKIPFPHPIDGCRLN 
IHLIALFLMIVYRGRAFAKLPKAENTMLCGHTFGGYEKQWHLNIALKLPFPHPVDGCRLN 
IRLIPLFLMIVYRGRAFILLPRAENTMLCGQTFGGYEKQWHANITLKLPFPHPIDSCRLD 
IRLIALFLMIVYRGRAFVQLPRAENTMLCGYTFGGYEKQWHKNIAIKLPFPHPIDSCRLD 
IKLIALFLMIVYRGRAFIQLPRSENTMLCGYTFGGWEYQWHINIAFKLPFPRPIDSIRLD 
IKLIALFLMIVYRGRAFIGLPRSENTMLCGLTFGGWELQWHINIAFKLPFPRPIDSIRLD 
IRLIGVFQMIVYRGRAFVPLPRAENTMLCGFTFEGFEIQWDINILCILPFPCRLDKCRLD 
IRLIGVFEMIVYRGRAFVPSPRAENTMLCGFTFDGFEIQWNVNILCILPFPCRLDKCRLD 
IRLIGIFQMIVYRGRAFVSLPRAENTMLCGYTFEGFEIQWDVNILGIMPFPCRLDKCRLD 
IRLIGFFQMIVYRGRAFVALPRAENTVLCGYTFDGFEVQWDVNILCIMPFPCRLDKCRLD 
IRLIGVLDMIIYRGKAFKALPKAENTMLCGFTFGGFELQFHVNIIVIQPFPRRIDKCRLE 
IRLIGVLDMIVYRGKAFKALPQAENTMLCGITFGGLEVQFHINIIVIRPFPRRIDKFRLD 
IRLIGVLDMIVYRGKAFKALPQAENTMLCGFTFGGLELQFHINIIVIRPFPRRIDKCRLD 
IRLIGVLDMIVYRGKAFKELPQAENTMLCGFTFGGLEVQFHINIIVIRPFPRRIDKCRLD 
IRLIGCLRMIVYRGRAFVALPKAEGTMLCGFNFGGLEIQWHINIIVIRPFPRRIDKCRLD 
IRLIGVSRMIVYRGRAFAALSKAESIMLCGFTFGGLEVQWHVNIIVIRPFPRRIDKCRLD 
IRLIGVSRMIVYRGRAFAALSKAESIMLCGFTFGGLEVQWHINIIIIRPFPRRIDKSRLD 
IRLIGVSRMIVYRGRAFAALSKAESIMLCGFTFGGLEVQWQINIIIIRPFPRRIDKSRLD 
IQLIGVFRMIVYRGKAFVALPKAESIMLCGFTFGGLEVHWHLNIIVIRPFPRRIDKCRLD 
IQLIGVFRMIVYRGKAFVALPKAESIMLCGFTFGGLEVHWHLNIIVIRPFPRRIDKCRLD 

AQSASITCFATPITDIHKTVLRNYREALPHELNPNGSTTLMCDSKYMKHASLKTLAASLI 
AQTATKACFGKPITVPHKCLLRKYRQFLPRELNPNGLTSLMCNSSNKHHASLRKFPASLG 
AQTAANACFGKPITVPHKCLLRKYRQNLTHELNPNGVTSLMCNSANKHSASLQKFQASLW 
AQSAPGACFGAPITVPHKCLLRKYRKSLPHELNPNGVTVCMCDSADRTHAGLDKFKASLW 
AQTATLACFGNPITVPHKYLLRKYRKSLPHELNPNGLTTCMCDSANKHHALLDKFQASLW 
AQNATAACFGIPITVPHKCVIRKYRECLPYELNPNGQTRCMCDSKERYHDVLDKFQASLW 
AQSATSACFGKPITVNHKCVVRKYRECLPHDLNPNGITNGMCDSRARHHDVLEKFQASLG 
AQTATRACFEKPITVPHKCNLRKYRESLPHDLNPCGFTVYMCDSNARRHDTLQGCYASLW 
AQNATQACFSTPITVPHKCLVRRYREELPHELNPNPFTACMCDSKARHHDILDKFEASLW 
AQNATQACFGTPITVPHKCLVRLYREELPHELNPNPFTSCMCDSQNRHHDILNKFDASLW 
TQNATRACFGTPITVAHKCLVRRYREHLPHELNPNPFTGAMCDSKARHHEILDKFEASLW 
TQNATQACFGTPITVPHKSLVRRYREELPHELNPNPFTGCMCDSKLRHHDILDKFEASLW 
AQNATQACFGTPITVPHKCLKRRYREDLPDDLNPNPFTNCMCDSKTRHQDLLDYYKASLR 
AQNATQACFGTPITVPHKCLVRRYREELPDDLNPNPFTACMCDSKARHHDLLNKFAASLW 
MQLATSACFKSPITVAHKIIERRYRERIPRDLNPNGVTDYMCDSTKMDRNVLHKFQASLI 
MQLATSACFKSPITVAHKIIERRYRENIPRDLNPNGVTDYMCDSSRMARNALHKFQASLA 
MQLATSACFKSPITVAHKIIERRYRENIPRDLNPNGVTDYMCDSSRMARNALHKFQASLA 
MQLATHACFKSPITVAHKIIERRYRENIPRDLNANGVTDYMCDSTSMARNALHKFQASLA 
MQLATSACFRSPITVAHKIIERRYRENIPRDLNPNGVTDYMCDSIRMARNALHKFQASLA 
TQLAMKTCFATPITIPHKCLPRRYRELLSRELNHNGETSSMCDSDNMLKATLASCKASLV 
TQLAMRTCFATPITVPHKCLGRRYREVLSRELNHNGKTSVMCDSDLMLKATLSNCKASLI 
TQLAMRTCFAAPITVPHKCLGRRYREVLSRELNHNGETSVMCDSDHMLKATLTNCKASLI 
TQLAKHTCFSTPITVPHKCWLRRNRESLSRELNHNGQTKNMCDSDVVSKATLAKCGASLM 
TQLAKHTCFATPITVPHKCWLRRYRESLSKELNHNGKTNNMCDSDNVAKGSLAKCGASLM 
TQIAKGTCFPTPITVPHKCLSRRYREGLPKELNHNGRTSTMCDSDNMFTKTLSKCAASLL 
VQIAKGTCFAIPITVLHKCLTRRYREGLPKELNHNGRTSTMCDSDNMFTKTLSKCAASLL 
TQVATEACFSDPITVSHKSLSRQYREIIPRSLNPNGATICMCDSCNVTRAILMRTEASLG 
TQVATEACFADPVTVSHKSLSRQYREIIPRSLNPNGVTPCMCDSCEVTRAILGRSEASLG 
TQVATEACFMDPIVVSHKSLSRHYREVIPASLNPNGATIYMCDSCDVTRAILGRSEASLG 
TQVAAEACFRTPITVSHKSLARRYREIIPRSLNPNGDTLCMCDSCTVARATLGKSDASLG 
TQVATDACYYAPITVNHKRLARQYREIIPRALNPNGATMCMCDSFEVTRASLTKAESSLG 
TQVATAACYYTPITVNHKRLDRQYREVIPRTLNPNGPTICMCDSISVTRADLTKQESSLS 
TQVATEACYYMPITVSHKRLGRQYREQIPRSLNPNGTTVCMCDSTGVTRADLTKQESSLS 
TQVATEACYYMPITVNHKRLGRQYREQIPRSLNPNGTTVCMCDSTGVTRADLTKQESSLS 
TQVATTACFSIPITVSHKRLSRQYREAVAHALNPNGTTIYMCDSCEVKRANLAKRESSLE 
TQVAKPACFSVPITVSHKRLNRQFREGMPRALNPNGITICMCDSCHVSRSRLPKKESSLG 
TQVARPACFSVPITVSHKRLDRQYREAMPRALNPNGITICMCDSCQVDRARLPKKESSLG 
TQVARPACFSVPITVSHKRLDRQYREAMPRALNPNGITICMCDSCQVSRAKLPKKESSLG 
TQTANSACFAIPITVAHKKLSRQYRETMPRALNPNGATICMCDSCQVTRARLPKQESSLG 
TQTANSACFAIPITVAHKKLSRQYRETMPRALNPNGATICMCDSCQVTRARLPKQESSLG 

HEQGLEMTATLYKVKADIGAPHKQLGPWEPLMIIDYAIFTSTYLYRPRYIMADLAI 
LDQGLEMIPTLQKVNAAHGAPDPSLGPWARVSIIDYAIFTMLNLYQPVYTPPDLGI 
AEQGLEMIATLYKVNAREGAPDPSLGPWDGVGIIDFAIFTMANLYHPRYTPSRLGI 
HEQGLQMIATLYKVNPRAGAPDTQLGPWASLDIIDYAFFTMVGLYVPRYMPLNLGI 
AEQGLQMIITLLKINSRPGAPEVQIGPWSALPIIDYSIFTMTQLYRPRYIPMDLGN 
FEQVLQMINTLYKVNACIPAPITQLGPWAGPPIIDYANFTMTTLYRPRYMRYDLGL 
FEQGLQMIQTLYKVNASLGAPPAQIGPWAGLPIIDYTIFTMTVLYQPRYMPLDQGI 
FEQKLQMTLTLYKTNPKLGAPSVQLGPWTGLPIINYAPFTMTIMYDPRYSPLVLGI 
IEQGLQMIVTLYKVHTKLGAPEAQLGPWAVLSIIDYAIFTMTALYHPRYIPLDLGE 
FEQGLQMINTLYKVHSKLGASEAQLGPWAALSIIDYAIFTMTALYHPRYMPLDLGE 
FEQGLQMIVTLYKVHTKLAAPDAQLGPWDGLTVIDYAIFTMTALYHPRYMPIDLAE 
FEQGLQMIATLYKVNTKLGAPDAQLGPWSALSIIDYAIFTMTALYHPRYMPLDLGE 
FEQGLQMIATLYKSNSKLGAPNNQLGPWAALTIIDFAVFTMTALYDPRYTPWDLGK 
FEQGLQMIGTLYKVNTKLGAPDHQLGPWAALSIIDYAIFTMTALYHPRYMPWDLGE 
IEQHHNMIKTLCKFEEKSGAPYQQIGLWAGVPIIAYAFFTMTPLYKPRYTPKGLGS 
FEQHNNMIRTLCKFEEKSGAPYQQIGLWAGIPIIDYAFFTMTQLYKPRYTPVGLGS 
FEQHNNMIKTLCKFEEKSGAPYQQIGLWAGIPIIDYAFFTMTQLYKPRYTPVGLGS 
FEQHNNMIKTLCKFEEKAGAPYQQIGLWAGIPIIDYAFFTMTPLYKPRYTPVGLGT 
FEQHNNMIKTLCKFEEKAGAPYQQIGLWAGIPIIDYAYFTMTSLYKPRYTPVGLGS 
NEQHVQMIETLVKIITTKGAPQYQSGGWQFVTIIEYAEFTMSGLYPPRYAPFVLGP 
SEQHVQMVFTLVKIDHVGGGPKHQAGSWQFVAIIEYADFTMTSLYAPRYTPLSLGP 
SEQHVQMVFTLVKIDHVGGAPKHQAGSWKFVAIIEYADFTMTSLYAPRYTPLSLGP 
NEQHVQMIATLVKINLGNGAPGLQAGSWQFVTIIEYADFTVTLLYPPRYMPVGLGT 
NEQHVEMIQTLVKISLGNGAPKFQVGSWQFVMIVEYADFTVTLLYSYRYMPFGLGT 
NEQHIQMIATLCKVDLTDGAPHFQSGNWQYAPIIEYAEFTMTSLYPPRYMPFGLGS 
CEQHIQMIATLCKVDLGCGAPHFQSGNWQFAPIIEYAEFTMTGLYPPRYMPFGLGY 
YEQQVQMISKLYKVDPVVGAPQDQYGPWATLPIIDYAVFTMSPLYHPRYIPVCLGS 
YEQQVQMTTKLCRVDPLVGAPNEQFGSWVSLPIIDYAVFTMRPLYHPRFIPYCLGS 
YEQQVQMITKLCKVDPVIGAPEEQHGPWATLPIIDYAVFTMRPLYRPRYIPYCLGA 
YEQQVQMISKLIKVDRAIGAPEDQLGPWTSLPIIDYAVFTMRPLYYPRYIPYCLGS 
LEQHLLMIAKLSKINPLAGAPDAQIGPWTSLKMIDYAVFTMTLLYLPRYIPWGLGD 
LEQHLQMIVKLCKVNTLLRAPQAQIGPWTALTMIDYAVFTMTLLYQPRYILWGFGE 
LEQHLQMILKLCKVNPVKRAPRTQVGPWTSLTMIDYAVFTMTLLYQPRYIPWGLGD 
LEQHLQMILKLCKVNPVLRAPETQVGPWTSLTMIDYAVSTMTLLYQPRYIPWGLGE 
FEQHLQMITKLCKVNPVSGAPAAQIGPWANLNMIDYAVFTMTVLYQPRYIPLGLGE 
LEQHLQMIIKLAKVNPVSGAPKAQTGPWATLEMIDYAIFTMTVLYQPRHIPFGIGE 
LEQHLQMIIKLAKVNPSSGAPKAQTGPWATLEMIDYAIFTMTALYQPRHIPFGIGE 
LEQHLQMIIKLAKVNPSSGAPKAQTGPWATLEMIDYAIFTMTALYQPRHIPFGIGE 
LEQHLQMIIKLCKVNRVLGAPKTQTGPWANLNMIDYAIFTMTVLYSRRYVPFGMGK 
LEQHLQMIIKLCKVNRVLGAPKTQTGPWANLNMIDYAIFTMTVLYSRRYVPFGMGK 
