# Supplementary material for: Detecting lateral gene transfers by statistical reconciliation of phylogenetic forests
Source: BMC Bioinformatics. 2010 Jun 15;11:324. doi: 10.1186/1471-2105-11-324 (PMC2905365; doi:10.1186/1471-2105-11-324)
Supplement: Additional file 1 — The 330 simulated alignments and corresponding gene trees (true and ML) along with the 40-taxa reference species tree. [file 1471-2105-11-324-S1.ZIP › simulated_dataset_prunier/seqdata144.fas.phy_tf.tree]

((((((AGTUM1:0.068723905,(RHETL1:0.021009319,RHLEG1:0.013666083)93.571883:0.052180871)90.698457:0.045807777,SIMEL1:0.13762879)99.604928:0.12489527,(((BABAC1:0.036353486,(BAHEN1:0.0040215971,BAQUI1:0.01200622)95.465374:0.032473993)99.79983:0.092471333,(BRABO1:0,BRSUI1:0)99.950445:0.098074922)98.025459:0.071022253,MELOT1:0.072806164)34.434599:0.006312044)98.772424:0.16535316,(((BRJAP1:0.065218759,NIHAM1:0.11301438)52.625978:0.011988508,RHPAL1:0.11615764)71.638703:0.035810081,MESOR1:0.12222871)99.458659:0.16639554)100:0.35533301,(RIBEL1:0.060650854,((RICON1:0.040021466,RIFEL1:0.025191893)71.167201:0.010970555,(RIPRO1:0.0039149248,RITYP1:0.0040786513)96.186399:0.022336017)68.501067:0.022144633)100:0.50017012)35.803628:0.015673181,(((ANMAR1:0.083610769,ANPHA1:0.094422146)99.430221:0.11348279,((EHCAN1:0.015408598,EHCHA1:0.032338486)99.876857:0.1935724,EHRUM1:0.24430643)70.057625:0.062316075)91.00911:0.08917398,(WOEND1:0.088259182,WOLBA1:0.006917338)99.773818:0.18617732)100:0.41468276,(((((CACRE1:0.26803259,HYNEP1:0.11391565)53.776282:0.035547403,MAMAR1:0.34853379)75.90546:0.041933503,(((JANNA1:0.034984971,RODEN1:0.069186704)38.678852:0.003584391,(SILIC1:0.043361555,SIPOM1:0.07068599)64.309901:0.018907562)75.32984:0.015053438,(PADEN1:0.15789657,RHSPH1:0.053284566)86.250979:0.029434699)99.890357:0.11573955)89.147443:0.047787588,((GLOXY1:0.22208669,GRBET1:0.12153739)99.738646:0.1231093,(MAMAG1:0.17278056,RHRUB1:0.16861144)44.472468:0.020569468)63.553733:0.036895497)50.203067:0.018971518,CAPEL1:0.55337309)99.258339:0.18746491);
