# Supplementary material for: Detecting lateral gene transfers by statistical reconciliation of phylogenetic forests
Source: BMC Bioinformatics. 2010 Jun 15;11:324. doi: 10.1186/1471-2105-11-324 (PMC2905365; doi:10.1186/1471-2105-11-324)
Supplement: Additional file 1 — The 330 simulated alignments and corresponding gene trees (true and ML) along with the 40-taxa reference species tree. [file 1471-2105-11-324-S1.ZIP › simulated_dataset_prunier/seqdata145.fas.phy]

40	379
GLOXY1      FSAYCKEKTVMVCRDFSQPPISLRITRGDAARSGAFIALNEVATGMGNSVMGIGVPGISL 
GRBET1      PSAYCKDRTVMLCKDFYQPPISLQITKHAASRTGSFIALNEIAPGMGNSVMGIGLPGISL 
RODEN1      LGAHKQSRTVMLCKDFPQPAFSLNFGKDCACKDGTFIALTESPTGMGDSVMGIVVPGDSL 
CACRE1      AGAYKKTRTVMSCKDFWQPKRSLNIFRPKAEMDGSFIAITETTTGMGDSVMGIFLPGRSL 
HYNEP1      NGAYSRSRTVMSCKDFSQPKPSLSSFYEEATRDGNFIALSENSAGMGDSVMGIDVPGLSL 
MAMAR1      EGAYKKRRSVMSCKECNQPKSSLGIIIQEAESDGDFIALSEKTTGMGDSVMGISVPGLSY 
RHRUB1      TGAYIKGRTVMGCKSFSQPKPSLGIFNVEADKDGTFIALTEAQTGMGDTVMGIGVPGASL 
JANNA1      PGAHHKTRTVMTCKDFMQPRRSLEIIQQDATKDGAFIALAEMATGMGVSVMGIGVPGSSL 
SIPOM1      PGAYYKTRIVMSCKDFLQPRPSLEIVKQDASKDGAFIALSEMATGMGDSVMGIGVEGSSL 
SILIC1      PGAYHKTPTVMSCKDFLQPRRSLEIIKQDACKDGAFIALSEMATGMGDSVMGIDVQGASL 
PADEN1      PGAYYKTRTVMSCKEFLQPEGSLEIIQPDACKDGSFIALSEMATGMGDSVMGIGVPGSSM 
RHSPH1      PGAYYKTRTVMSCKDFLQPKRSLEIVNRDACKDGAFIALSEMATGMGDSVMGITVPGASM 
MAMAG1      AGAYYKTRAVMNCKDFLQPKRSLEIIKRDACKDGAFIALSEMATGMGDSVMGIGIPGASL 
WOLBA1      AGAYYKNRTVMTCKDFLQPGRSLEIFREDAIKDGTFIALNEMTCGMGDSVMGIGSPGASL 
WOEND1      AGACYKNRTVMSCKDFLQPRRSLEILREDAIKDGTFIALSEMACGMGDSVMGIGSPGSSL 
SIMEL1      PGAYFCNRKVMTCKDFEQPKRSLDIVGDSACRDGAFIALEEIATGMGDSVMGIGLPGGSI 
AGTUM1      VSAYFKNRKVMTCKDFEQPKRSLEMTRESACRDGPFIALGEIATGMGDSVMGIRLPGGSI 
RHETL1      IPAHTKNRKVMTCKGFEQPKRSLEISREHACHDGPFIALDEYATGMGDSVMGIGLPGGSI 
RHLEG1      IPAHYKSRKVMTCKGFEQPKRSLEISREHACHDGPFIALDEYATGMGDSVMGIGLPGGSI 
MELOT1      IGAYDRNRTVMSCKDFKQPRRSLEILCQEACRDGAFIALSEDATGMGDSVMGIGVPGGSL 
MESOR1      NGAYKKNRTVMPCKDFHQPKRSLEILGREACRDGAFIALSEDATGMGDSVMGIIVPGGSL 
BABAC1      AGAYCKNRTVMSCKDFKQPKRSLEISRQEACRDGAFIALNEMATGMGDSVMGIGVPGGSL 
BAHEN1      AGAYCKNRTVMSCKDFKQPKRSLEISRQEACRDGVFIALNEMATGMGDSVMGIGVPGGSL 
BAQUI1      AGAYCKNRTVMSCKDIKQPKRSLEISRQEACRDGVFIALNEMATGMGDSVMGIGVPGGSL 
RIBEL1      ASAFCDGRTVMSCKEFVQPKISLEIKKHDACNDGGFIALAEIVLGMGDSVMGIGVPGISV 
RIPRO1      ASAFCDGRTVMSCKEFVQPKISLDIDKHQASNDGGFIALAESALGMGDSVMGIGVPGVSV 
RITYP1      ASAFCDGRTVMSCKEFVQPKISLDIDKQEASNDGGFIALAESALGMGDSVMGIGVPGVSV 
RICON1      ARAFCDGRTVMSCKEFVQPKISLDIDKHQASNDGGFIALAERALGMGDSVMGIRVPGVSV 
RIFEL1      ASAFCDGRTVMSCKEFVQPKISLDIDKHHARNDGAFIALAETALGMGDSVMGIGVPGVSL 
CAPEL1      PRAHRRSRKVMSCKDFDQPLLSLVISNPQAEVTGAFIAMTEPGTGMGDYSMNIAVPGASI 
EHRUM1      PGAHNKKRTVMLCKEFRQPKLSLGIVGHEAGRDGAFIALCGPCTGMADAVMGKGVPGSSV 
EHCAN1      PDAHNKQRTVMLCKEFCQPKLSLEIAGHEAQRDRAFIALCGPCTGMADAVMGIGVPGTSV 
EHCHA1      PGAHNKQRTVMLCKEFCQPKLSLEITGHEAQRDGAFIALAGPCTGMADAVMGIGVPGTSA 
ANMAR1      PGAHIPERTVMLCTDFCQPTLSLEITNHEAETDGAFIALCGPCTGMGDAIMGIGVPGTSV 
ANPHA1      PGAHFPERTVMLCKDFCQPNLSLEITNHEAQTDGGFIALCGPCTGMGDAIMGIGVLGTSV 
BRJAP1      SGAHQLRRTVMLCKGFGQPQMNLEFDGVDAKKDKAFICTFGPETGMGDAVMGIWIPGDSI 
RHPAL1      AGAHQRRRTVMLCKGFCQPQMSLEFAGVDAGKDGPFICTFGPCTGMGDAVMGIWIDGSSV 
NIHAM1      ASAHQKRRTVMLCKGFCQPQMSLEFEGVDAGKDGPFICTFGPCTGMGDAVMGIWIDGDSV 
BRSUI1      GGAHTKDRTVELCKEFCQPQLSLELAGHEADEDGAFIAVCGPCTGMGDAVMGIGIPGTSV 
BRABO1      GGAHTKDRTVELCKEFCQPQLSLELAGHEADEDGAFIAVCGPCTGMGDAVMGIGIPGTSV 

GGLDGGYCFENHKAVIKSYDDLNREPLDPSTVEFLFLWSPMYCSEVVGHVMSLEIYGKRE 
GGLEGGYCNENHILEIMSYEDLNREPLDTSSVESLTLRGLMGPSEVAGHVMSLELYGKTE 
GGLKGGYFYENHKVKITSYRDLNRGFEEPSSVEILIHWGRMSCSEASGHVMSLELYGKAT 
GGLPGGFNKENHKIKIGSYGDLNRGPEDISDVQKLWKWGVMTYSEVIFHVMSLERYEKTE 
GGLMGGFDAENHKIEIGSYHDLNREPEDISTVSNLMLWGIMQCSEVSSLVMSLEAYEKTE 
GGLRGGFNAENHIVKITSYGDLNREPKVISTVGQLQLWGMMACSEVSSHVMSLERYKKTE 
GGIEGGFTVENHKVKIASYGDLNREPEDISTVEELALLGNMACSEVTSHVLSLEKYKKTE 
GGLKGGYLSENHKVKIASYGNLNREPQDTSSVEKLALWGPMSCSEVTCHVMSLELYEKTA 
GGLRGGYILENHKVKIESYGDLNREPQDTSVVEELVLWDKMACSEVNCHVMSLELYEKTY 
GGLPGGYLFENHKVKVESYGDLNREPVDNSVVEELVLWDPMAVSEVNCHVMSLELYEKTY 
GGLVGGYLNENHKHKIASYDDLNREPTDTSSVEDLGLWGPMACSEVSCHVMSLELYEKTA 
GGLQGGYLHENHKVKIASYADLNREPQDTSSVEDLNLWGRMACSEVSCHVMSLELYEKVR 
GGLQGGYMNENHVVKIASYRDLNREPRDTSVVEALGLWGPMACSEVFCHVMSLELYEKTA 
GGLLGGFTHENHKVKIASYGDLNRKPQDTSTVEELILWGTMACSEVDCHVMSLELYEKTA 
GGLQGGFTHENHKVKIASYGDLNRNPLDTSTVEDLILWGGMACSEVDCHVMSLELYEKTA 
GGLEGGYSIENHKFDITSRRDLNRKPRDASTVDDLDEWNRMGCSEVICHVMSLELYEKTE 
GGLDGGYSVENHKVEIASRGDLNRKPRDSSTVDTLHLWNKMGCSEVICHVMSLELYEKTE 
GGLDGGYVIENHKVEISSRGDLNRKPRDASQVGNLDLWNRMGCSEVVCHVMSLELYEKTE 
GGLDGGYVIENHKVEIASRGDLNRKPRDASQVGNLDPWNRMGCSEVVCHVMSLELYEKTE 
GGLAGGYSIENHKVEITSRGDLNKELKDASGVDDLYAWGLMGCSEVTCHVMSLELYEKTE 
GGLKGGYGSENHKVEITSRGDLNREPRDASSVDELYLWGTMGCSEVSCHVMSLEFYEKTE 
GGLEGGYSMENHKFEITSRSDLNREPRDASAVDDLHLWGQMGCSEVSCHVMSLEPYEKTE 
GGLEGGYSMENHKFEITSRSDLNREPRDASAVDDLHLWGQMGCSEVACHVMSLELYEKTE 
GGLKGGYSTENHKFEITSRSDLNREPRDASAVDDLHLWGQMGCSEVACHVMSLELYEKTE 
GGPEGGYHQENHKVKIASYADLNRAPKDPRPVASLALWGAMTCSEVGGHVMSKELYPKTE 
GGPEGGYYQENHKVKIASYIDLNRAPRDPRPVANLSLWGQMTCSEVEGHVMSKELYSKTE 
GGPEGGYYQENHKVKIASYADLNRAPRDPRPVVALSLWGQMTCSEVEGHVMSKELYSKTE 
GGPGGGYYQENHKVKIASYADLNRAPRDPRPVANLSLWGEMTCSEVEGHVMSKEIYSKTE 
GGPGGGYYNENHKVKIASYADLNRRPRDSRPVANLSLWGQMTCSEVDGHVMSKEIYSKTE 
GGVKGGYCKENHQQIIMSYSDLNRDPQDPSNVERLCFWGLMACSDVPGHVMSLELYGKYE 
GGYNGGYCAENHKQTINSYGDLNREPREPSCVEILFKWGVMSTSEVKGHVLSLELYGKTE 
GGYNGGYCAENHKQTINSYGDLNREPREPSCVEVLFQWGAMSSSEVKGHVLSLELYGKTE 
GGYEGGYCAENHKQTINSYGDLNREPKEPSCVEVLFQWGVMSSSEVKGHVLSLELYGKTE 
GGYSGGYCHENHKQKINSYGDLNRDPREPSCVEFLFFWGVMSPSEVKGHVLSLEEYGKTE 
GGYQGGYTQENHKQKINSYGDLNRDPREPSCVELLYFWGVMSPSEVKGHVLSLELYGKTE 
GGLDGGYCQENHKQKITSYGDLNRQPREPSIVEILFLRGVMNSSEVRGHVLSLELYGKKE 
GGLNGGYCQENHKQKITSYGDLNRQPREPSSVEMLCLRGVMNSSEVAGNVLSLELYGKTE 
GGLTGGYCMENHKQKIPSYGDLNRQPREPSSVEVLCLRGTMNSSEVKGNVLSLELYGKTE 
GGLSGGYNFENHKQKITSYPDLNRKPREPSSVEELFLWGVMSVSEVKGHVLALESYGKAE 
GGLSGGYNFENHKQKITSYPDLNRKPREPSSVEELFLWGVMSVSEVKGHVLALESYGKAE 

KVFYYGNYNSLSVVGRGYSGDLNSPFVNKGDSAEWQVLNDTRDLGLESKPDTYPIPPERV 
KMFYRGIYISLSVVGKGYKRDVRSPFVAKGRSAERDVLNETRELGQEPKPDTYPIYPERV 
GVFYSGKYQSFSVEGQGYSKDLKSMFVAKGDSAEWFIDNGAQSLGPETKPDTYPINPERV 
GVFYAGMYRSLSVEGDGYEGDLKSLFVSKGDSAEWSLDNFTAKLGPEAKPDTYPIHPERV 
SVFYVGMYKSLSVEGDGFEGDLKSSFVAKGDSGEWRLENQTPCLGGEAKPDTYPIVPERV 
GVFYSGTYRSASLEGNGYQGDLQSLFVAKGSSPEWALENQTPMLGSEAKPDTYPITPERM 
GVFYSGMYRSLSVEGSGYRGDLRSLFMAKGDSAEWYLDNQSPSLSPEAKPDTYPIQPERV 
GVFYVGMYKSLSVEGNGLQRDLKSGFVAKGDSAEWGLANQTPLLGPEAKPDTYPIEPERV 
GVFYIGMYASLSVEGNGAQPDLRNVFVAKGSSAEWALSNQTPELGPEAKPDTYPIEPERV 
GVFYIGTYKSLSLEGKGAEPDLRNVFVAKGNSAEWALTNQKPTLGPEAKPDTYPISPERI 
GVFYLGMYQSLSKEGNGAERDLCNFFVAKGDSDEWALSNLDPTLGPEGKPDTYPINSERV 
GVFYIGMYKSLSVEGNGAEKDIRNVFVAKGDSTEWPLSNQNPSLGPEGKPDTYPINSERV 
GVFYVGMYLSLSVEGNGAERDLRNVFVAKGDSAEWSLSNVTPVLGPEGKPDTYPINGERV 
GVFHVGMYQSLSVEGTGAKRDLGNVFVTKGDSAEWTLNNKTPALGPERKPDTYPIEPERV 
GVFHMGMYQSLSVEGTGAKRDLANVFVTKGDSAEWTLSNNTPALGPEGKPDTYPIVPERV 
GVFFDGMYWSISVEGNGARGDLHPIFVAKGDSKEWTVLNQTPALGPEFKPDTYPIQPERV 
GVFFIGMYRSLSVEGNGAPRDLHPIFVAKGDSKEWTVINQTPGLGPEIKPDTYPIQPERV 
GVFFVGIYRSLSVEGDGAARELHSIFVAKGDSKEWTVLNQTPALGPEIKPDTYPISPERV 
GVFFVGIYRSLSVEGDGAARELHPIFVAKGDSKEWTVLNQTPALGPEIKPDTYPIPPERV 
GVFFVGMYGSLSIEGGGASRDLKSIFVARGGSKDWALANPTSVLGPEIKPDTYPINPERV 
GVFFLGTYRSLSVEGNGASRDLRSIFVAKGDSKEWHLLNPTPVLGPEIKPDTYPINPERV 
GVFFVGMYRSLSVEGNGAFSDLRSIFVAKGDSKEWILLNQNPELGPEIKPDTYPIQPERV 
GVFFVGMYRSLSVEGNGAFSDLRSIFVAKGDSKEWVLLNQNPELGPEIKPDTYPIQPERV 
GVFFVGMYRSLSVEGNGAFSDLRSIFVAKGDSKEWVLLNQNPELGPETKPDTYPIQPERV 
EVFYIGMYKSLSVEGNGYPKDLRSLFVVKGDSFEWKLYNKAPDLGPESKPDTYPISSERA 
DVFYIGMYKSLSIEGNGYPKDLRSLFVVKGDSGEWKLYNKAPELGSETKPDTYPILSERA 
DVFYVGMYKSLSIEGNGYPKDLRSLFVVKGDSGEWKLYNKAPELGSETKPDTYPILSERA 
EVFYTGMYKSLSVEGNGYPKDLRSLFVVKGDSGEWKLYNKAPELGSETKPDTYPISSERA 
DVFYIGMYRSLSVEGNGYPKDLRSLFVVKGDSGEWKLYNKAPKLGSETKPDTYPISSERA 
GVFYSGMYGSLSVEGGGYEKDIPSCFVNKGDSAEWQLQNQIIQLGPDIKPDTYPIKIERV 
GVFYRGIHKSSSVEGNGYERDLKSLFVQKGNSIIWILNNPVFNLGPESKPDTYPIPPERV 
GVFYRGIHRSSSVEGNGYERDLKSLFVQKGNSIIWVLKNPTFNLGPESKPDTYPIPPERV 
GVFYRGIHRSSSVEGNGYERDLKSLFVQKGNSIIWVLHNPTFDLGPESKPDTYPIPPERV 
SVFYKGIHKSLSVEGTGYERDLKNLFVKKGNSLKWTLDKSAFDLGPEGKPDTYPIPPERV 
SVFYRGIHKSLSVEGTGYERDLKNLFVKKGNSLKWLLDKNAFDLGSEGKPDTYPIPPERV 
DVFYLGTHTSLSVEGKGYKRNLKAVFVRKGNSVKWILDNSGFELGPESKPDTYPITPERI 
DVFYLGTHKSLSVEGNGYKRNLKALFVSKGNSVKWALNNPGFDLGPESKPDTYPIIPDRI 
DVFYFGTHKSLSVEGAGYKRNLKALFVSKGNSVKENLNNPGFDLGRESKPDTYPIIPDRN 
KVFYLGIHRSHSVEGNGDDRDLDSLFVGKGSSRAWMLNNPTFDIGPEGDPDTYPITLERV 
KVFYLGIHRSHSVEGNGDDRDLDSLFVGKGSSRAWMLNNPTFDIGPEGDPDTYPITLERV 

VTWKLQCLRPASLAIQCPASADTNNEIGTDYQRPDPSTAPVSDVIKTEALGELPEGPIQG 
VLWHLQCLRPVALAVECPAPADTNHAGTGDYEEPDPTTAPASDITEEEALGELPEGPIQG 
VVWHLGCNKPHDLALHCHATAQTNLEMIGDYLFPDPTTAPMSQIPEDEALPEFPEGPIQG 
VSRQLACCAPETLAINCPASAASLSETFGEYQEPDPTTAPVSSSDEEEALPEYPESPIQG 
VSRTLQSCQPYGLAIGCSASASTPTEGRGDYTQPDPTTAPVLLSDDEEALTEYPEGPIQG 
VARHLQCSRPYSLALDCTASAATKCEVADDFPHPDPTTAPVSCANDEEALTEYPEGPIQG 
VQRHLNCCRPRSLAIDCPASAATKSESFGDYDWPDPTTAPVSRVEEEEALATYPEGPIQG 
VAGRLQCLRPDSLAVDCPAPANTKNADFADYSSPDPTTAPVSNVEEEEALTEFPEGPIQG 
VQWRLECLRPGSLASDCLAPAATKNAGDADYHRPDPTTAPVSNIQDEEALTRFPEGPIQG 
VRWRLECLRPGPLALDNPAPAATKNAGLAEYHRPDPTTAPVSSIEDEEALTGFPEGPIQG 
VPWRQESLRPDSLAVDCPAPATTKTAGFADYYAPDPTTAPVSNVQEEEALTEFPEGPIQG 
VPWRLQCLQPDSLAVDCPAPAATKNAGFADYHRPDPTTAPVSNVEEEEALTEFPEGPIQG 
VPWRLQCLRPDGLAIDCPAPAATRTAGFADYHRPDPTIAPVSNVDEEGALTEFPEGSIQG 
VSWRLKCLRPTSLAVDCPAPAATQNARFADYRGPDPTTAPVSKVDVEEALTEFPEGPIQG 
VSWRLNCLRPTSLAVDCPAPAATENAMFADYRKPDPTTAPVNKVDLEEALTEFPEGPIQG 
VRWHLHPLRPMTLAIDCPAAAETVSEGQGDYSKPDRTTAPVSIIEKGEALTEFPEGLIQG 
VSWHLHPLRPTTLAIDCLAAAETVNEEQGGYSKPDRTTAPVSILEKGEALTEFPEGLIQG 
VSWHLQPLRPNALAVDCPAAAETVNETQGPYSIPDRTTAMVSILEKGEALTEFPEGLIQG 
VSWHLHPLRPSALAIDCPAAAETVNETQGPYSIPDRTTAPVSILEKGEALTEFPEGLIQG 
VLLNLHPLRPNTLAIECPAAAETINEGQGDYARIDPTTAPVITVDKGEALTEFPEGPIQG 
VSLHMHPLRPNTLALVCPAGAETINEAQGDYTRPDPTTAPVYTVDKGEALTEFPEGPIQG 
VVLHLAPLRPNTLAIDCPAAAETINEGQGDYPRPDPTTAPVSTVEEGEALTEFPEGPIQG 
VVLHLAPLRPNTLATDCPAAAETINEEQGDYPRPDPTIAPVSTVEKGEALTEFPEGPIQG 
VVLHLAPLRPNTLATDCPAAAETINVEQGDYPRPDPTIAPVSTVEKGEALTEFPEGPIQG 
VLWKLLALTPSSLANDCPAAAATGDESGGEYYMPDATAAPVSKVSEEAALIEYPEVPIQG 
VLWKLCALTPGSLATDCPAAAAIGDESGGEYYMPDATTAPVSKLSEEAALIQYPEAPIQG 
VLWKLCALTPGSLATDCPAAAAIGSESGGEYYMPDATTAPVSKLSEEAALIQYPEAPIQG 
VPWKLYALTPGSLATDCPASAAIGDETGGEYYMSDATTAPVSKVSEEAALIQYPEAPIQG 
VLWKLFALTPGSLATDCPAAAAITDETGGEYYMSDATTAPVSNVSEEAALIQYPEAPIQG 
VLWILECLRPSTLAVDCKATAQADHEDTVDYTRPDPTTAPVSGVEESEVLNEYPEGPIQA 
VLWHLDCLRPGILAIDWPAQAQTQQEQSSDYGRPDTTPAPVSKVAEKEVLTEYPEGPIQG 
VMWHLDCLRPSILAIDWPAQAQTQQEESSDYNKPDTTAAPVSKVPEKEVLTEYPEGPIQG 
VRWHLNCLRPGILAIDWPAQAQTQQEESSDYNKPDTTAAPVSKVPEKEVLTEYPEGPIQG 
VLVYLVCFRPVVLAVDCPAAAQTDQEKTSDYSKADTTAAPVSKVDEKEVLTEYPEGSIQG 
VQVYLVCFRPIVLAVDCPAAAQTDQEETSDYRKSDTTAAPESRVEEKEVLTEYPEGSIQG 
VIWQLRCLAPNTLAIDCPAPANTDAENGSEYKKPDQTAAPVAKIKEKEVLEEYPEGAIQG 
VIWQLEVLAPCVLAVDCPAAANTDQEEGSEYEAPDTTAAPVSKIDEKEVLKEYPEGPIQG 
VVWQLECLAPMVLAVDCPATANTDQEEGSEYEKPDTTAAPVSEIDEKEVLKEYPEGLIQG 
VVWYLECLRPGVLAMDCSAAASTEQEEARDYQKPDTTTAPVSKVQEKEVLTEYAESPIQG 
VVWYLECLRPGVLAMDCSAAASTEQEEARDYQKPDTTTAPVSKVQEKEVLTEYAESPIQG 

TFTVAANQPLLERLVQKLVKAKLAARVMPRYATTKASKQVADHRIRVDGFELIELKKTMP 
TFTVAAGQSLLPRLVAKLVKGKLAAQVMLRGATTHACKQVCDHRIRVDAFQLIELKKRMP 
TLTVAAKQSLFPRVVLVLVTQTLDLKSMPRIATTQASKQIGDHRIRVAEFNLVELKGRMP 
TFTVAACQSLIGRLVQNLVKIIIVVGVMPRFATTIACKQIFDHRVRIDHFKLAELKSQMA 
TFTVAACQSLLPRLVQILVKKALVIGVMPRFATTKACKQVCDHRVRVVGFELVELKGQMP 
TYTVAACQSLLPRLVQVLVKKTLLVGVMPRFATTMACKQIYDHRPRVDKFDLVELKGQMP 
TFTVAAWQSLVERLVQDLVKKILVVGVMPRYATTKACKQVCDHRVRVDSFELVELKRQMP 
TFTVAASQSLLGRQVQKLIKDNLVLGAMPRFATTIACKSVCDHEVRVDQFDLVELKQRMP 
SFTVAASQSLLPRQVETLVKDNSVLGVIPRFATTVACKQICDHRVRVDQFKLVELKDRMP 
ALTVAARQSVLPRQVQSLVKENLVLGVIPRFATTVACKQICDYRVRVDQFELVELKDKMP 
TFTVAASQSLLPRHVQKLVKENLVLSVMPRYATTIACKQICDHRVRVDSFELVELKSRMP 
TFTVAAEQSLLPRQVQNLVKDNLVLGVMPRYATTIACKQICDHKVRVDSFQLVELKCRMP 
TFTVAARQSLLPRQVASLVKDNLVLGVMPRHATTIACKQICDHRVRVDRFDLVELKYRMP 
ILTVAACQSLVNRQVQTLVKNSLVLGAMPRYATTKASKQICDHRVRVEGFELVELKNRMP 
TLTVAACQSLLSRQVQTLVKDAIVLGAMPRYATTNASKQICDHRVRVEGFELVKLKNRMP 
TFTVAACQSLLARLVQDLVKQVLVLAVMPRIATTQACKQICDHKVKVESFQLVELKQRMP 
SFTVAACQSLLARMVQGLVKQVLVLVVIPRIATTKACKQICDHKVRVDNFQLVELKGRMP 
TFTVLACQSLLARMVEALVKQVLILVVMPRIATTKACKQICDHKVRVDNFQLVELKTRMP 
TFTVAACQSLLARMVEALVKQVLILVVMPRTATTKACKQICDHKVRVDNFQLVELKTRMP 
TFTVAAPQSLLPRIVQGLVKQVLVLGDMPRYATTKACKQVCDHKVRVETFDLVELKTRMP 
TTTVAACQSFLPRLVQNLVKRMLVLIVMPRYATTKACKQVCDHKVRVDFFDLVELKNRMP 
TFTVAACQSLLLRLVQHLVKQILVLCVLPRYATTKACKQIRDHKVRVDQFDLVELKLRMP 
TFTVAACQSLLPRLVQHLVKQILVLCVLPRYATTKACKQIRDHKVRVDHFDLVELKLRMP 
TFTVAACQSLLPRLVQHLVKQILVLCVLPRYATTKACKQIRDHKVRVDHFDLVELKLRMP 
DFTVAARQSLMPRLVEQLANQILSVSGMPRFATIKATKQMCDHRIRVECFRLVELKVRVP 
DFTVAAHQSLMPRLVERLAKQILSASGMLRFATIKACKQMCDHRIRVKYFDLIELKLRMP 
DFTVAAHQSLMPRLVERLAKQILSASGMPRFATIKACKQMCDHRIRVKYFDLIELKMRMP 
DFTVAAHQSLMPRLVERLAKQILSASGVPRFATIKACKQMCDHRIRVKCFDLIELKVRMP 
DFTVAAHQSLMPRLVERLAKQLLSASDMPRFATIKACKQMCDHRIRVKCFDLIELKLRMP 
TITVAASQDAHPRLVDKLTKHVLVNGVMARFATTQACKQTCDHRVRVEKFDLVEFKQRMP 
TFTVAARQALLPRLLHNLAKQVLMLPVMPRPATTQACKQVCDHRIRVDTFDLVELKPRMP 
TFTVAALQALLPRLLHELAKQVLMLTVMPRLRTTQACKQACDHRIRADTFDLVELKPRMP 
TFTVAALQALLPRLLHGLAKQVLMLTVMPRLRTTQACKQACDHRIRVDTFDLVELKPRMP 
TFTVAAKQPLMPRLLQDLAKQVLGLSVMPRFATTQACKQIFDHRIRVDAFELVELKDRMP 
TFTVAARQPLMPRLLRDLAKQVLTLSVMPRFATTQACKQIFDHRIRVDAFELVELKDRMP 
IFTVAAYQGLLPRFLQNLAKQLLILAVMPRYATTLACKQVCDHRVRVDSFNLVELKPRMP 
TFTVAAHQGLLSRLLQSLAKQFLIFVVMPRYATTSACKQVCDNRVRVDTFQLVELKPRMP 
TFTVAATQGLLPRLLQSLAKQFLTFAVMPRYATTIACKQVCDHRVRVDTFNLVELKPRMP 
TFTVAARQPLLPRLLQDLAKQILMLAVLPRFATTHACKQICDHRIRVDKFDLVELKPRMP 
TFTVAARQPLLPRLLQDLAKQILMLAVLPRFATTHACKQIGDHRIRVDKFDLVELKPRMP 

AISPEPESAEERAPIPEQQQQQTCDAAWDGMCTLRRLGARVDRYAQDFNPMLDDLRSLTT 
EPSADPENAEQGALIPVRQQQQTCDTRWDGMCTLQRITARCDYYSRDFNPMLDDLRELTT 
DMSAEPANAEEKPNIPERLQQQADDADNDGMCALESPNDRCDYFVSDFGPMFDDLRLNTM 
DISDQPENAEEHPAIPFRQQQQSMDIVWDGMTIIEELKGHCDYYPQDFNPMLDDLRGNTT 
GVSAPPENAEDRPGIPLYRQQQSCDPIWDGMTALEELETRCDYYAQDFNPMLDDIRGETS 
GVSTPPENAEARPQIPIRRQQQSSDPPWDSMAALEDPLARFEYYLYDFNPMLDDLRAATS 
KCSAPPENAEERPGIPLHLQQQSVDSLWDGMTALNERKVRCDYYQQDFNPMLDDLRGSTT 
GLSAQPENAEERPDIPMGQQQGTSDIPWDGMSAKEDLKARCDYYAQDFAPMLDDLRKSTT 
GLSLKPDNAEERPNIPMYQQQGTFDILWDGMSAKEEIKYRCDYYPQDFNPMLDDLRESTT 
GLSAQPENAEERPKIPMYQQQTTLDVLWDGMSAKQKPKYRCDYYPQDFNPMLDDLRDSTT 
GLSSEPENAEESPDIPMHQQQGTSDIVWDGMSAKEELKARCDYYPQDFNPMLDDSRQITT 
GLSAQPENAEERPDIPMYQQQGTSDIIWDGMTAKEELKARCDYYPQDFNPMLDDLRDSTT 
GLSAQPESAEERPQIPMHQQQGTSDILWDGMSANDELKARCDYYPDDFNPMLDDLRESTT 
ILSAQPEDAEEKPEIPMQQQQQTSDILWDGMSYKDELRARCDYYPQDFNPMLDDLRLNTT 
VLSAQPEDAEERPEIPMRQQQQTVDVLWDGMSNKDELRARCDYYPQDFNPMLDDLRLSTT 
PLSAQPESAEKRPSIPMQQQQQTQDIHKDGMTALEQLKARCDYYPQDFTPMLDDLRGVTT 
PLSAQPKSAEERPGIPMQQQQQTQDILKDGMTALEELKARCDYYPQDFNPMLDDLRGVTT 
SFSAQPESAEERPGIPMQQQQQTQDIFKDGMTALEDLRARCDYYPQDFNPMLDDLRGVTT 
PFSAQPESAEERPGIPMQQQQQTQDIFKDGMTALEELRARCDYYPQDFNPMLDDLRGVTT 
PLSAQPENAEGRPNIPMQQQQQTPDILRDGMTALEELRARCDYYPQDFNPMLDDIRDSTI 
PFSARPEIAEERPAIPMQQQQQTADIMKDGMTALEELKARCDYYPQDFNPMLDDLRGATT 
PLSAQPENAEKRPAIPMQQQQQTVDIVREGMTALEELKARCDYYAQDFNPMLDDLRGATT 
PLSAQPENAEKRPAIPMQQQQQTVDIVREGMTALEELKARCDYYPQDFNPMLDDLRRATT 
PLSAQPENAEKRPAIPMQQQQQTVDIVREGMTALEELKARCDYYPQDFNPMLDDLRGGTT 
AISAEPETAELKPKIPLHQQQQSFDVIWDGSTAAERLVHHCDYYPQDFNPMLDDLRTNST 
AISAEPESAEVKPKIPMHQQQQSFDVTWEGMTAAERLVNHCDYYPKDFNPMLDDLRNNTP 
AISAEPESAEVKPKIPMHQQQQSFDVTWEGMTAAERLVNHCDYYPKDFNPMLDDLRLNTP 
TISAEPETAEVKPKIPMHQQQQSFDVAWEGMTAAERIVNHCDYYPQDFNPMLDDLRLNTP 
TISAEPETAEVEPKIPMHQQQQSFDVSWEGMTAAERIVNHCDYYPQDFNPMLDDLRLNTP 
GMSVEPENAEGWPIVPMKPQQQKLDSKQDGMTGLQQIQMRTDFYMQDFNPMLDDLRSSTT 
PLSADPEDAEDRPPIPLAQQQQSHDAGWDGMTACKHIGDGCDFYLQDFNPMLDDFRVSTT 
PLSADPEDAEDRPPIPLAQQQQSHDATYDGMTACKHIADGCDYYPQDFNPMLDDFRISTT 
PLSAGPEDAEDRPPIPLAQQQQSNDATYDGMTACKHIAAGCDYYPQDFNPMLDDFRVSTT 
PISAEPEDAEEKPWIPLAQQQQPCDEDWDGMTACHHLADGCEYYPQDFNPMLDDFRWSTT 
PISAEPEDAEAKPSIPLAQQQQTCDEDWDGMTACHHLSDGCEYYPQDFNPMLDDFRWSTA 
ILSAEPEHAEDRPKIPLVQQQQSCDAVWDSMTARKHIEDGCDYYHQDFNPMLDAFRLTTK 
MISVDPEHAEQRPEIPLVQQQQSCDAVWDGMTARKHLEDGCEYYHQDFNPMLDAFRQTTK 
MISADPEHAEDMPEIPLVQQQQSCDAVWDGMTAMKHLEDGCDYYHQDFNPMLDAFRLTTK 
LISADPDDAEVRPWLPLAQQQQSCDANWDGITSAKHLSEGCEYYSQDFTPMLDDFRRSTP 
LISADPDDAEVRPWLPLAQQQQSCDANWDGITSAKHLSEGCEYYSQDFTPMLDDFRRSTP 

MKISGSVNILGLAYMHVEI 
MRTSDSATILGLAIMHVEI 
MATSECRSALGLAVMHVEI 
MGHSSQVSTLGLPMMQVQI 
MHSSAHQSVLGLFLMTVEI 
MGASGHASILGLSMMQVEI 
MCASGHVSQLGLSMMQVEI 
MVLSGHASILGLPLMHVEI 
MGMSGLDSVLGLPIMHVEI 
MGMSELDSILGLPIMHVEI 
MGISGHSSTLGLPIMHVEI 
MGMSGHSAILGLEIMHVEI 
MAMSGHAAVLGLPIMHVEI 
MSISGHVSILGLPMMHVEI 
MSISGHVSILGLPMMHVEI 
MGLSGHTSMLGLPMMHVEI 
MGMSGYSRMLGLSLMHVEI 
MGMSGYSRMLGLPMMHVEI 
MGMSGYTRMLGLPMMHVEI 
MGRSGQPSMLGLIVMHVEI 
MGRSGQPSMLGLPIMHVEI 
MGSSGHPSMLGLPMMYVKI 
MRSSGHPSILGLPIMYVKI 
MGSSGHPSILGLPIMYVKI 
MEVSDHGTTLGLSQMDVEI 
MAVSDHGTTLGLSMMDVEI 
MAVSDHGTTLGLSMMDVEI 
MAVSDHGTTLGLSMMDVEI 
MAVSDHGTTLGLSMMDVEI 
MGMSDHKAMLGLSQMHVEI 
MGVTNHPSLLGLPMMHVEI 
MGITDHPSCLGLPMMHVEI 
MGITDHPSLLGLPMMHVEI 
MGVMDHPNMLGLPMMHVEI 
MGITDHPNLLGLPMMHVEI 
MGATDHYRVLGLPVMHVEI 
MGVTDHYRVLGLPMMHVEI 
MNITDHYRALGLPMMHVEI 
MVVTDHPSILGLPMMHVEI 
MVVTDHPSILGLPMMHVEI 
