# Supplementary material for: Detecting lateral gene transfers by statistical reconciliation of phylogenetic forests
Source: BMC Bioinformatics. 2010 Jun 15;11:324. doi: 10.1186/1471-2105-11-324 (PMC2905365; doi:10.1186/1471-2105-11-324)
Supplement: Additional file 1 — The 330 simulated alignments and corresponding gene trees (true and ML) along with the 40-taxa reference species tree. [file 1471-2105-11-324-S1.ZIP › simulated_dataset_prunier/seqdata145.fas.phy_tf.tree]

(((((((AGTUM1:0.0680474,(RHETL1:0.032779298,RHLEG1:0.012457142)100:0.10066736)92.712694:0.04039673,SIMEL1:0.1149891)100:0.14492999,((BABAC1:0.015707394,(BAHEN1:0.0058226431,BAQUI1:0.017866132)97.074753:0.023408111)100:0.099250973,(MELOT1:0.18052761,MESOR1:0.1309013)89.068151:0.042201333)61.461186:0.0096250543)100:0.16160431,(((JANNA1:0.17964094,(SILIC1:0.14223003,SIPOM1:0.090136032)100:0.10321531)33.428824:2.9033799e-05,(MAMAG1:0.1419093,(PADEN1:0.14842555,RHSPH1:0.0802665)44.282064:0.01123583)78.678226:0.026563819)88.026643:0.042638907,(WOEND1:0.066624626,WOLBA1:0.065789802)100:0.18994202)99.686962:0.094660774)80.981946:0.034893446,(CACRE1:0.3949286,((HYNEP1:0.32510971,MAMAR1:0.33754638)75.894362:0.068801123,RHRUB1:0.24453188)68.356478:0.032300754)99.978149:0.12895535)97.568285:0.11266043,(RIBEL1:0.097097364,((RICON1:0.032858414,RIFEL1:0.053557233)92.422378:0.019823828,(RIPRO1:0.010124496,RITYP1:0.020288152)98.032206:0.02510681)95.68249:0.068525136)100:0.49312151)53.065717:0.032941318,(((((ANMAR1:0.043937852,ANPHA1:0.079596958)100:0.19649497,((EHCAN1:0.028232779,EHCHA1:0.039344735)92.317516:0.029413372,EHRUM1:0.08308285)100:0.10766729)80.551392:0.029238753,(BRJAP1:0.17514335,(NIHAM1:0.084653061,RHPAL1:0.053553524)90.946656:0.040545284)100:0.28357859)35.492301:0.0035385229,(BRABO1:0.0029347424,BRSUI1:0)100:0.28580166)100:0.29281313,CAPEL1:0.67761634)65.155751:0.053109916,((GLOXY1:0.31673892,GRBET1:0.27540352)100:0.27329349,RODEN1:0.74932713)60.592639:0.05341022);
