# Supplementary material for: Detecting lateral gene transfers by statistical reconciliation of phylogenetic forests
Source: BMC Bioinformatics. 2010 Jun 15;11:324. doi: 10.1186/1471-2105-11-324 (PMC2905365; doi:10.1186/1471-2105-11-324)
Supplement: Additional file 1 — The 330 simulated alignments and corresponding gene trees (true and ML) along with the 40-taxa reference species tree. [file 1471-2105-11-324-S1.ZIP › simulated_dataset_prunier/seqdata146.fas.phy]

40	333
RIBEL1      DQGSDYCRNLADPLFLFGLLYGPIICIQNHTSAGSSPCWAVDVDRSGMKELNLKMEVGCV 
RIPRO1      DQSTDYCRNLADPLFLFALLYGPIICSQNDTSAGSSPCWYGDVDRSGMKELNLKMEVGCV 
RITYP1      DQSTDYCRNLSDPLFLFALLYGPIICSQNDTSAGSSPCWYGDVDRSGMKELSLKMEVGCV 
RICON1      DQSTDYCRNLADPLFLFALLYGPIICSQNHTSAGSSPCWYGDVDRSGMKELNLKMEVGCV 
RIFEL1      DQSTDYCRNLADPLFLFALLYGPIICSQNHTSAGSSPCWYGDVDRSGMKELNLKLEVGCV 
BRJAP1      DQSNDYCRNLADPLFLFGLLMGPIICVQNHTSAGSSPCWYGEVDRSGMKELNLKMEVGCV 
RHPAL1      DQSTDYCRNLADPLFLFGLLNGPIICVHNHTSAGSSPCWYGEVDRSGMKELNIKMEVGCV 
NIHAM1      DQSSDYCRNLADPLFLFGLLNGPIICVQNHTSAGSSPCWYGEVDRSGMKELNIKMEVGCV 
RHRUB1      DQSTNYCRNLADPLFLFGMLNGPIICLDNKRSAGSGPCWYGAVDRSGMKELNLKLEVGCV 
CAPEL1      DQSRDYCRNLTDPLFLFGLLAGPIICNRNHRAATSNPCWYGELDRSGMKELKLRIEVGCV 
RODEN1      DSNRDYCRNLADPLFLFGLLTGPIICRRNHRSAGSIPCWYGELDRSGMKQLKLKIEVGCV 
SIPOM1      DSNRDYCRNLADPLFLFGLLGGPIICRKNHRSAGSTPCWYGELDRSGMKQLKLKIDVGCV 
WOLBA1      EQSPDYCRNLTDPFFLFGLLGRPIICEANHRSTQSPPCWHTDTDRSGMKDLNLRVEVGCV 
WOEND1      EQSPDYCRNLTDPFFLFGLLGRPIICEGNHRSTQSPPCWHTDTDRSGMKDLNLRVEVGCV 
GRBET1      DQPTEYCRNLADPLFLFRILGGPIICYRNHKSTKSCPCWYGEIDRSGMGELNLRMEVGCV 
JANNA1      DQPTDYCRNLADPLFLFGVLTAPIICIKNYRSTRSCPCWDGRINQSKMGDLNLRMEVGCV 
EHRUM1      DQPTDYCRNLADPLFLFGTLQGPIICFRNHRSTLSCPCWYGQVDRSGMGELNWRLIVGCV 
EHCAN1      DQPTDYCRNLADPLFLFGTLAGPIICFKNHRSTISCPCWYGAVDESGMGELNWRLIVGCV 
EHCHA1      DQPTDYCRNLADPLFLFGTLAGPIICFKNHRSTLSCPCWYQEADRSGMGELNWKLIVGCV 
ANMAR1      DQPTDYCRNLADPRFLFGILAGPIICFNNHRSTKSCPCWYGQVDRSGMGELNLKMIVGCV 
ANPHA1      DQPTDYCRNLADPRFLFGILSGPIICFSGHRSTRSCPCWDGKIDRSGMGELNLGMIVGCV 
MAMAG1      DQPTDYCRNLADPLFLFGLLAGPIICTTNHRSCKSCPCWYNDIDRSSMGELNLRMEVGCV 
CACRE1      DQPTDYCRNLADPLFLFGLLSGPIICYKNHRSTQSCPCWYGECDRSGMGELNLHMEVGCV 
BRSUI1      DKPTDYCRNLADPLFLFGLLRGPIICNRNSRSAPSSPCWYTEIDRSGMGELNLHMEVGCV 
BRABO1      DKPTDYCRNLADPLFLFGLLRGPIICNRNSRSAPSSPCWYTEIDRSGMGELNLHMEVGCV 
HYNEP1      DQPTDYCRNLADPLFLFGLLGGPIICHRNHRSTPSCPCWYGMVDRSGMGELNLNMEVGCV 
GLOXY1      DQPTDYCRNLADPLFLFGLLGGPIICHRNHRSTHSCPCWYGKVDRMGMGNLNLNMEVGCV 
MAMAR1      DQPTDYCRNLADLLFLFGLLGGPIICHRNHRSSPSCPCWFGEVDRSGMGELNLNMEVGCV 
PADEN1      DQPADYCRNLADPLFLFGLLGKPIICINNAFSAESCPCWYTDSDRSGMGKLNLQMEIGCV 
RHSPH1      DQPADYCRNLSDPLFLFGFLMKPIICLKNARSATSIPCWYSDIDRSEMGKLNLQMDIGCV 
SIMEL1      DQPTDYCRNLADPLFLFGFLGGPIICYRNEGSTLSYPCWYGEIDQSGMGELNLYMEVGCV 
AGTUM1      DQPTDYCRNLADPLFLFGLLGGPIICYRNEGSTLSYPCWYGSIDRSGMGELILYMQVGCV 
RHETL1      DQPTDYCRNLADPLFLFGLLGGPIICDRNEGSTLSYPCWYGSIDRSGMGELNLYMQVGCV 
RHLEG1      DQPTDYCRNLADPLFLFGLLGGPIICDRNEGSTLSYPCWYGSIDRSGMGELNLYMQVGCV 
MELOT1      DQPTDYCRNLADPLFLFGLLSGPIICARNEGSTMSCPCWYGEIDRSGMGELNLYTEVGCV 
MESOR1      DQPTDYCRNLADPLFLFGLLGGPIISYRNEGSTMSCPCWYGEIDRSGMGDLNLYTEVGCV 
BABAC1      DQPTDYCRNLAEPLFLFGLLGGPIICYRNEGSTLSCPCWYGEFDRSGMGELNLYLELGCV 
BAHEN1      DQPTDYCRNLADPLFLFGLLGGPIICYRNEGNTLSCPCWYGEFDRSGMGELNLYLEVGCV 
BAQUI1      DQPTDYCRNLADPLFLFGLLGGPIICYRNEGSTLSCPCWYGEFDRSGMGELNLYLEVGCV 
SILIC1      DAPTDYCRNLADLLFLFGLLNGPTICSRGHRSTDSWPCWHGELDRSGMGELNLRMEVGCV 

LTMPCPKVACGAVVKPGKDNAHAGFLLQVINSKPHLSDRVIVAEKKKSWATSASNDPTET 
LNMPCPKVLCGAVVRPGKDNAHAGFLLRVINSKPHLGDRVIAAEKKKSRLTNASKDPTET 
LTMPCPKVLCGAVVRPGKDNAHAGYLLRVINSKPHLGDRVIAAEKKKSRLTNASKDPTET 
LTMPCPKVNCGAVVKPGKDNAHAGFLLRVINSKPHLGDRVIVAEKKKSRLTHASKDPTET 
LTMPCPKVMCGAVVKPGKDNAHAGFLLRVINSKPHLGDRVIVAEKKKSRLTNASKDPTET 
LTMPCPKVMCGAVVKPGKDNAHAGYLLRVINSKPHLGDRLIVAEKKKSIFTKASKDSTET 
LTMSCPKVMCGAVVQPGKDNAHAGFLLRVINSKPNLGDRLIVAEKKKSLFTKASKDPTET 
LTMSCPKVICGAVVKPGKDNAHAGFLLRVINSKPHLGDRLIVAEKKKSLFTKASKDPTET 
LTMPLPKVLCGGIVKPGKTNAHAAFLLRVINSKPTLGDRLIFAEKKKSLPTKASTDPTER 
LTMPTPKVLSGPVVKPEKYNAHAGLVLSLINSKPHVGKSLIMAEKRKSLVTSASDTPTER 
LTMPYPKVLSGAVVKPGKENAHAGTLLPLINSKPQFGKSLIMAEKRKSMITKASGDPTDR 
LTMPYAKVLSGAVVKSSKDNAHAASLLPLINSKPPFGKSLILAEKQKSMLTCASSDPTER 
LTMPTPKVPCEAVVKPNKDNAHAQYLMHIINSKPAFDAVLILSEKKKSLMVSISGDSTEI 
LTMPTPKVPCEAVVKPNKDNAHAQYLMHVINSKPSYDTVLILSEKKKSLMVSISGDSTEI 
LTMGSPKVLCGSVVKPGKDNAHTGLLLQIINSKDCIGSSLILAEKRKSLLKSATGDSTEK 
VTMPTPKVTCGSVVKPGKDNAHTGLLLLIINSKDLLGSAIIGAEKRKSLFQLKTGDPTDR 
VTMPGPKVQCGSVIKPGEANAHTDTLLRIINSKDCIGCQLISAEKRKSLYLYATGDPTER 
VTMPTPKVQCGSVIKPGEANAHTDLLLRIINSKDSIGCTLIAAEKRKSLYQHATGDPTER 
VTMPTPKVQCGSVIKPGEANAHTDLLLEIINSKDCVGCTLIAAEKRKSLYQHATGDPTER 
LTMPTPKVLCGSVVKNGENNSHNDFLLRIINSKECVAAGLIADEKRKSLVQQTTGDPTEK 
LTMPTPKVICGSVVKNAEDNSHNDFLLKIINSKECVGAGLIEDEKRKSLVQQSTSDPTEK 
LTMPTLKVICGAVVEPKKLNAHLSYLLRIINSKDKKSDCFIFPEKRKSLLQRATGDPTKR 
LTMPTPKVIIGLLVPPGKDNAHTGALLRVTNSKDCSGERIIAAEKRKSLVTMITGDPTER 
LTMPTPKVPCGSLVKPGKENAHTGFLLRVTNSKDCSGDKIIGAEKKKSLFTRATGDPTEN 
LTMPTPKVPCGSLVKPGKENAHTGFLLRVTNSKDCSGDKIIGAEKKKSLFTRATGDPTEN 
LTMPSPKVSCGFLVKPGTVNAHTDFLLRVTNSKDCLGDEIIAAEKRKSLFTKATGDPTER 
LTMPTPKVACGFLVQPGTNNAHTGFLLRVTNSKYYLGDYIIGAETRKSLFTWTTGDPTER 
LTMSRPKVGCGFLVKPGKENTHTGFLLRVTNSKDSTGDSIIVTEKRKSLFTRATGDPTER 
YTMPSPEVTCGMVVKPGKGKAHTWVLLAIINSKDAAAIWVVSGEKRKSLHTCTTGEPTER 
FTMPSPKVICGMVVKPGKGKAHTGLLLAVINSKNMLGIWIVSGEKRKSLFTKTTGDPTER 
LAMPTPKVICLSVVTPGQDNAHTGCLLKYINSKECIDEDIIATEKKKSLFTISTADPTER 
LTMPSPKVVVGAVVTPGKDNAHTPCLLKYINSKECVDQPIISTEKRKSLFTIATTDATER 
LTMPTPKVICGCVVTPGKDNAHTGCLLKYINSKDCIDEGIISTEKRKSLFPIATADPTER 
LTMPTPKVICGCVVTPGKDNAHTGCLLKYINSKDCIDEGIISTEKRKSLFPIATADPTER 
LTMPNPKVICGMVVTPGKDNLHTGSLLQYINSKECWDDSIIPTEKRKSLLTKATGDPTER 
LTMPTPDVICGMVVTPGKDNAHTGSLLRYINSKDCWEQSIIPTEKPKSTFTKYTGDPTER 
LTMPTPKVICGMVVKQGKDNAHTLTLLKYINSKDCFAESIIATEKRKSLFTRTTGDPTER 
LTMPTPGVICGMVVNPGKDNAHTGSLLKYINSKDCLDESIIATEKRKSLFTRTTGDPTER 
LTMPTPKVICGMVVKPGKDNAHTGSLLKYINSKDCLDETIIATEKRKSLFTRTTGDPTER 
LTMPTPKVICGMLVNPGKDNAHIGFLLRVINSKDRLGSGIITTEKSKSLFTRQTGDQTKR 

FLSVLRTICDFRGDNLKLHSLEARGQGRCERQEVGRGNNKRDQAREIFPTMPKFVFPKNL 
FLSVLRTISDFRGENLKLHSVEARGQGRRERQEVERSNNKRDQAQEISPAMQSFVFPKNL 
FLSVLRTISDFRGENLKLHSVEARGQGRRERQEVERSNNKRDQAKEISPAMQSFVFPKNL 
FLSVLRTIGDFRGENLKLHSVEARGQGRRERQIVERGNNKRDQAQEISPAMQRFVFPKNL 
FLSVLRTINDFRGENLKLHSVEARGKGRRERQIVERGNNKRDQAPEISPAMQRFVFPKNL 
FLSVLRTICDFRGTNLKLHGVEARGQGRRERQEVERGSNKRDQAKEIYPAMRNFVFPKNL 
FLSVLRTICDFRGSNLKLHSVEARGQGRRERQEVERGSNKRDQAKEIYPAMQNFVFPKNL 
FLSVLRTICDFRGHNLKLHSVEARGQGRRERQEVERGTNKRDQAKEIYPAMQNFVFPKNL 
FPSVLRTICDFRGGNLKLHSVEARGQGRRLRQEVERGNNKRDQAQEIYPAMQSFVFKKNL 
FLSVLHTIFGYRRKNLKLHSVEARGQGRRFKQEVERGNTKRDQNVEIYPAMRLSVLPKNW 
FLSVIHTIFVFRRHNLKLHSVEARGQGRRFKQEVERGNTKRGQKMEIFPAMQLFILQKNW 
YLSVLHTIFIFRRRNLKLHSVEARGQGRHFKQEVVRGNTKRGQNFQITPAMQRFVLQKNW 
FLSVLHTISEYRGDNLKVHSVEARGQGRSARDEVTRCKNKRGQNGEITPKLVKFSFRDNL 
FLSVLHTISEYRGSNLKVHSVEARGQGRSARDEVQRCKNKRGQNGEITPKLVKFSLQKNL 
FVSVLHTICELTGNNLKLHSVEARGQAKRLKQKVGRGGNKRDQTAEIIPGAKCFVFPKNL 
FLSVLHTICERRGTNLKLNSEEARGQGKCLNNKVGRGGNKRSQIDEIKPAAKVFMFPKNL 
FVSVLHTICTPRGANLKLHLIEARGQGKTLKQKVDRGRNKRGQHEEITPPAHRYIFAKNF 
FVSVLHTICDPRGTNLKLQSIEARGQGKTLKQKVIRGRNKRNQHEEISPAAHRYIFAKNF 
FISVLHTICNPRGSNLKLHSIEARGQGKTLKQKVDRGRNKRDQHEEIAPAAHRYIFAKNF 
FVSVLHTICAPRGANLKPHSIEARGQGKVLEHKVGRGGNKRDQYEEILPAARQFTFPKNL 
FVSVLHTICYPRGVNLKPHSIEARGQGKVLEHKVGRGGNKRDQYVEIAPAASQFTFLKNL 
TLSCLNTICTPYETNLKVHLAEARGQGVRLKYGVARGGNKRDQTGEILPEAKEFIFPKSL 
FLSVLHTICNTTGLNLKIHRPEARGQGRRLKQRVERGQNKRDQTEEIVPAMQKFIFPRNL 
FLSVLHTICMTRGTNLQLHRAEARGQGRRLARRVPRGSNKRIQQDEISPAMEHFVFPRNL 
FLSVLHTICTTRGTNLQLHRAEARGQGRRLARRVPRGSNKRIQQDEISPAMQHFVFPRNL 
FLSVLHTIYKERGFNLKVHKVEARGQGRRLKQAVTRGTNKRAQTEEILSAMHHFVFPRNL 
FLSVLHTIYKERSYNLKVHRVEARGQGRRLKQAVTRGTNKRDQTEEILSDMQEFVFLRNL 
FLSVLHTICNKRGANLQVHRVEARGQGRKLKQRGTRGTNKRDQSEEIISAMAHFVFPRNL 
FLSVLHTICGPRGQNLKLQSVEARGKGRRLNQQVSRGTNKRDQRHDILPAMREFVFIKNL 
FLSVLHTICDPRGTNLKLQSVEARGQGRRLNQQVSRGINKRDQRYDILPSMRDFVFPKNL 
FLSVLHTICGDRGCNLKLHTVEARGQGRRLKQRVIRATNKRDQADDISPAMQDFVFQKNL 
FLSVLHTIAGLRGCNLKLHTVEARGQGRRLKQRVIRATNKRDQADKILPAMQTSVLPKNL 
FLSVLHTIVGMRGCNLKLHTVEARGQGRRLTQRVIRATNKRDQADEILPAMQQFVFPKNL 
FLSVLHTICGMRGCNLKLHTVEARGQGRRLTQRVIRATNKRDQADDILPAMQDFVFPKNL 
FLSVLHTICSPRGKNLKLHDVEARGQGRRLKQRVTRYTNKRDQEEEILPAMQHFVFPKNL 
FLSVLHTICSMRGQNLKLHDVEARGQGRRLKPRVTRYNKKRDQADEIVPAMDHFVFPKNL 
FLSVLHTICSPKGENLLLHSVEARGQGRRLKQRVTRYTNKRDQADEILPAMQHFVFPKNL 
FLSVLHTICSPKGRNLLLHSVEARGQGRRLKQRVTRYTNKRDQADEILPAMQHFVFPKNL 
FLSVLHTICSPKGRNLLLHSVEARGQGRRLKQRVTRYTNKRDQADEILPAMQHFVFPKNL 
LLSVLHTICNVRGFNLELHSVEARGQGRRLKQRVSRGPNKRDQTPEILPAMQGQVFPKNL 

RPSGSISASVAIFSAEARTGPQNGKGSGKLLFYFLFEPNPRKTVSGKKPGMAIAPSKKEK 
RPSGSLAASVAIFSGEARTGPQNGKGSGKPLFYFLFEPNTRKTASGRKPGMAIAPSKKEK 
RPSGSLAASVAIFSGEARTGPQNGKGSGKPLFYFLFEPNTRKTTSGRKPGMAIAPSKKEK 
RPSSSLAAEVAIFSGEARTGPQNGKGYGKPLFYFLFEPNPRKTVSGRKPGMAIAPSKKEK 
RPSSSLAASVAIFSGEARTGPQNGKGSGKPLFYFLFEPNPRKTVSGRKPGMADAPSKKEK 
RPSDSLAAAVAIFSEEARTGPQNDKGSGKPLLYFLFEPNPDKTVSGRKPGMAIAPSKKEK 
RPSGSLAAAVAIFSGEARTGPQNDKGRGKPLLYFLFEPNPSKTVSGRKPGMAIAPSRKEK 
RPSPSLAAAVAIFSGEAHTGPQNDKGSGKPLLYFLFEPNARKTVSGRKPGMAIAPSKKEK 
RPSCSVAAAVAIFSTQAKTGPQNEKGGGEPLFYFLFESNPKKTVSGRKPGMAIAPSDKET 
RPSYSLAAAVAIFSFEAPTGPQNDKGGGKPLFYFIFESNPKKAVSGRKPAMALAPTKKEN 
RPSYSLAATVAIFSAEANTGPQNDKGGGKPLFYFMFEATPKKAVSGRKPVMAMAPQKKES 
RPSSSLSATVAIFSVEAHTGPQNDKGGGKPLFYFMFEATPIKAVSGRKPVMAMAPTKKES 
RPSESLMAHVAIFNIEALTGPQNEKGGGCPLFYFLFELNASKTISGRRPIMAMAPAKKEP 
RPSGSEMAHVAIFNIEALTGPQNEKGGGCPLFYFLFELNTSKTISGRRPIMAMAPAKKEP 
GPSKSLTAPVAIFSGEAYIAPQSENGGGKTLFYFSFEPNPKKTVSGRKPDMAVAPAKKES 
RPSRSLAAPVAIFTEEATVAPQNENGSGKALFYFSFEPNPKKSLSGRKPGMAVAPAKKES 
KPSRSADAAVAIFSQEAGIAPQNENGAGKALFYFLFEMSFMKTVSGRKPQMAVAPAKKET 
KPSRSLDASVAIFSQEAVIAPQNENGSGKALFYFLFEMNYMKTVSGRKPQMAVAPAKKET 
KPSRSLDASVAIFSQEAVIAPQNENGSGKALFYFLFEMNVMKTVSGRKPQMAVAPAKKET 
KPSRSLAAAVAIFIDEAVIAPQNENGSGKALFYFLFEGNPMKTISARKPEMAVAPAKKEA 
KPSRSFAAFVAIFSDEALIAPQNENGSGKALFYFLFEMNPVKTLSGRKPEMAVAPKKKET 
RPSTSLAAVVAIFPEEAYINPQNDNGSGKKLFDFKFEQNPKKTTSGRKPNMAVAPAKKEQ 
TPSGSLAAKVAIFSTEAIIGPQVENGGGKPLFYFLFEPTPEKTVSGKKPEMALAPARKEQ 
RPSISLAAKVAVFSAEASIGPQVENGGGKPLFYFLFEPSPKKTVSGKKPNMAVAPALKEA 
RPSISLAAKVAVFSAEASIGPQVENGGGKPLFYFLFEPSPKKTVSGKKPNMAVAPALKEA 
RPSSSVAAKVAIFSQEAQIGPQVENGAGKPLFYFLFEPNLKKTVSGKKPTMAMAPARKES 
RPSQSIFAKVAIFSQEAQIGPQVDNGGGKPLFYFLFEPSPKKTVSGKKPVMAMAPARKET 
RPSRSVAAKVAIFSTEAKLGPQVEDGAGKPLFYFLFEPNSKKTVSGKKPIMAVAPARKES 
RPSWSNAAIVAIFSLEAEVGPQDENGGGKPLFYFFFEPNVDKTVSGQKPKMAMAPSKTER 
RPSRSEAAIVAIFSHEAEIGPQDGNGGGKPLFYFLFEPNPDKTVSGQKPSMAEAPAKTEQ 
QPSQSWAASVAIFASEASIGPQNENGGGKPLFYFFFEPNPRKTVSGQKPKMAMAPAKKEI 
RPSQSLAASVAIFSPEARIGPQNENGGGKPLFYFTFEPNSTKTVSGQKPKMAMAPAKKEI 
RPSQSLAASVAIFGPEANIGPQNENGGGKPLFYFTFEPNQRKTVSGQKPKMAMAPATKEM 
RPSQSLAASVAIFRPEASIGPQNENGGGKPLFYFTFEPNRRKTVSGQKPKMAMAPAKKEM 
QPSRSLAASVAIFSGEASIGPQNENGGGKPLFYFIFEPNPCKTVSGQKPKMAMAPAKKEA 
QPSRSLAASVAIFPSEASIGPQNENGGGKLLFYFIFEPNPCRTVSGQKPKMAMAPAKKEA 
QPSQSFAPSVAIFSSEASIGPQNENGGGKPLFYFIFEPNLCKTVSGQKPKMAMAPAKKEA 
QPSQSFAASVAIFSNEASIGPQNENGGGKPLFYFIFEPNLCKTVSGQKPNMAMAPAKKEA 
QPSQSFAASVAIFSNEASIGPQNENGGGKPLFYFIFEPNLCKTVSGQKPNMAMAPAKKEA 
RPSKSLSATVAVFSSEAQVGPQNENGTGKPLFYFLFEPNPKKTVSGQKPIMAQAPARKET 

DIKWPIQYYDGKNGKDRYEIGCKAEYGFYSATRIARTGPSPEVHYPTIALLLPGERPPSD 
DIKWPIQFYDRKNGKERYEIGCKAEYGFYSVTRIGRTGPDPEVHSLPMSLLLKGERPPSD 
DIKWPIQFYDRKNGKERYEIGCKAEYGFYSVTRIGRTGPNPEVHSLPMSLLLKGERPPSD 
DIKWPIQFYDRKNGKERYEIGCKAEYGFYSVTRIGRTGPSPEVHYLPIALLLKGERPPSD 
DIKWPIQFYDRKNGKERYEIGCKAEYGFYSVTRIGRTGPSPEVHYLPIALLLKGERPPSD 
DIKWPIQFYDGKNGKSRYELGCKAEYGFYSETRIGRTGPTPEVHYPTIALLLKGERPPSD 
DIKWPIQFYDGKNGKSRYQLDCKAEYGFYSETRIGRTGPSPEVHYPTIALLLRGERPPSD 
DIKWPIQFYDGKNGKCRYELGCKAEYGFYSETRIGRTGPTPEVHYPTIALLLKGDRPPSD 
DMKWPIEFYNGKNTKVRYEQGCKAECGFYSETPIGRTGPDPEVHYNTITLLLKEERPPSD 
EIKWPIQFYNGKNLKIRYHLACKAEFGFYSKTKIDRTGPLPEVHYVTITLLLKDERPPSN 
EIKWAVQFYNGKNGKSRYGLACKAQCGFYSRTPIDRTGPDPEVHFITISLLLKDERPPGN 
EIKWAIQFYNGKNGKFRYELACKAQCGFYSLTPIDRTGPDPEVHYGTLNLLLKEERPPSN 
DIKWPIKFYDGKNGKDKYQLYCKLDCPFYTRTLIDRTGPLPEVHSTADIMLLDERRPPSD 
DIKWPIQFYDGKNGKDKYQLYCKLDCPFYTRTLIDRTGPLPEVHSTADILLLNERRPPSD 
DIKLPIQFYTGKNGKARYTLGCKAQCGFYQITLIDRTGEEPEVHYLAITLLLKEQRPPSD 
DIKFHIRFYNGKNGKDRYTIICKAESGFYSVTNIDRTGPDPEVHYAAVTLLLKGQRPPSD 
DIKLLNQFYNGKNGKERYNLQCKANCGFYSLTLTDRTGPKPEVHFMPASLLLREQRPPSD 
DIKILIQFYAGKNGKDRYSLKCKAHCGFYSITLTDRTGLKPEVHFMTASLLLKEQRPPSD 
DIKILIQFYNGKNGKDRYSLKCKAHCGFYSLTLTDRTGLKPEVHFMTATVLLKEQRPPSD 
DIKIHIQFYNGKNGKERYILRCKANCGFYPLTLTDRTGSEPEVHFLAVNLLLKEQRPPND 
DIKVHIQFYNGKNGKEKYALRCKANCGFYSVTLTDRTGPGPEVHFPAVTLLLKSQRPPSD 
DIKHPITFYNGKNGKDRYKLHCKAKNGFYSDTLIERTGVAPEVHNLAMDPLLRSQRPPSD 
DIKLPIQFYNGKNGKNRYRLACKAPHGFYSITIIDRTGTDPEVHYAAIQLLLKFHRPPAD 
DIKLPIQFYSGKNRKDRYELRCKAKHGFYSMTLIERTGPEPEVRYSAITLLLEERRPPSD 
DIKLPIQFYSGKNRKDRYELRCKAKHGFYSMTLIERTGPEPEVHYSAITLLLKERRPPSD 
DIKLPIQFYNGKNGKNRYDLACKAQYGFYSMTYIDRTGPGPEVHYLAITLLLEEQRPPSD 
DIKLPIQFYNGKNGKNRYDLKCKAQCGFYSMTYIERTGPDPEVHYPAITLLLQEQRPPSD 
DIKLPIQFYNGKNGKNRYGLNCKATCGFYALTLIDRTGPTPEVHYMAITLLLQDQRPPSD 
DPKLPIAFYNGKNGKSRYALRCKAECGFYSITLIARTGPSPEVHYLVITLLLKEQRQPND 
DVKLPIPFYNGKNGKNRYGLTCKAECGFYSVTLIARTGPAPEVHYHVITLLLKEQRPPND 
DVKVTIDYYSGKNGKSRYALKCKAECGFYSLTLIGRTGPNPEVHYLAITLLLKEPRPPSD 
DIKLPIDYYSGKNGKNRYKLKCKTECGFYVTTFIGRTGPNPEVHYLAITLLLKEPRPPSD 
DIKLPIHYYSGKNGKHRYALKCKAECGFYSITLIGRTGPNPEVHYLALTFLLKEPRPPSD 
DIKLPIHYYSGKNGKHRYALKCKAECGFYSITLIGRTGPNPEVHYLAVTFLLKEPRPPSD 
DIKLPIQYYAGKNGKATYELKCKAECGFYSVTLIGRTGPRPEVHYLAITLLLKEQRPPSD 
DIKLPIQYYSGKNGKTRYELKCKAECGFYSLTLIGRTGPSPEVHYQAIALLLKQQRPPSD 
DIKLAIQYYSGKNGKDRYELKGKLECGFYSVTLIGRTGPNPEVHYMAIALLLKEQRPPSD 
DIKLAIQYYSGKNGKNRYELKCKLECGFYSVTLIGRTGPNPEVHYMAIALLLKEQRPPSD 
DIKLAIQYYSGKNGKNRYELKCKLQCGFYSVTLIGRTGPNPEVHYMAIALLLKEQRPPSD 
DLKLPIQFYNGKEGKTRYELKCKAQCGFYSTTLIERTGPNPEVHCLAITLLLRDHQPPSD 

ETQSESILVKRKGFTNFHGKRRVSLSQARKRVI 
ETESESIYVKRKGFTNFHGKRRRSLSQARKRVI 
ETESESIYVKRKGFTNFHGKRRRSLSQARKRVI 
ETESESIYVKRAGFTNFHGKRRRSLSQARKRVI 
ETESESIYVKRKGFTNFHGKRRRSLSQARKRVI 
ETESESISVKRKGFTNFQGKRRMSLSQARKRVI 
ETESESIYVKRKGFTNFHGKKRMSLSQARKRVI 
ETENESIYVKRKGFTNFHGKRRLSLSQARQRVI 
ETDAEGVYAMRKGFTHFHGKKRMSLSQAEKRII 
ETNSESIFVRRKGFASFHGKGRMPLKQAHKQVI 
ETASESVTVQRKGFTVHHGKSRVPLNQAHKQAI 
ETGSESPIVQRKGFTVSHGKVRPPLNQAHKQII 
ETDGESINVRRKGFTKFKGKVCRSLTQSEKRII 
ETDGESIYVRRKGFAKFRGKLCRPLTQSEKRVI 
ETSAESVIVMRRGFTSFNGKARSLLHQVEFRII 
ETYSESFTVFRKGFTSFYGKLAEPLHQVTFRFI 
ETYSESVVVLRKGFTAFYGKPRNPLLQTKFAAI 
ETNNESVVVLRKGFTTFYGKARTPLLQTRFAII 
ETYSESVVVLRKGFTAFYGKARSPLLQTRFAII 
ETYSESVGVLRQGFTVFYGKHREPLLQVRFRII 
ETYSESVGVLRKGFTVFFGKHRNPLLQSRFRII 
ETFSESVIVLRKGFTGIAGKSNYPLNQEELRGI 
ETSAESVFVLREGFNAMHGKIRLPLHQVEKRII 
ETNAESTHVFRKGFTTMHGKVHFPLHQVEKRII 
ETNAESTHVFRKGFTTMHGKVHFPLHQVEKRII 
ETNSESIFVLRKGFTAMHGKVQFPLHQVEKRII 
ETNNESIYVLRKGFTAMEGKIRFALHQVEERII 
ETITESVFVLRKGFTAMHGKVRFPLRQVEKRVI 
ETFSESIYVLRKGFTSFHGKEAPPLRQVDRRKI 
ETFSESVSVLRKGFQSFQGKAATPLHQVERRSI 
ETSSESIFVLRKGFNAFHGKDRSPLHQVESRII 
ETASESIFVLRKGFNPFHGKDRSPLHQVESRII 
ETSSESLYVLRKGFNAFHGKDRSPLHQVEPRII 
ETSSESLYVLRKGFNAFHGKDRFPLHQVEPRII 
ETCSESIFVLRKGFNAFHGKARPPLHQVESRQI 
ETPSESIFVLRKGFNAFHGKARPPLHQVESRVI 
ETNSESIFILRKGFNALHGKERPPLHQVESSII 
ETNSESIFILRKGFNALHGKARPPLHQVESSII 
ETNSESIFILRKGFNALHGKARPPLHQVESSII 
ETASESMLVLRKGFTAFNGKLWSPLQQVEKRVI 
