# Supplementary material for: Detecting lateral gene transfers by statistical reconciliation of phylogenetic forests
Source: BMC Bioinformatics. 2010 Jun 15;11:324. doi: 10.1186/1471-2105-11-324 (PMC2905365; doi:10.1186/1471-2105-11-324)
Supplement: Additional file 1 — The 330 simulated alignments and corresponding gene trees (true and ML) along with the 40-taxa reference species tree. [file 1471-2105-11-324-S1.ZIP › simulated_dataset_prunier/seqdata146.fas.phy_tf.tree]

(((((((AGTUM1:0.10290515,(RHETL1:0.023121243,RHLEG1:0.0093960972)99.680299:0.053509406)84.241617:0.023099925,SIMEL1:0.078054633)99.96438:0.083451447,((BABAC1:0.044901393,(BAHEN1:0.0097295882,BAQUI1:0.0064524365)40.298489:0.0037770706)100:0.062927518,(MELOT1:0.065055118,MESOR1:0.096726284)91.966027:0.028209702)52.068448:0.013055703)100:0.10891466,(PADEN1:0.18558164,RHSPH1:0.10756577)100:0.28234939)33.362937:1.7325946e-05,((((BRABO1:0,BRSUI1:0.012778913)100:0.2092151,CACRE1:0.21442771)68.327487:0.025036586,((GLOXY1:0.12529249,HYNEP1:0.064391007)93.185014:0.035675685,MAMAR1:0.15712342)91.030788:0.039328941)99.348062:0.057500059,SILIC1:0.25597264)74.136144:0.019076706)68.523633:0.022160272,(((((ANMAR1:0.066586778,ANPHA1:0.13173164)99.881583:0.12059225,((EHCAN1:0.054895205,EHCHA1:0.032690012)58.468437:0.0098449707,EHRUM1:0.11993325)100:0.14459434)99.692482:0.11360732,JANNA1:0.31287169)58.677536:0.023334159,MAMAG1:0.49500215)38.53586:0.011156118,GRBET1:0.20365371)99.630958:0.10594593)99.857247:0.16184481,((((BRJAP1:0.047314662,(NIHAM1:0.043676369,RHPAL1:0.036885129)80.973482:0.0073102557)73.735964:0.011295155,(RIBEL1:0.12222501,((RICON1:0.020008777,RIFEL1:0.015343909)76.473457:0.0081883952,(RIPRO1:0.0060340692,RITYP1:0.017009602)99.897361:0.041055966)98.394853:0.041782197)97.528428:0.044228944)99.332011:0.086290346,RHRUB1:0.18883851)96.572065:0.088589673,(CAPEL1:0.15736337,(RODEN1:0.075035627,SIPOM1:0.15672088)99.671698:0.12911322)100:0.18498186)62.859565:0.036169063,(WOEND1:0.023606035,WOLBA1:0.053044994)100:0.61273672);
