# Supplementary material for: Detecting lateral gene transfers by statistical reconciliation of phylogenetic forests
Source: BMC Bioinformatics. 2010 Jun 15;11:324. doi: 10.1186/1471-2105-11-324 (PMC2905365; doi:10.1186/1471-2105-11-324)
Supplement: Additional file 1 — The 330 simulated alignments and corresponding gene trees (true and ML) along with the 40-taxa reference species tree. [file 1471-2105-11-324-S1.ZIP › simulated_dataset_prunier/seqdata147.fas.phy]

40	362
GLOXY1      SNLSSIPVREHPMVELPFADPLALGASPDKLAESPPINEGGFETWLADPDSCFGSHELED 
CAPEL1      QSLSSIPFHKHPMVNLPFTDPLAIGASYDKLAESPPISDGGFKNNLADPEPGFGSQEKED 
SILIC1      ASLSSIPFHKHPMVELPFTDPLAMGASYDKLAESPPISDEGFDPNLADPEPGFGSQEKED 
CACRE1      KSLSSIPLHDHPPVALPFADPLAITASLQKLVEAPPVTEEGFSNMCADPDACFGSQEEMH 
HYNEP1      KMLSSIPFHEHPPVALPFTGPLAVGASQTKLLEAPPIAEGGFDGPAADPDPCWGSQDQVH 
GRBET1      KSLSSSPFHEYPPVALVFAGPLAEGASGTKLLETPLVTEGNFAKTSADPDPCWGSQDEVH 
MAMAG1      KSLSSIPLREHPPVALPFAGPLAVGASHEKLLDSPPITEGGFENTNADPEPRFGSQEDMR 
RIBEL1      NSLSSIPFREHPPVALPFMGPLAIGASEDKLLDTPPIDEVGFDPTNADPEPVLGSQEDTQ 
RIPRO1      TSLSSIPFREHPPVALPFVRPLATGASDDKLLDTPPISEGGFEITNADPEPCLGSQEATH 
RITYP1      TSLSSIPFREHPPVALPFVRPLATGASDDKLLDTPPISEGGFEITNADPEPCLGSQEATH 
RICON1      TSLSSVPFREHPPVALPFLGPLAEGASHDKLLDTPPISENGFDATNADLEPCLGSQEDTH 
RIFEL1      TSLSSVPFREHPPVALPFLGPLAEGASHDKLLDTPPISENGFDIRNADPEPCLGSQEETH 
JANNA1      WSLSAVPLHEHNPVALPYAGPLASGASDEKLLETPPITEGGFVNTTADSDPYFGSQETAH 
RODEN1      WSLSSVPLQEHPPVALPYLGPLAPGASEEKLLETPPIAEGGFENTTADSDPYFGSQEDAH 
PADEN1      WSLSSVPLHEHPPVTLPYAGPLATGASDEKLLETPPITEGGFEETTADSDPYNGSQEDSH 
WOLBA1      WSLSSVPVHEHPPVTLPYAGPLATGASDDKLLETPPIREGGFENTTADSDPYFGSQEDSH 
RHSPH1      WSLSSVPLHEHPPVVLPYTGPLATGASDEKRLETPPIIESGFQGTTADSDPYFGSQEAVH 
BABAC1      CSLSAVPLHDHPPVTLPYAGPLASGASQDKLLENPPISEGGFTSTTADSDPCFGSQEDMH 
BAHEN1      CSLSAVPLHDHPPVTLPYAGPLASGASQDKLLENPPISEGGFTATTADSDPCFGSQEDMH 
BAQUI1      CSLSAVPLHDHPPVTLPYAGPLASGASQDKLLENPPISEGGFTATTADSDPCFGSQEDMH 
BRJAP1      CSLSSIPTQEHTPVSLPFASPLAGAASNDKLLETPPITEGGFEPTLADTDPCFGSQERTT 
RHPAL1      CSLSSIPFQEHAPVSLPFASPLAAGASYDKLLETPPIVEGGFDLTLADTDPCFGSRERIT 
NIHAM1      CSLSSIPFQEHPPVSLPFASPLASGASYDKLLETPPITEGGFEPTLADTDPCFGSQECIT 
SIMEL1      CSLSSIPFHEHPPVALPFAGPLAFGASQQKLLETPPIAEGEFEGEIADSDLCLGSQEGKS 
AGTUM1      CSLSSIPLHEHPPVTLPFAGPLASGASRRKLLETPPITEGGFEIEVADSEPCVGSQEDAS 
RHETL1      CSLSSIPLHEHPPVTLPFAHPLASGASNQKLVETPAITEGGFEAEIADSDSCLGSQEDAS 
RHLEG1      CSLSSIPLHEHPPVTLPFAHPLASGASNQKLVESPPITEGGFESEIADSDSCLGSQEDAS 
MELOT1      CSLSSIPFHEHPPVSLPFAGPLASGASYQKLLETPPITRGGFESETADSDPCLGSQEEMS 
MESOR1      CSLSGIPFHEHPPVALPFAGPLAPGASYQKLLETPPITKGGFESETADSDPNLGSQEAMS 
BRSUI1      CSLSSSPFHEHPPVSLPFAGPLASGASYQKLCETPPITRNGFESEIADSEPCLGSQEEMS 
BRABO1      CSLSSSPFHEHPPVSLPFAGPLASGASYQKLCETPPITRNGFESEIADSEPCLGSQEEMS 
MAMAR1      KALSSIPSRSHPPLLLAFTDPLALGASITKLFETPPIQDGGFEKKMADPDGCFSSQDMVH 
RHRUB1      QSLSSTPFHQHKPVELPFANPPANGASYTKLIENPPIKEGGFEEQPADPDPCLGSLEMLH 
EHRUM1      WSLSCIPNHNHPPVALPFAGPLDAGASEDKLFEGPPILENGFDSQLADPDPCLGSQEKMH 
EHCAN1      WSLSCIPNHNHPPVALPFAGPLDAGASEDKLFESPPILENGFDSQLADPDECLGSQERMH 
EHCHA1      WSLSCIPNHNHPPVALPFAGPLDAGASEDKLFEGPPILENGFDSQLADPDECLGSQEVMH 
SIPOM1      YSLSCIPNHNHPPVALPFAGPLDVGASEDKLFKGPPIQESGFDSQLADPDPCLGSQERMH 
ANMAR1      WSLSCVPGHQHPPVRLPFAGPLDAGASEDKLFELPPILENGFDSQLADPDPCVGSQERMH 
ANPHA1      WSLSCVPDHQHPPVSLPFAGPLDEGASEDKLFEVPPILENGFASQLADPDPCVGSHERMH 
WOEND1      EPLSCVPKHQHAQVALPFAVPLDSGASKEKLFETPPIQESGFIPQIADPRPCLGSQERIH 

DTTWKAAPMLYKIEVLRSHSHVDIPCSVGVFFLLIQRFGVATGERDEEMEASFRAIGYRT 
ETAWKKVSKMLKIEVLRRHAQVAIPCSVGVNFLLILRFGINTGERDEEMQASSRTMQYRP 
DTTWQKVPKVYKIEVLRKHTQVPLPCSVGVYFVLIQRFGTSNGERDEEMYASTRAMGYRS 
DTTWREIPEQMKAEVLRRHSEVAVACSVGVLFLLIRHFGLEMGERDDGMHASFRALGYRG 
DTSWKEVPELAKAEVTRRHAEAAVPSSVGVTFLLIRHFGEETGERDDNMGASYRALGYRD 
DTTWKQSPQLPKAEVLCAHEEAAYPASVGVLFLLIRQFGHKTGERDHGMPASFRSLGYRP 
DTAWKVTPELMKGEVLRHHAEVGLPCSVGALFFLIRNFGFETGERDDPLLASFRALGYRL 
ELAWKTKPELMKPDVSRYHHEVTAEGSVGVLFFLIPNFGLETGKTDAGMQASFRALGYRT 
ETAWKTKPELMKTDVLRYHIEVTTEGSVGVLFFLIPNFGLETGKTDDGMQASFRALGYRA 
ETAWKTKPELMKTDVLRYHIEVTSEGSVGVLFFLIPNFGLETGKTDDGMQASFRALGYRA 
ETAWKTKPECMKTDVLRAHIEVTAEGSVGVLFFLIPNFGLETGKTDDGMQASFRALGYRA 
ETAWKTKPELMKTDVLRFHIEVTTEGSVGVFFFLIPNFGLETGKTDDGMQASFRALGYRA 
DTTWKDGPELSKTEVLTSHERISVPCSVGIFFLLIRRFGDSTGEKEEEMPASFRALGYRR 
DTTWKEEPELSKAEVLTFHDKISDPVSVGVFFLLISRFGESTGEKDEGMPASFRALGYRS 
GTAWKEEPELSKTEVLPSHRRIPIPCSVGVFFLLCRSFGYSSGEKDEDMLASFRALGYRS 
RTAWKDTPVLSKTEVLTSHRMISLPCSVGVFFLLIRRFGHLTGEKDEEMPASFRALGYRP 
GTSWKEEPELSKTEVLTLHGRVGVPCSVGVFFLLIRRFGHVTGEKDEEMLASFRALGYRS 
DTTWKDEPELLKTEVLRYHDRISGPCSVGVFFLLIGRFGRAGGERDEPMVASFRAMGYRN 
DTTWKDEPELLKTEVLRYHDRISGPCSVGVFFLLIGRFGRAGGERDEEMVASFRAMGYRN 
DTTWKDEPELLKTEVLRYHDRISGSCSVGVFFLLIGRFGRAGGERDEEMVASFRAMGYRN 
NTTWKGSPALLKNEVLRRHEEVSSPRSVGVFFLLIRRFGLDTGEQDEEMPASFRALGYRL 
NTTWKGSPALLKNEVLRRHEEVSAPRSVGVFFLLIRRFGMDTGEQDEEMPASFRALGYRL 
NTTWKGSPALLKNEVLRRHEEVSPPRSVGVFFLLIRRFGIDTGEQDEEMPASFRALGYRL 
KTTWKAPPALIKGEVLRIHAEVAEPCSVGVFFVLIRRFACFTGEKDEDMDASFRAMGYRL 
KTTWKAPPALDKSEVLRIHEEVAKPCSVGVFFVLIRRFGCFTGEKDDDMAASVRVLGYRL 
KTTWKAPPALNKSEVLRIHEEVVEPCSVGVFFVLIRKFGCFTGEKDDDMTASFRVLGYRL 
KTTWKSPPALSKSEVLRMHEEVVEPCSVGVFFVLIRRFGCFTGEKDDDMTASFRVLGYRL 
KTTWNAEPSLLKLEVLRIHEEVGEPCSVGVFFLLIRRFGVFIGEKDRDMLASFRAGGYRL 
KTTWNADPSKLKMEVLPEHEEVGGPCSVGVYFLLIRRFGVNIGEHDRDMAASFRASGYRL 
KTTWNTPPSLLKMEVLRIHEEVSFPCSVGVFFLLIRRFGVLIGEKNQEMQASFRASGYRF 
KTTWNTPPSLLKMEVLRIHEEVSFPCSVGVFFLLIRRFGVLIGEKNQEMQASFRASGYRF 
DTAWKDSPELYKGEVLRSHERVTSPYSVGVLFLLIKKFTGAGGERDDSMVASLDASGYRT 
ETTWKKNPDLYKAEVLEIHTRLLGSRSVGVWFLLIKKFESTTGERDEGMSASFRAIGYRK 
ETAWKEVPDLRKTEVLRGHDGVLVPCSVGVFFLLIQKFGETTGEQDEGMLASFRALGYRS 
ETTWKDVPDLRKTEVLRGHDGVMAPCSVGVFFLLIEKFGDTTGEQDEGMLASFRALGYRP 
ETTWKEVPDLRKTEVLRGHDGVVVPCSVGVFFLLIQKFGNTTGEQNEGMLASFRALGYRL 
DTTWKNIPELKKAEVLRGHDGVVIPCSVGVFFLLIQKFGKATGEQDNGMLASFRAFGYRA 
DTTWKDVPELRKPEVLRGHLGVMIPCSVGVIFLLIQKFGETTGEQDEGMIASFRALGYRS 
DTTWKETPELRKPEVLRSHEGVMAPCSVGVIFLLIQKFGDTTGEQDEGMFASFRALGYRP 
DTTWKDVPEKRKAEVLRRHEGVMSPCSVGVYFLLIQKFGDAVGEQDEGMSASYRDLGYRA 

KQVEALKLGHNPTTVNSLFSGQTEDGTTAKLAAKKDLCEQQKEEGYELQTGRGPILFTMG 
KAITALKLGHNPTCVASLYRGQTEDGTTGRLASKNDPCEQKKEEGYDLQTVVGPILFTMG 
KLIDALKLGHQPTEVASLYCGQTEDGTTGELAAKNDPCEQQKEEGYDLQTQVGPILFTMG 
KLVDALKLVHLPTLVQKPYNGQTENAPTGNLAAKNDSCAQHREDSYDLEPSVGPILFTMG 
RDVDALQLGHLPTTVLQPFNGQTEDATTGKLAAKNDSCEQDREDIYELQTGVGPILFTMA 
KRIDTLKVGHLPTGVIQPVNGQTEDAITGALAAKNNSCEQETEDTYELQTGAGPILFTMA 
CYADALKTGHLPTTIKQKYAGQTEDGLTGILAAKDDSCEQEKEDAYLLRTGVGPILFTMG 
KSWAALKLGHLPSVIVHEYAGQTEEGMTGVLAAKNGPCEQENEDSYDLGTGTGPVLFTMG 
KRWAALKLGHLPATIVHEYAGQTEDGMTGVLAAKDDPCEQSKEDAYNLGNTVSPILFTMG 
KRWAALKLGHLPATIVHEYAGQTEDGMTGVLAAKDEPCEQSKEDAYNLGNTVSPILFTMG 
KYWATLKLGHLPATIVHEYAGQTEDGLTGVLAAKDDPCEQQKEDSYDLGNTVSPIVFTMG 
KYWAALKLGHLPATIAHEYSGQTEDGMTGVLAAKDDPCEQNKEDSYDLGNTVSPILFTMG 
SELDALKMGHLPTSVQQFYLGQTEDGATGKLAAMNDPCEQEKEDQYDLQTKVGPILFTIG 
EIVDALKMGHLPTAVMQFYLGQTEEGATGKLAAMNDPCEQEKEDPYDLQTPVGPILFTMG 
SPVDALKLRHLPTTVLGFYLGQTEDGATGKLAAMNDLCEQQSGDGYDLQTRVGPMFFTMG 
SQVDALKLRHLPTTVLEFYLGQTEDGATGQLAQMNGLCEQQTGDGYDLQTEVGPMLFTMG 
SQVDALKLRHLPTTVLEFYLGQTEDGNTGKLAAMQDPCEQQRGDGYDLQTRVGPMVFTMG 
FGVDTSKLGHLPDAVVQLYLGQTEDGTTGKLAAMNGPCEQQLEDNYDLRTTVGPILFTMG 
FGVDTSKLGHLPDAVVQLYLGQTEDGTTGKLAAMNGPCEQQLEDNYDLRTTVGPILFTMG 
FGVDTSKLGHLPDAVVQLYLGQTEDGTTGKLAAMNGQCEQQLEDNYDLRTTVGPILFTMG 
SYIDPLKLTHLPASVVQLYMGQTEEGATGQLATENDPCEQQVEDAYNLQTTVGPILFTMG 
SYVDPLKLTHLPASVVQLYAGQTEEGATGQLATENDPCEQRNEDAYDLQTTVGPILYTMG 
SYVDPLKLAHLPTSVVQAYAGQTEEGATGQLAIENDPCEQQREDAYDLQTKVGPILFTMG 
SKLHPLKLGHLPVAVAQLHTGQTEEGGTGKLANEGDPCEQKIEDLYGLQTSLGPIFFTMG 
SRLCPLKLGHLPVLVAQLHTGQTEEAGTGKLANEGDPCEQQVEDGYDLQTLLGPIFFTMG 
SRLDPLKLGHLPVCVSQLHLGQTEGGGTGELANEGDPCEQQLEDGYGLQTGLGPIFFTMG 
SKLHPLKLGHLPVCVVQLHLGQTEEGGTGELANEGDPCEQQLEDGYGLQTGLGPIFFTMG 
TYIEPLKTGHLPVTVVQLYSGQTEEGGTGKLANENDPCEQKKEDGYDLQTGVGPILFTMG 
SYVNPLKTGHLPVQVVQFYSGQTEEGGTGALAHDNDPCEQKKEDGYDLQTWVGPILFTMG 
SYVEPLKTGHLPLVVVQLYAGQTEEGGTGKLANESDPCEQSQEDHYDLQTGNGPILFTMG 
SYVEPLKTGHLPLVVVQLYAGQTEEGGTGKLANESDPCEQSQEDHYDLQTGNGPILFTMG 
KLMSALHKGHLPNVVSELFLGQTEDTTTGRLAAKDDPCEQVPEDVYDLETGVGPILFTMQ 
RFVDALKEPHLPNFIKQFYVGQTEDGTTGSLATKNDYCEQPTEDSDDLHTPAAPILFTMG 
KFIQALNETHLPELVGCLYVGQTEDSETGNHAAKHDPCEQQNEDQYGLQTCVGPIAFTIS 
KFIQALNETHLPELVACLYIGQTEDGETGNHAAKHDPCEQQNEDQYGLQTCVGPIAFTIS 
KFIQALNETHLPELVACLYIGQTEDGETGNHAAKHDPCEQQNEDPYGLQTCVGPIAFTIS 
KDIQALNETHLPELVAQIYVGQTEDGETGNHAAKHDPCEQDNEDQYGLQTCVAPIAFTIS 
KFIQALNEAHLPELVAQLFVGQTEDGRTGNHGVKHDPNKQECEDAYGLQTCLGPIAFTVS 
KFMQALNETHLPEYVAQLFVGQTEDGRTGNHGEKHTPCEQENEDAYGLQTCVGPITFTIS 
KLIGALNESHLPEFKGCLYVGQTEDGTTGNHAAKNDPCEQHLEDLYELQTSVGPMVFTMS 

AYIKNKITQMCVKCQVMDQQFLNVNYIFPLNAFSGYIGFWGSHDLIVQRSFRPIENVAAN 
AYIKNKITQLCVKEQVMDQQLLNVNYIFRLNEFHGYIQIWGSHDLTVQRSFKPIKNVAFK 
AYIKNKITQVCVKGQVMNQQLLNVNYIFQLNEFYGYIRIWGGHDLAVQRSFKPIKDVAFK 
APIKNKITQECVKGQVMNQQLLNVNYILRLNQFNGYITFWGSHDLTVQKSFKPIENVAAK 
AFIKNKITQQCVKGQVMNQQLLTINYILRLNDFNGYWNFWSSHDLTVQKSFDPIKNVAVR 
AKIKNKTTTDCVKGQMMNQQLLTINYIFKLNDFNWYWNFWGSHDLTVQKTFSPIKNVAAK 
AYIKNKITQECVKGQVMNQQLLGIYYIARFNNFKGYIFFWERHDLTVQKSFTPIKNVAAR 
DYIKNKITQRCVKVQVMNQQPLGINYVFQLNDFRGYVFFWDVHDMNVQKSFIPIRNVAAK 
ANIKNKITQNCVKVQVMNQQPLGINYVFRLNDFWGYVYFWDVHDMNVQKSFIPIHNVAAK 
ANIKNKITQNCVKVQVMNQQPLGINYVFRLNDFWGYVYFWDVHDMNVQKSFIPIHNVAAK 
ATIKNKITQNCVKVQVMNQQLLGINYVFRLNDFWGYVYFWDVHDMNVQKSFIPIRNVAAK 
ANIKNKITQTCVKVQVMNQQPLGINYVFRLNDFGGYVYFWDVHDMNVQKSFIPIRNVAAK 
RYIKNKTTQTCVKGQAMNQQLLNVNYIFKLNDFQGYISYWGNHDLTVQSSFVPIKHVAAK 
AFIKNKTTQSCVKGQLMNQQLLNVNYIFKLNEFEGYINYWGEHDLTVQSSYEPIKKVAAQ 
AYIKNKTTQTCVKGQEMTQQLLNVNYIYKLNDFRGYINYWGNHDLTVQSSFEPIKNVAAK 
AYIKNKTTQNCVKGQEMTQQLLNVNYIFKLNDFEGYINYWGNHDLTVQSSFDPIKNVAAK 
AYIKNKTTQNCVKGQEMVQQLLNVNYIFKLNDFKGYIEYWGSHDLTVQSSFEPIKNVAAQ 
AHIKNKTTQDCVKSQAMNQQLLNVNYIFKLNHFPDYINFWGNHNLTVQKSFEPIKNVAAK 
AHIKNKTTQDCVKSQAMNQQLLNVNYIFKLNHFADYINFWGNHDLTVQKSFEPIKNVAAK 
AHIKNKTTQDCVKSQAMNQQLLNVNYIFKLNHFADYINFWGNHDLTVQKSFEPIKNVAAK 
TQIKNKITCDCVKGQAMNQQLLMVNYIFKLNPFSGYINFWDGHDLTVQQSLAPIKMVATK 
TQIKNKITCDCVKAQAMNQQLLMVNYFFKLNQFNGYINFWDSHDLSVQQSLQPIKMVAIK 
TQIKNKITCNCVKGQPMNQQLLMVNYIFKLNQFQGYINFWDSHDLTVQQSLQPIKMVATK 
TYIKNKMTQECVKSQAMNHQVLTVNYMLTLNFFVGYINFWDLHELTVQKSLEPIKNVRGK 
AYIKNKMTQSCVKEQAMNQQLLNVNYMFTLNFFVGYINFWDSHELTVQKSFDPIKNVRGK 
TYIKNKMTQTCVKEQAMNQQLLNINYMFTLNFFAGYINFWDSHELTVQKSFEPIKNVRGK 
TYIKNKMTQSCVKEQAMNLQLLNVNYMFTLNFFAGYINFWDSHELTVQKSFEPIKNVRGK 
TYIKNKITQDCVKSQVMNQQVLNVNYMFNLNEFSGYINFWDGHDLTVQKSFAPNKNVAGK 
TFIKNKITQNCVKSQVMNQQVLNVNYMFNLNELTGYINFWDTHDLTVQKSFEPIKNVAGK 
TYIKNKITQACVKSQAMNQQLLNVNYMFNLNEFTGYINFWDSHDLAVQKSFKPIKNVAGE 
TYIKNKITQACVKSQAMNQQLLNVNYMFNLNEFTGYINFWDSHDLAVQKSFKPIKNVAGE 
ALIKNKYTQKCVKGQVMGQQLLNVNYIFQLNAFNGYVNFWGEHDLTVAKSFLPIKGVAAR 
AYIKNKITQKCVKVQVMRQQLLNVNYIFSLNQFHGYINFWGAHDLTVERSSPPIADVALK 
AHAKNKITQNCVKEQIMGEQLLNVNYIFQLNEFVSYIVLWGDHDLTVERNFVPIKKVAAD 
AHAKNKITQDCVKEQIMGEQLLNVNYIFQLNEFRSYINLWGDHDLTVERAFVPIKKVAAD 
AHAKNKITQDCVKEQIMGEQLLNVNYIFQLNEFRSYINLWGDHSLTVERAFVPIKKVAAD 
AHAKNKITQQCVKEQVMGEQLLNVNYIFKLNEFRNYINLWGDHDLTVERNFKPIKKVATD 
AFAKNKITQECVKEQIMGKQLLNVNYIFQLNKFKAYVNLWGAHDLEVERNFHPIKKVATE 
ACAKNKITQECVKEQIMGEQLLNVNYIFQLNNFKSYINLWGAHDLEVERNFRPIKKVAAE 
SYAKNKITQECVKDQNMGEQLLNVNYIFDLNEFQNYIDLWGPHDLTVERDFRPITNVAAD 

WFGHTNYTTIVSMNIIQTEITDNIYIAETDDHLFLIREIQKLHTGSLLGFDTDRGACQAV 
WFGHTSYTTILPMNVAQTEITDNIYMGETDDHLFLIRIIQKAHTGAILGFETDRGACQGV 
WFGHTNFTTILPMNVVQTEIRDNIYMGETADHLFLIRIIQKAHTGAILGFATDRGACQGV 
WYGHTNYTPIVPMNVELTEITDNIYIGETGEHLFLIRVVQKKHDGQNLGFDTNRGANHTV 
WFGNTNYTTIGSMNVELTEITDNIYIGETGEHLFLIRIMQKKHAGHALGYDTNRGANSGV 
WQEDTNYTNIDPMNLELTEITDNIFIGETAEHLFLIRLIQAKHSGQTLGFETNRGANYSV 
WFGHTNYTYIVPMDVGLTEITDNIYIGETDEHLFLVQTVQKKHTGRYLGFGTNRGTSLSV 
WFGQTNYTRIMPMNVTLTEITDNIFTGRVGEHLFLVPAVQKKHAGMFLGFETNRGTSHKV 
WFGHTNYTKIVPMNVVLTEITDNIFTGEVSEHLFLVQIVQKKHAGMFLGFETNRGTSHGV 
WFGHTNYTKIVPMNVVLTEITDNIFTGEVSEHLFLVQIVQKKHAGMFLGFETNRGTSHGV 
WFSHTNYTEIIPMNVVLTEITDNIFTGEVGEHLFLVQPVQKKHAGMFLGFETNRGTAHGV 
WLGHTNYTRIIPMNVILTEITDNIFTGETGEHLFLVQPVQKKHAGMFLGFETNRGTSHGV 
WFGHTNHTIIIAMNVIETEITDNIYIGETIDHLFLIKIMQKKHAGQLLGFETNGGTSQEV 
WFGHTNYTTIIAMNVVETEITDNIYIGETTEHLFLIKIMQKKHAGKLLGFETNRGTSQPI 
WFGHTNYTTIIAMNVVQTEITDNIYIGETTEHLFLIKIMAKKHAGQPLGFETNRGTSQKV 
WFGHTNYTIIFAMNVIETEITDNIYIGETPEHLFLIKIMAKKHAGQPLGFETNRGTSQKV 
WFAHTNYTGIIAMNVVETEITDNIYIGETTEHLFVIKVMQKKHAGRRLGFETNRGTSQNV 
WFYSTNYTPIIPMNVIQTEIADNIVIVETHEHLFLINIVQKKHAGDLLGFETNRGTSRDV 
WFYSTNYTSIIPMNVIQTEIADNIVIVDTNEHLFLINIVQKKHAGDLLGFETNRGTSRDV 
WFYSTNYTPIIPMNVIQTEIADNIVIVDTTEHLFLINIVQKKHAGDLLGFETNRGTSRDV 
WCQNTNYTDIVPMNVLQTEITENISSGGTREHLFLITMMQKKHSGPLVGFKTDRGTTHEV 
WCRHTNYTEIVPMNVSQAEITENISSGGTHEHLFLITDMQKKHSGPIVGVETNRGTTHEV 
WCKHTNYTEIVPMNNLQTEITENISSGGTHEHLFLITIMQKKHTGPIVGFDTNRGTTHEV 
WFKYTNYTRIVPMNVMQTEITDNIYIGEVTEHLFFKKSMQKKHAGPPLGFDTMRGTSYPV 
WLGFTNYTRIAPMNVMQTEITDNIYIGGVIEHLFFKKSIQKKHAGGPVGFDTMRGTSYAV 
WFGFTNFTRIAPMNVIQTEITDNIYIGGVAEHLFFKKSIQKRHAGPPVGFDTIRGTSLAV 
WFGFTNFTRIAPMNVIQTEITDNIYIGAVAEHLFFKKSIQKRHAGPPVGFDTMRGTSLAV 
WFAFTNYTRIVPMNVIQAEITDNIYIGETAEHLFLKKSIQKKNAGPLLGFVTTRGTTYSV 
WSGLTNYTRIVPMNVGQTEITDNIYIGETAEHLFLKNSIQKKNAGPLLGFETTRGTSYGV 
WFGFTNYTQIVPMNVVQTEITDNIYISETAEHLFLKKSIQRKHAGPVLGFETARGTSYAV 
WFGFTNYTKIVPMNVVQTEITDNIYISETAEHLFLKKSIQRKHAGPVLGFETARGTSYAV 
GFTHTNYTAIVGMNVRQAEMTDNIYVTDTTAHLFLIFIIQKVHNGQFLTFDTDRGAAFSV 
WFGYTNNTAILVMDVLQTEVTDNIYVSRIVDHLFLIKLSQKSHAGQTLGFQTNRGALYNV 
WAQHTNWTKIVPMNVIETEITDNISISNNLDHLFLIPIIQKVHAGQQIGFETSCGAGNVV 
WAQHTNWTNIIPMNVIETEITDNISISNNSDHLFLIPIIQKVHAGEQIGFKTSCGAGNVV 
WAQHTNWTNIIPMNVIETEITDNISISNNSDHLFLIPIIQKVHAGQQIGFETSCGAGNVV 
WIDHTNWTSIIPMNVIQTEITDNISITNNNDHLFLIPVIQKVHAGQIIGFETSCGAGNVV 
WVDHTNWTRIAPMNVMQTEITDNIYIAKNHDHLFLIQNMQKVHAGQVIGFQTSCEAGHIV 
WVEHTAWTRIAPMNVIQTEITDNIFITKNDDHLFLIQNMQKVHAGQIIGFQTSCDAGHIV 
WIAHTNWTSITPMNVLQTEITDNIYLSAAEEHLFLIQTLQKVHAGHIIGFETSCGAGELV 

FDLSQKPIEPEHNRKGALRPGILGVIKDPWMSSWILKEGFLSPSGEVCVAAITFGVAADI 
LEYSQKPIEPEQNRKIAMRNGILGVLKDPWIASWVMREGFLNPYQERPFAGITFGVVAVI 
LELSQKPIEPEQNRKIALRQGILGALKDPWNASWVLIEGFLNPYQEAKVAGITFGVTAVI 
LLLSQKAIEPEQNRKAGMRICILGISKDPWEQSWITKRGFVNPSGDAPTAGITFGVRSII 
LNLSQKPIEPEFNRKVGIRVGILGIQKDPWLVSWITREGFINPEGDAATAGITFGVASVI 
LHLSQKPIEPEQNRKIGMRVKILGNRKDPWIRSWITREGFLNPGGDGATAGITFGVGSII 
YTLSQKSIESEPNRKYGVRTGILGIHKNAKDKSWTVEDGFINPLADAETEGVTFGVSSII 
LAPSQKPIESEDNRKIGLRSGILGIKKDPKGQSWIAEEGFVNSLSDASTTGVTFGVSSII 
LASSQKPIESEENRKIGLRPGILGIKKDPKGQSWITEEGFVNSLADATTTGVTFGVSSII 
LPSSQKPIESEENRKIGLRTGILGIKKDPKGQSWLTEEGFVNSLADATTTGVTFGVSSII 
LASSQKPIESEENRKIVLRSGILGIKKDPKGQSWITEEGFINSLADASTTGVTFGVTSIV 
LASSQKPIESEENRKYGLRSGILGIKKDPKGQSWITEEGFVNSPADASTVGVTFGVSSII 
LALSQKAIEPEPNRKTGMRTMILGISKDPWAPSWFMTEGFINTSGEAPTAGITFGVKAII 
LTLSQKPIEPEQNRKTDMRVQILGVSKDPWTPSWIMPEGFINTSGEAPTASITFGVKAII 
LELSQKPIEPEQNRKTGMRDGILGIAKDPWNPSWVMREGFINTSGEAPTAGIEFGVNAVI 
LELSQKPVEPEQNRKTGMRQGILGISKDPWSPSWVMKEGFINTSGEAPTAGITFGVHAII 
LELSQKPIEPEPNRKTGMRTGILGISKDPWTPSWVTEEGFINTSREAPTASITFGVGAII 
LELSQKTIEPEENRKTGLRVGILGISKDPWPPSWIMKEGFINTSGEAPTAGITFGVHAII 
LELSQKTIEPEENRKTGVRVGILGISKDPWPPSWIMKEGFINTSGEAPTAGITFGVHAII 
LELSQKTIEPEENRKTGLRLGILGISKDPWPPSWIMKEGFINTSGEAPTAGITFGVHAII 
LLLSQKIVEPEKNRKVGMRSGILKIAKGSWESSWMMTEGFINGTTEASTAGITFGVNAII 
LLLSQKIVEPEKNRKVGMRLGILKIAKGSWDSSWMMTEGFIHGTTEKSTAGITFGVNAII 
LLVSQKVVEPERNRKVGMRLGILTIAKGSWESSWMMTEGFINGTTEASTAGITFGVNAII 
MKFKQKSIEPGKNRKMGIRVGILGISKDPWEQSWITGEGFINPSSEMPTNGITYGVEAII 
LDFKQKSIEPGSNRKIGIRVGILGLSKDPWEQSWVTLEGFINPSNEMPTAGITFGVEAII 
LDFKQKSIEPGKNRKVGIRVGILGISKDPWEQSWITLEGFINPSSEMPTAEITFGVEAII 
LDFKQKSIEPGKNRKVGIRVGILGISKDPWEQSWITIEGFINPSSEMPTAEITFGVEAII 
LDLSQRPIEPGKNRKIGIRLGILGISKDPWEQSWIMSEGFINPSSEHQTAGITFGVKAII 
AHLSQRPIEPGKNRKVGTRLGILGISKDPWEMSWIMSDGFINPSSEAPTATITFGVNAII 
LDLSQKPIEPGKNRKIGIRIEILGISKDPWNQSWVMVEGFVNPSSENATARITFGVMAII 
LDLSQKPIEPGKNRKIGIRIEILGISKDPWNQSWVMVEGFVNPSSENATARITFGVMAII 
LNLSQKPNEPENNRKRATRPEILGVNKDPKHGSWITEEGVLNPSGEQMTSGIAFGVDAII 
LDISQHLIEPEENRKISVRTCILSIRKEPEVSSWAMSKGVLNPSGEKLTDRITFGVKAII 
LLLSQKPIEPEKNRKVAVRVCILGIIKDPDMGSWFVKEGVTNPSGEKSTEAIAFGVVAII 
LLLSQKPIEPEHNRKVAVRVCILGIIKDPDMGSWFVKGGVTNPSGEKSTPAIAFGVLAII 
LLLSQKQIEPEQNRKVAVRVCILGIIKDPDMGSWFVKGGVTNPSGEKSTPAIAFGVLSII 
LLLSQKPIEPEDNRKEAVRICILGIMKEPDLGSWFVKEGVANPSGEKATPLIAFGVIAIV 
LILSQKPIEPDGNRKQAFRACILGTMKNPDLGSWYVCKGVVNPTGEKSTPVIAFGVNAII 
LLLSQKSIEPDANRKESVRACILGIMKDPDLGSWYVHKGVINPSGEKPTPAIAFGVNAII 
LMLSQKPIEPEKNRKVVVRVSILGVNKDPDNGSWMVQEGVMNPSGERPTPPITFGVIAII 

RP 
RP 
RP 
TP 
KP 
HP 
QP 
EP 
MP 
MP 
MP 
KP 
TP 
LP 
DP 
DP 
DP 
KP 
KP 
KP 
DP 
DP 
NP 
PP 
PP 
PP 
PP 
KP 
AP 
PP 
PP 
AP 
GP 
PP 
PP 
PP 
LP 
RP 
PP 
MP 
