# Supplementary material for: Detecting lateral gene transfers by statistical reconciliation of phylogenetic forests
Source: BMC Bioinformatics. 2010 Jun 15;11:324. doi: 10.1186/1471-2105-11-324 (PMC2905365; doi:10.1186/1471-2105-11-324)
Supplement: Additional file 1 — The 330 simulated alignments and corresponding gene trees (true and ML) along with the 40-taxa reference species tree. [file 1471-2105-11-324-S1.ZIP › simulated_dataset_prunier/seqdata147.fas.phy_tf.tree]

(((((((AGTUM1:0.089996934,(RHETL1:0.029812863,RHLEG1:0.026733414)99.826419:0.056254553)92.742991:0.041260001,SIMEL1:0.14311932)100:0.15805716,((BRABO1:1.9734203e-06,BRSUI1:0.002947356)100:0.14627101,(MELOT1:0.057333722,MESOR1:0.15118578)95.270377:0.036458448)94.681495:0.035797856)99.950159:0.13433098,((BRJAP1:0.077922516,RHPAL1:0.071138883)49.45468:0.013314329,NIHAM1:0.052425078)100:0.27865991)98.016518:0.079844217,((BABAC1:0.013505246,(BAHEN1:0.0065813062,BAQUI1:0.011853959)41.440281:0.0049201223)100:0.21380563,((JANNA1:0.12809553,RODEN1:0.14851348)50.835824:0.013637387,((PADEN1:0.083536856,WOLBA1:0.083231554)84.113586:0.02033525,RHSPH1:0.14207933)99.492311:0.062988033)99.721879:0.079416223)99.318039:0.091826662)94.626415:0.061018645,((CACRE1:0.2470561,(GRBET1:0.3225155,HYNEP1:0.18830389)98.72781:0.096865485)61.05516:0.026947659,(MAMAG1:0.25420516,(RIBEL1:0.14580886,((RICON1:0.05911162,RIFEL1:0.051354542)65.677249:0.01326186,(RIPRO1:1.244627e-05,RITYP1:0.01513177)99.808288:0.051082257)83.130276:0.039752527)100:0.25353798)100:0.18183199)96.583766:0.086839426)90.197766:0.066324749,(((((ANMAR1:0.12896668,ANPHA1:0.079254704)99.753219:0.12609802,(((EHCAN1:0.020847255,EHCHA1:0.029306905)94.864058:0.01943966,EHRUM1:0.044730674)98.781472:0.055052235,SIPOM1:0.13047374)82.565933:0.045867065)94.010973:0.092957384,WOEND1:0.30014652)100:0.29800737,MAMAR1:0.63182149)33.337548:3.7396032e-06,RHRUB1:0.56690475)98.928404:0.13316288,((CAPEL1:0.12923073,SILIC1:0.13755097)99.27333:0.11437421,GLOXY1:0.28305713)99.944812:0.15827946);
