# Supplementary material for: Detecting lateral gene transfers by statistical reconciliation of phylogenetic forests
Source: BMC Bioinformatics. 2010 Jun 15;11:324. doi: 10.1186/1471-2105-11-324 (PMC2905365; doi:10.1186/1471-2105-11-324)
Supplement: Additional file 1 — The 330 simulated alignments and corresponding gene trees (true and ML) along with the 40-taxa reference species tree. [file 1471-2105-11-324-S1.ZIP › simulated_dataset_prunier/seqdata148.fas.phy]

40	359
GLOXY1      MVHRCAAIISYLHFYREADLETVSGISLKINLYYQIKKLRAVTRGAESCVSYQIDVGEGW 
GRBET1      MVQRCAANVSYMHFYREAELETVKGISLKINLYYQIKSLQATSRGTESCVSYQIDVGEGW 
RHRUB1      MVHRCEANVSYLHFYREAEPETVKDIALTINLYYQIKLFQSTTRGSESSVSYDLDVAEGW 
MAMAG1      MVHRCDANVSYLHFYREAELETVKEIALRINLYYQIKLFQSTNRGTESSASYQLDVAEGW 
RIBEL1      MVHRCDANVSYLHFYREAELETVKEIALRINVYYQIKLFQSTNRGTESSASYQLDVAEGW 
CACRE1      MAHKCEVNESHLHFYKEASLETIKEVSLDINIYYQVKCFQATPFGAESSVSYHIDLSEGW 
HYNEP1      MVHRCEVNVSYLHFYREAGLETIKELSLDINLYYQVKAFQETQRGAESTVSYHIDMAEGW 
JANNA1      MVHRCEVNLSFLHFYREADIETIKEISLRINLYYQIKRFQATSRGSESTVSYRIDLAEGW 
RODEN1      MVHRCEVNLSFLHFYREADLETIKEISLRINLYYQIKRFQATTRGSESTASYQIDMAEGW 
SIPOM1      MVHRCEVNISFLHFYREADLETIKEISLRINLYYQIKGFQGTSRGSESTASYQIDMAEGW 
SILIC1      MVHRCEVNISFLHFYREADLETIKEISLRINLYYQIKRFQATSRGSESTASYQIDMAEGW 
PADEN1      MVHQCIVNVSYLHFYRDADLETIKEVSLRINLYYQIKNFQATSRGAESTVSYQIDVAEGW 
RHSPH1      MVHRCEVNVSYLHFYREADLETRKDISLRINLYYQIKEFQATSRGAESTVSYQIDMAEGW 
BRJAP1      MVHRCEVNVSYLHFYREADLETIKELSLDINLYYQIKCFEATDRGAESTVSYQIDMAEGW 
RHPAL1      MVHRCAVNVSYLHFYREADLETIKELSLDINLYYQIKCFEATSRGAESTVSYQIDIAEGW 
NIHAM1      MVHRCEVNVSYLHFLREADLETIKELSLDINLYYQIKCFEATSRGAESTVSYQIDMAEGW 
MAMAR1      MVHRCEVNVSYLHFYREADLETIKELCLDINLYYQIKCFESTNRGAESTVSYQIDMAEGW 
SIMEL1      MVHRCEVNESYLHFYREADLETIKEISLRINLYYQIKCFEAAGRGATSTASYQIDMAEGW 
AGTUM1      MVHRCEVNVSYLHFYREADLETIKEISLRINLYYQIKCFEAAGRGATSTASYQIDMAEGW 
RHETL1      MVHRCEANVSYLHFYREADLETIKEISLRINLYYQIKCFEAAGRGATSTASYQIDMAEGW 
RHLEG1      MVHRCEANVSYLHFYREADLETIKEISLRINLYYQIKCFEAAGRGATSTASYQIDMAEGW 
MELOT1      MVYRCATNVSYLHFYREADLETIKDISLRISLYYQIKCFEAAGRGATSIASYQIDMAEGW 
MESOR1      MVNRCEVNVSYLHFYREADLETIKDISLQISLYYQIKCFEAAGRGATSIRSYQIDMAEGW 
BABAC1      MVHRCEVNVSYLHFYREAILETIKEISLKISIYYQIKSFETAGRGATSTGSYQIDMAEGW 
BAHEN1      MVHRCEVNVSYRHFYREAILETIKEISLKISIYYQIKAFETAGRGATSTGSYQIDMAEGR 
BAQUI1      MVHRCEVNVSYRHFYREAILETIKEISLIISIYYQIKSFETAGRGATSTGSYQIDMAEGR 
BRSUI1      MVHRCEVGVSYLHFYREADLETIKEISLRISIYYQIKSFETAARGATSTTSYQIDMAEGW 
BRABO1      MVHRCEVGVSYLHFYREADLETIKEISLRISIYYQIKSFETAARGATSTTSYQIDMAEGW 
WOLBA1      MVSRCEAAVSYIHFYRGADRETVKDFSLRIDLYYEIKQFQATRHGKETIDSYQIDIARGW 
WOEND1      MVHRCEAAVSYVHFYRGADRETVKDFSLRIDLYYEIKPFQATGHGKESIDSYQVDIARGW 
CAPEL1      MVHRCKANVSYLHFYREAQRRTVKEVSLRITLYYQIKKFMASKRCTESTISYEIDLAEGW 
RIPRO1      MVHRCEANVSYLHFYRDAKPRTVKEISLRITLYYQIKEFMTTRSCTKSSISYQIDLYEGW 
RITYP1      MVHRCEANVSYLHFYRDAKPRTVKEISLRITLYYQIKEFMTTRSCTKSSISYQIDLYEGW 
RICON1      MVHRCEANVSYLHFYRDAEPRTVKEIDLRITLYYQIKDFMTTRSCTESSISYQIDLYEGW 
RIFEL1      MVHRCEANVSYLHFYRDAEPRTVKEIHLRITLYYQIKEFMTTRSCTESSISYQIDLYEGW 
EHRUM1      MVHRCKANVSYLHFFRKAKLTTVKGVSMRINPYYQVKLFRATARCMESTESYQIDMAEGW 
EHCAN1      MVHRCKANVSYLHFFRKAKLTTVKGVSMRINPYYQVKLFRATSRCMESTESYQIDMAEGW 
EHCHA1      MVHRCKANVSYLHFFRKAKLTTVKGISMRINPYYQVKLFRATARCMESTESYQIDMAEGW 
ANMAR1      MVCRCSARASYVHFYRDAELQTVNEVSLRINPYYQIKHFQTASKCTESTVSYQIDVAEGW 
ANPHA1      MVCRCEARASYVHFYRDAELQTVNEMSLRINPYYQIKKFQTAPRCTESTGSYQIDVAEGW 

NRLIFGVDIEEFSWVVLECLVATRATLNGYDLVPMRLSPDVCIRYPGGSEYVFSEIIVDQ 
NRLTYGVDIAEFSWMVLACLVAYGATINGYGLVLMRLPPDVGIYYPGASEYVFVEIIEDQ 
NPLVTGFDIQVFSWYVVENLVAAAATLNRHLLVGMRLPRDVCTIYPATSAYLFVEVVEDQ 
NRLMNGVDISVFSWIVVDNLVAKNATVNRHKSVTMRLQRDVCAYYPSGSAYVFDKTVGDQ 
NRLMNGVDISIFSWIVVDNLVAKNATVNRHKLVTMRLQRDVCAYYPSGSAYVFDKTVGDQ 
NRLVTGLDLPDFSWLVVGCLVTGDAAGNGRQLVEMRLQRDVCTHYPHSCAYVFVRVVEDQ 
NRLVAGIDAPDFSWLVIECLVTNAASNNGMQFVEMRLPRDVCTYYAAGVAYAFLKIVEDQ 
NRLVSGADIGLFSWLVVECLVAQLAPTNGPPFVEMRLPRDVCTFYPAGSAYVFMKIVEDK 
NRLLSGLDIGLFSWLVVECLVTSVATPNGQPFCEMRLPRDVCTCCPAGSAYVFIKIVQDK 
NRLVSGLDIRLFSWLVVKCLVTKIAPPNGQPFVEMRLPRDVCTFCLAGSAYVFMKVVQDK 
NRLVSGLDIRLFSWLVVRCLVTTVAPSNGQPFVEMRLPRDVCTFCPAGSAYVFMKVVRDK 
NRLVSGLDILLFSWLVVECLVTGVAPSNGQPFVEMRLPRDVCTYVPAKCAYVFMKSVQDK 
NRLLSNLDISLFSWVVVECLVTAVAPSNGQPFVEMRLLRDVCAYYPARSAYIFMKIVQDK 
NRLAKGSDITKFSWLVVECKVTGPACNNGAMIVKMRLPRDVCTLYPTASGYKFVKTVEDQ 
NRLAKGNDITSFSWLVVECKVTGPACENGLLIVKMRLLRDVCTLYPTASGYKFVKAVEDQ 
NRLAKGSDITKFSWLVVECKVQGPACNNGALVVAMRLPRDVCTLYPTASVYKFVKTVEDQ 
NRLTKGSDITRFSWLVVECKVTGPASMNGALIVKMRLGRDVCTLYPTASGYKFVKDVKEQ 
NRLVKSTDITDFSWLVVECLVENPACPNGQQLVQMRLPRDVCSRYPTGSAYTFVKAVTTQ 
NRLVKSTDITDFSWLVVECLVETPACPNGQQAVMMRLPRDVCSRYPTGSAYTFVKVVTTQ 
NRLVKSTDITWFSWLVVECLVETPACPNGQQAVQMRLPRDVCSRYPTGSAYTFIKTVTTQ 
NRLVKSTDITWFSWLVVECLVETPACPNGQQAVQMRLPRDVCSRYPTGSAYTFIKTVTTQ 
NRLDKGTDITVFSWLVVECLVTGPAYSNGQRLVQMRLPRDVCSRYPTGSAYTFVKTVTTQ 
NRLDKGTDITLFSWLVVECLVTGPAYPNGQQLVQMRLARDVCSKYPTGSAYTFIKPVTTQ 
NRLVKGADIAGFSWLVVECLVTGPAASNGQQMVQMRLLRDVCSKYTQGSHYTFVKYVTTQ 
NRLVKGPDIADFSWLVVECLVTGPAASNGQQLVKMRLLRDVCNRYTQGSHYTFVKNVATQ 
NRLVKGTDIADFSWLVVECLVTGPAASNGQQLVKMRLLRDVCSRYTQGSHYTFVKKVTTQ 
NRLVQGIDIMDFSWLVVECLVTAQASPNGQGLVKMRLERDVCSRYPTESAYTFVKVVTTQ 
NRLVQGIDIMDFSWLVVECLVTAQASSNGQGLVKMRLERDVCSRYPTESAYTFVKVVTTQ 
NRLLAGADSEIFSWLVVECSVLRNAVFNGGCEVELRLVLDVCTYYPINQAYVFVESAADQ 
NRLLAGVDSEIFSWLVVECSVLGEAVFNGGCEVELRLMLDVCTYYPINQAYVFVESAADQ 
NRLVNGVDINDFNWIVAEHLVGDEAEYNGNEIVSMRLARDVWTYYPASSSYVFVQREGER 
NRLVNGVDITQFNWIVADCLVAGQAAYNGNNLVGMRLIGDVWKRYKAPSLYTFLQMVGEQ 
NRLVNGVDITQFNWIVADCLVAGQAAYNGNNLVGMRLIGDVWKRYKAPSLYTFLQMVGEQ 
NRLVNSVDITAFNWIVADCLVAGDAAYNGNGLVGMRLVGDVWTHYKAPSLYTFLQMVGEQ 
NRLVNGIDITDFNWIVADCLVAGGAAYNGNDLVGMRLIGDVWTHYKAPSLYTFLQMVGEQ 
NRLVQSHDILQFSWPVTECVVAGYSAQNGDLVVGMRLNRDVVTYHPTTSAYIFAQEVEDQ 
NRLTQSHDVSQFSWPVTECIVAAYSAQNGDLTVMMRLNRDVITYHPTSSAYIFAQSVEDQ 
NRLVQSHDITQFSWAVTECIVAGYSAENGDLVVRMRLNRDVITYHPTTSAYIFAQEVRDQ 
NRLIDGTDVGYFSWLVASQFVAPIAQYNGDPFVSMRLPRDVGTGYPAPGAYQFVQAVEDQ 
NRLVDGTDVGAFSWLVANHHVAPLAQYNGSAFVSMRLPRDVRTYYPAPGAYQFVQAVEDQ 

SIGLRIIFAPQTLKGVLALFGASQTTNVALNEPQENKKSYTCEPNITAEIVVFDVAGVLT 
SIGLRIIFSSQMLKGVLSLFAASRTTEVALNEPQENKKSFTCEPKIAAKEVVFDVAGVLA 
SIGLRIIFALQILKGVYDLSVASQTTQVALNEPQERKKSYTCATKIGAEEVVFKVAGVIA 
SILLRIIFAISELKGVQNLSTASQTTDVALNEPQENKKSYTCEPKIAANEVVFKVAGVIG 
SILLRIIFAISELKGVKNLSTASQTTDVALNEPQENKKSYTCEPKIAANEVVFKVAGVIG 
SIGPRIIFALQQLKGVAKLSVASQTTKVSLNEPQQSKKTYTCDPKISAKEVVFRVAGVIA 
SIGPRIIFKFQILKGVPKLSVASQTTPVSLNAPQEAKKSYTCDPRIAAREVVFGVAGVIA 
SIGLRIIFALQVLKGVHNLSVASQTTEVALNEPQENKKSYTCIPKIAAKEVVFGVAGVIA 
SIGLRIIFALQALKGVPNLSVASQTTEVALNEPQENKKSYTCIPKVAATQVVYAVAGVIS 
SIGLRIIFALQVLKGVPKLSVASQTPTVALNEPQENKKSYTCIPKIAAKQVVFLVAGVIA 
SIGLRIIFALQVLKGVPKLSVASQTTEVALNEPQENKKSYTCIPKIAAKQVVFAVAGVIA 
SIGLRIIFALQVLKGVPKLSVASQTTAVALNEPQENKKSYTCIPKIAAKVVVFGVAGVIA 
SIGLRIIFTLQVLKGVPKLSVASQTTGVNLNEPQENNKSYTCIPKIAAKAVVFGVAGVIA 
SISMRIIFALQVLKGVPKLSVSSETLVVTLNEPQENKKSYTCEPKIPAKPVVFKVAGVIE 
SISMRIIFALQVLKGVLKLSVSSETLEVTLNEPQENKKSYTCEPKIPAKPVVFKVAGVIA 
SISMRIIFALQVLKGVVKLSISSETLEVSLNEPQENKKSYTCEPKIPAKPVVFKVAGVIA 
SISMRIIFALQVLKGVVKLSISSETLEVSLNEPQETKKSYTCEPKIPAKPVVFKVAGVIA 
SIALRIIFMSQVLKGVVKLSVASETAEVELNEPQENTKSYTCEPKIVAKEVVFKVAGVIA 
SIALRIIFMSQVLKGVVKLSVASETAEVELNEPQENKKSYTCEPKIVAKEVVFRVAGVIA 
SIALRIIFMSQVLKGVVKLSVASETAEVELNEPQENKKSYTCEPKIVAKEVVFRVAGVIA 
SIALRIIFMSQVLKGVVKLSVASETAEVELNEPQENKKSYTCEPKIVAKEVVFRVAGVIA 
SIGLRIIFMLQVLKGVVKLSVASETAEVELNEPQENKKSYTCEPGIAAKEVVFKVAGVIA 
SIGLRVIFMAQVLKGVQKLSVASETAEVELNEPQETKKSYTCKPKIAANEVVFKVAGVIA 
SIGLRIIFMLQLLKGVSKLSVASETADVDLNEPQERKKSYTCEPKIAANEVIFKVAGVLA 
SIGLRIIFMLQLLKGVVKLSVASETAEVDLNEPQEGKKSYTCEPKIAAKEVIFKVAGVIA 
SIRLRIIFMLQLLKGVVKLSVASETAEVDLNEPQEGKKSYTCEPKIAAKEVIFKVAGVIA 
SISLRIIFMLQLLKGVVKLSVASETADVKLNEPQENKKSYTCEPKIAAKEVVFKVAGVIA 
SISLRIIFMLQLLKGVVKLSVASETADVKLNEPQENKKSYTCEPKIAAKEVVFKVAGVIA 
SIGLRIIFNIDVLKGVNKLSVASQTTEVSLNDPKESKKSYTCDPKITAKQVVFRVAGVIP 
SIGLRIIFNIDVLKGVLKLSVASQTTEVSLNSPQESKKSYTCDPKITAKQVVFRVAGVIP 
SIGLRIIFILQLLKGVNKLSVARQTTVVLLNQPTENRKSYTCKPKIHAIDVVLDVAGVIG 
SIGFRIIFILQLLKGVEKLSVARQTTVVLLNTPTENKKSYTCLPKIDAEEVQFNVAGVIA 
SIGFRIIFILQLLKGVEKLSVARQTTVVLLNTPTENKKSYTCLPKIDAEEVQFNVAGVIA 
SIGFRIIFIIQLLKGVEKLSVARQTTPVLLNTPTENKKSYTCVPKIDAEEVQFNVAGVIA 
SIGFRIIFILQLLKGVEKLSVARQTTPVLLNTPTENKKSYTCVPKIDAEEVQFNVAGVIA 
SIALRIIFALQVLKGVRKLSAASKTIQVILNDPQEYKKSYTGELKIGAGEVVVKVAGVIG 
SIGLRIIFAMQVLKGVHKLSAASKTTQVILNNPQEYKKSYTGELKINASEVVVKVAGVIG 
SIDLRIIFALQVLKGVHKLSSASKTTSVILNNPQEYKKSYTGELKINASEVVMKVAGVIG 
SISLRIIFLLDVLKGVTQLSVASQTTQVHLNEPQENKKCHTCESTIIAREVVSKVAGVLG 
SIALRIIFFLDVLKGVAKLSVASQTTQVFLNEPQENKKSHTCECSIIAREVSSKVAGVIG 

AMKWFADAVGERRKYVIDSNLKVCASPKFNIIRTVTNAPGVVASEVFGKSKRKLEARRLV 
AMKWFADAVGSRKKYLIDSTLKVCASPKFNKIKTVTNAPGVVATEFFGKSNRKCAARRLV 
AMKWFADAIGRREKYLIDSNVKVCASPKMNGIRTVTSAPDVVAVEMFCKSHRKITARRPV 
AGKWFADPVGRRKKYLIDSNRKVCGSPKFNDIRTVTSAPNVVATEPFCKSHRKVTARQGV 
AEKWFADAVGRRKKYLIDSDRKVCASPKFNDIRTVTSAPNVVATEPFCKSHRKVTARQGV 
AMEWLADAAGARRKYEIDSRSKVCASPSFNKIRTVTYAPAVVAIEIFGKSKRRLNARTDV 
ALKWFADAAGSRRKYEIESEGKACASPKFNGIRTVTSAPAVVAVEGFSKSKRKLTARRKV 
AMKWFADTVGGRQKYYIDSNNKVCASPKFNGIRTVTAAPGVVAAEMFSKSPRKQSARPAV 
AMKWFADTVGVRQKYYIDSNKKVCASAKFNGIRTVTAAPDVVAPEMFSKSPRKQSARPVV 
AMKWFADTVGGRQKYYIDSNAKVCASPKFNAIRTVTAAPAVVAAEMFSKSPRKQGARPFV 
AMKWFADTVGGRQKNYIDSNAKVCASPKFNAIRTVTAAPGVVAAEMFSRSPRKQSARPLV 
AMKWFADTVGGRKKYYIDSNNKVSASPKFNGIRTVTAAPGVVAGEMFSKSPRKQSARPSV 
ALKWFADTVGGRKKYYIDSNNKVSASPKFNGIRTVTAAPGVVASEMFSKSPRKQSARPNV 
AMKWFADAVGGRKKYLIDSSAKVCCSPKLNGLRTVTPVPGVVVAEVFSTSPRELTARKIV 
AMKWFADAVGGRKKYLIDSSAKVCCSPKLNGLRTVTPAPGVVVAEIFSKSPRELTARRIV 
AMKWFADAVGGRKKYLIDSSSKVCCSPKLNGLRTVTPAPGVVVDEIFSKSPREPTARKIV 
AMKWFADAVGGRRKYFIDSNTKVCCSPKLNGLRTVTPAPGVVVAEIFSKSPRELTARRIV 
AMKWFADAVGGRKKYFIDSNKKVCCSPKLNGIRTVTPAPGVVVTEVFSKSPRKSAARKTV 
ALKWFADAVGGRKKYFIDSNKKVCCSPKLNGIRTVTPAPTVVVIEVFSKSPRKLTARKVV 
AMKWFADAVGGRKKYFIDSNKKVCCSPKLNGIRTVTPAPTVVVVEVFSKSPRKLTARKVV 
AMKWFADAVGGRKKYFIDSNKKVCCSPKLNGIRTVTPAQTVVVVEVFSKSPRKLTARKVV 
AMKWFADAVGSRKKYFIDSNVKVCCSPRLNGIRTVTPATAVVVLEVFSKSPRKLTARRVN 
AMKWFADAVGGRRKYFIDSNIQVCCSPRLNGIRTVTPAPGVVVVEVFSKSPRKLTARRKN 
AMKWFADAVGERKKYFIDSNIKVCCSPRLNQIRTVTPAPGVVIVEIFSKSPRKLAARRIN 
AMKWFADAVGERKKYFIDSNIKVCCSPRLNQIRTVTPAPGVVVVEVFSKSPRKLTARRVN 
AMKWFADAVGERKKYFIDSNIKVCCSPRLNQIRTVTPAPGVVVVEVFSKSPRKLTARRVN 
ATKWKADAVGGRKKYFIDSNNKVCCSPRLNKIRTVTPAGGVVVIEIFSKSPRKLTARRVN 
ATKWKADAVGGRKKYFIDSNNKVCCSPRLNKIRTVTPAGGVVVIEIFSKSPRKLTARRVN 
AMKWFADAVGARKKYTIDSNLKVCASPKFNPVRTVSAAMNVVAVEFFSKSFRKMTARRRV 
AMKWFADAVGARKKYMIDSNLKVCASPKLNEIRTVSASMNVVAVEYFSKSFRKTTARRRV 
AFKWFADAVGTRSKYFIDSAIKVCSSPKFNEIMTVTSAREVMILEVFSRSPRKTRTRKRV 
AFKWFADNVGSRGKYFIDSRPVVCSSPKLNEIRTVTSASKVMAAEVFSQSPRKTKTRTTV 
AFKWFADAVGCRGKYFIDSRLVVCSSPKLNEIRTVTSASKVMAAEVFSQSPRKAKTRTTV 
AFKWFADAVGCRGKYFIDSRLVVCSSPKMNEIRTVTSASKVMAAEVFSQSPRKTKTRTTV 
AFKWFADAVGCRGKYFIDSKLVVCSSPKMNEIRTVTSALKVMAAEIYSQSPRKTKTRTTV 
AFKWFADVVGIRHKYVIDSTFKVCNSPKLNKIRTVTSATSVVTAEYFAKSTRKFAARRRV 
AFKWFADVVGVRHKYMIDSTFKVCNSPKFNTIRTVTSAASVVTAEYFAKSTRKYAARRQV 
AYKWFADVVGIRHKYMIDSTFKVCNSPKFNTIRTVTSAASVVTAEYFAISTRKFAARRRV 
AFRWFADAVGSRKKYLIDSSLKVCASPKFNLVRTVTTAIGVVAGEHFAQSRRKVAARHSV 
AFRWFADAVGARKKYLIDSSMKVCASPKFNLIRTVTSAIGVVALEHFAQSKRKTAARRSV 

RMNRIAPDSQLIPEDTGFLLAAIIGLESQDGQVSPLVFNADAPNIIPPEMITWPVEYNYT 
RIYRIAPEGERIPEDTGFLLAAIVGLHNQNEQVTPLSFNADAPRIIPPEMIAWPVEGYYT 
NVYRIAPEGEPIPQDTGFLLAAILGFLAQSNQVSPLTFPANAPNIIPPNMQTWPVEASYT 
HVIRIAPEGESISQDTGFLLAAIIGFFGNKEQPDPLSFAPDAPNIIPPDMVTWPVEYSMT 
HVIRIAPEGEPISQDTGFLLAAIIGFLGNSEQVDPLSFAPDAPNIIPPDMVTWPVEYSMT 
HFCRIAPGGEPIPVDTGFLLATIVGFMGQANQVSPLEFNLEVPNIIPPDMVVWPVERDYT 
RFCKIAPEGNPIPVDTGFLLATIIGFVGQPKQVKPLPFSAEVPNIIPPDMVNQPVELEYT 
TICRIAPEGEPITVDTGFLLATIVGFLSQRRQVEPLVFNSEVPNIIPPDMLRWPVERNYT 
TICRIAPEGEPITVDTGFLLATIVGFLSQGTQVRPLVFSSEVPNIIPPDMLKWPVERTYT 
AICRIAPEGEPITVDTGFLLATIVSFLSQGNQVRPLVFSPEVPNIIPPDMLKWPVERDYT 
TICRIAPEGEAITVDTGFLLATIVGFPSQGNQVRPLVFSSEVPNIIPPDMLKWPVERDYT 
TIYRIAPEGESITVDTGFLLATIVGFLSQGNQVRPLVFDAEVPNIIPPDMLKWPVELEYT 
TIARIAPEGEPITVDTGFLLATLVGFTSQGNQVRPLVFSGEVPNIIPPDMLKWPVELKYT 
RFRRIAPKGESIPVDTGFLLATIVGFAPQSHQVKPLSFNFEVPNLIPPDMLKWPVELNYT 
RFLRIAPKGESIPVDTGFLLATIVGFSPQSHQVKPLSFTFDVPNLIPPDMLEWPVELDYT 
RFLRIAPKGESIPVDTGFLLATIVGFAPQSHQVEPLSFTFEVPNLIPPDMLEWPVELNYT 
RFLRIAPKGESIPVDTGFLLATIVGFSPQSHQVKPLSFTFEVPNAIPPDMLKWPVELNYT 
TFCRIAPEGEPILVDTGFLLATIVGFLTQWNQSAPLSFNADVPNIISPDMLKWPVELDYT 
RFCRIAPEGEPILVDTGFLLATIVGFLTQWNQSGPLSFNAEVPNIISPDMLKWPVELTYT 
RFCRIAPEGEPILVDTGFLLATIVGFLTQWNQSNPLSFNAEVPNIISPDMLKWPVELDYT 
RFCRIAPEGEPILVDTGFLLATIVGFLTQWNQSNPLSFNAEVPNIISPDMLKWPVELDYT 
RFCRIAPHGEPILVDTGFLLATIVGFLAQLDQAQPLSFNAEVPNIINPDMLKWPVELNYT 
RYCRIAPHGEPILTDTGFLLATIVGFLTQWGQAKPLSFNAEVPNIINPDMLKWPVEMNYT 
RFTRIAPDGEPILVDTGFLLATIVGYFTQWDQAEPLSFNAEVPNIISPDMLEWPVELNYT 
RFVRIAPEGEPILVDTGFLLATIVGYFTQWDQAEPLSFNAEVPNIISPDMLEWPVELNYT 
RFTRIAPEGEPILVDTGFLLATIVGYFTQWDQAEPLSFNAEVPNIISPDMLEWPVEVNYT 
RFPRIAPEGETILVDTGFLLATIVGYFTQWDQAGPLSFNAEVPNIISPDMNEWPVEHNYT 
RFPRIAPEGETILVDTGFLLATIVGYFTQWDQAGPLSFNAEVPNIISPDMNEWPVEHSYT 
SIYRIAPNRDPIPQDTGFLLAAIVGHFGQFSQVIPLDFDTGAPNIIPPNMVAWPVELGCP 
SNYRIAPDRDPIPQDTGFLLAAIVGHFGQFSQVIPLRFDNGAPNIIPPNMVAWPVELTCP 
RAFRIAPDDETIPEDTGFLLANIVGFITQAYQVLPLAFKIGAPNIVPPNMLTWPVEESYT 
RAFRIAPQSEAIPQDTQFLLANIRGFTFPVNQVVPLYFKIGAPNIVPPHMLSWPVEKTYT 
RAFRIAPQSEAIPQDTQFLLANIRGFTFPVNQVMPLYFKIGAPNIVPPHMLSWPVEKTYT 
RAFRIAPQSEAIPQDTHFLLANIRDYTSPVNQVMPLYFKLGAPNIVPPHMLSWPVERNYT 
RAFRIAPQSEAIPQDTQFLLANIRDFTQPVNQVMPLYFKLGAPNIVPPHMLSWPVERTYT 
CVNRIAPDSRCIPQDTGFLLAAIVGFERKSTQVQPLAFDAGCPNLIPPNMLLWPAEAVFT 
CINRIAPDGRCIPQDTGFLLAAIVGFEAKSTQVQPLALVAGYPNLIPPNMLQWPAEAVFT 
CINRIAPDGRCIPQDTGFLLAAIVGFGAKSTQVQPLAFAAGCPNLIPPNMLLWPAEAVFT 
IVRRTAADGPQIPLDTGFLLAAIISFAPKDNQVHPLVFEVGAPNIIPPNMQTWPVEPPYT 
IVKRTAADGPQIPQDTGFLLAAIISFTPKDTQVHPLVFQVGAPNIIPPNMPTWPVEPPYT 

SRALNVAEGPDVPDTLGESPVITKVSAPVDEKPTLTIDDFLHENMRLLPTGQCYNDKIR 
SGAINVAEGADVPDKIGESPVMTKVSEPVDESPTLVKERFLHGNMRLLPTGQGYNDQIS 
SGAVSVAEGADVGDEIGENPASTKVTWPVDEPPTLIWDRVLHEDLRLLLIGQDYSSQVS 
RGALSVSETSDVGDKIGENPANTKVSEPVDEPPTLIWEKVLHENLRLLLTGQGYSHPVS 
RGALSVSETSDVGDKIGENPANTKVSEPVDEPPTLIWEKVLHENLRLLLTGQAYSDQVS 
SGAPSVAEGADVGDRIGESLVITKVGTPVDEPPTLIWDRVLHMDLRLLLAGQNYTNQVN 
SGALSVAEGADVGADIGESLVATKVGVPVDEHPTLVWDEVLHDELRLLLAGQTYANQVN 
SGALSMAETVDVGDKIGESAVRTKVQGPVDEPPTLIWEKVLHEELRMLLAGQVYFDDVN 
SGAFSMAESADVGDKIGESAVRTKVHGPVDEPPTLIWEVVLHEDLRLLLAGQGYFDHVN 
SGAPSMAESADVGDKIGESAVRTKVQGPVDEPPTLIWEVVLHEELRLLLAGQGYFDHVN 
SGALSMAERADVGDKIGEPAVRTKVQGPVDEPPTLIWEVVLHEELRLLLAGQGYFDHVN 
SGALSMAESADVGDRIGESAVSTKVQSPVDELPTLIWEKVLHEDLRLLLAGQNYFDQVS 
SGALSMAESADVGDQIGESAVSTKVQGPVDEPPTLIWDRVLHEDLRLLLAGQGYFDQVN 
TAALSMAEGADVGDNIGPSALETKVSGPVDELPTLIWEKVLHEDLRLLLVGQHYSEVVD 
TAALSMAEGADVGDEIGPSAVETKVSGPVDELPTLIWEKVLHEDLRLLLAGQHYSEVVD 
TAALSMAERADVGDDIGPSAVATKVSGPVDELPTLIWEKVLHEDLRLLLAGQHYSEVVD 
AGALSMAEGADVGDDIGPSPVETKVSGPVDELPTLIWNEVLHEDLRLLLAGQRYSEIVD 
SGALSMAEGADVGDDIGESAVRTKVSSPVDKHPTLIWEKVLHEDLRPLLAGQGYSDVVN 
SGALSMAEGADVGDDIGESAVRTKVSDPVDKPPTLIWEKVLQEDLRPLLAGQGYSEVVN 
SGALSMAEGADVGDDIGESAVKTKVSDPVDKPPTLIWEKVLHEDLRPLLAGQGYSDVVN 
SGALSMAEGADVGDDIGESAVKTKVSDPVDKPPTLIWEKVLHEDLRPLLAGQGYSDVVN 
SGALSMAEGADVGDHIGETAVGTKVSEPVDKTPTLIWDKVLHEGLRLLLAGQKYSDVVN 
SGALSMAEGADVGDKIGESAVGTKVSDPVDKMPTLIWDKVLHEGLRLLLAGQKYSDVIN 
SGAMSMAEGADVGDHVGESGVGTKVSQPVDKLPTLIAPNVLHEGLRLLLAGQGYSDVVN 
SGAMSMAEGADVGDHVGESAVGTKVSQPVDKLPTLIAPNVLHEGLRLLLAGQGYSDVVN 
SGAMSMAEGADVGDHVGESAVGTKVSQPVDKLPTLIAPNVLHEGLRLLLAGQGYSDVVN 
SGALSMAEGADVGDHIGESAVGTKVSQPVDKLPTLIVDNVLYEGLRLLLAGQGYSEVVK 
SGALSMAEGADVGDHIGESAVGTKVSQPVDKLPTLIVDNVLYEGLRLLLAGQGYSEVVK 
TGATSVAEGRDVGDGIGESPVDTKVSSPVDEPPALVLNNVLSDELRLVLNGQGYSEQID 
TGATSVAEGRDVGDGIGESPVSTKVSPPVDEPPALVLNNVLSDELRLVLNGQGYSEQID 
TGTLAVAEGADVGKHVGEGLVITKASASVDESPMLIIDDVLHGELKLLLTRQGYTNYVA 
SSTLAVAESNGVGDQIGEGLVITKASIAVEEPPLLVIEDVLHDILKWLLKRQSYTDHVS 
SSTLAVAESNGVGDQIGEGLVDTKASIAVEEPPLLVIEDVLHDILKWLLKRQSYTDYVS 
SGTLAVAEPNGVGDLIGEGLVNTKASIAVEEPPLLVIDDVLADILKLLLKRQSYTDHVS 
SGTLAVAERNGVGDLIGEGLVNTKASIAVEEPPLLVIENVLHEILKLLLKRQSYTDHVS 
AAALSCAEDVDVGDPIGESPVATKVAEGVEETPTLIIQIVLYKDLRFLQTGQAYLESVK 
TGALSCAEDSGVGDPIGESPVATKVAAPVEETPTLVIQAVLYMDLRFLQTGQAYLESVK 
TGALSCAEDADVGDPIGESPVATKVAAPVEETPTLIIQTVLYESLRFLQTGQAYLESVK 
NGAFSVAEHTDVGDYIGDSPVDTKVPEHVDEQPELVTMPVLHENLRLLLHGQIYSERVN 
NGAFSVAEGPDVGDHIGDSPVDTKVPEHVDEQPTLVTMPVLHENLRLLLHGQIYADRVI 
