# Supplementary material for: Detecting lateral gene transfers by statistical reconciliation of phylogenetic forests
Source: BMC Bioinformatics. 2010 Jun 15;11:324. doi: 10.1186/1471-2105-11-324 (PMC2905365; doi:10.1186/1471-2105-11-324)
Supplement: Additional file 1 — The 330 simulated alignments and corresponding gene trees (true and ML) along with the 40-taxa reference species tree. [file 1471-2105-11-324-S1.ZIP › simulated_dataset_prunier/seqdata148.fas.phy_tf.tree]

((((((AGTUM1:0.025926385,(RHETL1:0,RHLEG1:0.0032700325)92.529309:0.015084655)86.827004:0.01438273,SIMEL1:0.043367606)99.259049:0.048448267,(((BABAC1:0.054712792,(BAHEN1:0.016766331,BAQUI1:0.012476592)83.217669:0.0098471062)99.934441:0.06909649,(BRABO1:0.0042571232,BRSUI1:0.0019095838)100:0.11531036)98.533666:0.057151629,(MELOT1:0.053266763,MESOR1:0.095029048)98.872411:0.034015433)96.989834:0.033090383)99.901575:0.076185787,((BRJAP1:0.04918405,(NIHAM1:0.04631459,RHPAL1:0.047319778)38.287094:0.0031429095)66.667789:0.017297643,MAMAR1:0.079466228)100:0.18223521)99.771309:0.0861029,((JANNA1:0.085528724,(RODEN1:0.085793329,(SILIC1:0.031115513,SIPOM1:0.054791426)84.72017:0.023327038)89.242655:0.027897095)97.01705:0.04374378,(PADEN1:0.080969334,RHSPH1:0.093562024)69.824409:0.014532002)100:0.13156186)56.765527:0.012984964,((((((ANMAR1:0.12722585,ANPHA1:0.05568266)100:0.48464428,((EHCAN1:0.070147143,EHCHA1:0.043280199)33.387685:5.1447369e-05,EHRUM1:0.084872782)100:0.55840037)58.457667:0.03865321,(CAPEL1:0.21697873,((RICON1:0.042587851,RIFEL1:0.034730145)73.475224:0.019638078,(RIPRO1:0.015685641,RITYP1:0.0077522087)97.124416:0.042499783)100:0.31030852)100:0.36407735)91.07722:0.077937291,(WOEND1:0.046021919,WOLBA1:0.055509501)100:0.54762138)60.620713:0.026638732,(GLOXY1:0.28659726,GRBET1:0.13494876)100:0.28752587)41.184476:0.0073390081,((MAMAG1:0.037947334,RIBEL1:0.0097541656)100:0.24654281,RHRUB1:0.21652266)98.563182:0.09612603)99.898022:0.1291943,(CACRE1:0.28585044,HYNEP1:0.22708718)99.696952:0.12307065);
