# Supplementary material for: Detecting lateral gene transfers by statistical reconciliation of phylogenetic forests
Source: BMC Bioinformatics. 2010 Jun 15;11:324. doi: 10.1186/1471-2105-11-324 (PMC2905365; doi:10.1186/1471-2105-11-324)
Supplement: Additional file 1 — The 330 simulated alignments and corresponding gene trees (true and ML) along with the 40-taxa reference species tree. [file 1471-2105-11-324-S1.ZIP › simulated_dataset_prunier/seqdata149.fas.phy]

40	228
GLOXY1      VLRYYERSAECINQNVVFKLVFNEGFEDAHGQNQEKNDEAILEPTLSAVFPYIRMIDDPY 
GRBET1      ILRYYEKSAEEGGQNNVYTLVFDEGFEEGNGQTQQKNEETLLQSTLSSIFPYVRMIDNPY 
RHRUB1      VLRYHERSANLWEQNDVFKLVFDEGFEDEAGQVQEKNNEAKLQSTLSSSFPYIRMIDDPY 
MAMAG1      VLRYHETGAEDWEQKDVFALVFDQGFEEWIGQMQEKNDEADLQNTLSCMFPYMRMIDDSY 
JANNA1      VLRYHERSADSWAQPSVFQLVFKDGFENEIGQAQAKNDEAKLGSKLSKLFPFIRMIDGPY 
RODEN1      VLRYHERSADGWQQNNVFQLVFKDGFENESGQIQEKNDESKLGSKLSRLFPYIRMIDGPY 
SILIC1      VLRYHEHSAEEWIQPNVFQLVFKVGFEKEKGQIQEKNGEAPLRSKLSKLFPYLRMIDGPY 
PADEN1      VLRYHERSTDEGARNNVLQLVFKEGFENETGQIQEKNDEAGLASKLSKAFPYIRMIDEPY 
RHSPH1      VLRYHERSADYWSLNNVLQLVFKDGFENETGQVQEKNDEAKLASKLSKLFPYIRMIDEAY 
BRJAP1      VLRYHERSADKWNQNNVWKLIFGGGYEEEQGQLQEKNEEANLASTQSEMFPYMHMIDDPY 
RHPAL1      VLRFHERSADKWNQNNVFKLIFSGGYEEEQGQLQEKNEEANLASTLSQMFPYVRMIDDPY 
NIHAM1      VLRYHEPSADKWNQNNVFKLIFSGGFEEEQGQLQEKNEEANLASTLSQMFPYVRMIDDPY 
CACRE1      ILRCHDASAESWAEQKVIKLVFGPGFEEEIGQQQQKNDDANLAATLSSVFPYIRMIDDPY 
HYNEP1      IQRYHERSAEKWEQDNVVKLVFGERFEEELGQSQQRNDEAALASTLSNLFPYFQMIDDPY 
RHETL1      ILRYHERSAEEWDQNNVVKLVFGQRSDEEIGQPQQKNDEARLVSTLSSIFPYFRMIDDPY 
RHLEG1      ILRYHERSAEAWEQNNVVRLVFGQRSDEEIGQPQQKNDEARLVSTLSSIFPYFRMIDDPY 
MAMAR1      ILRYQDRSAAPFKQNNVFKLVFRHGFEEEVGQHQQKNDEANLASTLSSGFPYIRMIDEPY 
CAPEL1      VLRYHYRSVSVNKQANVFKLAFEDGFEAEPGKLQDKNPEADLAKTMSKVFPYIRMIDDPY 
SIMEL1      VLRYHGRSADVSSQNNVIALVFEEGFGKELGKLQDKNSEACLPQTLSYIFPYIRLIDESY 
AGTUM1      VLRYHGASVELQAQDNVIALVFGAGFSKELGKFQDKNSEACLLQTLSYIFPYTRLIDDSY 
MELOT1      VLRYHGRSANRQVHNNVVALVFEDGFGKEFGKSQDKNPEAELSQTLSNPFPYIKMIDDPY 
MESOR1      VLRYHGRSANGQVQNNVVALVFESGFGKELGKSQDKNPEAELSQALSNHFPYIRMIDDPY 
BABAC1      VLRYHGKSADRVMQSNVISLVFEVGFGKELGKVQDKNPEAKLVDTLSNSFPYIRMIDDPY 
BAHEN1      VLRYHGKSADSRVQNNVVSLVFELGFGKEIGKVQDKNAEAKLADALSNVFPYIRMIDDPY 
BAQUI1      VLRYHGKSADQRVQNNVISLVFELGFGKEIGKVQDKNAEAKLADTLSNAFPYIRMIDDPY 
BRSUI1      VLRYHGKSADRQVQNNVASLVFEEGLGKELGKLQVKNPEAALAATFSNAFPYIRMIDDPY 
BRABO1      VLRYHGKSADRQVQNNVASLVFDEGLGKELGKLQVKNPEAALAATFSNAFPYIRMIDDPY 
RIBEL1      LLRYHTLSALDQAQDNVYKLVFKPGVDQAMGQVQEKNNEASLLHTMSGEFPYIGMIDDPY 
RIPRO1      LLRYHSLSAPDEDQDNVYKLVFKPGFDQAIGQSQEKNEEAALVPTISGDFPYVGMIDDPY 
RITYP1      LLRYHTLSAPDTDQDNVYKLVFKPGFDQAIGQSQEKNEEAALVPTISGDFPYVGMIDDPY 
RICON1      LLRYHGLSAPDEPQDNVYKLVFKPGFDQAIGQSQEKNEEAALVATISGDFPYVGMIDDPY 
RIFEL1      LLHYHTLSAPDEGQDNVYKLVFKAGFDQAIGQSQEKNEEAALVATISGDFPYVGMIDDPY 
EHRUM1      VLRYRLESAADGGQNNVKTLVYEKGFEAELGQCQEKNPEAGLTRTLSPRFPYLAMIDDLY 
EHCAN1      VLRYHLQSATESGQNNVEKLVYEKGFEAEIGQVQEKNPEAGLTETLSPKFPYLRMIDDLY 
EHCHA1      VLRYHLQSATESGQNNVEKLVYEKGFEAEIGQVQEKNPEAGLTETLSPKFPYLRMIDDLY 
WOLBA1      VLRYHGQSASATHQNNVFKLVYEPGFETEVGQKQEKNPEAKLKTTLSSSFPYLRMIDDPY 
WOEND1      VLRYHGQSADSAHQNNVFKLVYEPGFETEVGQKQEKNPEAKLSSTLSSRFPYLRMIDDPY 
ANMAR1      VLRYHGRSATDATQNNVFKLVYEPGFEPEFGQRQEKNPEAGLTATLSSSFPYLRMIDDPY 
ANPHA1      VLRYHGRSSTTATQSNVHSLVYEPGFEPEMGQKQEKNPEACLTETLSGKFPYLAMIDDPY 
SIPOM1      VLRYHGRSATDATQNNVFKLVYEPGFEPEIGQAQEKNPEAGLTATLSSGFPYLRMIDDPY 

GRLARRRDHTTEWEVWTLTRIGKNMQDLVTQDLDKALQNKKAGHRPVHSSKPDVDFVLFT 
GQLKQRRDHTTDWEVWTLIRVGKGMQPLVEKDLDKVLQNTKAPHKPVHGSKPDGDFVLVT 
GQFKRRRDHTTEWEVLTLGKVGKQMQELVHQDFDKVLQDQKAAHKPVHGSKPDLDRVLLT 
GQFKRRRDHTTDWEVLTLVSVGKPRQGLVHQDFDKVLQDRKAGHTPVHGSKPDMDQVTVT 
GQLKRCRDHETRWEIWTLGRIGKQKQELVNQDLDKILEDRKAGYPPVHESRPDLDQVNVV 
GQLKQSRDHETRWEVWTLGRVGKQKQELVNQDLDKILQDRKATHAPVHESRPDLEEVDVT 
GQSKRSRDHETRWEVWTLSRVGKQKQDLVNQDLDKILQDRKAGHAPFHESRPDLEQVEIT 
GQLKRSKDHATRWEVWTLGRAGKQRQELVNQDRDRILQDRKAGHPPVHESRPDLHKVGVT 
GQLKRSRDHATRWEVWTLGRAGKQMQELVNQDRDKILQDKKAGHPPVHENRPDLRQVGVT 
GQFARRRDHTSRWEVATLLRVGKRAQRLVHQDDDKILQDAKAKHKPVHESKPDLDQVEVT 
GQFARRRDHASAWEVKTLLRVGKGKQRLVHQDDDKILQDDKAKHSPVDESKPDLDQVEVT 
GQFARRRDHTSRWEVKTLLRVGKRAQRLVHQDDDKILQDEKAKHKPVHESKPDLDQVEFT 
GQDKRERDHSTVWEVITLVRGPKRVQDLVYQDLNKILADKKAEHEPVHGSKPDVDKVGVT 
GQIKRRRDHTTDWEMRTLIRAGRQMQELVHQDLDKILKDKKAAHQPVHESQPDLDQVDVT 
GQLKRRRDHTTDWEIRTLIRAGKQMQMLVHQDLDKILKDEKAIHKPVHESQPDLDQVDVT 
GQLKRRRDHTTDWEIKTLVRAGKQMQMLVHQDLDKILKDKKAVHKPVHESQPDLDQVDVT 
GHLKRSRDHTTDWEDWTLNRAGLMMQDLVHQDLDKILQDSKAGHGPVHESKPDLDQVGVT 
GDLKRRRDHDTDWELFTLLEGGQSLQDLVFQDLDKVLQEDKAEHIPVHRSRSDLAKVVVT 
GKRKRRRDHDTDWELFTLLKGGQYTQELVYQDFDKVLQEDKAEHCPYHNFKSDLDQVAVT 
GKNRRRRDHDTDWELFTLTKGGQYQQVLVYQDFDKVLQEKKAEHSPVHNFKSDLDQVDVQ 
GKSKRKRDHDTDWELLTLVKGGQDLQNLVYQDLDKVLQESKAQHNPVHRFKPDLDQVAVT 
GKSKRKRDHDTDWELLTLLKGGQDLQSLVHQDLDKVLQEEKAQHNPVHRFKPDLDQVAVT 
GKSKRKRDHDTEWELVTLLKGPPDLDSLVYQDLDKVLQEGKAQHPPIRKLKPDLEQVHVT 
GKSKRKRDHDTEWELVTLLKGSLDLQSLVYQDLDKILQEGKAQHPPIRKLKPDLEQVNVT 
GKSGRKRDHDTEWELVTLLKGPLELQSLVYQDLDKVLQEGKAQHPPIRELKPDLEQVNVT 
GKSKRKRDHDTDWELLTLLKGAQHLQSLVQQDLDKVMQEGKADHIPGHKFKPDLDQVVVT 
GKSKRKRDHDTDWELLTLLKGAQHLQSLVQQDLDKVMQEGKADHIPGHKFKPDLDQVVVT 
GQFKRKSDHETDWEIWTLLRFNEKVEELVKQDLDKVLADNKAAHVPLHGGRSDLAMVTVT 
GQFKRKSDHETDWEIWTLLRFNEGLEELVKQDLDKVLADSKATHVPLHGGRSDLNMVTVT 
GQFKRKSDHETDWEIWTLLQFNEGLEELVKQDLDKVLADSKATHVPLHGGRSDLNMVTVT 
GQFKRKSDHETDWEIWTLLRFNEGPETLVKQDLDKVLADNKATHVPLHGGRSDLNMVTVT 
GQFKRKSDHDTEWEIWTLLRFNEGLEILVKQDLDKVLAENKATHVPLHGGRSDLNMVTVT 
GQWKRRRDHDTNWEIWTLVQIQLEMQDLVRQDLDKVLQDRKACHWPVNGSKSGLDQVLVT 
GQWKRRRDHDTSWEIWTLIQIQLEIQDLVRQDLDKVLQDQKACYWPVHGSKSGLDKVIVT 
GQWKRRRDHDTSWEIWTLFQIQLEAQDLVRQDLDKVLQDKKACHWPVVGSKSGLDKVIVA 
GQEKRCRDHDTDWEAYTLVNHNLGMQDLVRQDLDKVLQDNKALHWPVHVSKSGLDQVMVT 
GQEKRCRDHDTDWEVYTLVNHNLGLRELVRQDLDKVLQDNKASHRPVHGTKSGLDPVMVT 
GEWKRCRDHETDWEVWTLIEINLGLQDLVRQDLDKVLQDRKAYHWPAHGSKSGLDPVMVT 
GQWKRCRDHDTEWEVWTLVQINLSLQDLVRQDLDKVLQDKKACHWPVHGSKSGLDPVMVT 
GQWKRCRDHDTDWEVWTLIKINLGLQDLVRQDLDKVLQDKKACHWPVHGSKSGLDPVMVT 

ENRQYPPEGYAPTWMEDPDPLIQQRFTHIGLMYTLGPGDGVPENRPTREGHLKAGSLVEL 
ENEQDPPEGFDSNFIKEPDPLGQQRYSHIGFEYTLGPADGVPENRPTREGHLRAGSAIEL 
IHVRYPPEVFDTLYEKEPEPLVHQRYAHIGQSYTLGPGDGVPENRPTRDGQLSTGSDAEV 
ENHRYPPEVFVLLFEREPDPLVQQRYAHIGYEYTLGPTDGVPENRPTRDGQLLLASNVEI 
ETAEFPPSVFVILYDKEPDPLIQQRYAHIGAHYTPGTGDGVNENRPTRDGNLRLCSAVEV 
ENSRFPPTVFATLKEKEPEPLIQQRYAHIGTPYSPGDGDGVNENRPTRDSELRLGSTVEV 
ENRRFPPSVFVKLYDKEPEPLIQQRYAHIGSGYTPGNGDGVNENRPTRDEELRLGSAVEV 
ENVRFPSTVFAALYEKEPEPLIQQRYAHIGTNYTPGGGDGVNENRPTRDGQLHLCSTLEI 
ENARFPSNVFIALFEKEPEPLMQQRYSHIGKSYTPGNGDGVNENRPTRIGHLRLCSALEI 
ENPRSPPDVFRRLFTKEPETLVRQRYAHMGKPYTLGQGDGVPENRPTRGGPLSAGSAVES 
ENHRSPPDVFQRLFGKEPEPLVQQRYAHMGRPYTLGQGDGVPENRPTRGGPLSAGSAVEE 
ENHRSPEDVFQQLIKKQPEPLVQQRYSHMGRAYTLGQGDGVPENRPTRGGPLSVGSAVEE 
EAARSPPTVFGRLFTKEPEALIQQRVTHIGLPYNLGTVDEVPENRPTRNRNLRTGSVVEM 
EDIRSPPDVFGELYDKEPEPLIQQRSAHIGVPHTLGPGDGVPENRPTRNGQLAIGSLVEV 
EDIRTPPDIFEKLLDKEPEPLVQQVYSHIGLVHTLGPGDGVPENSPTRKGQLSIGSLVEL 
EDIRTPPDIFGKLLDKEPEPLVQQVYSHIGIVHTLGPGDGVPENSPTRKGQLSIGSLVEL 
EKARSPSDVFGPFPEKAPRPLSQQRYAHSGFPHTLGSGDGVPENRPTRNGQLAIGSVVEP 
ETTRDPPKVFYLLYYSEPEPLVQQRYTTIGVVYTLGSGEGVPENSPTRDLQLSDNSPVEM 
ESSREPPHVFSALEFKEPEPLIQQRDPHIGLFYTLRPEDGVPDNSPTRDNYLSVSSPLEM 
ESGREPPTVFVALKFKEPEPLIKQQYPHIGPVYTLRLEDGVLDNGPTRDNYLSVGSTLEI 
ETSRDPPTVFFALNFTEPEPLVQQRYGMIGLIYTLRPEDGVPENAPTRENPLTRGSWLEI 
ETAREPPTVFFALSLKEPEPLVQQRYGHIGLYYTLRPEDGVPENAPTPENRLYAASQLEI 
ETNRDPPTTFLCLVLKEPDPLAQQLYSHMGLAYSLRSADGVPENAPTRENRLSAGSVLEF 
ETNRDPPTTFLCLALKEPEPLTQQRYSHMGIVYSLRSADGVPENAPTRENPLSAGSVLEF 
ETDRDPPTTFLCLALKEPEPLTQQRYSHMGIAYSLRNADGVPENAPTRENPLSAGSVLEF 
ETGRDPPTVFVLLGLKEPQPLAQQRYSHIGDDYGLRLADGVPENTPTREDRLSAGSPLEG 
ETGRDPPTVFVLLGLKEPQPLAQQRYSHIGDDYGLRLADGVPENTPTREDRLSAGSPLEG 
ENGRVPPKVFSTMFSKEPTPLIQQKYKHLGWPYRAGSGDGVPDNRPTRESGQHNGTCAEK 
ENGRVPPKVFSYTFAKEPTPLIQQKYGHIGWSYRAGAGDGVPDNRPTRESGQHGGTCTEK 
ENGRVPPKVFSYTFSKEPTPLTQQKYGHIGWSYRAGAGDGVPDNRPTRESGQHGGTCAEK 
ENGRVPPKVFCTTFSKEPTPLIQSKYGHIGWSYRAGAGDGVPDNRPTRESCQHNGTCAEK 
ENGRVPPKVFSTTFSKEPTPLIQQKYGHIGWNYRAGAGDGVPDNRPTRESGQHNGTCAEK 
ENGRVPPKVSFPLHDEEPELLLQQQSNQIGLLYSLRLEDGVPENRPTREQGLKDGSSEEV 
ENGRVPPKVSFPLHDEEPELLLQQAFSQIGLAYSLGLEDGVPENRLTRAQGLKDGSSREI 
ENGRVPPKVSFPLHDEEPELLLQQASSQIGLVYSLGLEDGVPENRLTREQGLKDGSSQEI 
EDGRVPPRVFFLQADKEPELLKQQKAAQIGFAYTLGLADGVPEKRPTRDPGLHDGSCQEV 
EDGRVPPQVFFVQAEKEPELLKQQKSAHIGFAYTLGLADGVPEKRPTRDPGLHDGSCQEV 
ENGRVPPKVYYYLENKEPELLQQQRSAHLGSAFILGIEDGVPENRPTREPNLHDSSCREI 
ENGRVPPKVYYSVHEKEPELLQQQRTAHIGSGYTLGVEDGVPENRPTREPNLQDGSCQEI 
ENGRVPPKVYYSLQEREPELLQQQRSAHIGFAYTLGVEDGVPENRPTRDPNLHDGSAQEH 

RNNADTKNHNPKVLHLQLTRDGQEVIVTNSQTSYLERQDENWITYVSV 
KNNVDTKNHTPKVTHLQVTRDGQEVIVTNSRTSYLPRQNENWISYAHM 
KNNADTKNHTPKVGRLQITRDGREVIVTNSRTSYLQRQAENWISYVSL 
KNNVDTKNHTPRVIDLQVTRDGRETIVANSRTSYLDRQSENWISYTPI 
KNNIDTKNLTPVVDRLRITRDGGDVVVSNNRTSYLHRQGENWISYAIV 
KNNADTKNLTPVVDTLRVTRDGGDVLVSNSRTSYLHRQAENWISYAAG 
KNNVDTKNLTPVVDRLRVTRDGGDVLVSNNRTCYLHRQAENWISYSSG 
KNNVDTKNLTPVVNRLRITRDGGDVLVSNNRTSYLHRQAENWISYASV 
KNNADTKNLTPVVERLRVTRDGGDVLVSNNRTSYLHRQAENWISYTSG 
KNNVDTQNHTPKVNRLQFTRDGREVLVTNSRTSYLQRQGENWAYYGKI 
KNNVDTKNHTPKVNRLQSTRDGREVLVANSRTSYLQRQGENWAYYGTI 
KNNVDTKNHTPKVNRLQATRDGKEVLVTNSRTSYLQRQGENWAYYGTI 
KNNTDTKNHTPKVLRLRLTRDGREVVVANSRTLYLQRQCENWISYIAV 
KNNVDNKNRTPKSVCLQLTRDGEEVVVANGRESYLPRQTENWISYVAI 
KNNVDNKNKTPKVARLQLTRDGREVVVTNSREAYLHRQSENWISYVAI 
KNNVDNKNKTPKVARLQLTRDGREVVVTNSREAYLHRQSENWISYVAI 
KNNIDTKSDTPKVKRLQLTRDGKEVIVTNGRTRYLQRQSENWISYITI 
KNNVDTKNYTPNVANLRVTRDGRKVDIDNSRTSYLRRQTENWITYPYI 
KNDMDVKNYTPKMLNLQETRDGQQGTIANSRTSYLGRQAENWISYHAV 
KNDMDTRNYTPEMDKLQETRDGQQVTIANSKTSYLGRQAENWISYHSI 
KNDLDTQNYTPKVSNLQETRDGQEVEIANSLTSYLGRQAENWITYTAM 
KNDLDTQNYTPKVVNLQQTRDGQEVDIANSLTSYLGRQTENWISYIGI 
KNDVDTKNYTPKVNDLQGTRDGQEAMIVNSRTSYLARQAENWVVYASI 
KNDVDTKNYTPKVNDLQGTRDGEEAMIVNERTQYLVRQAENWIVYVCT 
KNDVDTKNYTPKVNDLQGTRDGQEAMIVNNRTQYLVRQAENWIVYVCT 
KNDTDTENYTPKVFDLIETRDGQEVTIANSRTSYLGRQEENWISYIGI 
KNDTDTENYTPKVPDLIETRDGQEVTIANSRTSYLGRQEENWISYIGI 
KNNDDTKNRTPKVAKLQLTRDGREVTVANSRTSYLRRQSENWIAYQAT 
KNNKDTKNRTPKVVKLQLTRDGREVTVTNSRTSYLRRQSENWIAYKAT 
KNNKDTKNRTPKVVKLQLTRDGREVTVTNSRTSYLRRQSENWIAYKAT 
KNNDDTENRTPKVAKLQLTRDGREVTVTNSRTSYLRRQSENWIAYKTT 
KNNDDTKNRTPKVAKLQLTRDGREVTVTNSRTSYLRRQSENWIAYKAT 
KNNVDTKNHTPKVGHLQMTRDGKEVGVTNSRTAYLQRQAENWISYKAV 
KNNLDTKNHTPKIGHLQLTRDGKEVGVTNSRTAYLQRQAENWIAYQAV 
KNNLDTKNHTPKVGHLQLTRDGKEVGVTNTRTAYLQRQAENWISYQAV 
KNNEDSKNVTPKWRHLKLTRDGKEVVVANSRTVYLERQAENWISYTAV 
KNNEDSKNVTPKWPHLRLTRDGKEVVVTNSRTVYLERQAENWISYAAV 
KNNADTKNTTPKVWHLQLTRDGKEVIVTNSRTVYLERQAENWISYTSV 
KNSEDTKNTTPKVVHLQLTRDGKEVVVTNSRTVYLERQPENWISYTAV 
KNNEDTRNTTPKVWHLQLTRDGKEVVVTNSRTVYLERQTENWISYTAV 
