# Supplementary material for: Detecting lateral gene transfers by statistical reconciliation of phylogenetic forests
Source: BMC Bioinformatics. 2010 Jun 15;11:324. doi: 10.1186/1471-2105-11-324 (PMC2905365; doi:10.1186/1471-2105-11-324)
Supplement: Additional file 1 — The 330 simulated alignments and corresponding gene trees (true and ML) along with the 40-taxa reference species tree. [file 1471-2105-11-324-S1.ZIP › simulated_dataset_prunier/seqdata149.fas.phy_tf.tree]

((((AGTUM1:0.23405396,SIMEL1:0.09659639)99.927038:0.19285068,(((BABAC1:0.071700221,(BAHEN1:0.045702411,BAQUI1:0.026765639)96.889812:0.068326468)99.978906:0.22580629,(BRABO1:0.0090840656,BRSUI1:0.0011440193)100:0.22197316)88.531595:0.090046683,(MELOT1:0.1011437,MESOR1:0.093815393)92.441481:0.07450092)78.336859:0.066711429)99.148047:0.20899498,CAPEL1:0.37222399)99.687421:0.28195317,(((((ANMAR1:0.11684901,ANPHA1:0.13165796)41.932181:0.0060127269,SIPOM1:0.047269372)67.000598:0.030811219,(WOEND1:0.058122165,WOLBA1:0.077867565)100:0.20292126)86.413974:0.07440263,((EHCAN1:0.040791567,EHCHA1:0.029459986)75.451887:0.033346057,EHRUM1:0.13084931)99.872887:0.21500197)99.180275:0.19622262,(((RIBEL1:0.13654808,(RIPRO1:0.014877101,RITYP1:0.015295475)97.997475:0.035769824)33.347344:5.7205994e-06,RIFEL1:0.039015793)49.785811:0.0062490126,RICON1:0.039353971)100:0.57087831)81.410515:0.14267494,(((((BRJAP1:0.093902168,RHPAL1:0.051735237)45.212799:0.0070262283,NIHAM1:0.053000347)100:0.28300325,((JANNA1:0.17441701,(PADEN1:0.099946428,RHSPH1:0.11861625)98.862934:0.077547356)49.522755:0.013340241,(RODEN1:0.11899152,SILIC1:0.16060548)47.174206:0.020063825)100:0.31840997)45.632568:0.02730206,(CACRE1:0.46543047,((HYNEP1:0.15149581,(RHETL1:0.022486809,RHLEG1:0.021180493)99.888289:0.12846052)99.33213:0.12453151,MAMAR1:0.30897287)45.952541:0.010655631)90.722853:0.084686181)84.134394:0.045773092,((GLOXY1:0.33117656,GRBET1:0.25037912)99.578917:0.19726265,(MAMAG1:0.31487367,RHRUB1:0.19156134)67.497259:0.031431202)37.247163:0.009787723)91.041362:0.14031526);
