# Supplementary material for: Detecting lateral gene transfers by statistical reconciliation of phylogenetic forests
Source: BMC Bioinformatics. 2010 Jun 15;11:324. doi: 10.1186/1471-2105-11-324 (PMC2905365; doi:10.1186/1471-2105-11-324)
Supplement: Additional file 1 — The 330 simulated alignments and corresponding gene trees (true and ML) along with the 40-taxa reference species tree. [file 1471-2105-11-324-S1.ZIP › simulated_dataset_prunier/seqdata15.fas.phy]

40	243
GLOXY1      GIIYLVISPSNSASAKVFVGYENAADPIERDETPTDKVKDLKEPNLAMCPGSSMGVEGVF 
GRBET1      DISYLVVSPSNSASAQVFIRYENASVPMERDETPTDKTKSLKEPNLAMCPGLRIGVDLVF 
CAPEL1      DISYLVVSPSRSVSAKVFINYESAAIPMEKDEASTDKTKGLKEPNLAMCPGLGIGVDVVF 
MAMAR1      AIAYLMVSPPKSDSGGVFRYYDLAVYTLERGETLTNKGKSLKEPNLALCRPLWIGVDVVF 
RHRUB1      IIGYLVVSPSNSNSAKIFQNYAAAAFTRERDETHTDKAKILKEPNLAMYPGLRLFVDISF 
MAMAG1      KIGYLIVNPRRSVSAKVFGIYESAAFALEHDETLTNKSKSLKEPNLAMCPDFRLFVDLEF 
PADEN1      KIGYLIVSPRCSSSAKVFQIYESAAFGLKHDETLTSKSKALKEPNLAMCPNLRLFVDPEF 
CACRE1      NIKYLMVSPSKSASAKLFGTYKLAAFSPERDESGTDKTKRLKEPNLAMCPGIRVSFIVKF 
HYNEP1      HIKYLMVSPSKSASAKLFMKIPKASFAIERDESKTDKTKSLKEPNLAMCPTIRIGVNLKF 
JANNA1      WIAYLMNHPSQSPSAPLFGCYESAAYGFERDETDTEKTKGLKEPSLAMCSQIRTGVDKNF 
MESOR1      WIAYLMNHPSQSPSAPLFGCYEAAAYGLERDETNTEKTKKLKEPSLAMCSQIRIGVDKRF 
RODEN1      WIAYLMNHPLQSPSAKLFACYEDAAFVLERDETKTEKTKGLKEPNLAMCTQARIGVNKSF 
SIPOM1      IIAYLMNTPLQSPSAPIFNCYEDAAFELERDETNTEKTKGLKEPNLAMCSQIWIGVDKNF 
SILIC1      WIAYLMNHPHESPSAPLFGCYQDAAFGLERDETNTEKTKSLKEPNLAMCSQIRIGVDKNF 
RHSPH1      WIEYLMSRPSESTSALLFACYQEAAFGLERDETAAEKTQGLKEPNLAMCSRIRIGWVKKF 
RIBEL1      VIPYLMSSPAQGISAKLFGFFGAAQFPVDRDETNTDEQKSLRVPDLEMALGDNIGVEVQF 
RIPRO1      VIPYLMSSPAEGLTTKLFGYFGAAQFPMDRDETWTDEQKSLKVPDLEMSPGLNLGVELEF 
RITYP1      VIPYLMSSPAEGFSAKLFGYFGAAQFPMDRDETWTDEQKSLKVPDLEMSPGRNLGVELEF 
RICON1      IIPYLMSSPAQGFSAKLFGFFGPAQFPVDRDETWTDEQKSLRVPDLEMSPGLHMRVDTEF 
RIFEL1      IIPYLMSSPARGVSAKLFGFFGPAQFPVDRDETWTDEQKSLRVPDLEMPPGLNIMVEIQF 
EHRUM1      EIPYLTVSPTRSVSARLFSFFGNASMALDKNETRSNKDKSLKDPNLGMCIELAIVVDLQF 
EHCAN1      EIPYLTISPTRSTSARLFSFFGNASIALDKNETCTNKDKSLKNPNLGMCIALSILVDLQF 
EHCHA1      DIPYLTVSPTGSVSARLFSFFGNASMALDKNETRTNKDKSLKNPNLGMCISLSILVDLQF 
ANMAR1      EVPYLNVSPSKSNSAKLFHLFQDASVAIDKDETSTDKDKGLKNPNLAMCIAIVIRVEHKF 
ANPHA1      EVSYLIVSPSKAASAGLFQLFQNASVPIDKDETNTDKNKGLKHPSLAMCIATLIRVEQKF 
WOLBA1      SICYLMVSPTHSVSARLFTYFENAARPLDKDETPTDKDKRLKQHELGMCHGIAIQVDTAF 
WOEND1      SICYLMVSPTHSVSARLFAYFENAACPLDKDETPTDKDKRLKQPELGMCHGIAIQADTAF 
BRJAP1      VIRYLEISPRWSQAADLFNFFETAVFNLDHDETSTDKHKGLKSPNLGMCLGFSIEVDAEN 
RHPAL1      CIPYLEVSPSWSPSADLFKFFETAVFSLDHDETSTDKHKGLKSPNLGMCLGLSIQVDVEF 
NIHAM1      TIPYLRVSPSWSPSADLFTFFETAVFTLDHDETSTDKHKALKSPNLGMCLGSSIAVDREF 
SIMEL1      AIPYLMVSPSWSSSAKLFTKFETAAFPLDRDETPTDKYKKLKSPNLGMTLGVAIEVDVRF 
AGTUM1      AIPYLMVSPSWSSSPKLFTKFETAAFPLDRDETPTDKYKGLKNPNLGMTLGVAIEVDVRF 
RHETL1      AIPYLMVSPSWSSSAKLFTKFETAAFPLARDETPTDKYKGLKSPNLGMTLGVAIEVDVRF 
RHLEG1      AIPYLMVSPSWSSSAKLFTKFETAAFPLARDETPTDKYKGLKSPNLGMTLGVAIEVDVRF 
MELOT1      TITYLMVSPSVAASAKLFQKFETAAFPMDLDETPTDKHKGLKSPNLGMTLGISIKVDVKF 
BABAC1      AIPYLMVSPRWASSAKLFAKFETAAFPVDRDETPTDKHKGLKSPNLGMAVGVIIEVDVRF 
BAHEN1      AIPYLMVSPSWASSAKLFAKFEVAAFPVDRDETPTDKHKGLKSPNLGMTLGVSIEVDVRF 
BAQUI1      AIPYLMVSPSWASSAKLFAKFEVAAFPVDRDETPTDKHKGLKSPNLGMTLGVSIEVDVRF 
BRSUI1      AIPYLMVSPSWAASAKLFTKFETAAFPLDRDETSTDKHKSLKSPNLGMTLGLSIVVDVRF 
BRABO1      AIPYLMVSPSWAASAKLFTKFETAAFPLDRDETSTDKHKSLKSPNLGMTLGLSIVVDVRF 

IDRNVPGLMEPVYVSVNEKDSKYIKNKGGPTTCYSSRWTLRPEFMHRLPQQQMESNFRDE 
IDRNVPGLLAPDYISANDKDSKYIENKGWPLTGYSSRWTSRSEFIHELPQQQMESSYRDE 
IDRNVPGLMAPAYISVNDKDSKYIENKGTPLTGYYARWTLRAEFVHNLPQQQMESNYRDE 
INLNVPGLAEPDYMSVNDRDSKYMENKGQPISSYSDRWPLHADFMHELPQQQMESAYRDE 
IKLNIPGLAEPVYLSVNDKDSKYQQNKGNPMRTYSARWTFRPEFVHDFPKNQMESTYRDN 
IDLNVPGLAEPEYESVNDRDSKYQQNKGFPITEYSARWTLLPEFPHDLPKQQMESTYGDD 
IDLNVPGLADPEYESVNDRDSKYQQNKGFPITEYSTRWTLLPEFPHELPKQQMESTYGDD 
IDVNVPGLAKPLYQSINSKDSKYLSNKGCPITCYGNRWTFRLEFIHRLPQQNMVSDYKDE 
IDTNVPGLAKPVYMSINSKDSKYFAQKGCPVNDYFHRWTFRPEFVHRLPQQRMESDTKDE 
IDIDVPGLYAPIYMSINDKDSKYFNDKGCPITAYSHRWAFRTEFIHELPQQKMESSYYDK 
IDIDVPGLYAPVYMSINDKDSKYFADKGCPITAYSHRWAFGSEFLHKLPQQKMESSYRDE 
IDINVPGLYAPVYLSINGKDSKYFAGKGCPITLYSARWAFRSEFGHKLPQQKMESSYRDE 
IDVNVPGLYAPVYMSINGKDSKYFAGKGCPVTLYSPRWAYRSEFVHKLPQQKMESFYRDE 
IDVNVPGLYAPVYMSINGKDSKYFAGKGGPITIYSPRWAFRSEFVHKLPQQKMESSYRDE 
IDIKVPGLYAPVYMSINDKDSKYFANKGSPITIYSPRWAFRGEFVHELPQQKMESSYRDE 
IVPQVPGLAAPAYASLKDKDSKYIDNKGKPVTGYSGRWTERPEFPHPMPQQKMETTCQDE 
IVPQVPGLAAPLYISINDKDSKYIDNKGAPVTGYSDRWTQRPELVHEVPQVKMETMCQEE 
IVQQVPGLAAPLYISINDKDSKYIDNKGAPVTAYSDRWTQRPELIHDVPQVKMETMCQEE 
IVPMVPGLAAPLYISVNDKDSKYVDNKGRPITGYSGRWTQRPEFTHDVPQQKMETSCQDE 
IVPVVPGLAAPLYISINDKDSKYVDNKGRPITVYSKRWTQRPEFVHEAPQQGMETTCQDE 
IEFTVPGLAEPLYISVDDKDSKYVENKGNPVTRYPDRWTDPLEFRHGLPQQKMESTYEDE 
IDFTVPGLAEPLYVSTDDKDSKYVENKGDPVTRYLDRWTNPLEYRHGLPQQKMESTYEEE 
IDFTVPGLAEPLYVSVDDKDSKYVENKGAPVTRYPDRWTNPLEFRHGLPQQKMESTYEEE 
IELRIAGLAEPIYISIDDKDSKYIDNKGAPLTSYLGRWTRPTEFKHALPQQKMETKYQED 
ILLRVPGYAEPIYVSVDDKDSKYIDNKGAPLTTYTDRWTGPYEFAHGLPQQKMETKYQEE 
IESKVPGLQDPLYCSIDDKDSKYIDNKGCPVTTYSDRWTRPTEFVHALPQQKMETTYQNE 
IESNVPGLQDPLYCSIDDKDSKYIDNKGCPVTTYSDRWTKPTEFQHALPQQKMETTYQNE 
IELNVPGLADPLYISIDDKDSKYIKNKGCPVEKYPGRWTHKPELKHGLPQHKMETTYKVE 
IQLNVPGLGDPLYTSIDDKDSKYIDNKGCPVGRYPWRWTQRPEFKHGLPQYKMETTYKVE 
IELNVPGLGNPLYISIDDKDSKYIDNKGSPVGKYPWRWTHRPEFVHGLPQHKMETVYKVE 
IGLNVPGLADPIYVSIDDKDSKYIDNKGCPVGRYPSRWTNMPEFKHGLPQQKMETAYKVE 
IGLNVPGLADPIYVSIDDKDSKYIDNKGCPVGRYPSRWTNRPEFKHGLPQQKMEMTFKVE 
IGLNVPGLADPIYVSIDDKDSKYIDNKGCPVGRYPSRWTNRAEFKHGLPQQKMETTYKVE 
IGLNVPGLADPIYVSIDDKDSKYIDNKGCPVGRYPSRWTNRAEFKHGLPQQKMETTYKVE 
IGLNVPGLADPIYISIDDKDSKYIDNKGCPVGRYPSRWTHRPEFAHGLPQQKMETIYKVD 
IGLNVPGLADPIYISPDDKDSKYIDNKGCPVGTYPNRWRRRREFKHGLPQQKMETTYKVE 
IGLNVPGLADPIYISPDDKDSKYIDNKGCPVGTYPNRWRHRREFQHGLPQQKMETTYKVE 
IGLNVPGLADPRYISPDDKDSKYIDNKGCPVGTYPNRWRHRREFPHGLPQQKMETTYKVE 
IGLNVPGLADPIYVSIDDKDSKYIENKGYPVGRYPNRWTHRPEFKHGLPQQKMETAYKVD 
IGLNVPGLADPIYVSIDDKDSKYIENKGYPVGRYPNRWTHRPEFKHGLPQQKMETAYKVD 

GNEEEAHDIASVLPLRSQCGPKQHLTASEHTRCFQDEQILNFWSIPTNSEIDLSNFNFDG 
RQEEEAHDIAVVSPMRSYCGPKCHLTALEHTQCQYDEKILKVGSIEINSELDLTNFNFDA 
GNEEEARDIAVVLPMSSESNPKQHLPALEHTQCPYDEKILRVGSIEINSELDLTNFNFDT 
TDEDDAHDIAWVSPLNSPYGTKQHIAALEHASCVHDERILHGGSMYLNREIDLVNLNFDT 
PNEEEAHDIAQVLPLGSKCGEKQHLSAQEHPVCMNDEKILRVESIGLNSELDLTNLNFDT 
QNEEETHDIASVLPLGSQCGKKQHLTAVEHATCVHDEKTLQIGSVNLNSNLDLTDLNFDA 
SNEEEAHDIALVLPLGSQHGKKQHLTALEHATCVHDEKTLQVGSIALNSNLDLTNLNFDE 
PNEHEAHDIACVLPLDSKRGRKQHLVAPEHTSCLRDEKILSGGYVDLNSELDLTNLNLDV 
GNEEEAHDIAAVLPLTSYKGGKQHLVAAEHLGCLADENILEAAYINLNLQLDLTNLNFDT 
ANEDEAHDIAAVLPLGSNQGRKQHLVALEHKTCLHDERVLKYEYTDLNSELDLTNLNFDT 
LNEDQAHDIAGVLPLGSNQGRKQHLVALEHKTCLHDERVLRYEYTELNSELDLTNLNFDT 
PNEDEAHDIAEVLPLGSKQGKKQHLVALEHKTCLQDERVLYIKYTELNSELDLTNFNFDT 
PNEDEAHDIAMVLPLGSNEGRKSHLVALEHKACLHDERILRERYTDLNSELDLTNLNFDT 
PNEDEAHDIAEVLPLGSTKGRKQHLFALEHKTCLHDEKVLRAKYTVLNSELDLTNLNFDT 
NDEDEAHDIAAVLPLSSNQGRKQHILAMEHKACLHDERILRYEYTELNSELDLTNMNFDT 
RNEEEAHDITAVLPHISQGANKRHYPALDHTTCINDEAILGDASAIRNPELDFINFNFDG 
NNEEEAHDITAVLPHISHGANNRHYPALDHTTCLKDEAVLESASSMRNPELDLINHNFDG 
DNEEEAHDITAVLPHISHGANNRHYPALDHTTCLKDEAILETASPMRNSELDLINHNFDG 
DTEEEAHDITAMLPHVSHGANNRHYPALDHTACLKDEAILQNASPRRNTELDLINFNFDG 
DNEEEAHDITHVLPHMSHGANNRHYPALDHTTCLKDKAILDSASPMRNPELDLIKFNFDG 
VNEEEAHDVAIVLPLAQLAGAKQHLQAADHTTCLADEHALKKASPQLNSQLDLVNSNFDF 
INEEEAHDIAIVLPLAQLTGAKQHLQAADHTSCLADDQALKKASPQLNSRLDLVNNNFDF 
VNEEEAHDIAIVLPLAQLTGAKQHLQAADHTTCLADEHALKKASPQLNCQLDLVNNNFDF 
QGEEDAHDLAVVLPLPQGAGWKQHLKAVDHSSCLADERAPKTASPGLSSEPDLVNLNFDY 
AGEEEAHDLAIVLPLPQSSGGKQHLKAADHSTCRADERALNSASPELSSELDLVNLNFDF 
LDEDEAHDIALVLPLVSRSGVKRHLEALDHAACLADERVLKENSPILNGELDLVSLNFDT 
LDEDEAHDIALVLPLVSRSGVKRHLEALDHTACLTDERVLRENSPVLNRELDLVSLNFDT 
VEEEEMLDIGAVLPLVSNKGRKLHLRAIDHTPCLHDEYILEKASPELNLELDLENLNFDV 
VEEEEMLDIGAVLPLTSTKGRKQHLRAIDHTPCLHDERILRIASPELNLELDLVSANFDV 
IEEEEMLDIGAVLPLTSNQGRKQHLRAIDHTPCLHDERILGPASAELNLGLDLVNANFDV 
TNEERMHDIALVLPLKSIRGRKQHLMAIDHTSCLYDERVLQHGSPELNNELDLINANFDV 
TNEERMHDIAIVLPLKSIKGRKQHLMAIDHTSCLYDERVLQQGSPELNNELDLVNANFDV 
TNEERMHDIAIVLPLKSIKGRKQHLMAIDHTSCLYDERVLQHGSPELNNELDLVNANFDV 
TNEERMHDIAIVLPLKSIKGRKQHLMAIDHTSCLYDERVLHHGSPELNNELDLVNANFDV 
TNEERMHDIATVLPLKSIRGRKQHFQAIDHTSCLYDERVLQHGSPELNNEVDLVNANFDV 
SNEERMHDIAMVLPLSSIKGRKQHVQAIDHTSCLYDERVIKRGSPKLNGELDLVNANFDV 
SNEERMHDIAMVLPLFSIKGRKQHVQAIDHTSCLYDERVIKRGSPKLNGELDLVNANFDV 
SNEERMHDIAMVLPLSSVKGRKQHVQAIDHTSCLYDERVIKRGSPKLNGELDLVNPNFDV 
ANEERMHDIAIVLPLKSIKGRKQHLQAIDHTSCLYDERVITRGSPELNNELDLVNANFDV 
ANEERMHDIAIVLPLKSIKGRKQHLQAIDHTSCLYDERVITRGSPELNNELDLVNANFDV 

GHFAIVKVGVGAGVGGNQPDPLMGQTICDSFRVDQPSTKTFIIKATQRDKKWSIVCNATP 
GHFNIVKIGVGVGVGGMQPDPLMGQPVYDSFRVDQTLTKTFSIKATDRDKKYSIISNAEP 
GHFAYVKGGVDAGVGGIQPDHLMGQPTYDSFRIDQTRTKTFTIKATERDRKGSIISNANP 
GHFSIVQETVGAGEGGLQPDKLMGQPFYDAFRVDQTLTRTFSIKANDRNNKGSIVTNAEP 
GHFSIVRAVVNAGEGGMQPDSLTGQPVYDSFRMDQTVTKTFSIKATERDQKKSIISNADP 
GHFSIVKVGVGSGEGGFQPDCLTGQPVYDSFRMDQTITKTFAIKAGERDKKWSIISNACA 
GHPSIVQAGVGAGEGGFQPDCLTGQPVYDSFRMDQTITKAFGIKAKERDKKWSIISNACA 
GHGSIVQTGVGAGQGGLQPDMLMGQPRYDSYRNDQTLTKTFTIKAAERDRKYSIIANAEP 
GHFYTVLAGVGSGQGGIQPDKLMGQLIYDSNRNDQTLTKTFAIKAPDRDKKVSIITKAKP 
GHVEIAITGLGSGQGGIQPDPLIGYAVYDSYRGDQTLTRTFTIKAYDRDEKWSIVRNASP 
GHVEIAVTGVGSGQGGLQPDPLIGHAALDSYRGDQTLTKTFTIKAYDRDEKWSIVSDASP 
GHFEIARSGVGSGQGGLQPDPLIGHAVYDSYRDDETLTKTFTIKAYDRDKKWSIVANAKT 
GHFEIAVGGVGSGQGGIQPDPLIGHALYDSYRDDQTLTKTFAIKAYDRDKKLSIVSNAQP 
GHFEISVSGVGSGQGGDQPDPLIGHLVYDSYREDQTLTKTFTIKAYVRDKQTSILSSAKP 
EHFSIVVEGVGSGQGGLQPDPLIGHGVYDSYRNDQAITKPFPIKAYDRGKKWSICSNAKP 
SHFRIDHPGVGSGGGGVPPDMPMGKMVYDAFRQDETLTITFGMKASERDKKDSIVEPART 
GHFKIDHCGVGSGEGGLPPDMPMGKLIYDAFRQDQTLTVTFGMKAKERDRKTSIICPARP 
GHFKIDHCGVGSGEGGLPPDMPMGKLVYDAFRQDQTLTVTFAMKAKERDRKDSIICPARP 
GHFKIAHLGVGSGEGGVPPDHPMGKLGYDAFRQDQTLTVTFGMKARERDRKDSIIAPAKP 
GHFKIDHLGVGSGEGGVPPDMPMGQITYDATRQDQTLTVTFGMKAQERDRKCSIICPAQA 
LYFHIYQDGVGGGEGGVQPDTLMGKNNYDSFREDQALTVSFSMKAPARETKYSIVLPAQP 
TYFHIHQEGVGGGEGGVQPDILMGKDNYDSFREDQALTVSFSMKAPARETKFSIVLPAQP 
SYFHIYQGGVGGGEGGVQPDVLMGKDNYDSFREDQALTVSFSMKAPARETKYSIVLPAQP 
GYFNIVLSGVGGGEGGIQPDILMGKQTCDSYREDQAMTVSFSMKAPERETKLSIILPTSL 
NYFRIVPTGVGGGEGGIQPDILMGKQACDSYREDQAMTLTFSMKAPARETKISIILPTSL 
SYFRIVEIGVGGGDGGAQPDTLMGKEGFDSVRQDQALTTSFTMKAALREKKYSIILPARP 
SYFRIVEIGVGGGDGGAQPDALMGKEGFDSVRQDQALTTSFSMKASLREKKYSIILPARP 
GHEEIVQVGVGFGEGGMQPDYLMGKTGVDSFREDQTLTVSFCMKATMRDKKWSPILPAGP 
RHEEIVQTGVGSGDGGMQPDRIMGKSEYDSFREDQTLTVSFKMKASLRDKKWSPIPPAGP 
GHEEIVQTWVGSGEGGMQPDRIMGKSGYDSFREDQILTVTFSMKASLRDKKRSPILPAGP 
GHEEIVQRGVGSGEGGMQPDRLMGKPGYDSFREDQTLTVSFIMKATNRDKKWSIILPAGP 
SHEEIVQAGVGSGEGGMQPDRLMGKPGYDSFREDQTLTVSFIMKATNRDKKWSIILPAGP 
GHEEIVQAGVGSGEGGMQPDRLMGKPGYDSFREDQTLTVSFIMKATNRDKKWSIILPAGP 
GHEEIVQAGVGSGEGGMQPDRLMGKPAYDSFREDQTLTVSFIMKATNRDKKWSIILPAGP 
GHEEIIASGVGSGEGGVQPDRLMGKPGYDSFREDQTLTVSFIMKATTRDKKWSIILPAGP 
GHEEIVQAGVGSGEGGLQPDRLMGKPGYDSFRADQTLTVSFIMKATNRDKKWSIILPAGP 
GHEEIAQAGVGSGEGGLQPDRLMGKPGYDSFRADQTLTVSFVMKATNRDKKWSIILPAGP 
GHEEIAQAGVGSGEGGLQPDRLMGKPGYDSFRADQTLTVSFVMKATNRDKKWSIILPAGP 
GYEEIVQAGVGSGEGGTQPDDLMGKPRYDSFRIDQTLTVSFLSKAINRDKKWSIILPAGP 
GYEEIVQSGVGSGEGGTQPDDLMGKPRYDSFRIDQTLTVSFLSKAINRDKKWSIILPAGP 

SEE 
SEE 
MQE 
ALE 
AEE 
ADE 
ADE 
SGE 
GDE 
NGE 
NIE 
NGE 
NDE 
NGE 
HGE 
TAE 
TSE 
TSE 
TSE 
TSE 
ADE 
ADE 
ADE 
GAE 
PAE 
RGE 
RGE 
LGG 
SGG 
YGG 
SSG 
SSG 
SSG 
SSG 
SSG 
SSG 
SSG 
SSG 
SSG 
SSG 
