# Supplementary material for: Detecting lateral gene transfers by statistical reconciliation of phylogenetic forests
Source: BMC Bioinformatics. 2010 Jun 15;11:324. doi: 10.1186/1471-2105-11-324 (PMC2905365; doi:10.1186/1471-2105-11-324)
Supplement: Additional file 1 — The 330 simulated alignments and corresponding gene trees (true and ML) along with the 40-taxa reference species tree. [file 1471-2105-11-324-S1.ZIP › simulated_dataset_prunier/seqdata15.fas.phy_tf.tree]

(((((AGTUM1:0.026391294,((RHETL1:7.9788552e-05,RHLEG1:0.0087550172)92.452425:0.0087634465,SIMEL1:0.032074529)33.333468:1.5686485e-07)93.656617:0.023194639,(((BABAC1:0.023706291,(BAHEN1:0.0052618348,BAQUI1:0.018073424)86.930138:0.016368885)99.670643:0.077365936,(BRABO1:0.0043051546,BRSUI1:2.0835737e-07)100:0.098977324)68.701953:0.015921051,MELOT1:0.11058167)61.188388:0.005524675)97.146529:0.091540409,(BRJAP1:0.17137103,(NIHAM1:0.12034392,RHPAL1:0.079462495)68.648052:0.021095433)99.985063:0.14470323)99.746454:0.1445694,(((ANMAR1:0.1704437,ANPHA1:0.14521541)100:0.29039711,((EHCAN1:0.079166723,EHCHA1:0.022408131)33.669785:0.0020514325,EHRUM1:0.071609924)99.510336:0.22608728)95.233428:0.14576397,(WOEND1:0.020420616,WOLBA1:0.049350342)100:0.34705342)97.708112:0.16114077)69.896829:0.085758914,(((CACRE1:0.26013328,HYNEP1:0.34298259)83.091491:0.078757733,(((JANNA1:0.088753124,MESOR1:0.058372729)99.138945:0.05961571,(RODEN1:0.11716151,(SILIC1:0.11435476,SIPOM1:0.12765512)33.388916:6.3290776e-05)92.745239:0.036801647)63.388163:0.031330873,RHSPH1:0.2124499)100:0.25106402)90.675974:0.09025745,(((CAPEL1:0.19438522,GRBET1:0.14513533)66.031319:0.035238697,GLOXY1:0.34071503)98.756474:0.13646339,(((MAMAG1:0.085434863,PADEN1:0.083667449)99.889237:0.19902225,RHRUB1:0.26642204)90.436161:0.11591118,MAMAR1:0.5550735)43.210262:0.032384942)91.983259:0.095291353)99.669147:0.26299961,(RIBEL1:0.20489212,((RICON1:0.1215165,RIFEL1:0.12721656)72.207272:0.029981722,(RIPRO1:0.039093205,RITYP1:0.036412396)99.818677:0.089358289)50.362509:0.034924154)100:0.62073236);
