# Supplementary material for: Detecting lateral gene transfers by statistical reconciliation of phylogenetic forests
Source: BMC Bioinformatics. 2010 Jun 15;11:324. doi: 10.1186/1471-2105-11-324 (PMC2905365; doi:10.1186/1471-2105-11-324)
Supplement: Additional file 1 — The 330 simulated alignments and corresponding gene trees (true and ML) along with the 40-taxa reference species tree. [file 1471-2105-11-324-S1.ZIP › simulated_dataset_prunier/seqdata150.fas.phy]

40	180
GLOXY1      DGTPEILVNATPSNDTTLMVEKVKLALVPMSSAQLYEYMLPYAMTSAAETAEMRQIVAQR 
GRBET1      DATPRILVDATPSNATVLMVEKVKLAIVPMGSAGLYYYILNYSLTSAAETAEMRRIIMQR 
MAMAG1      DSTPKILVHNTPSNATTLIVEAGKFNLMPMASAGVYNYALTDPLSGAAETADMRKIPKQR 
JANNA1      DATPKILVTDTPSNAIMFIVEKIRFEVVSLTGAGLYLYTLNYPLTGAAETASMRKIIPQR 
RODEN1      DATPKILVTGTPSNAIMFIVEKIRFELVTLDSAGLYLYVLNYPLTGAAETAEMRKIIPQR 
SIPOM1      DATPKILVTETPSNAIMFIVEKIRFETITLESAGLYLYVLNYQLTGAAETAELRKIVPQR 
SILIC1      DATPKILVTETPSNAIMFIVEKIRFELVTLDSAGLYLYVLNYQLTGAADTAEMRKIISQR 
SIMEL1      EATPKILVTSTPSNATTSIVEKVKFAWVSMSSAGLYEYQLNYPLTGAATSAELRSVAPQR 
AGTUM1      EATPKILVTSTPSNATTSVVERVKFPWVSMSSAGLYLYRLNYPVTGAATSAKLRGIAPQR 
RHETL1      EATPKILVTSTPSNAATAVVEKVKFPWVSMSSAGLYMYSLNYPLTGAATSAELRGIAPQR 
RHLEG1      EATPKILVTSTPSNAATSVVEKVKFPWVSMSSAGLYIYSLNYPLTGAATSAELRGIAPQR 
MELOT1      EQTPKILVTSTPSNATADIVEKLKFAWISMSSAGLYLYALDYPLTGAAESAEMRGIVPQR 
MESOR1      EGTPKILVTSTPSNATADIVEKLKFAWISMSSAGLYLYALDYPLTGAAESAEMRSIVEQR 
BAHEN1      EATPKILVTSTPSNATTNIVEKLKFTWVSMGSAGLYVYALNYPLTGAAESAEMRRIAPQR 
BAQUI1      EATPKILVTSTPSNATTNIVEKLKFTWVSMGSAGLYLYALNYPLTGAAESAEMRRIAQQR 
BRSUI1      EATPKILVTSTPSNATANIVEKLSFTWASMTSAGLYFYAINYPLTGAAESAEMRPIWPQR 
BRABO1      EATPKILVTSTPSNATANIVEKLSFTWASMTSAGLYFYAINYPLTGAAESAEMRPIWPQR 
BRJAP1      DATPKILVTSTPSNATTNIVEKVKFAVATMASAGLYIYALKYSLVGAAETAEVRGIGQQR 
RHPAL1      DATPKILVTSTPSNATSEIVEKVKFALAGMASAVLYIYALKYSLVGAAETAEMRGIGQQR 
NIHAM1      DATPKILVISTPSNATSNIVEKVKFALAGMASAGLYLYALKYSLVGAAETAEMRGIGQQR 
PADEN1      EATPKILVTATPSNATLFTVENVKFALVSMKSAGLYVYALNYTFKGAAETAEMRGIVPQR 
RHSPH1      ELTPKILVTATPSNATNFTVENVKFALSCMKSAGLYIYALNYTFKGAAETAEMRGIVPQR 
BABAC1      EITTKILVTGTPSNATSLVVEKTKLSQVPMYSAVLCVYVLAYQLTGAAEEAQLRGIQEGR 
ANMAR1      EETPKILMEATPSNAVVMLVEKVKLALTSMRSAGLYYHMLNLPLTDAAATAELRLIAIER 
ANPHA1      EATPKILMEATPSNAVILLVEKVKLNLNSMRSAGLYYYMLNLPLTDAAETAELRLIANER 
RHRUB1      EDTPKILMEATPSNAVTLLVEKVKLALSSMPSAGQYYYMLNLPLTKAAETAELRFITSER 
WOEND1      DATPKILMKDTPANAVTCFVEKARLALNKMLSAGLYYYTLDFLITDAADTAEIRDIGLER 
CACRE1      SGTPKILVTETPSNADGSIVEKVKYAVVTMKSAGLYIYTLSYPLSGAAETAELREIIPQR 
HYNEP1      DTTPDILVTRTPSNAASSLVEAVKYALVTMSSAVLYVYTLNYQLTGAAETAELRSIIWKR 
MAMAR1      DDTPKILLTQTPSNAAPAIVETVKCTMVLMSSAGLYVYMLNYVFTGAAKTAEFRLILPQR 
EHRUM1      DGTPKILVPDTPSNAAADSVEKVKYHLVAMKSAGLYIYTLNYHLSSAAETAELRLITSQR 
CAPEL1      DGTPKILVLDTPSNAAADSVEKVKYHLIAMKSAGLYVYTLNYPLSGAAETAELRLITSQR 
EHCAN1      DGTPKILVPDTPSNAASESVEKVKYHLVAMKSVGLYRYTLNYPLSGAAETAELRLITGQR 
EHCHA1      DGTPKILVPDTPSNAASDSVEKVKYHFVAMKSVGLYNYTLNYPLSGAAETAELRLITGQR 
RIBEL1      DATPKILVAGTPSNATTMLVEKVKLIAISMRSAGDYCYVLNYALAGAADEAFLRTILQQR 
RIPRO1      DATPKILVAGTPSNATTLLVEKVKLIAISMPSAGEYCYVLNYTLAGAADEAFLRTILPQR 
RITYP1      DATPKILVAGTPSNATTLLVEKVKLIAISMPSAGEYCYVLNYTLAGAADEAFLRTILPQR 
RICON1      DATPKILVAGTPSNATTLLVEKVKLIAVSMKSAGNYCYVLNYTLAGAANEAFLRTILPQR 
RIFEL1      DATPKILVAGTPSNATTLLVEKVKLIAITMKSAGDYCYVLNYTLAGAADEAFLRTILPQR 
WOLBA1      DATSEILITHIPSNAITLLNETLDYCSEPMSAKVLFVATLIYCTNDAANSADSRYIDPQR 

DGSQGMNWSSSGGQKLPALKSIGCRNFVKSDLNHLDPHEFGFEAGLDNVFGTSGEDRTFV 
DASRGMNWSKPGGQKLPPLKRIGCGNFVEPLLNQLDPHEYGFEIGLDNVFNTSRLDRTAV 
VAARGINWSNSGGQKLPALKAIGNTNFVEPEVNALDAHEYGFEVRLDNVFSTSRPDRTKA 
DEMKGMNWSSALGQKLPALQSIATKNFVEPDFNVLDSHEFGFNIGLDNVFNTSRPDRTLV 
DEMKGMNWSSGLGQKLPALQSIGSKNFVELDFNVLDAHEYGFNIGLDNVFDTSRPDRTLV 
IELKGMNWSSDLGQKIPALQSIGSKNFVELDFNILDNHEYGFNVGLDNVFNTSRPDRTLV 
MEMKGMSWSSGLGQKIPALQSIGSKNFVELEFNVLDTHEYGFNMGLDNVFNTSRPDRTLV 
ADTQGMNWRKPDSQKLPALQSIGTQNFVDSDANVLDRRENGFNTGLDNVFNTSRPDRTAV 
ADTQGMNWRIPGSQKLPALQSIGTQNFVDPDLNVLDSHENGYNTGLDNVFNTSRPDRTCV 
ADTKGMNWRLPGSQKLPALQSIGTQNSVDPDLNVLDGHENGFNTGLDNVFNTSRPDRTAV 
ADTQGMNWRLPGSQKLPALQSIGTQNAVDPDLNVLDGHEDGFNTGLDNVFNTSRPDRTAV 
ADTQGMNWRSPGGQKLPALQSIGTKNLVDADLNSLDGHEDGFNVGLDNVFNTSRPDRTTV 
ATAQGMNWRSPGGQKLPALQAIGAKNYVDPELNALDGHEEGFDVGLDNVFNTSRPDRTTV 
AETQGMNWRSASSQKLPALQSIGVHNFVDPDLNILDEHEDGFNVGLVSVFNTSRPDRTTV 
ADTQGMNWRSASSQKLPALQSIGVHNFVDPDLNILDEHEDGFNVGLVSVFNTSRPDRTTV 
AESRGMNWRSLETQKLPALQSIGVKNHVDSDLNALDGHEDGFNVGLDSVFNTSRPDRTTV 
AESRGMNWRSLETQKLPALQSIGVKNHVDSDLNALDGHEDGFNVGLDSVFNTSRPDRTTV 
AETRGMNWSNPRVQKLPALQSIGARNFVDPDVNILDLHEEGFNFELDNVFLASRPDRATV 
SDTRGMNWSNERVQKLPALQSIGNHNFVDPDVNILDLHEEGFNFDLDNVFLASRPDRASV 
SETRGMNWSNPRVQKLPALQSIGNQNFVDPNINILDLHEEGFNFELDNVFLASRPDRAPV 
EDTRDVNVSTNGGQKLPALQSIGARNYVEPDLNILDPHELGFSVRLDNVFNTSRPDRTSV 
VETRDVNISTSGGQKLPALQSIGAINYVEPDKNILDPHELGFSVGLDNVFTTSRPDRTEV 
GSRKGMNWSTGEGQKLPAVKSIGFRNFVEPDLNNLDVHEYGFESQLDNMFNASRIDRTSV 
YAVRGMNESSQGAQKLPGIKTIGSSNFAEPEANLLDAHEFGFGAGLDNVFSTSRPDRTAV 
FAVRGMNESSQGGQKLPGIKTIGASNFAEPDANLLDSHEFGFGAGLDNVFNTSRPDRTSV 
YAVRGMNESNQGGQKLPGIKTIGSTNFAEPDVNLLDAHEFGFGAGLDNVYNTSRPDRTSV 
YSLKGMNWSNQSGQKLPAIKSIGSRNFAETDANLLDSHEQGFGGKLDNVFDTSRPDRTSV 
TAQRGMNWSVPGGQKMPEAKSIGAHNAACSDPSLLDIHEFGLEAGLDNTFDTSRPDRTTV 
GATRGMNWSIPGGQKVPAIKSIGEWNAVEPDLSLLDSHEYGLEHGLDNIFNTSRPDRTTI 
AETKRMNGSVPSGQKVPATKAIGTSNTVEPGISILDSHEYGLENSLDNVFNTSRPDRTTV 
IETRDVSWSVPGGQKLPAIKSIGATNTIEPDASFLDFQEQGLEAGLDNSFNTSRPDRTSV 
IDTRGMSWSVPGGQKVPAIKSIGSTNTIEPDASVLDFHEQGLEACLDNSFTTSRPDRTSV 
IDTRGMSWSVLGAQKVPAIKSIGSTNTIEPDESFLDFHEQGLEAGLDNSFNTSRPDRTSV 
IDTRGMSWSVPGGQKVPAIKSIGATNAIEPDESFLDFHEQGLEAGLDNSFNTSRPDRTSV 
YADRGMNWSSPCEQKLPGIKSIGTGNMVEQEFNCLEKHESGFNTGLDNIFDVGRPDRTIV 
YPERGMNWSSPCEQKLPGIKSIGAANVVEQEFNCLEKHESGFKSGLDNIFDVGRADRTIV 
YPERGMNWSSPCEQKLPGIKSIGTANVVEQEFNCLEKHESGFKSGLDNIFDVGRADRTIV 
YPERGMNWSSPCEQKLPGIKSIGTANPVEQQFNCLEKHESGFKSGLDNIFEVGRADRTIV 
YPERGMNWSSPCEQKLPGIKSIGTANVVEQEFNCLEKHESGFKSGLDNIFDVGRADRTVV 
GGTWGLNWSNHSAQKLPRHKSISHMNMLEANINALEPREFGFEYGLDNKLKMSRQDRTGI 

RAKGDSTGDAGTKQALATELLHTIAEFLWEPGKEHSNHESENIKNQPQPMAILALEIALF 
RAKGDPTGDPGAKPALATELLHTIAVFAWEPGSEMSNHESENIKNQPEPLGILALEIALF 
RAKGDSTGYFGVKKTLASASLHSSEDFFWEPGTEASNAETENLQNQPEPIAIRALEIRPF 
RAKGDSEGDPGKKKGLATDLMNAVEPFYWEPGLESSNLEDENIKNQPEPLGILALEIALF 
RSKGDSEGDPGKKKGLATDLMHSVEPFYWEPGRETSNFEDENIKNQPEPLQILALEIALF 
RSKGDSEGDAGEKKEFATDLMHDIEPFYWEPGRESSNLEDENIKNQSEPLQILALEIALF 
RSKGDSEGDPGKKEGLATDLLHSFEPFYWEPGRENSNLEDENIKNQSDPLQILALEIALF 
RAKGDSTGDSGIKKGLASELLNFIGAFHWEPGMEASNLDWQNIKNQPEPLGILALEIALF 
RAKGDSTGDPGVKRGLASELLNLIAAFYWEPGNEASNQEWQNIKNQPEPLGILALEIAVF 
RAKGDSTGDTGIKKGLASELLNFIAGFYWEPGKEASNLEWLNIKNQPEPLGILALEIAVF 
RAKGDSTGDTGIKKGLASELLNFIAGFYWEPGKEASNLEWLNIKNQPEPLGIFALEIAVF 
RAKGDSTGDPGTKKGLATEMIHHIAPFYWEPGKEVSNLEWDNIKNQPSPLGILALEISLF 
RAKGDSTGDPGLKKGLATEMIHDIAPFYWEPGKESSNSEWQNIKNQPSPLGILALEIALF 
RAKGDSTGEPGNKRGLATKLLYEIAHFYWEPGHEMSNLEWQNIKNQPKPLGILALEITLF 
RAKGDSTGEPGIKRGLATKLLYEIAQFYWEPGDEMSNLEWQNIKNQPKPPGILALEITLF 
RAKGDSTGDPGIKKGLATKLLYKIATFYWEPGKESSNLEWQNIKNQPKPLGILALEIALF 
RAKGDSTGDPGIKKGLATKLLYKIATFYWEPGKESSNLEWQNIKNQPKPLGILALEIALF 
RAKGDSTGDTGIKKGLATELINIVAAFYWEPGKEMSNIEWQNIKNQPEPPGILALEIALF 
RAKGDSTGDPGLKKGLATELINIMAPFYWEPGKEKSNIEWQNIKNQPEPSGILALEIALF 
RAKGDSTGDPGIKRGLATELIKVIAPFYWEPGEENSNIEWDNIKNQPEPNGILALEIALF 
RAKGDSTGDAGIKNGLATQLLHIIAYFYWEPGKEVSNLEWENIKNQPLPLGILQLEISLF 
RAKGESTGDAGIKSGLATELLHTIAFFYWEPGKETSNLEWENIKNQPLPLGILALEISLF 
RNRGDSTGDFGLKKELATVLLMLIDVFFWDPGEEVSQLETRNVKNQPPPFGIIALEIALF 
QTKMDSTGEPGLKIGLATEILVTIGLFYWEPGREVSNPESNNIKNQPDPRGVLALEIVLF 
QTKGDSTGEPGLKIGLATELLVAIGLFYWEPGGEISNVESNNITNQPEPRGVLALEIVLF 
QTKGDSTGEAGLKIALATELLVTIGLFYWEPGGEISNLETNNIKNQPEPNGVLALEIVLF 
QTKGDATGDTGCKSGMATELLIGFGLFYWEPGKEISNLESDNIKNQPEPSKILALEISLF 
RAKNDSSGDSMLKIDLATALLITGGPFYWEPGKEVSGLESANIKNQPKPIGILALEIALF 
KAKGDSSGSFVTKVNLATEMLIPPGNFYWAPGQEVSNLEMSNIKNQSKPLGILALEIALF 
RAKGDSSGDVVDKTDLATEVLFRSSTFFWGPGAESSERESANIKNQSKPFGILALEIALF 
RAKGDSSGDVVVKPNLATELLLTQGDFYWEPGREHSNLESANIKYQPCPLGILALEIALF 
RAKGDSSGDIVIKANLATELLIVQGDFYWEPGREHSNLESTNTKYQPRPLGILALEIALF 
RAKTDSSRDVVMKANLATELLVTQGDFYWEPGKEFSNLESCNIKYQPRPLGILALEIALF 
RAKGDSSRDVVMKTNLATEILVTQGDFYWEPGREHSNLESCNIKYQPRPLGILALEIALF 
RSKEDSTGDCGNQPGLATELLIAVGSFDWNPGNEVSNVEPNNIKNQNQPKTIMALEIALF 
RSKEDSTGDCGKQPGLATELLLAVGSFNWDPGNETSNVEPNNIKNQNQPKTIMALEIALF 
RSKEDSTGDCGKQPGLATELLLAVGSFNWDPGNETSNVEPNNIKNQNQPKTIMALEIALF 
RSKEDSTGDCGRQPGLATELLLAVGSFDWDPGNETSNVEPNNIKNQNQPKTIMALEIALF 
RSKSDSTGDCGNQPGLATELLLAVGSFDWDPGNETSNVEPNNIKNQNQPKTIMALEIALF 
NSTGDTAGDLGPKIHLARTFNDEIGNFGWNPRSECSNLEPDNIKNQQHPPCILALEIVLF 
