# Supplementary material for: Detecting lateral gene transfers by statistical reconciliation of phylogenetic forests
Source: BMC Bioinformatics. 2010 Jun 15;11:324. doi: 10.1186/1471-2105-11-324 (PMC2905365; doi:10.1186/1471-2105-11-324)
Supplement: Additional file 1 — The 330 simulated alignments and corresponding gene trees (true and ML) along with the 40-taxa reference species tree. [file 1471-2105-11-324-S1.ZIP › simulated_dataset_prunier/seqdata150.fas.phy_tf.tree]

((((((((AGTUM1:0.0827754,(RHETL1:0.016274467,RHLEG1:0.020246059)95.588493:0.040151492)77.438188:0.022654128,SIMEL1:0.097258748)99.337786:0.1025507,(((BAHEN1:0.021329702,BAQUI1:0.022155894)97.827727:0.090098053,(BRABO1:0,BRSUI1:0)99.965101:0.13488562)94.379312:0.0715137,(MELOT1:0.051284622,MESOR1:0.10177798)95.60411:0.072312804)51.885104:0.014912508)94.338471:0.061810857,(BRJAP1:0.047410303,(NIHAM1:0.080803407,RHPAL1:0.051559051)67.993218:0.037080183)100:0.20961195)83.448523:0.053039723,(PADEN1:0.048123418,RHSPH1:0.10571682)100:0.19059035)58.480847:0.025380053,(JANNA1:0.075495815,(RODEN1:0.02299888,(SILIC1:0.065047492,SIPOM1:0.1083741)91.633761:0.039114804)88.997221:0.047563043)100:0.23704865)86.073405:0.042753718,((GLOXY1:0.23449642,GRBET1:0.17586393)82.383353:0.10755619,MAMAG1:0.59263264)48.14252:0.03405332)39.692846:0.03229778,(((((ANMAR1:0.11153561,ANPHA1:0.05365679)35.403362:0.0056040431,RHRUB1:0.10870717)97.544354:0.14096506,WOEND1:0.37424334)99.641472:0.2323514,(BABAC1:0.66084195,(RIBEL1:0.036678404,((RICON1:0.042096688,(RIPRO1:0.0058711451,RITYP1:1.1492181e-06)91.583765:0.020205689)36.824977:0.0028702517,RIFEL1:0.018652042)63.948017:0.05244611)100:0.62626404)50.536966:0.049434626)44.187841:0.020989683,((CACRE1:0.25457218,((CAPEL1:0.067790594,EHRUM1:0.071214576)33.364007:7.3948945e-05,(EHCAN1:0.048592261,EHCHA1:0.026927728)97.882575:0.05428341)99.940866:0.24130503)52.566451:0.03272488,(HYNEP1:0.25798377,MAMAR1:0.44390685)46.37242:0.034354594)99.949247:0.21692083)39.660376:0.033201942,WOLBA1:1.9140208);
