# Supplementary material for: Detecting lateral gene transfers by statistical reconciliation of phylogenetic forests
Source: BMC Bioinformatics. 2010 Jun 15;11:324. doi: 10.1186/1471-2105-11-324 (PMC2905365; doi:10.1186/1471-2105-11-324)
Supplement: Additional file 1 — The 330 simulated alignments and corresponding gene trees (true and ML) along with the 40-taxa reference species tree. [file 1471-2105-11-324-S1.ZIP › simulated_dataset_prunier/seqdata151.fas.phy]

40	117
GRBET1      GSAPYDPSAENKRSNHVIKGKSEAGDVMGSLVTWPMSPGSMRLSVALQVVQHLHNATPPL 
MAMAG1      GSPPYDPLAFSKHSNHAIKVKRETRKVMGSVVTWPDSPGYMGLIMCLFMVEHLDNALRPI 
CACRE1      GSPSYDPLPENKRSESSIKAKRGAAQVMGVAVTRAVSPGYMGFNLSLNVIGHLANFIDPL 
HYNEP1      NSPTYDPLASNKHSNYSIKTKEEGGLVMGAEVTGPINPTYMWLIIRLRVVANLTNATLPL 
MAMAR1      GSPPYDPLAYNKRSNQVIKVRSEVAIVMRAINTKPVSPGYMGLPITLLVARHLLNAIAPL 
JANNA1      GSPSYDPPAWNQHSNLSIKVKAEEGLVMGSVLTWPVNPGFMGMMVAVYRVAHLASTGQSL 
RODEN1      GSPPYDPLAWNQYSSLSIKVKDEAGLLMWPVLTWPVSPGFMGNGMPLYVVSHLDSSGNPL 
SIPOM1      GSPPYDPLAWNQNSNLSIRVKDEAGLLMFAVLTWPASPGFMGMGMPLYVITHLFSAGHPL 
SILIC1      GSPPYDPLAWNQHSSLNIKVKNEVGLLMWTGLTWPASPGFMGMGMPLYVITHLFSAGHPL 
PADEN1      GSPPYDPLAWNKYSDLSIKVKNEAGLVMGSVLTWPVSPGFMGMTMTLFIVHHLRSAGHPL 
RHETL1      GSPPYDPLALNKHSSLSIKTEREAGLVMGSVVTWPVSSGYMGMTMILLVVAHLHNAGKVL 
RHLEG1      GSPPYDPLALNKHSNLSIKIEREAGLVMGSVLTWPVSSGYMGMTMTLLVVAHLENAGNAL 
BRJAP1      SSPPYDPLAMNKRSTNAIKVKCEGGLVMGSVVTWPASPGYMGLTLTLCVVQHLGNAAHSS 
RHPAL1      SSPPYDPLAMNKHSTNAIKVKCEAGMVMQSVVTWPASPGYMGLTLTLYVVRHLGNAAHSS 
NIHAM1      SSPPYDPLAMNKRSTNAIKVKCEAGVVMGSLVTWPASPGYMGLTLTLYVVRHLGNDAHSS 
RHRUB1      GSPPYDAIAFNKKSCYSIKGKQEEGLVMNSVVTTPQSPGYMGLAGTLHIIIHLTNIGEPL 
BAQUI1      GSPPYDPVALNKFSIHNQKPKKEAGLVMGYIITDPTSPGYMGLRMTLFVLWHLPNREEPL 
EHRUM1      GSALYDPLAINKKSNHAIKKKEESGLVMSNMVTWPPSPGYDGLSMTLVVITHLGAATHRF 
EHCAN1      GSALYDPLAINKKSDHSIKPKQETGVVMSNMVTWPPSPGYDGLSILLVVVKHLGAAAGRF 
EHCHA1      GSALYDPLAINNKSNHSIKSKQESGVVMSNMVTWPPSPGYDGLSMTLVVVTHLGAAAGRF 
ANMAR1      GSPPYDPYEINQRTNNSIKARQESGLVMSNVVTGPVSPGYMGLSKTLVVVGHLHNAAYRL 
ANPHA1      GSPPYDPLEVNQRSQNSIKARQESGLVMSNVVTWPVSPGYMGLSKTLVVVGHLQNAAYRL 
SIMEL1      GSPPYDPLAINQRSNNPIKRRQESGIVMSNIVTWPVSPGYMGLSKTLIVIGHLASAKYRL 
WOLBA1      GSPPYDPLANKKRSNHSIKAKQEAGLVMSNVSTGPMSPGYMGLSMNLVMVNHLPSVSYKL 
RHSPH1      GSPPYDPQALSKRSDHGIKAIKEAGLVMGAVVTWPILPGYMGLAKTLWAVDHLGNGNPQL 
CAPEL1      TSPAYDPLAPNKPSNTTIKAKIEAGCVIGAVITNPLSPGGMGMPFALALLNHLVSGAWLL 
AGTUM1      TSPAYDRLAPSRKSIEAIKNRAEAGVVIGSVVTCPASPGYMGLPMKLAVLYHLSNGRCTL 
MELOT1      TSQAYDPLAGNKKSNPSIKSKKEAGGVIGSVVTEPASPGYMGLPERLSILHHLANGRCPL 
MESOR1      TSPAYDPHASNKKSNPSIKPKNEAGGVISSFVTGPASPGYMGLPMKLAVLKHLPNGRCPL 
BABAC1      TSPAYDPLAPNKKSNPAIKAKSEAGAVIGSVVTVPVSPGYMGLPMKLSVLPHLNNGRFPM 
BAHEN1      TSPAYDPLAPNKKSNPAIKAKSEAGAVIGSVVTVPVSPGYMGLPMKLAVLLHLNNGRCPM 
BRSUI1      TSPAYDPVAPDKKSNPAIKSKNEAGSVIGSVVTGPASPGYMGLSMKLAGLSHLSNGRAPL 
BRABO1      TSPAYDPVAPDKKSNPAIKSKNEAGSVIGSVVTGPASPGYMGLSMKLAGLSHLSNGRAPL 
RIBEL1      NSPPYDLMALNKPSKRAVKDKSEGGLVIGSVVTIPASPGYMGLAMPLLEVVHLKSTTPSL 
RIPRO1      SSPPYDLMALNKPSKRAIKDKSEGGLVIGNIVTVPASPGYMGLSMPLMIVMHLKSTSSNL 
RITYP1      SSPPYDLMALNKPSKRAIKDKSEGGLVIGNIVTVPASPGYMGLSMQLMTVMHLKSTSSNL 
RICON1      NSPPYDLMSLNKPSKRAIKDKSEGGLVIGTIVTVPASPGIMGLSMPLIVVMHLKSTSSSL 
WOEND1      NSPPYDLMSLNKPSKRAIKDKSEGGLVIGTIVTVPASPGIMGLSMPLIVVMHLKSTSSSL 
RIFEL1      NSPPYDLMSLNKPSKRAIKDKSEGGLVIGSIVTVPASPGIMGLSMPLIVVMHLKRTSSSL 
GLOXY1      NSPPYDPLVFNSRSDEFIKVKRTGGLVIGAVPTFPVSPGYMGVAGPLIVVRHLANSPCTL 

LEGERLTFVCLKYTIERPVKFRVGADAYEAGSHATDCGFQCDIYKYRAGGLPTAKHA 
LDRNRLTFVCIKYTPEREVKLRVGADAYEAVSVATVCGVQGYTYEYRAGKLPLDKDA 
LDGTRTTFVCRKYTVGREVKIHVKADAYNAASIATICGAQGYMYEYRAGPLPTDKHA 
VELFRTTFVCRKYTILKNVKSRVAADAYVAVSIDTICGVMGYMYSYRSGSLPTDRHA 
LEGKRITLVCVKYTIGKTVKVRVGNDAYEAASIATACGSQAYMYMYRAGSLPMDKQA 
LEGERLTTVSIKYTMIRTVKARVEADAYITASIATLCGEQGYMYTYRAGKLPTEKHA 
LDGERPTSVCINYTTLKGVKARVSADAYATASLATLCGVQGYMYTYRAGGLPTDKYA 
IHGERLTTVCIKYTAMKSVKARVKADAYATASIATLCGVQGYVYTYRAGSLPTDKYA 
LDGERLTTVCIKYTALKGVKARVAADAHATASIATLCGIQGYLYTYRAGLLPTDKYA 
LEGERLTTVCIKYTAAKDVKVRVSADAYATASIATLCGGQGYMYTYRTGNLPTDKHA 
LEGHRLTTVCIRYTAVKDVKIGVSADAYATASIATLCGVQGYMYPYRSGSLPTDKHA 
LEGHRLTTVCIRYTAVKDVKIGVSADAYATASIATLCGVQGYMYPYRSGSLPTDKHA 
FKSNRLTLVCIKYTHGEVVKLRVGADAYESSSIATVCGMQGYMYVYRAGDLPNEKHA 
FGGNRVTLVCIKYTLGKVVKLRVGADAYRSSSIAGICGMQGYMYVYRAGDLPNEKHA 
FRGSRLTLVCIKYTLGKAVKLRVGADAYRSVSIATVCGIQGVMYVYRAGDLPNEKHA 
LTGRRLTFVRIKYTKGKEVRFRVGADAYVAASMATICGLQEYMHAYTAGSLPTDKLA 
LECSRLTFVCIEYTIDSEVQLRVGADAYQASSVATDCGFQGYMYIYRAGNLPTSKYA 
ISDSRLTFVCIKYTGEQVVKFKVDADAYTAASIATICGAQRYLYAYRAGDLPTHKHA 
IGKSRLTFVCIKYTGQQLVKFKVGADAYHAASIATICGVQRYLYAYRAGDLPTHKHA 
IGESRLTFVCIKYTGEELVKFKVDADAYTAASIATICGTQRYLYAYRAGDLPTHKHA 
IDMSRLTFVCIGYTGNAIVKVKSVADAYGAASIGTICVSQTYLYTYRAGTLPSDKHA 
LDMRRLTFVCIGYTGSADVKSKAVADAYTAFSIATVCGSQRYLYTYRAGTLPSDKRA 
IGMSRLTFVCIKYTGNKDVKEKVGADAYTAASIATICGVQPYLYTYRAGTLPNDKNA 
IKGARLTFVCAKYTIDMQVKIKVGADAYSATSLATVRGTQQYLYEYKAGYLPADEHA 
VQGRRITFVVIKYTDAKSVKIKVGADTYAVASIPTICGEQGYMYVYKAGSLPNDKHA 
LTDDRLTFVRIQYGVSKMVKMRVGADPYFTASLGTLCSKQTYMYTYKAGTLPLDKEA 
LYTSRVTFVCIKYTEPKHVKVRVGADPDARASVATICSAQDYMYTYKAGALPLDKSA 
LSAARVTFVCIKYTEFKYAKVRVGADPYVAASVATICSMQDYMYTYKAGRLPLDKPA 
LSAARTTFVCVKYTGFKHAKIRVGADPYMTASVATCCSMQDYMYTYKAGSLPLDKTA 
LDAARLTFVCIKYTEYKQVKVRVGADPYLTVSVATQCSLQDYMYTYKAGELPLEKTA 
LDAARLTFVCIKYTEYKQVKVRVGADPYMTVSVATPCSLQDYMYTYKAGELPLEKTA 
LNTAKLTFVCIKYTQYKLVKVRVGADPYLTASEATNCSFQDYMYTYKAGGLPLNKWA 
LNTAKLTFVCIKYTQYKLVKVRVGADPYLTASEATNCSFQDYMYTYKAGGLPLNKWA 
LAGTRQAFVCSSYTFAKKVKNRVKADAYNAPSVATICTPQAYMYGYGAGSLPTEESA 
LAGTRQTFVCTSYTFAKKVKMRVKADAYTAPSVATLCTPQAYMYGYGAGSLPTEESA 
LAGTRQTFVCTSYTCAKKVKMRVKADAYTAPSVATLCTPQAYMYSYGAGSLPTEESA 
LAGTRQTFVCTSYTFAKKVKVRVKADAYTAPSVATLCTPQAYKYGYGAGSLPTEESA 
LAGTRQTFVCTSYTFAKKVKVHVKADAYTAPSVATLCTPQAYKYGYGAGSLPTEESA 
LSGTRQTFVCTSYTFARNVKVRVKADAYTAPSVATLCIPQAYMYGYGAGSLPTEESA 
PDTTRFTYVCIRYTLQKKRKRRVRADAYMPSSIATQCGLQTYMYKYRAGVLPNEKAA 
