# Supplementary material for: Detecting lateral gene transfers by statistical reconciliation of phylogenetic forests
Source: BMC Bioinformatics. 2010 Jun 15;11:324. doi: 10.1186/1471-2105-11-324 (PMC2905365; doi:10.1186/1471-2105-11-324)
Supplement: Additional file 1 — The 330 simulated alignments and corresponding gene trees (true and ML) along with the 40-taxa reference species tree. [file 1471-2105-11-324-S1.ZIP › simulated_dataset_prunier/seqdata151.fas.phy_tf.tree]

(((((((AGTUM1:0.26387405,(MELOT1:0.1532946,MESOR1:0.13271139)81.27892:0.067364929)41.074532:0.015901359,(BRABO1:0,BRSUI1:0)100:0.21744111)41.342309:0.034479092,CAPEL1:0.66389425)33.362755:0.00057359389,(BABAC1:0.047548427,BAHEN1:7.1058736e-06)73.97632:0.10900841)99.761552:0.47065525,(GLOXY1:0.60870033,(RIBEL1:0.13832394,(((RICON1:0,WOEND1:0.0083284798)81.896502:0.016746517,RIFEL1:0.043091821)89.763492:0.026802042,(RIPRO1:0,RITYP1:0.034606015)93.41684:0.045568078)33.411977:7.7699689e-05)99.708605:0.54780189)49.406791:0.095497474)82.732034:0.14057231,((BAQUI1:0.46830564,GRBET1:0.50161568)46.338031:0.044879694,(((BRJAP1:0.065553469,(NIHAM1:0.090306817,RHPAL1:0.066709821)52.062941:0.017137228)99.937403:0.28248404,MAMAR1:0.48990679)46.588695:0.032087164,MAMAG1:0.37883705)33.335716:1.2061176e-05)41.842717:0.028082265)43.627006:0.029384658,(((((((ANMAR1:0.11149572,ANPHA1:0.091786647)95.886022:0.089359483,SIMEL1:0.13207868)94.999796:0.11903158,((EHCAN1:0.11138319,EHCHA1:0.023895128)56.968695:0.036980056,EHRUM1:0.069019937)100:0.2495322)38.317931:0.020761232,WOLBA1:0.41115433)89.927536:0.14630971,RHSPH1:0.4939546)57.899708:0.054761929,RHRUB1:0.58014803)33.333161:2.6747465e-07,(CACRE1:0.45463948,HYNEP1:0.60994363)71.491057:0.10319667)33.36536:8.9637696e-05,(((JANNA1:0.32109665,(RODEN1:0.16258336,(SILIC1:0.10646928,SIPOM1:0.10719781)63.050735:0.044770958)96.243358:0.12005166)64.817703:0.041920223,PADEN1:0.086038457)75.490421:0.057629496,(RHETL1:0.067822772,RHLEG1:5.9339174e-06)98.28161:0.14730862)99.531555:0.18494863);
