# Supplementary material for: Detecting lateral gene transfers by statistical reconciliation of phylogenetic forests
Source: BMC Bioinformatics. 2010 Jun 15;11:324. doi: 10.1186/1471-2105-11-324 (PMC2905365; doi:10.1186/1471-2105-11-324)
Supplement: Additional file 1 — The 330 simulated alignments and corresponding gene trees (true and ML) along with the 40-taxa reference species tree. [file 1471-2105-11-324-S1.ZIP › simulated_dataset_prunier/seqdata152.fas.phy]

40	133
GLOXY1      SAHYGFLAAKNYANGRSEKTLDLDQTEQLKLLLTTYLNMADSQASPGRMRGKQFTVVKAV 
GRBET1      SAHYGFLAAKNYANGRDEKTLDYEQTKQLKLLLTTYLNMADAQVPCGRMRGKQMSIVKAS 
RHRUB1      STHYGYAAAKNYANARLERTLDNQQSTQLKLHLTTYLNMADSQTAKGRMGGKQFSLVKGD 
HYNEP1      STNYGYIAAKNYANARSENTLNPGQSTQLKLVLTKYLNMADSQKARARVGGKQFNLVKGN 
MAMAR1      STHYGYVAAKNYANARAEKTLDSGQATQLKLLLTTYLNMADSQVAPGRMGGKQFNLVKGN 
JANNA1      STHYGYVARKNYANAKEEKTLDRGQSAQLKLGLTIYLSMADSQCAMGQMGGKQFPLVKGN 
RODEN1      STLYGYVARKNYANAKGEQTLDRGQSAQLKLCLTMYLSMADSQAALAQMGGKQFPLVKGD 
SIPOM1      NTHYGHLARKNYANAKGEKTLNTTQSAQLKLCLTIYLSMADSQSASGKHGGKQFALVKGD 
SILIC1      NTLYGHVARKNYANAKGEKTLDTTQSAQLKLCLTIYLSMADSQSALGQMGGKQFALVKGD 
PADEN1      STHYGYVAAKNYANAKGEKSLDMGQSYQLKLLLTSYLSMADSQSALGQMGGKQFPLVKGH 
RHSPH1      SSHYGYRAAKNYANAKGEKSLARGQSAQLKLLLTSYLSMADSQSALGQMGGKQFPLVKGH 
RICON1      STHYGYRAAKNYANAKGEQSLDRGQSAQLKLLLTDYLSMADSQSAVGQMGGKQFSLVKGH 
RIFEL1      STHYGYRAAKNYANAKGEQSLDRGQSAQLKLTLTAYLSMADSQSAVGQMGGKQFSLVKGH 
BRJAP1      STQYGYVAAKNYANKRGEKTLDAGQSTQLKLLLTTYLDMADNQGNPGRMGGKQFPLVKGG 
RHPAL1      STQHGYVAAKNYANKRGEGTLDGGQSTQLKLLLTTYLDMADNQGNPGAMGGKQFPLVKGG 
NIHAM1      DTHYGYVAAKNYANKRGEKTLDAGQSTQLKLLLTTYLDMADNQGNPGRMGGKQFPLVKGG 
SIMEL1      SKYYGYGAAKNYANARGEETLDIGQSVQLKLALTTYLNMPDSWTALGRMGGKQFPLVKGG 
AGTUM1      SKHYGYGAAKNYANAKGEKTLDSGQSVQLKLVLTTYLNMPDSWTALGRMGGKQFPLVKGG 
RHETL1      SKHYGYGAAKNYANAKGEKTLDSGQSKQLKLVLTTYLNMPDSWTALGRMGGKQFSLVKGG 
RHLEG1      SKHYGYSAAKNYANAKGEKTLDSGQSVQLKLVLTTYLNMPDSWTALGRMGGKQFPLVKGG 
MESOR1      SKQYGYVAAKNYANARGEKTLAPGQSVQLKLVLTTYLNMPDSWNAPGRMGGKQFPQVKGG 
MELOT1      FKHYGYGAAKNYANAGGEQTLDSGQTLQMKLMLTTYLNMPDSQTAPGRMGGKQFPLVKGG 
BABAC1      SKHYGFGAAKNYANARGEKQLDTGQSVQLKLILTTYLNMPDSQDTPGRMGGKQFPLVKAG 
BAHEN1      VKHYGFGAAKNYANARGEKQLDTGQSVQLKLILTTYLNMPDSQRTPGRMGGKQFPLVKGG 
BAQUI1      VKHYGFGAAKNYANARGEKQLDIGQSVQLKLTLTTYLNMPDSQRTPGRMGGKQFPLVKGG 
BRSUI1      SKHYGYGAARNYANARGEATLDTGQSVQLKLILTTYLNMPDSQTAPGRMGGKQFPLVKGG 
BRABO1      SKHYGYGAARNYANARGEATLDTGQSVQLKLILTTYLNMPDSQTAPGRMGGKQFPLVKGG 
CAPEL1      SSHYGYVAEKNYANVSTEKNLDAGQKTQLKLLLTSYLNMADAQHARGRLGGKHFARVKGD 
MAMAG1      SSHYDYLADKNYVNVNVEKNLDDGQSTQLKLELTTYLNMADSQQARESMGGKQFVLVKGD 
RIBEL1      STHYGYLAEKNYANARPEEPLETGQSAQAKLNITQYLAHADSESAPGWCGGMQSAFVKGD 
RIPRO1      STHYGYLAEKNYANARPEGTLEPGQSPQAKLNLTQYLAHADSEAAHGWCGGMQFAFVKGD 
RITYP1      STHYGYLAEKNYANARPEGTLEAGQSAQAKLNLTQYLAHADGEAAHGWCGGMQFAFVKGD 
CACRE1      SKYYGYNAEKNYANARAEKPLDEGQSVQLKLALTSYLDMADNSSAGGWLGGKKLFLVEGE 
EHRUM1      GTHYGYIAEKNYANARLEKTLDAGQSRQLKLAHTSYLNMADSQIAASWMGSKQFALVKGN 
EHCAN1      GTHYGYIAEKNYANARLEKTLDAGQSRQLKLAHTAYLNMADSQVAASWMGSKQFALVKGN 
EHCHA1      GTHYGYIAEKNYANARLEKTLDAGQSRQLKLAHTSYLNMADSQIADNWMGSKQFALVKGN 
ANMAR1      GTHYGYIAEKNYANARIEETLGVGQSRQLKLSHTTYLDMADSEPASSWLGGKQFKLVKGN 
ANPHA1      GTHYGYIAEKNYANAHIERTLDTGQSRQLKLSHTNYLDMADSQSATSWLGGKQFKLVKGN 
WOLBA1      GTHYGYVAEKNYANARVERTLDCGQSAQLKLLLTNYLNMADSQVAAPWMGGKQFVLVKGD 
WOEND1      GTHYGYVAEKNYANARVERTLDCGQSAQLKLLLTNYLNMADSRVAAPWMGGKQFVLVKGD 

PLKCQFVIAAYHIAELLIHGLGEFAIGGPNHDVINRWPDVWMHSQFYQWMTRSDVGTENI 
PLTCPFVVAHYHIMELLVYGQGEFAIVGPIHDVISRWPGIWMDSQFYQWMKRSHVLIANI 
PLNCQFVSARYHILELLLFSLAEVATAGPTQDIICRWPGAKRESLFYQWMTRTLVVSESI 
ALYCQFVITTYHIMELLLLGLGEFAMSGPIQDIVCRWPIVTMESQYFQWMARSVFESTNI 
PLNCEFVIARYHIMELLLIGLGEFALGSPIQDIVCRWPGVSMESQYFQWMTRSVFGSNNI 
PLNCQFVIARYHITELLLFGVGEFSAGGPVQDIICRWPGVALESQRYQWMTESKVGTMNI 
LLRCQFVIAAYHIMELLLFGLGDFSAGGPIQDIICRWPGMALESQLYQWMTESAVGTTNI 
LLECQFVIARYHIMELLLFGVGEFSAGGPDQDIICRWPAVALESQLYQWMTNSAIGTSNI 
LLNCQFVIAGYHIFELLLFGEGEFSAGGPDQDIICRWPGVALESQLYQWMTDSAVGTTNI 
PLNCQFVIARYHIMELLLFGVGEFSAGGPVQDIICSWPGVALESQLYQWMSKSAVGTENW 
PLNCQFVIARYHIIELLLFGAGEFSAGGPVQDIICRWPGVALESQLYQWMTKSAVGTDNW 
PLNCQFVLARYHIMELLVFGVGEFSAGGPVQEIIFRWPGVALESQLYQWMTKSAVGTDNW 
PLNCQFVMARYHIMELLMFGVGEFSAGGPVQDIIFRWPGIALESQLYQWMTKSAVRTDNW 
ALRCQFVIANHHIMELLLFGLTEFSIGGPIQDYITRWPGVVLESQYYQWMAKAVLRTDNV 
ALNCQFVIANHHIAELLLFGLTEFSIGGPIQDYITRWPGVILESQVYQWMMKAVLTTRNV 
ALNCQYVIANHHIMELLLFGLTEFAIGNPIQDYITRWPGVILESQYYQWMMKAVLSTNNV 
ALNCQFGIARHHIMELLIFGLDEFSVGGPIQDTISRWAGTTPEAQYYQWMAKSVLKTKNV 
ALNCQFVIARHHIMELLIFGLDEFSVGGPIQDTISRWAGTAPEAQYYQWMAKTTHRTSNV 
ALNCQFVIARHHIKELLIFGLDEFSVGGPIQDTIGRWAGTTPEAQYYQWMAKSTLKTSNV 
ALNCQFVIARHHIKELLIFGLDEFSVGGPVQDTIGRWAGTTPEAQYYQWMAKSTLKTSNV 
ALNCQFVIAGHHIIELLIFGLDEFATGGPIQDIISRWAGTTLESQCYQWMAKSVLKTSNV 
ALNCQFVIARHHIIELLLFGFDEFSTGGPRQDIISRWAGGTMESQYYQWMGKSVLKTSNV 
ALNCQYVIARHHILELLVFGLDEFSTGGPIQDIVSRWAGGTLESQYYQWMAKAVLITSNV 
ALNCQYVIARHHILELLVFGLDEFSTGGPIQDIVSRWAGTTLESQYYQWMAKAVLITSNV 
ALNCQYVIARHHILELLVFGLGEFSTGGPIQDIVSRWAGTTLESQYYQWMAKAVLITSNV 
ALNCEFVIARHHILELLIFGLDEFSTGGPIQDIIHRWAGTPLDSQYYQWMVKALLKTSNV 
ALNCEFVIARHHILELLIFGLDEFSTGGPIQDIIHRWAGTPLDSQYYQWMVKALLKTLNV 
MLNCQFDIATYHIIELLLFGPGEFAIGGPSQDIWCRWPEFTLEAQYYQWMIQSVLGTNNI 
PLTCQFVIARYAITELLLFGTGDFAIGGPVQDLICRWPNTTLNAQYYQWMTKSIQKTENI 
PLNCQFVVATHHIMELLLAGLKEFAIGGPKQDIICRWPHLLLESQFYQWMFQAIAASVDI 
PLNCQFVVAAHHIRELLPFGLKEFAIGGPKQDIICRWPEMLLESQFYQWMFQAVVASEDI 
PLNCQFVVAAHHIRELLPFGLKEFAIGGPKQDIICRWPEMLLESQFYQWMFQAVVASEDI 
PLKCAFVVAEYHVLELLIFGLDEMAVNGPKQNVMCRWPDNVLESQYYQWMFKSISGACNI 
PLDCPFVVAIYHIKELMLFGVNEFSIGGPKQDMICRWPSSILDSQYYQWMFRSVNRTENI 
PLDCPFVVAIYHIKELMLFGVDEFSIGGPKQDMICRWPGSTLDSQYYQWMFRSVNKTESI 
PLDCPFVVAIYHIKELMLFGVSEFSIGGPKQDMICRWPSSTLDSQYYQWMFRAVNRTENI 
PLDCPFVVASYHIRELLLGRVDEFAIGSPKQDMICRWPGCSMDSQYYQWMFRSVSGTDNI 
PLDCPFVIATYHIKELLLGRVDECAIGGPKQDMICRWPGFVMDSQYYQWMFRAVSGTDNI 
PLDCPFVIPPYHIVELLIFGVDEFAIGGPYQDSICRWPGNILDSQYYQWMSKSISGTTNI 
PLDCPFVIPPYHIVELLIFGVDEFAIGGPYQDRICRWPGNILDAQYYQWMSKSISGTTNI 

LDGITEMVAVEGV 
SDGITEMVAVEAV 
LDPITEMGAVEGV 
YDPISEMGALAGL 
LDPISEMGALGGL 
LDEKTEMGALGGI 
LDFKTEMGALGGI 
LDEKTEMGALGGI 
LDEKTEMAALGGI 
LDEKTEMGALGGI 
LDEKTEMGALGGI 
WDEKTEMGALGGI 
WDEKTEMGALGSI 
HDPITEMGALGGV 
LDSITEMGALGGV 
LDPITEMGALGGV 
LDPITEMGALGGV 
LDPITEMGALGGV 
LDPITEMGALGGV 
LDPITEMGALGGV 
LDPITEMGALGGV 
VDPITEMGALGGV 
IDPITEMCALGGV 
LDPITEMGALGGV 
LDPITEMEALGGV 
LDPITEMGALRGV 
LDPITEMGALRGV 
SEAITEMLPVVGW 
GETITEMNPVGGW 
VEAITETDRVGGP 
VEAITETEAVGGP 
VEAITETEAVGGP 
EEQITEMDTVNGN 
GEPICEITAVGGV 
GEPICEINAVGGV 
GEPICEINAVGGV 
GEPITEICAVPGV 
GEPITEISAVPGV 
DEPITEIDAVVGV 
DEPITEIDAVVGV 
