# Supplementary material for: Detecting lateral gene transfers by statistical reconciliation of phylogenetic forests
Source: BMC Bioinformatics. 2010 Jun 15;11:324. doi: 10.1186/1471-2105-11-324 (PMC2905365; doi:10.1186/1471-2105-11-324)
Supplement: Additional file 1 — The 330 simulated alignments and corresponding gene trees (true and ML) along with the 40-taxa reference species tree. [file 1471-2105-11-324-S1.ZIP › simulated_dataset_prunier/seqdata152.fas.phy_tf.tree]

((((((((AGTUM1:0.034548169,(RHETL1:0.017639136,RHLEG1:0.016949249)84.238344:0.017599099)76.040995:0.01775358,SIMEL1:0.056306349)98.620468:0.04882334,MESOR1:0.094984417)70.243156:0.012914847,((BABAC1:0.04770976,(BAHEN1:0,BAQUI1:0.03600367)68.338162:0.013548956)99.774826:0.079361979,(BRABO1:0.0090035425,BRSUI1:0)99.898064:0.091340689)63.901424:0.022096127)33.784398:0.0020498996,MELOT1:0.14801661)98.867464:0.12363645,(BRJAP1:0.041574666,(NIHAM1:0.044265983,RHPAL1:0.096081895)41.147214:0.015874575)99.252784:0.13597106)94.89727:0.087748022,((JANNA1:0.083401491,(RODEN1:0.12193271,(SILIC1:0.048149866,SIPOM1:0.092805638)94.74597:0.069466299)65.144056:0.014194082)90.655386:0.044989598,(PADEN1:0.043087277,(RHSPH1:0.035585892,(RICON1:0.0257097,RIFEL1:0.052206258)98.470813:0.065799252)66.631812:0.010513448)86.822653:0.034145535)100:0.17986606)75.376642:0.036157714,(((((((ANMAR1:0.10403566,ANPHA1:0.073555392)98.129112:0.13594458,(EHCAN1:0.022823746,(EHCHA1:0.032404032,EHRUM1:0.017448294)68.294889:0.025536551)98.043704:0.1132745)82.118326:0.088296695,(WOEND1:0.025256683,WOLBA1:0)98.415267:0.22143809)89.685297:0.14895192,CACRE1:0.59760766)34.942877:0.01655295,(RIBEL1:0.1233775,(RIPRO1:0.01495269,RITYP1:0.0099446152)63.184285:0.055796319)100:0.42050702)85.428768:0.10178114,(CAPEL1:0.27837371,MAMAG1:0.30478618)96.982408:0.15864422)85.040933:0.06953147,((GLOXY1:0.10794656,GRBET1:0.30813015)100:0.36207727,RHRUB1:0.30001662)35.432011:0.013241556)59.270948:0.017808976,(HYNEP1:0.2832332,MAMAR1:0.045294282)98.961502:0.11803532);
