# Supplementary material for: Detecting lateral gene transfers by statistical reconciliation of phylogenetic forests
Source: BMC Bioinformatics. 2010 Jun 15;11:324. doi: 10.1186/1471-2105-11-324 (PMC2905365; doi:10.1186/1471-2105-11-324)
Supplement: Additional file 1 — The 330 simulated alignments and corresponding gene trees (true and ML) along with the 40-taxa reference species tree. [file 1471-2105-11-324-S1.ZIP › simulated_dataset_prunier/seqdata153.fas.phy]

40	178
GRBET1      KTGTWSLHDGGLGRTFTGQPAQSMSGTSCANKKDDDELKSELGPIFKDALRGERQHMTIE 
RHRUB1      RTGTWSLRMGGLGRTATGQPARTNAGCSCANKQDDDELKSELTHIFKDRLREEKQHVTLE 
MAMAG1      KTGTWSLRVGGLGRTATGQAGRTDAGCSCANKQEDDDLKSDLGPIFKDHLREEKQHVTLE 
HYNEP1      KTGTWSLHIGGLRRTVTGQPAQASAGWSCANKTEDDQLKSDKGTLLKDQLREERLHITLE 
WOLBA1      KTGTWSLHVGGLGRTVTGQPAQTSAGWSCANKADDDQLKSDLDSLFKDQLREERFHIIIE 
WOEND1      KTGTWSLHVGGLGRTVTGQPAQTSAGWSCANKADDDLLKSDLGSLFKDQLREERLHITIE 
CACRE1      KTGTWSLHVGGLGRTVTGIPAQRAAGWSCANKKDDDELKSDLGSLFKDALREERLHITLE 
JANNA1      KTGTWSVHNGGLSRSVTGQPAQTSAGPSCANRAQDDTLKSDNGSIFKDKLREERQHVTFE 
RODEN1      KTGTWSKHEGGLGRTVTGQMAQTSAGSSCANKQEDDGLKSDSGNIFKDVLREESPHITPE 
SIPOM1      KTGTWSKLEGGLGRAVTGRPAQTTPGSSCPNKQEDDALKSDSGAIFKNVLREEAQHVNME 
SILIC1      KTGAWSKHDGGLGRTVTGQPAQISAGTSCANKQGDEALKSDNGAIFKNILREEAQHITLE 
PADEN1      KTGTWSIHGGGLGRSVTGGSIQTNAGVSCANKQDDDTLKSDGGPILKDQLREQRPHVTME 
MAMAR1      KTGTWSVHDGGLGRSVTGQLIQTSAGGSCANKQVDDALKSDNGWIFKDVLREERQHLNME 
RHSPH1      KTGTWSVHEGGLSRSVTGQPIQTSAGRSCANKQEDDGLKSDSGPIFKDQLREERQHITIE 
GLOXY1      KTGTWSIHEGGLGRSVTGQPIQTSAGASCANKQEDDLLKSDSGRTFKDKLREERNHVTME 
BRJAP1      MTQTWSLHVGGLARAVTGQPAQESAGRSCWNNLEDDGLKSDVGSILKDRLREERQHVTLE 
RHPAL1      MTQTWSLHIGGLARTVTGQPAQESAGRSCANKPEDDGLKSDVGSILKDALREERQHITLE 
NIHAM1      MTQTWSLHIGGLARTVTGQPAQQNSGRSCANKLKDDGVKSDVGSILKDRLREERQHITLE 
SIMEL1      KTETWSLHLGGLGRGVTGNPAQEVAGCSCFNKKEDDGLKSDLGLILKSVLREEEAHITLE 
AGTUM1      KTETWSFHVGGLGRTVTGNPDQEVAGCSCFNKKEDDGLKSDLGLILKNKLREKRAHITIE 
RHETL1      KAETWSLHIGGLGRTVTGNPAQEVAGCSCFNKKEDDGLKSDLGLILKNRLREERAHITIE 
RHLEG1      KAETWSLHIGGLGRTVTGNPAQEAAGCSCFNKKDDDGLKSDLGLILKNRLREERAHITIE 
MELOT1      KTQAWSLHVGGLGRVVTGNPSQEQAGQSCANKKRDDGLKSDFRPILKDELREEVQHITFE 
MESOR1      KTQTWSLHIGGLGRNVTGNPSQEESGRSCGNKKKDDGLKSDLGPILKGELREERHHITLE 
BABAC1      KTQTWSLHSGGLSRAVTGNPAQAEAGCSCANKKKDDGLKSDLNSIIKERLREERQHITGE 
BAHEN1      KTQTWSLHAGGLSRAVTGNSAQAEAGCSCANKKNDDSLKSDLNPILKERLREERQHITGE 
BAQUI1      KTQTWSLRAGGLSRAVTGNSAQAEAGCSCANKENDDSLKSDLNPILKECLREERQHITGE 
CAPEL1      KTGTWSAHDGGLSRISTGQAAQASAGGSCSNKKADDLLKSELSAIFKEPLREERPHPTFD 
RIBEL1      GTGTWSAQIGGLGKTVTGAAAQSNAGCSCLNKQEDDKLKSDSKPILKDQLREERFHLTFE 
RIPRO1      GTGTWSAQIGGLGKNVTGAAAQSNAGCSCLNKQEDDKLKSDSKPILKDQLREEGFHLTFE 
RITYP1      GTATWSAQVGGLGKNVTGAAAQSNAGCSCLNKQEDDKLKSDSKPIQKDQLREEGFHLTFE 
RICON1      GTGTWSAQLGGLGKSVTGAAAQANAGCSCLNKQEDDKLKSDAKPILKDQLREERFHLTFE 
RIFEL1      GTGTWSAQTGGLGKSVTGAAAQGNAGCSCLNKQEDDQLKSDSKPILKDQLREERFHLTFE 
BRSUI1      GTGTWSAQSGGLGKDVTGARAQLHAGCSCANKQEDDSFKSDMEPSVKETLREEIFHLDIE 
BRABO1      GTGTWSAQSGGLGKDVTGARAQLHAGCSCANKQEDDSFKSDMEPSVKETLREEIFHLDIE 
EHRUM1      KASTWSNHPGGLERRVTGQKAQASAGIACANIREDDGLKADMREVVKDKLREEKFHLTTD 
EHCAN1      KASTWSNHTGGLERKVTGQKAQASAGIACANIREDDGLKADVREVVKDKLREEKFHLTTD 
EHCHA1      KASTWSNHAGGLQRRVTGQKAQGSAGIACANIREDDGLKADVREVVKDKLREEKFHLTTD 
ANMAR1      KASTWNNHPGGLDRIVTGQNAVGNAGISCTNKRRDDGLKADIGEVVKDELREEKFHLTMD 
ANPHA1      KAGTWNNHPGGLERTVTGQTAQSRAGFSCTNKRPDDGLKADVGEVLKDKLREEKFHLTRD 

CQDSMGKVISQERNTAHSAARWLAREGELTSYLPYSQDDAREAATWRNFKKLALKSNTLL 
CGDAMSKVISSERNSVQSAARWLARDTEVSSYLRYSQEDARENGSWRNFKKLALKSNQLL 
CRASDTKVISDERNTVHSGARWLARESELSSYLLYSQDDARENAKWRNFKKLALKSNQLL 
CRNVMAKVISIEQNELHSQARWLARETELFAHLEYSQEDVREDALWRNFKKLALPSNELL 
CLPAMAKVISIERNELTSQARWLARETELFQYLEYSQEDVRGDAVWRNFKKPALNTNKLL 
CRSAMAKVISIERNELHSQARWLARETELFQYLEYSQEDVREDAVWRNFKKLDLNTNKLL 
CRHALAKVISTERNAIHSQARWLAREIELFAYLLYSQEDVREDAVWRNFKKLALKTNKLL 
CRNPISKVISTEQNASMSTARWLARTAEMILYLYYSQEDNRENEGWRNFKKLSLRPNKLL 
CRNRMSKVITSELNVLASTARWLARTAEMTEYLFYSQEDSRQHESWGNFKKLALKTNRLL 
CRDLMSKVISSEQNCITSTARWLARTAEMANYLFYSQEDARENEWWRNFKKLALSTNSLL 
CRNLMYKVISSEQNCITSTARWLARTAEMASYLFYSQEDSRENESWRNFKKLALNTNRLL 
CRNLMSKVISSDQNRLFSAVKWLARTAEMERYVLYSQEDARDNERWRNFKKLALPTNKLL 
CRNDMSKVISSDQNTLHSTVKWLARTAEIAKYLLYSQEDSRENQKWRNFKKLALATNKLL 
CRISMSKVISSDQNALHSKVKWLARTAEMSKYLLDSQGDSRGNQRWRNFKKLVLGTNKLL 
CKNTLSKVISADQNELHSKVKWLARTAEMARYLLYSQEDGRENEHWRNFKKLPLNTNRLL 
CRSSMSSVISTERNAGHSAARWLAREAEHLEYLLYSQHDDRASETWRNFKKLCLMTNSLL 
CRSSMSKVISTERNESHSAARWLAREAEHMEYLLYSQHDDRASEIWQNFKKLCLLTNKLL 
CRSSMSKVISAERNEKHSAARWLAREAEHMEYLLYSQHDDRASESWRNFKKLCLLTNQLL 
CRTSMPKVISTERNTALSASRWLAREAELSRYLLYSQDDKRPSKIWRNFKKLSLLDNKPL 
CRDYMPKVISTEKNRGLSSSKWLAREAELRSYLLYSQEDKRQSKCWRNFKELCLLGNRPL 
CRDSMPKVISTEKNKGPSSSRWLAREAELKAYLLYSQDDRRQSKLWRNFKKLCLLDNKPL 
CRDSMPKVISTEKNKGPSSSRWLAREAELRAYLLYSQDDRRQSKLWRNFKKLCLLDNQPL 
CRDSMSKVISTERNGSHSTARWLAREAELENYLLYSQDDRKEAEVWRNFKKLCLLDNKPL 
CRDSMSKVISAERNGTHSTARWLARGAELEKYLLYSQDDKKEAEIWRNFKKLCLLDNKPL 
CRISMTKVISLERNGSHSAARWLAREAELTRLLLYSQDDLKESEIWKNFKKLCLADNKPL 
CRINMAKVISTERNGAHSAARWLAREAELTKMLLYSQDDLKESEIWKNFKKLCLLSNKPL 
CRISMAKVISTERNGAHSAARWLAREAELTKMLLYSQDDLKESEIWKNFKKLCLLSNKPL 
CRDPVSKVISIEHNSVFSAARWLARESEMQGYLHESQDDGRENVFWRNFKKLSLASNGLL 
CWDGTSKVISTDRNINHSAARWLARESEFYIYLMYSQDDVRESASWRNSKKLTLATNKLL 
CWDRISKVISTDRNLNHSAARWLAREAEFFIYLMYSQDDVRESALWRNSKKLTLQTNKLL 
CWDRISKVISTDRNLNHSAARWLAREAEFFIYLMYSQDDVRESASWRNSKKLTLQTNKLL 
CWDRISKVISTDRNDNHSTARWLARESEFYIYLVHSQDDVRESASWRNSKKLTLQTNKLL 
CWDRISKVISSDRNDNHSAARWLARESELYVYLMYSQDDVRESASWRNSKKLTLQTNKLL 
CRKKITKVISGEKNDQHSAARWLARQSEFHNYLVYSQDDSRELTSWKNSKKLTLSMNKLL 
CRKKITKVISGEKNDQHSAARWLARQSEFHNYLVYSQDDSRELTSWKNSKKLTLSMNKLL 
CHDRVSKVIDREKNEAHSAARWLARKSELTHYLYYSQNDARGNAFARNFKKVALMTNSLL 
CHDRVSKVINAEKNDAHSAARWLARKSELSDYLYYSQNDAKANAFARNFKKVALMTNSLL 
CHDRVSKVINAEKNEAHSAARWLARKSELSDYLYYSQNDAKGDAFARNFKKVALMTNSLL 
CHVGVSKVINPERNDCHSAARWLARKSELTTYLLYSQNDNRGNSISQNLKKVALGANSLL 
CHVIISKVINPERNECHSAARWLARKSEISSYLLYSQNDTRGNATSQNFKKVALIANSLL 

VLVRPANNADEFLVVLAKCLESDLSSVKRQSPESRRPERGNHISLEAVAQIHAKASTV 
VLVRLAHNADLLFTVLAKYLESDLSYVKRKIPESRFPERGNHLSIEAITKYNSKASSV 
VLVRPAQNADLFLTVLGKYLETDLSVVLRKAPESRAPERGNHLSIDAIAQFNNKASTV 
VLVRLAANPDLYLCVMAKFLEGDLSLVDREDPESQQPEHGNHLSIDAVAQMNTKASAV 
VLTRLAHNADLYLSVLLKLLEGDLSVVDRDDPESQQPERGNHLSIEAVAQMNDKASAV 
VLTRLARNADLYLSVLAKLLEGDLSVVEREDPESQQPERGNHLSIDAIAQMNEKASAV 
VLVRLARNADLYFGVLAKLLEGDLSLVERESPESQQPERGNHLSVDALAQMNEKASAV 
VLVRPERLADIFIGVSQKFLETDLTMVRRKSPESRQAERGNHLSIDAVAELNDKACTV 
VLVRPELLADIFIAVREKFLETDLTLVRRKMPESRKPERGNHMSIDAVADLNDKASSV 
VLVRPERLADNFLAVRQKFLEKELTLVRRKIPESRGPERGNHLSIDAPAELTEKASSV 
VLVRPEELADTFLAVRQKFLEKDLTLVRRKMPESRKPERGNHLSIDAVAELNEKASSV 
VLVRPERLADLFVAVFQKLLETDLTLVKRKSPESRKPERGNHLSINAVATLNEKASAV 
VLVRPGRLADHFVAVYQKVLETDLTLVKRSSPESRKPERGNHASIEAVAVLNDRASTV 
VLVRPERLADLFVSVLQKFLETDLTLVKRKSPESRRPERGNHYSIQAVADLNDKASAV 
VLVRPEELADPFVAVLQKFLETDLTIVKRKTPESRKPERGNHWSIDAVAGLDEKASAV 
VLVRPATNADLFLAVLANFLESDLSGVTRTSPESRRPEVNNHLSFQALAILKTKGSAS 
VLVRPETNADLFLAVLANYLENDLSHVTRTSPESRSPEVGNHLSYKALAIMKQKASAV 
VLVRPGPNADLTLMVLANYLESDLSAVTRTSPESREPEVGTHLSFQALAYLKDKASAV 
VLVRPARNADLFLMILEKYLESDLSKVTRKSPESKEPERGNHLSTAAVAENNDKASAV 
VLVRPARNADMFLMILAKYLESDLSRVVRKEPESRELERGNHLSISAVAKDNDKASAV 
VLVRPARNADLFLMIVAKYLESDLSRVIRKTPESRELERGNHLSIPAVAKDNEKASAV 
VLVRPARNADLFLIILAKYLESDLSRVIRKTPESRELERGNHLSLPAVAEDNEKASAV 
VLVRPARNADLFLIVLAKYLESDLSRVTRKSPESRPPERGNHLSLDAVAQLNEKASAV 
VLVRPANNADLFIRVLAKYLESDLSDVMRKSPESREPERGDHLSIEAVAQLNDKASAV 
VLVRAAKNADLGLMVLFKYLESDLSTVTRIAPESRPPERGQHGSVLAVALQNNKASAV 
VLVRAAKNADLVLMVLFKYLEADLSVVTRIAPESRPPERGQHGSVQAVALQNNKASAV 
VLVRAAKNADLVLMVLFKYLEADLSAVTRIAPESRPPERGQHGSVQAVALQNNKASAV 
VLVRPRFNAILFRDVHSKSSEADLSMVHRKRPESRPVERGQHLSGEARASFNEKASDV 
VFVRPAGSADLFLSVLAKTLESDLSFVRRKAPESRRTERGRHRSVAAVATFNDKASAV 
VFVRPAENADPFLSVLAKALESDLSLVHRKSPESRRTEKGQHRSVAAVANFNDKASAV 
VFVRPAENADPFLSVLAKRLESDLSLVHRKSPESRRTEKGQHRSVAAIAQFNDKASAV 
VFVRPAENADPFLSVLAKALESDLSLVKRKAPESPRTERGQHRSVAAIASLNDKASAV 
VFVRPAENADPFLSVLAKALESDLSVVKRKAPESPRTERGQHRSVSAIASFSDKASAV 
VVLRPTKNADGVLAVMSKRLESDLSFVRRKAPESRGTERGQHRSLNAMAQFNEKASAV 
VVLRPTKNADGVLAVMSKRLESDLSFVRRKAPESRGTERGQHRSLNAMAQFNEKASAV 
VGVRPSVNADLLIAVMSEHLESDLSMVKRKSPESRKVERGQHRSIIATAAFNDKASAV 
VGVRPSSNADLLIAVMSEHLESDLSMVKRKSPESRKVERGQHRSIVATAAFNAKASAV 
VGVRPSVNADLLIAVMSEHLESDLSMVKRKSPESRKKERGQHRSIVATAAFNDKASAV 
VGVRPSVSADFLIAVLSKRLESDLSIVQRKRPESRKTERAQHRSIMATALFNQKASAA 
VGVRPSVSADYLILVLSKRLESDLSIVERKTPESRTTERGQHRSMIAMALFNEKASAA 
