# Supplementary material for: Detecting lateral gene transfers by statistical reconciliation of phylogenetic forests
Source: BMC Bioinformatics. 2010 Jun 15;11:324. doi: 10.1186/1471-2105-11-324 (PMC2905365; doi:10.1186/1471-2105-11-324)
Supplement: Additional file 1 — The 330 simulated alignments and corresponding gene trees (true and ML) along with the 40-taxa reference species tree. [file 1471-2105-11-324-S1.ZIP › simulated_dataset_prunier/seqdata153.fas.phy_tf.tree]

(((((((AGTUM1:0.12397844,(RHETL1:0.0097424561,RHLEG1:0.041876416)82.285732:0.038622187)93.894255:0.086249843,SIMEL1:0.12128942)99.872679:0.13624589,((BABAC1:0.064891708,(BAHEN1:0.0069682796,BAQUI1:0.023054217)88.956958:0.05154883)100:0.24322321,(MELOT1:0.11457686,MESOR1:0.12010179)81.080484:0.047134253)59.360558:0.021151401)89.032632:0.052472781,((BRJAP1:0.12925619,RHPAL1:0.073802065)38.026696:0.0090654401,NIHAM1:0.11063445)100:0.20996227)97.231704:0.11491497,(((GLOXY1:0.17672221,PADEN1:0.18692187)42.490712:0.01695358,(MAMAR1:0.17581776,RHSPH1:0.11752124)42.507011:0.0094104766)95.121002:0.061006322,(JANNA1:0.23683636,(RODEN1:0.14196451,(SILIC1:0.067385591,SIPOM1:0.14612056)88.18562:0.063250051)86.828172:0.066247529)70.339906:0.048792987)100:0.20780088)56.404954:0.026735989,(CACRE1:0.095517575,(HYNEP1:0.17560244,(WOEND1:0.016031958,WOLBA1:0.089419198)79.402864:0.033551249)75.12424:0.044211198)100:0.22183964)36.79851:0.009154951,((((ANMAR1:0.13356395,ANPHA1:0.14561376)92.475927:0.15485004,((EHCAN1:0.034461191,EHCHA1:0.025899852)73.950309:0.02598369,EHRUM1:0.020799582)95.995045:0.12964845)100:0.44771704,((BRABO1:0,BRSUI1:0)100:0.46245652,((RIBEL1:0.081740324,(RIPRO1:0.011180407,RITYP1:0.030693425)97.615385:0.047338766)46.062443:0.010104178,(RICON1:0.038659951,RIFEL1:0.052402491)72.781152:0.014955359)81.991345:0.10453061)98.01442:0.21646955)41.368723:0.036665589,CAPEL1:0.705507)73.143333:0.09590315,(GRBET1:0.30604501,(MAMAG1:0.12072483,RHRUB1:0.23561594)86.599904:0.080746894)49.970421:0.034675209);
