# Supplementary material for: Detecting lateral gene transfers by statistical reconciliation of phylogenetic forests
Source: BMC Bioinformatics. 2010 Jun 15;11:324. doi: 10.1186/1471-2105-11-324 (PMC2905365; doi:10.1186/1471-2105-11-324)
Supplement: Additional file 1 — The 330 simulated alignments and corresponding gene trees (true and ML) along with the 40-taxa reference species tree. [file 1471-2105-11-324-S1.ZIP › simulated_dataset_prunier/seqdata154.fas.phy]

40	214
RHRUB1      WSQNTVPALCGENLFVITYILSIVARDVIYMGGVYSYSKFKMNIITASQGLKTVENKYVI 
MAMAG1      VIQHTVAGLCGENVQEITYILSIVTMDAVRMPSAYSYSKFKMNIVTASQGLKTPENKYLS 
HYNEP1      VIQHTLNTLCSANEFQITYILSVIVSGAVTMYGAYSYPNFQMNIFTAHQGLTTEENKYFF 
MAMAR1      VIQHTVRGLCSQNVFQITYILSVIVNDVSNMPQAYSYPNFKMNIGVAHQGLKTSENKYLF 
GLOXY1      VVQHTVKSLCAANVFRITYILSVTIREAASMSTTYSYPRFRMNIVTAHQGKKTLENKYLF 
ANMAR1      VIQHTVRSLCSQNVLRITYILSEVVRDAESMSAAYSYPKFKMNIITAHQGLKTPENKYLF 
SIMEL1      VIQHTVEYLCNQNVFSITHILSVIEGDAVFMPSSYSLCKFKMNIITAYPGLKTAENKYLF 
AGTUM1      VIQHTVAFLCSQNVFRITHILSVIESDAVYMVGSYSLCKFKMNIITAYPGLKTPENKYLF 
RHETL1      VMQHTVAYLCSRNVFRITHILCVIEGDAVFMPGSYSLCKFKMNTITAYPGLKTPENKYLF 
RHLEG1      VMQHTVSYLCSQNVFRITHILCVIEGDAVFMPGSYSLCKFKMNTITAYPGLKTPENKYLF 
MELOT1      VIQHTVTALCSQNVFPITHILSVIVGDAIYIPESYSLCKFKMNILTAYQGLKTPENKYLF 
MESOR1      VIQHTVAALCSQNIFKITHILSVVVGDAIIIAESYSLCKFKMNILTAYQGLKTPENKYLY 
BABAC1      VLQHTVSALCSQNIFKVTHILSVIVGDAIYIPKAYSLCKFKMNILTAYQGLKTPENKYLF 
BAHEN1      VLQHTVAALCSQNIFKVTHILSVIVGDAIYIPKAYSLCKFKMNILTAYRGLKTPENKYLF 
BAQUI1      VLQHTVAALCSQNIFKVTYILSVIVGDAIYIPKAYSLCKFKMNILTAYQGLKAPENKYLF 
GRBET1      AIQHTVGALCAANERRITYILSVIGPDAFFMKLAYSYTAFEMNIVTAHQGLLTLENKYFA 
JANNA1      IIQHTILKLCGDNYYKITYILSIIAQDSLYMSSSYSHPKFKMNIVTANQGLKTQENKYLF 
RODEN1      IIQHTILKLCGENYYKITYILSIIARDSLYMTSAYSHPKFKMNIVTAHQGLKTAENKYLF 
SIPOM1      ITQHTILKLCGENYYKITYILSIIARDSLFMTNAYSHPKFKMNIVTAHQGLKTQENKYLF 
SILIC1      IIQHTILMLCGQNYYKITYILSIIIRDSLFMTNAYSHPKFKMNIVTAHQGLKTQENKYLF 
PADEN1      IIQHTILRLCGKNYYKITYILSIIVQDSPYMPPAYSHAKFKMNSSTAHQGLKTQENKYLT 
RHSPH1      IIQHTILRLCGENYYKITYLLSIIARDSLYMPLAYSHAKFKMNSVTAHQGLKTQENKYLF 
RIBEL1      EIQHTMAHLCGNNIFRVTYVLTILARDANRMDGRYSYPKFNMNLVTAHQGLKTWENKYLF 
RIPRO1      ELQHTMAHLCGNNILRVTYVLTILARDAISMDGRYSYPKFNMNLVTAHQGLKTWENKYLF 
RITYP1      ELQHTMAFLCGNNILRVTYVLTILARDAISMDGRYSYPKFNMNLVTAHQGLKTWENKYLF 
RICON1      ELQHTMVHLCGSNVLRVTYVLTILARDALKMDGRYSYPKFNMNLVTAHQGLKTWENKYIF 
RIFEL1      ELQHTMSHLCGHNILRVTYVLTILARDAIKMDGRYSYPKFNMNLVTAHQGLKTWENKYIF 
EHRUM1      VMQHTVARLCGTNMFGITYILTVIAWDAQTMKVDYSYPKFKMNVSTAHQGLGTAENKYVF 
EHCAN1      VMQHTVARLCGPNMFGITYILTVLGWDESTMKADYSYPKFKMNVSTAQQGLGTEENKYVF 
EHCHA1      VMQHTVARLCGPNLFGITYILTVLGWDESTMKDDYSYPKFKMNVSTAQQGLGTDENKYFF 
BRJAP1      VMQHTVMRLCGPNMLGITYILTVVGWDADTMKADYSYPKFKMNVSTAHQGLGTEENKYVF 
ANPHA1      MVQHTIARLCDPNMFGITYILTVIGRDASNMRADYSYPKFNMNVSTAHNGLGTAENKYAF 
WOLBA1      VIQHTVTRLCGPNMFWITYILTVIGKDAAVMPPDYSYPKFKMNVGTATQGLATDENKYLF 
WOEND1      VIQHTVTRLCGPNMFWITYILTVIGKDAVVMPRDYSYPKFKMNVGTATQGLATDENKYLF 
BRSUI1      VIQHTVARLCGPNMFWITYILTVVGEDAAVMGPDYSYPKFKMNVSTAHQGLATEENKYLF 
BRABO1      VIQHTVARLCGPNMFWITYILTVVGEDAAVMGPDYSYPKFKMNVSTAHQGLATEENKYLF 
CACRE1      VIQHTVQRLCGPNMFGVTYILTVIGRDASPMNIAYSYPKFKMNVATAHQGLGTQEIKYLL 
RHPAL1      VMQHTVHKLCGLNKIGTTYILTIIARDATYMPVGYSYPKFKMNIASAHQGLKTFENKYDF 
NIHAM1      VMQHTVHRLCGLNKIGTTYILTIIARDATYMPMGYSYPKFKMNIASAYQGLRTFENKYDF 
CAPEL1      VVQHTIDKLCGQNSFGVTYILTIVARSTERMNAAYSYPRFNMNVVSAHQGLKTDENKYLL 

LLKGSLLSSYFTSCVGALVYQGEEHLGRYLTTSFKDTGEATLFLTIIDDDDFYAKVRSNR 
VLKSSLLSSYLDSCVGVLVFKGIEHLGRYMTSSVKNTGESTLFLTIIDDPEFHAKIRSNR 
VLKASLLSGYLTSCVGALGFKSKEHLGRNMTASINETGVKTLFLTIPADPVFSAKIRSNR 
VLKNSLLSSFLSSRVGALSYQAKEHLGRYMTASLKSTGEKTLFLTILDDPVFSAKTRSNR 
VLKTSLLSSYLGSCVSALGYQAKEHLGRYMTASVKDTGERTLFMTIIEDPVFSAKVRSNR 
VLKSSLLSSYLYSCVSALGFRTKEHIGRYMEKSAKSTGERTLFLTILEDPVFPANIRSNR 
VLKVSLLSSYLNSCVGALTFQAKEHLGRYETDSIKSTGETTLFLTILGNMIFHAEVRSNR 
VLKVSLLSSYLNSCVGALIYQSKEHLGRYETTSIRGTGEATLFLTILDNMIFHAEVRSNR 
VLKVSLLSSYLNSCVAALTYQAKEHLGRYETTSIRPTGEATLFLTILDNMVFHAEVRSNR 
VLKVSLLSSYLNSCVAALTYQAKEHLGRYETTSIRSTGDATLFLTILDNLVFHAEVRSNR 
VLKTSLLSSYLNSCVGALAFQGREHLGRYGTTSIRPTGEATLFLTITDNLVFHAEVRSNR 
VLKTSLLSSYLNSCVGALAFQGKEHLGRYGTTSIQPTGEATLFLTIVDSAVFHAEVRSNR 
VLKISLLSSYLSSCVGALLFQGKEHLGRYGTTSIRPTGEATLFLTILNNAVFHAEVRSNR 
VLKISLLSSYLSSCVGALLLQAKEHLGRYGTTSIRPTGEATLFLTILDNAVFHAEVRSNR 
VLKISLLSSYLSSCVGALLFQAKEHLGRYGTTSIRPTGEATLFLTILDNAVFHAEVRSNR 
VSKASALSSYQESCVGAAGYQGTEHMGRNMPASITATGGATLFLKIVEDCAFHAQIRSNR 
VLKVTLLSSYLYSCDGAPSDLGREHMGRYVSESVSGTGQAGLFLTILDDVAFYARIRSNR 
VLKVTLLSSYLYSCDGAPVNLGKEHMGRYVSESVTSTGQTALFLTILDDVAFYARIRSNR 
VLKVTLLSSYLHSCDGAPVDLGKEHMGRYVSESVTGTGQTALFLTIVDDGAFYARIRSNR 
VLKVTLLSSYLHSCDGAPVDLGKEHMGRYVSESVTGTGQTALFLTIFDEVAFYARIRSNR 
VLKATLLSSYLYSCDSAPVDLGKEHMGRYVSESVMGTGQTALFLTILDDLAFYACIRSNR 
VLKVTLLSSYLYSCDGAPSEMGKEHMGRYVSESVMRTGQDALFLTILDDMAFYARIRSNR 
VLKVSLLSSHLNSCAGASLEPDHEHMGRYMTHSIGLTGETALFLTIIHTVAFCAKLRSNR 
VLKVSLLSSHLNSCVGANFDQAHEHLGRYMTSSVGSTGETALFLTIMHTTAFCAKLRSNR 
VLKVSLLSSHLNSCVGANFDQDHEHLGRYMTSSVRSTGETALFLTIMHTIAFCAKLRSNR 
VLKVSLLSSHLNSCVGASFDQDHQHLGRYMTSSVGSTGDTALFLTIIGTVTFCAKLRSNR 
VLKVSLLSSHLNSCVGASFDQDHEHLGRYMTSSVASTGETALFLTIMRAITFCAKLRSNR 
VLKNSLLSAFLNSCAGALVTHGKEHLGRYMISSVVVTGSSALFLTIFDDISFHAKERSNR 
VLKTSLLSAFLASCAGALNTHGKEHLGRYTIGSVVMTGKLALFLTIFEDSSFHAKERSNR 
VLKKSLLSAFLNSCAGALNTHGKEHSGRYTIGSVVVTGRLALFLTIYDDSSFHAKERSNR 
VLKTSLLSSFLESCAGALLTAGKEHLGRYMIVSVVVTGRSALFLTIIDDKSFHAKERSNR 
VLKTSLLSSSLQSCAGALNTQKKEHLGRYMIASVITTGRSALFLTIYDDVSFHAKERSNR 
VLKMSLLSSFLNSCAGALGVQGKEHLGRYMTASVPLTGESALFLTISNDTPFHAKLRSNR 
VLKTSLLSSFLNSCAGALGVQAKEHLGRYMTASVPLTGESALFLTIPNDIPYHAKLRSNR 
VLKTSLLSSYLSSCAGALGVQGKEHLGRYMTASVPLTGEAALFLTIPNAIPFHAKLRSNR 
VLKTSLLSSYLSSCAGALGVQGKEHLGRYMTASVPLTGEAALFLTIPNAIPFHAKLRSNR 
VLKLNLLSSFLDSCVGAFNGQGKEHPGRYMTESIVLTGEAALFFKIAKDLSFHAKLRSNR 
VLKMSLLSSFLESCVGALKGQGKEHLGRYMTISIAATDITALFLTIPDDISFHAKVRSNR 
VLKMSLLSSFLESCVGALKGQGKEHLGRYMTISIEATDIVALFLTIPDTISFRAKVRSNR 
VLKVSLLSLFLNSCVGALKSQGKEHLGRYMTASLNITGDCALFLTIADDNTFTAQLRSNR 

NEDAAFARSEHPAFEHRGWSVMLLGPDESTVEVHDINNMQTKTKANYKNQEKTHYSRQGP 
NEDAAFARNEHAAFSIRDWSVMLLSPIESTVERNDINVLQTKTNRQYANQQWTHYDRPEP 
NEDAAFARTESAAFETRDWTVMLLGAIEQTVQMYDVNDLQTKTWALYKNNAWTHFDHQAP 
NEDAAFARSEHAAFEQRDWSVMLLGATEQTVQVADVNDLQTKTSAKYKNSSWTHFDHQAP 
NEDAAFARNEHAAFETRDWSVMLLGDIEQTVQTYDVNDLQTKGGASYKNVTWTHFDHQAS 
NEDAAFARNEHQAFEHRDWSVMLLGTIEESVDMYDVNQLQTKTGALYKNATWTHFDYQAV 
NEDTAFARNEHAAFEVRDWSVMLLGPIESTVDMYDVNDLQTKTHAEYKNLQWTHYEHQEP 
NEDTAFARNEHAAFEARDWAVMLLGPIESTVDMYDVNDLQTKTDAGYKTLQWTHYDHQEP 
NEEGAFARNEHAAFEGRDWSVMLLGPIESTVDMYDVNDLQTKTYAEYKTLQWTHYDHQEP 
NEETAFARNEHAAFEGRDWSVMLLGPIESTVDMYDVNDLQTKTYAEYKTLQWTHYDHQEP 
NEDTAFARNEHAAFETRDWSVMLLGMIESTVDIYDINELQTKTNAEYKNLQWTHYDHQEP 
NEDTAFARNEHAAFETRDWSVMLLGVVESTVDGYDLNELQTKTGAEYKNLQWTHYDHQAP 
NENTAFARDEFAAFETRDWSVMLLGRIESTVDIYDVNELQTKRDADYKNLQWTHYDHQEP 
NEDTAFARDEHAAFENRDWSVMLLGRIESTVEVYDVNELQTKTNADYKNLQWTHYDHQEP 
NEDTAFARDEHAAFETRDWSVMLLGRIETTVEVYDVNELQTKTDADYKNLQWTHYDHQEP 
NEEAASARKERAAFDERDWSVMLLGSIESPVDDFVENILQTETPANYNNQKWTHPDQQEP 
NDDAAFARNENAAFQRRDWSVMLLTSSESTILLYDANALQTKTSSFYKNPLWTHAEPKIF 
NDDAAFARNENAAFQQRDWSVMLLTSAESVILRYDTNTLQAKTTSFYKNPLWTHNEHKIF 
NDDAAFARNENAAFQRRDWSVMLLANSESTILMYDTDTLQTKTTSFYKNPLWTHVEHKIF 
NDDAAFARDENAAFQSRDWSVMLLTNAESTILFYDTNTRQTKTDSYYKNTLWTHSEHKIF 
NDDEAFARNENAAFKKRDWSVTLLVPSESTILMYDVNTLQTKTTSNYKNPLWTHVEHKIF 
NDDAAFARNENAAFKKRDWSVMLLTATESTIHFYDANTLQTKTSSSYKNLLWTHVEHKIF 
NEDAAFARDEHAAFGMRDWNVVILGVKEGTVEDCESNIHQTKVKAAYKNKHFTHLDRHDP 
NEDAAFARNEHAAFGERDWNVVILGLNESTVDLCDSNVHQTKSKATYKNIYFTHLDRQDP 
NEDAAFARNEHAAFGERDWNVVILGLNESTVDLCDSNVHQTKSKATYKNIYFTHLDRQGP 
NEDAAFARKEHAPFGDRDWNVVILGTNESTVDLCDANVHQTKSNAYYKNTYFTHLDRQEP 
NEDAAFARKEHSAFGERDWKVVILGLSESTVDLCDSNVHQTKSNASYKNTYFTHLDRQEP 
NEDTAFARSEGAAFEVRNWSVMILGAAEYTVEINDASDLQTKTSDNYRNRVITHGEHLQP 
NEDTAFARNEHAAFECRNWSVMILSTAEYTVELNEVNDLQTKTSDNYRNRQFTHCENLEP 
NEDTAFARNEHAAFECRNWSVMILRTAEYTVEINDLNDLQTKSSDNYRNKQCTHCENLEP 
NEDTAFARNVHAAFEQRNWSVMILGVAEYTVEINNTNALQTKTTDNYRNKLFTHGDHLQP 
NEDTAFARNEHAAFEPRNWSVMVLGAEEYTVETNNTNDLQTKTAAKYRNKPFTHGDHLQP 
NEDTAFARGEHATFEFRNWSVVILGTDESTVETDNDNEMQTKASAKYRNKQYTHSDHMQP 
NEDQAFARGEHAAFEFRNWSVVILGTDESTVETDNDNEMQTKASARYRNKQFTHSDTLQP 
NEDAAFARGEHAAFEPRNWSVTILGSDESTIESDTDNDLQAKASARYKNKEYTHNDHLQP 
NEDAAFARGEHAAFEPRNWSVVILGSDESTIESDTDNDLQAKASARYKNKEYTHNDHLQP 
NEDTAYARNEHAAFEKRNWSVMILGFDETTVECNDANNLQIKTAAKYRNTDETHSDHQQP 
NEDTAFARDEHAAFAKRDWSVMVLGLVEFSVEMHDANDLQTKTTANYKNKQLTHQDHHEP 
NEDTAFARNEHAAFAKRDWSVMVLGLAESSVEMHDANDLQTKTTANYKNKQMTHLDHHEP 
NEDDAFARNEHASFENRDWSVLILGGQEPTVELPDINGLQTKTQALYKNQRSTHRDHQEP 

DYDSKSIRKCYSIVQPKERSFSMAILYFLRPLLF 
DHDSKSVSLCFSIVRKKERSLSDAYVYLYRPLLQ 
QYDSKSVFKCFSIVSGKERSISLATIYISRPPLK 
HYDSKSVYTCFSIVRDKERSMSVATLYISRAALN 
HYNSKSVHKCFSIVRGKERAMSLAIIYINRSGLR 
QYSSKSVYKCFSIVRDRERAGSLAIIYISRPALK 
HYTSKSVYKCFSIVRAKERLMSLAITYINRPTLS 
YYTSKSVYKCFSIVRAKERSMSLAITYIERPTLP 
YYTSKSVYKCFSIVRAKERSLSLAITYINRPTLP 
YYTSKSVYKCFSIVKAKERSLSLAITYINRPTLP 
NYDSKSVCKCFSIVRKKERSLSMAVTYIQRPTLP 
NYDSKSVCKCFSIVREKERSMSLALSYINRPAFQ 
QYDSKSVCKCFSIVRKKERSLSMAISYINRPVLQ 
QYDSKSVCRCFSIVRKKERSLSMDIPYINRPVLQ 
QYDSKSVCRCFSIVRKKERSLSMDISYINRPVLQ 
DYDSKSVKRCFVIVRTKERSLSQAITFRLRPALY 
NYESKSVPGCFSIVGVKERAISGRIVELGRAGLT 
NYESKSVPGCFSIVGMKERATSGTIVELGRAGLT 
NYEPKSVPRCFSIVGLKERATSGTIVELGRAGLA 
NYEPKSVPGCFSIVGIKERATSGTIVELGRAGLT 
NYESKSVPGCFSIVGGHERAASGSIVELGRAGLH 
EYESKSVPECFSIVGVKERARSGSIVELGRAGLL 
EYDGKSIKKCFSIVRTKERSGSFDLNYFGRPALT 
EYDSKSIKKCFSIVRPKERSGSFDLNYFGRPALL 
EYDSKSIKKCFSIVRPKERSGSFDLNYFGRPALL 
EYDSKSIKKCFSIVRPKERSGSFDLNYFARPALL 
EYDSKSIKKCFSIVRPKERSESFDLNYFGRPALI 
DYDSKSVRKCFSIVRLKERTDSIALIYLGRQALQ 
DYDSKSVRKCFSIVRESERSLSLALIYLGRQGLQ 
DYDSKSVRKCFSIVRQKERSLSVALIYLGRHALL 
EYDSKSVRKCFSIVRQKERSLSMALIYLGRQTLQ 
EYDSKTVSKCFSIVREKGRSLSIALIWLGRQALS 
RYDSKSIRKCFSIVREKERSLSVALIFIGRQALA 
RYDSKSIRKCFSIVREKERSLSVALIYIGRQALP 
RYDSKSITKCSSIVRDKERPISVALIYISRKATQ 
QYDSKSITKCSSIVREKERPISVALIYISRKATQ 
VYDSKTVEKCFSIVREKIRSMSVAVIYLGRERLN 
DYESKSIMKCFSIVREKERQVSLALIYHCRQQLN 
DYESKSIMKCFSIVREKERQMSIALVYHCRQQLN 
DYDSKSIRKCFSIVRSKERSVSFALIYVERQTLR 
