# Supplementary material for: Detecting lateral gene transfers by statistical reconciliation of phylogenetic forests
Source: BMC Bioinformatics. 2010 Jun 15;11:324. doi: 10.1186/1471-2105-11-324 (PMC2905365; doi:10.1186/1471-2105-11-324)
Supplement: Additional file 1 — The 330 simulated alignments and corresponding gene trees (true and ML) along with the 40-taxa reference species tree. [file 1471-2105-11-324-S1.ZIP › simulated_dataset_prunier/seqdata154.fas.phy_tf.tree]

((((((((AGTUM1:0.064416468,(RHETL1:0.01504434,RHLEG1:0.023010512)99.146378:0.048488422)69.817239:0.013293655,SIMEL1:0.087164365)95.523596:0.072246308,(((BABAC1:0.028022882,(BAHEN1:0.025747297,BAQUI1:0.016063249)92.733085:0.025148197)99.600959:0.079093288,MESOR1:0.1090334)63.376015:0.022481151,MELOT1:0.052408215)87.21655:0.085675792)99.941665:0.15832248,((ANMAR1:0.21719724,GLOXY1:0.20923918)73.048329:0.045172842,(HYNEP1:0.28248809,MAMAR1:0.18517444)70.945168:0.035705311)98.623198:0.11497018)68.798941:0.050985232,GRBET1:0.72288064)42.968574:0.01637975,(MAMAG1:0.27759905,RHRUB1:0.45144954)76.646608:0.072918608)73.911482:0.064911631,((JANNA1:0.10174608,(RODEN1:0.055053026,(SILIC1:0.085880696,SIPOM1:0.049491401)85.631603:0.028350901)38.358891:0.0095080533)50.394118:0.028874805,(PADEN1:0.12756232,RHSPH1:0.11484496)77.061754:0.046078634)100:0.62173166)78.106105:0.085287661,(((((ANPHA1:0.16244045,(BRJAP1:0.11307051,((EHCAN1:0.059874477,EHCHA1:0.079154411)99.647135:0.082039558,EHRUM1:0.12153316)79.06248:0.032047086)83.812743:0.042716392)97.113812:0.086028101,((BRABO1:0.0041901393,BRSUI1:0.011190611)99.928063:0.15519999,(WOEND1:0.042171706,WOLBA1:0.041960875)84.87193:0.042276859)99.655098:0.157864)84.784716:0.066019703,CACRE1:0.33166074)96.84037:0.12967678,(NIHAM1:0.060496459,RHPAL1:0.02551904)100:0.32016057)34.898081:0.013982161,CAPEL1:0.43833776)80.232495:0.095465439,(RIBEL1:0.16202132,((RICON1:0.087326107,RIFEL1:0.052898929)90.737993:0.042371355,(RIPRO1:0.010771532,RITYP1:0.016338663)59.217471:0.013951601)58.998758:0.04983602)100:0.52657695);
