# Supplementary material for: Detecting lateral gene transfers by statistical reconciliation of phylogenetic forests
Source: BMC Bioinformatics. 2010 Jun 15;11:324. doi: 10.1186/1471-2105-11-324 (PMC2905365; doi:10.1186/1471-2105-11-324)
Supplement: Additional file 1 — The 330 simulated alignments and corresponding gene trees (true and ML) along with the 40-taxa reference species tree. [file 1471-2105-11-324-S1.ZIP › simulated_dataset_prunier/seqdata155.fas.phy]

40	273
AGTUM1      SEAYERDDSPAVESQLVFFDMRLKSTEFTEGSLYRVPFTDTELVDSNKTTCYPSAVEEAR 
JANNA1      SRVYERKDALQVSPQLVFFNMRLKNMEFTEGSLYRIPFTSEELVDENKTDCYDAIVIESV 
RODEN1      SRVYERMDPSPVSPQLVFFTMRLKNGEFTEGSLSRVPFTSEELVDPDKTDCYSTIVIEEA 
SIPOM1      SRVYERMDSSQVSPQLVFLRMRLKNMEFTEGSLFRVPFTSEELVDKNKTDCYSTVVIEEV 
SILIC1      SRVYERVDSSQVSPQLVFFRMRLKNIEFTEGSLFRVPFTSEELVDKNKTDCYSTVVIEEV 
PADEN1      SRVYERTDSSNVSPQLVFFKMRLKNMEFTEGSLFRVRFTSEELVDNNKTDCYPTIVDESV 
RHSPH1      SRVYERTDPGTVSPQLVFFRMRLKNMEFTEGSLFRLRFTSEELVDHTKTDCYSTIVVVSQ 
HYNEP1      SQVFEPADHSLVAPQLIVFRMRLKFMEFTEGSLLRVPFTSPEVVDKRKTDCYPAVVIESV 
MAMAR1      NHVRERVDPPPVAPQLVFFDMRLKSIEFTEGSLHRRPFTSSELVDRNKTDCYSTIVSENM 
EHCAN1      SHVYERVDPPSVAPQLIFFEMRLKSIEFTEGSLHRVPFTSPEHVDNNKTDCYFTIVSESM 
EHCHA1      SHVYERVDPPSVAPQLIFFEMRLKSIEFTEGSLHRVSFTSPELVDKEKTDCYFTIVSESM 
BRJAP1      SVLYERDETAAVAPQLTFFRMRLKSLEFTEGSLCRAPFTNLELVDVGKTDCYPAAVEEGN 
RHPAL1      SILYERDETTAVAPQLTFFRMRLKELEFTEGSLFRAPFTNVELVDIGKTDCYPNAVDEGN 
NIHAM1      SILYERDETIAVASQLTFFRTRLKSLEFTEGSLFRAPFTNVELVDVGKTDCYRNAVNEGN 
SIMEL1      SRVYVRDEPAPVAPQLVFFRIRLKSMEFTEGSLFRVPFTNLELVEQNKTDCYTNAVNESA 
RHETL1      SRVYVREEPPLVAPQLVFFRMRLKSMEFTEGSLFRVPFTNLELVETNKTDCYTNAVGESA 
RHLEG1      SRVYVREEPPQVAPQLVFFRMRLKSMEFTEGSLFRVPFTNLELVEQNKTDCYSNAVGESA 
MELOT1      SRIYVRDEPPPVAPQLVFFRMRLKSMEFTEGSLFRVPFTNVELVEQSKTDCYTNAVSESA 
MESOR1      SRVYVRDEPSPVAPQLVFFRMRLKSMEFTEGSLFRVPFTNRELVEQNKTDCYTNAVSESA 
BABAC1      SRVYVRDEPPPVAPQLTFFMVRLKSMEFTEGSLFRVPFTNMELVEQNKTDCYPNAVSEPA 
BAHEN1      SRVYVRDEPPPVAPQLTFFMMRLKSMEFTEGSLFRVPFTNMELVEQNKTDCYSNAVSESA 
BAQUI1      SRVYVRDEPPPVAPQITFFMMRLKSMEFTEGSLFRVPFTNMELVEQNKTDCYSNAVSESA 
BRSUI1      SRVYVRDDPPRVTPQLTFFMMRLKSMEFTEGSLFRVPFTNVELVEHNKTDCYTNAVAENA 
BRABO1      SRVYVRDDPPRVTPQLTFFMMRLKSMEFTEGSLFRVPFTNVELVEHNKTDCYTNAVAENA 
MAMAG1      SRMYERDDHVHVAPQPILFATRLKSLEFADGSLFRVPFTNEESVDKNKSDCYSTAVTESF 
EHRUM1      SRMCERVDPPPGAPQMILFKMRLKSLEFTEASLFRVPFTNEELVPENKTDCYAAAVKEEF 
GLOXY1      SRVYERVDPTWVAPQSHFFTMRLKSMEFSEGSLFGLPFTNEELVSTNKTDCYSAAVAELM 
CAPEL1      QRVFERPDPPHTAPQGLFWDIRLKSVEFAEPNLFRVPFTNAELVDENKTDCYEGAVPESL 
RIBEL1      SIVLERVDPLPLGPQLVYFKMRLKSMEFTEGSLFRVPFTNSELVDTNKTDCYISSVAETI 
RIPRO1      SIVLERLDPLSLGPQLVYFKVRLKSMEFTEDSLFRVPFTNSELVDNNKTDCYLSSVVETI 
RITYP1      SIVLERLDPLSLGPQLVYFKMRLKSMEFTEDSLFRVPFTNSELVDNNKTDCYLSSVVETI 
RICON1      SIVLERLDPLSLGPQLVYFKMRLKSMEFTEGSLFRVPFTNSELVDNNKTDCYLSSVIETI 
RIFEL1      SIVLERLDPLSLGPQLVYFKMRLKSMEFTEGSLFRVPFTNSELVDSNKTDCYVESVIETI 
GRBET1      SIVYERFDQPPAGSQLVFFGMRLKSMEFTEGSAFRVPFTNWELVDGNKTDCYIGAVYESG 
ANMAR1      FRIIERLDPSGVAPQLVFFQVRLKSIEFAEDSLVRVPFTNAETVDGDKIDCYLRSVTETA 
ANPHA1      FHIIERTDPSGLAPQLVFFQVRLKSIEFAEDSLTRVPFTNAELVDGDKTDCYLRSVTETA 
WOLBA1      FDVYERVDLGPRAPQLVVFESRLKYIEYTEDSLLRIPFTSTELVEGDKTDCYFNSVTETV 
WOEND1      FDVYERDDPGTVTPQVIVFEVRLKSIEYTEDSLFRIPFTSTELVEADKTDCYIRSVRESV 
CACRE1      SKVYERLDPKAVAPQGVLFKLRLKSMEFTEGSLFRVPFTNEELVDENKTDCYFAAVKESG 
RHRUB1      SRVYERKDPAKVARQMTVFKERLKATEFTKHSLVRVPFTSDELVAQNKTDCYGAAVLESL 

HGEKMGAPVLKGMWGEVKVEIVWPIAKVKMLMMNFEAGSSIISSFNKDIVSVRIDQEIKF 
EGARTGEEVLRGMWGGIKVELVCTIIGVKMLTMAFPAGTSIIQSFNKDMVYIHIGQETRF 
EGARTGQEVLRGMWGEIKVELVCTTIGVKMLMMAFPAGTSIIQSFTKNTVHVHIGQETRY 
EGARGGEEVLRGMWGEIKVELVCTTIGVKMLMMAFSAGTSIIQSFNKDTVHIHIGQETRF 
EGIRTGEEVLRGMWGEIKVELVCTTIGVKMLMMAFSAGTSIIQSFNKETVHVHIGQETRF 
EGARTGYPVLRGMWGEIKVELVTTILGVKMLMMAFPAGTSIIQSFNKDTVHIHIGQETRF 
EGDRTGYPLLRGMWGEIKVELVCTILEVKMLMMAFPAGTSIIQSFNKDAVHIHIGQETRF 
DGQKIGYPVLRGMWGEIKVQLICTIIGVKMLIMVFAAGSSIISSFNKDSVNVHIDQEQTF 
TPKKLGLGYLRGMWGEMTVGLVCSAMYVKMLLMAFSASGSIIPSFHKDSVATHIDQDSCF 
EPRKVGLPVLKGMWGEMKVKLVCTIVYVKMLLMAFSASSSIISSFNKDSVSTHIDQEKCF 
GPRKVGLPVLKGMWGEMKVKLVCIIVYVKMLLMAFSASSSIISSFNKESVSTHIDQEKCF 
LGKSAGLPILRGLWGDLNVALVCTILPVEMLAMKFTAGSSIITSFDGDTVSAKIDQDVRS 
SGNRVGLPILRGLWGDLNVSLVCTILPVEMLAMKFTAGSSIIASFEGATVPAKIDQEVRF 
SGKRVGLPILRGLWGDLQVALVCTILPVEMLAMKFTAGSSIISSFDGATVNAKIDQEVRF 
DGRKVGFPVLRGLWGDIKVELVATILKVKMLTMEFQAGSSIITSYDKDSVNSKIDQELTS 
DGRKVGFPILRGLWGDIKVELVATILKVKMLTMEFTAGSSIITSYDKDAVDSKIDQELRF 
DGRKVGFPILRGLWGDIKVELVATILKVKMLTMEFTAGSSIITSYDKDSVDSKIDQELRF 
EGRKVGLPILRGLWGDIKVELVATILSVKMLTMKFKAGSSIIASYDKDSVNSKIDQELKF 
EGQKVGLPILRGLWGDIKVELVAGILKVKMLTMKFKAGSSIIASYDKDSVNSKIDQELKF 
DGRKAGSPILRGLWGDIKVELVATILRVKMLTMKFKAGSSIIASYDKDSVNSKIDQELKF 
DGRKAGLPILRGLWGDIKVDLVATILRVKMLTMKFKAGSSIIASYDKDSVNSKIDQELQF 
DGRKTGLPILRGLWGDIKVELVATILRVKMLTMKFKAGSSIIASYDKDSVNSKIDQELQF 
DGRKVGVPILQGLWGDIKVELVVVIMKVKMLTMKFKAGSSIIASFEKDSVNDKIDQELIF 
DGRKVGVPILQGLWGDIKVELVVVIMKVKMLTMKFKAGSSIIASFEKDSVNDKIDQELIF 
VEKKPGAPVLKGMWGKVKVELVCTIVDIAMTMRGFRAGSSIIPSFSQEAVDVRIAQESKF 
ERKTIGLPTLKGMWGDVKVALISTIIAVKMLQMSFKAGSSIIGSFDKEMVMVKIEQEGKF 
DGKKVSVLVLQGMWGDVKVGLVCTIIDVKMLMMGFAAGSSIILSFDKGSVGTKIKQETRF 
AGGTVTAKVLEGIWGLVKVGLMCGILGVKMLIMSFLAGSSIIDSFKKESVSTKIEQEQKF 
DGPSVGVPVLTGVWGCIKVKLVCTLMKVKMLIMNPQAGASIIVSFNKNTVKVKIGQEVKF 
HGSSVGAPVLTGVWGFIKVGLVCTLMKVRMLLMDPQAGASIIVSFSKDKVKVKIEQEIKF 
HGSSVGAPVLTGVWGFIKVGLVCILSKVRMLLMDPQAGASIIVSFSKDKVKVKIEQEIKF 
HGSSVGVPVLTGVWGCIKVRLVCTLMKVKMLIMDPQAGASIIVSFNKDKVKVKIEQEIKF 
HGSSVGVPVLTGVWGFIKVRLVCTLMRVKMLIMDPQAGASIIVSFNRDKVKVKIEQEIKF 
NGKTLGMPVLNGMWRLIGVRLICTILKVKILIMTFQAGASIISSFSKDKVTVKIDQELAF 
DQEPVSGPALKGMWGLSKVWLICTITQVKMLIMPFNAGTSIIASLNKSSENVKIEQELLL 
EQEPVSEPALKGMWGLSKVWLVGTITQVKMLIMPFNAGSSIIASLNKSSESVKIEQELLL 
KGRAVSLPVLSGMWGLIKVQTKLPIAKVKMLWMPFVTGASIILSVMKSTEIIQIEPEIFH 
DGRTVSLPVLKGMWGLIKVLTILTIAKVKMLIMPFVTGASIILSVMKSTGIIQIDQEITH 
DGNHVGVPLLKGMWGLIKVPTICNITKVKVLIMSFLAGSSIIGSYNKGSVNIKIEQEIRF 
EGDTVGPPVLQGMWGTAKVTLICTILDIKMPLMTVKAGPSIILSFDRGGVNVKIAQDCQF 

PLFFSRIGLHCLHYMGDGESEAVSSSTCFKTDNYYSKLETEKVSNLPLYARVLTVKNPVI 
QLFFNRVSLHCLAYMGDGEGEIVTRPSNFSLNRKYSKLNAEKESNLGLYTRVLTVPNPVI 
PLFFNRVCLHCLAYMGDGEGEVVMTPSSFALDQYYTKLLTEKEANLAFYKRVLTLANPVI 
QLFFKRICLHCLAYMGDGEGELVMAPSRFALDHYYSKLKTEKEQNLCFYKRVLTVLNPVI 
QLFFKRACLHCLAYMGDGEGEVVMTPSSFALDQYYSKLKTEAESNLGMYKRVLTILNPVI 
QLFFNRVRLHCLAYMEDGEGGVVMTPSRFAIEQYYSKMGAENGANLSLYKRVLTILNPVI 
NLFFNRVRLHCLAYMEDGEGEFVITPSRFTLDQYYSQLEIEKGANLGIYKRVLTKLNPVI 
DLFFTRPNLHCLSFMGDGEGEAVITPSHFAVEEYYSRLETETEANLPLYARVLTALNPVI 
ELFTSRVSLHCLTYMGDGEGEVVTRPSKFGADDYPSRVESEKEANLGAYARVLTKYNPVI 
ELFFSRVALHCLTYMGDGEGEPVIRPSRFGEDEYPSRLESEKEAHLGLYARVLTTLNPVI 
ELFFSRVALHCLTYMGDGEGEPVIRPSRFGEDEYPSRVESEKESHLAVYARVLTTLSPVI 
ALFNCRITLHCLTFMRDGEGEAVITPVGFAEDRYYPQRGNEQEFNLAIYARVLTNPNPVI 
PLFFCRTTLHCLTFMRDGEGETVISPVGFGNDDYYPQPAIEQEFNLAIYARVLTNPNPVI 
PLFFCRVTLHCLTFMHDGEGETVVTPVGFGHDPYYPQNGMEQEFNLAIYARVLTSPNPVI 
ELFFQRAGLHCLTFMGDGEGDGVISPAPFTDDDYYPQSLTERDAHLIIYARVLTLVNPVI 
DLFLQRAGLHCLTFMGDGEGDGVITPALFTNEDYYPQSMTEKYAHLVVYARVLTPVNPVI 
NLFLQRAGLHCLTFMGDGEGDGVITPALFTNDDYYPQSMTEKYAHLVVYARVLTPVNPVI 
ELFFCRIKLHCLTFMGDGEGDGVICPALFTNDEYYPQIMTEKDAHLVVYARVLTPINPVI 
KLFFCRIMLHCLTFMGDGESDGVITPQLFTNDEYYPQLMTEKDAHLAIYSRVLTPINPVI 
ELFFCRLELHCLTFMGDGEGIGVITPALFTLDDYYPQLMTEEDLHLTVYARVLTPVNPVI 
GLFFCGIELHCLTFMGDGEGDGVITPALFTSDDYYPQLMTEEDAHLTAYGRVLTPVNPVI 
GLFFCRIELHCLTFMGDGEGDGVINPALFTSDDYYPQLMTEEDAHLTAYARVLTPVNPVI 
DLFFCRVKLHCLTFMGDGEGDGVIPPALFTSDDYYSQLITEEDAHLSEYARVLTPVNPVI 
DLFFCRVKLHCLTFMGDGEGDGVIPPALFTSDDYYSQLITEEDAHLSEYARVLTPVNPVI 
PLFFFRVMLHCLNYMNDGEGERVAPAEVFQEDFYYVRIRTETEAHLELTSRLLQLFNPVI 
ELFYYRIELHCLNYMRDGEHDSVVNPSVFVGDEYYSKTRTGKEPNLNLYARVLTILNPMI 
QLFFCRMGLHCLTQMADGEDEAPVTPSMFGTDQYYSKVKPEFEANLDGYARVLTPLNPVI 
QLFFRRTELHCLEHMSGGEEEQVVIPAMFGAPDYYPDPGTEEEITLNTIHRVLTQDNHVI 
RLFFLRQRLHCLTSMEDGEGETVVAPSNFGNSNYYPQLKMESEATLNYYARVLTQLNQVI 
RLFFLRLRLHCLTSMEDGEGEVVVAPSLFGSNNYYPQLKMESEATLDAYARVLTELNQVI 
RLFFLRLRLHCLTSMEDGEGEVVVAPSLFGSNNYYPQLKMESEATLDAYARVLTELNQVI 
RLFFLRQRLHCLTSMQDGEGEAVVAPSVFGSNNYYPQLKMETEATLDAYARVLTDLNRVI 
RLFFLRQRLHCLTSMEDGEGEAVVAPSVFGSNNYYPQLRMEIEQTLDTYARVLTVLNQVI 
QLFFCRRRLHCLTNMADGEGEGVIAPSMFGADPYYQKLRPEKNATLEDYARVLTGINQVI 
NLFFCRQTLHCLSRMSDGEGEVVADPPMFGSDRYYPKLRPESEDPMIVYARVLTDDNQVI 
TLFFCRRTLHCLSEMSDGEGEVVVDPSMFGSDGYYPKLKPESEDPLVVYARVLTDDNQVI 
SLFFHKPALHCLARMGDGEGDGVDDPIIFGAEKYYPKLWSERADALSKYPRVLTAGNQVI 
SLFFCKPTLHCLARMRDGEGDMVDDPIIFVGERYYPKLKPERSDALSRYPRVLTSGNQVI 
QLFFCRNRLHCLTPMAGGEGNAVHTPTKFGADHYHYTMRSERETTLSLYARVLTELNRVI 
PLFFCHRSLHCLSTMNDGEGESVVEDNMFEKNSYHPHLSAEKEVTWNKYARVLTDLNWVI 

EKSMIFDPPVYRQFFSIDKNQEESIQEVNAPPQNIDAYFTLRLEFKWVEEKRSGGRIIEF 
EGGLIFDFPVFRQFFLINKLQEESFQEVNAPCQGPDAYFTVNLGPKLVEEKALGARIIEF 
EYGLIFDAPVFRQFFLIDKVQEESSQEVNAPNQSSDAYFTVELGLALVEEKTVGGRIIAY 
EDGLIFDAPGFRQFFLIDKVQEESFQEVNIPDQDSDAYFTVDLDLALVEEKALGNRIIEF 
EDGLIFDAPVFRQFFLIDKIQEESFQEVNIPNQDSDAYFTVELELALVEEKKVGGRIIEF 
EDGLIFDAPIFRQFFAIDKVQEESIQEVNPPEQDHDAYFTVDLVLKLVEEKVMGGRIIEF 
EEGLIFDVPIFRQFFPIDKVQEESIQEVNVPDQDGDAYFAVELQVKQVEEKRDGGRIIEF 
EESQIFDPPVFRQFFLIDKNQEESIQEVNAPPQDIDAYFTILLEIKLVEEKRMGGRIIEF 
EEGLIFYPPLLRQSFLIDKSQEESIQEVNAPAQVTDAYFTLPLEFKLVEEKDAGNRIIEL 
EEGLIFYPPILRQSFLIDKSQEESIQEVNVPPQDTDAYFTVALDFKLVEEKYAGGRIIEF 
EKGLIFYPPILRQSFLIDKSQEESIQEVNVPPQDTDAYFTVALHFKLVEEKYAGGRIIEF 
ERAMIFDPPVFRQFFLIDKNQQDSIQAVNAPPQDQDAYFIIRLQSKLVEEEDSGGRIIEL 
EDSMIFDPPIFRQFFLIDKNQQDSIQAVNAPPQDQDAYFIIRLQPKLVEEEDSGGRIIEF 
EESMIFDPPIFRQFFLIDKNQQDSIQAVNAPNQDQDAYFIIRLHSKLVEEEDSAGRIIEF 
ENSMIFDPPVFRQFFPIKKNQEDSIQEVNAPPQDMDAYFVIRLHLKLVEEEVSGGRIIEF 
EKSMVFDPPVFRQFFPIKKHQEDSIQEVNAPPQDMDAYFTIRLHLKLVEEEDSGGRIIEF 
EKSMVFDPPVFRQFFPIKKNQEDSIQEVNAPPQDMDAYFTIRLHLKLVEEEDSGGRIIEF 
EESMIFDPPTFRQFFPIEKNQEDSTQEVNDPPQDMDAYFTIRLHLKFVEEEESGGRIIEF 
ERSMIFDPPVFRQFFLIEKQQEDSIQEVNAPPQDIDAYFTIRLHLKIVEEEPSGGRIIEF 
ENAMIFDPPVLRQFFPIEKNQENSIQEVNAPSQDMDAYFTIRLNLKLVEEEDSGGRIIEF 
ENAMIFDPPVFRQFFPIEKNQENSIQEVNAPAQDMDAYFTIRLHFKLVEEEDSGGRIIEF 
ENAMIFDPPVFRQFFPIEKNQENSIQEVNAPAQDMDAYFTIRLHLKLVEEEDSGGRIIEF 
EQSMIFDPPVFRQFFPIEKNQEDSIQEVNAPPQDMDAYFTIGLHQKLVEEEDSGGRIMEF 
EQSMIFDPPVFRQFFPIEKNQEDSIQEVNAPPQDMDAYFTIGLHQKLVEEEDSGGRIMEF 
EESMIFDTPVFRQFFAIEKNQEESMQEVNAPAQDSDAYFTIALRAKMVEEKMTGGRILVF 
EQDMMFDPPVFREFFLIAKNQEESIQEVNASAQNSDAYFTILLDSKLTEERRSGRRIVDF 
EQSMPFDSPIFRQFFLIDKNQEESIQEVNAPPQNTDTYFGIVLEAKLVEEQRCGGRIIDF 
EASLLFDTPRHRQIFLIPKNQEESIQEVNAPAQDQDAYFTIVLELKLTEEKFSGGRIIEF 
EQSMLFDPPVFRQVFLIDKNQEQSVQEVNAPPQDTDAYFTLNLELKLVEEKTCEGRIIEF 
EQGILFDPPIFRQVFLTDKNQEESVQEVNAPVQDTDAYFTLDLELKLVEEKTCEGRIIEF 
ERSILFDPPIFRQVFLTDKNQEESVQEVNAPVQDTDAYFTLDLEQKLVEEKTCEGRIIEF 
EQSILFDPPIFRQVFLTDKNQEESVQEVNAPAQDTDAYFTLDLELKLVEEKTCEGRIIEF 
EQSILFDPPIFRQVFLTDKNQEESVQEVNAPAQDTDAYFTLKLNLKLVEEKTCEGRIIEF 
EVSMIFDPPSFRQVFLIDKNQDESIQEVNAPPQDTDTYFTLLLEMKLVEEKNFGGRIIEF 
EDAMIFDLPAVRQVFSISKNQEESIQEVNAPFQETDAYFILKLHLKLVEERQPGGRIIKI 
EDAMIFDLPAVRQVFSISKNQEESIQEVNAPPQETDAYFILKNHSKLVEERQCGGRIIKI 
ENSMIFDLPSLRQVFTVCKAQEESIQELDAPQQRTDEYFILKLSLQLLEERALGKRIVKI 
ESSMIFDLPSLRQVFTVCKAQEESIQELDTPGQRTDAYFILKLALQLLEERASGQRIVKI 
EASMIFDPPVYRQVFLIEKLQQESIQEVNAPPQDTDADFTLGLEFKLVEEKKRGGRIIKL 
ELEKIFDSPTYRQSFGIDKNQEESIQEVNDPGQDDDAYFKLSLEAKPVEEKGCGGRIIEF 

ELVINEKSVVEVEVDFARNTAEKVQKGDQLIQK 
ELVDAPMSVVEVEVDFSGNPAEKTQKGDQLIQK 
ELVRAPESVVEVEVDFSKNPAEKTQKGDQLIQK 
ELVSRPESVVEVEVDFSGNPAEKTGKGDQLIQK 
ELVTSVESVVDVEVDFSGNPAEKTQKSDQLIQK 
ELVNKPESVVDVEVDFSGNPAEKTQKGDQVIQK 
ELVVESKSVEEVEVDFSGNPAEKTQKGDQVIQK 
ALVLNAASVVEVEVDSSQNVAEKAQKGDQLTQK 
ELVLNAASVVEVEIEYSYNVAEKAEKGDQLVQK 
ELVSSSTSVVEVEIDYSRNMAEKGEKGDQLVQR 
ELVSDSTSVVEVEIDYSRNMAEKGQKGDQFVQR 
ELVDNTASVMEVEADWPRNYAEKSKKGDQLIQK 
ELVENATSVMDVEADWPSNCAEKSKKGDQLIQK 
ELVENASSVMEVEADWPPNCAEKSKKGDQLIQK 
ELVLNSASVMEVESDFLDNFAEKGQKGDQLIQE 
ELVLNPASVMKVESDFLVNSAEKGQKGDQLIQE 
ELVLNPRSVMKVESDFLVNSAEKGQKGDQLIQE 
ELVLNAASVMEVESDFLDNSAKKGEKGDQLIQE 
ELVLNTASVMEVEADYLDNSAKKGEKGDQLIQE 
ELVFNTGSVMEVESDFLDNTAEKGDKGDQMIQE 
ELVFNTASVMEVESDFLDNTAEKGDKGDQMIQE 
ELVFNTASVMEVESDFLDNTAEKGDKGDQMIQE 
ELVLNTSSVMEVEIDFLDNFAEKGEKGDQLIQE 
ELVLNTSSVMEVEIDFLDNFAEKGEKGDQLIQE 
GLVLHNRSVAHVEADLKLNTAEKAHKGDQLIQR 
ELVLNTQSVIEVEADSIKNAAEKEQKGDQLIQK 
ELVLFLRSVVEVELGLTANVAEKSQKGDQLIQK 
ELVVANYSVVTVQGDFQLNAAEKEEKADQLIQK 
ELVFEDLSVVQVELDFQQNTAEGASKGDQLVQK 
ELVFEKRSVVHVELDFQRNTAEGATKGDQLVQK 
ELVFDQRSVVHVELDFQRNTAEGATKGDQLVQK 
ELVFENRSVVHVELDFKRNTAEGATKGDQLVQK 
ELVFENRSVVHVELDFQRNTAEGATKGDQLVQK 
ELVLESRSVIEVEVDGQKNAAERSEKGDQLVQK 
ELVLEDRSVVQVEVDVQHNDAERAEKGDQLVQK 
ELVLEGKSVVEVEVDIQHNDKERAEKGDQLVQK 
ELVEDQESVVPVEMEFQSNAAEFTNKGDQIVQQ 
ELVNDQASVVQVEMEFQSNAAETTDKGDQIVQK 
ELVCDSCSVVDVEVDFEHNSAERADKGDQLIQE 
ELVLGQESVIDVERDYGQNSAEQCDRGDQLIQR 
