# Supplementary material for: Detecting lateral gene transfers by statistical reconciliation of phylogenetic forests
Source: BMC Bioinformatics. 2010 Jun 15;11:324. doi: 10.1186/1471-2105-11-324 (PMC2905365; doi:10.1186/1471-2105-11-324)
Supplement: Additional file 1 — The 330 simulated alignments and corresponding gene trees (true and ML) along with the 40-taxa reference species tree. [file 1471-2105-11-324-S1.ZIP › simulated_dataset_prunier/seqdata155.fas.phy_tf.tree]

(((AGTUM1:0.38605124,(EHRUM1:0.40398635,MAMAG1:0.61880502)50.432819:0.055453232)39.440215:0.015911537,((((((BABAC1:0.050858336,(BAHEN1:0.015169163,BAQUI1:0.011417532)69.680393:0.011510499)98.991805:0.052686916,(BRABO1:0,BRSUI1:0)100:0.129918)84.503847:0.021070489,(MELOT1:0.052654953,MESOR1:0.079572062)75.789052:0.015330635)35.515815:0.0043204056,((RHETL1:0.020497001,RHLEG1:0.011888806)99.457473:0.053694724,SIMEL1:0.078212059)95.076561:0.052339535)98.68108:0.13455833,(BRJAP1:0.12543166,(NIHAM1:0.078481821,RHPAL1:0.065858831)52.168131:0.020893951)100:0.32890449)99.911022:0.19819518,((((EHCAN1:0.009902071,EHCHA1:0.061312577)89.294714:0.070755616,MAMAR1:0.24388386)100:0.2209003,((JANNA1:0.21086672,(RODEN1:0.13547446,(SILIC1:0.070094156,SIPOM1:0.070073364)86.633205:0.026723989)88.371772:0.024775939)82.776046:0.032572495,(PADEN1:0.093618611,RHSPH1:0.18280969)92.157948:0.050086072)100:0.23706016)55.269092:0.032387202,HYNEP1:0.24571558)96.395069:0.09090275)40.12939:0.013619321)55.214399:0.029487042,(((((ANMAR1:0.053271894,ANPHA1:0.076754206)95.194232:0.15516116,(WOEND1:0.070941805,WOLBA1:0.1973224)100:0.57862988)99.98517:0.31143022,(GRBET1:0.26798933,(RIBEL1:0.080016671,(RICON1:0.015760702,(RIFEL1:0.048656235,(RIPRO1:0.008337572,RITYP1:0.022136352)100:0.049252137)63.774329:0.0041316804)91.006649:0.058564449)100:0.25924366)70.20489:0.034073546)55.404031:0.022025381,(CACRE1:0.32011924,CAPEL1:0.69523532)75.059205:0.038380309)33.329949:1.4598424e-05,RHRUB1:0.80267631)94.525677:0.13053706,GLOXY1:0.3766618);
