# Supplementary material for: Detecting lateral gene transfers by statistical reconciliation of phylogenetic forests
Source: BMC Bioinformatics. 2010 Jun 15;11:324. doi: 10.1186/1471-2105-11-324 (PMC2905365; doi:10.1186/1471-2105-11-324)
Supplement: Additional file 1 — The 330 simulated alignments and corresponding gene trees (true and ML) along with the 40-taxa reference species tree. [file 1471-2105-11-324-S1.ZIP › simulated_dataset_prunier/seqdata156.fas.phy]

40	156
RHRUB1      ALGPDNVKPPFFFGADSHGIVRTQVLPDYSTAQNSGIKSWSDQGAKKVSDSTAKWYQTVP 
CACRE1      ELASDLVKPPFHFHAEEHGIVRMRASPDYSTQQDSVVESLADNGGTEREWAAAKQKQMEL 
HYNEP1      SLASELMKPPLYFRAEQHHIVGCTLSPDYSTKQDSVVDAVADHGGKEQEWTAAKKEQRGC 
MAMAR1      GLASDLVKPAFYFKAKQHKIVRLKLSPDYSTEQDSTVDSIADHGGKEPDWTAAKENQMGF 
GLOXY1      GLASDLVKPAFYFRAKEHKIVRSKLSPDYSTEQDSTIESIADHGGKESEWTAAKKLQVGF 
JANNA1      SLASDPVKPPFDFDADTHGIVRCKLSSDYSTPRNSIVCSLADHGGQEVEWAAGKKNQMDG 
SIPOM1      GLASDPVKPPFDFDADTHGIVRCRLSSDYSTPRNSVVCALADHGGQETEWAAGKKNQMAG 
SILIC1      GLASDPVKPPFDFDADAHGIVRARFSSDYSTPRNSVVCAFADHGGQEAEWAAGKKNQMAG 
PADEN1      GLASDPVKPPFDFDADTHGMVRCRLSSDYSTSRNSVACALADHGKQEVEWAAGKRHQMVG 
RHSPH1      GLASDVVKPSFDFEADTHGIVRVRVSSDYSTQRKSVVRYPADHGGQEVDWATGKKKQLAG 
BRJAP1      ELVSDLVKPPFHFAAEMHGVVRAHFSSDYPTKQGSTVSGVADHGNKEVNWAAAKPSQTRQ 
RHPAL1      ELVSDVVKPPFNFSAEMHGVVRERFSSDYPTKQASTVLGLADHGNKEKTWAAAKAGQIQQ 
NIHAM1      ELVSDLVKPPFHFAAEMHGVVRARFSSDYPTKQGSSVSGVADHGNKEDNWAAAKAGQVGL 
SIMEL1      GLLSDSVKPPFLFDADDHEVVRCRFSPDYPTDQRSIICNLADHGDNELKWAAAKTGQTGS 
AGTUM1      GLVSDAVKPPFLFSADEHEVVRSRFSPDYPTDQGSIICNLADHGEKKLKWAAAKTGQTGS 
RHETL1      GLVSDYVKPPFSFDADQHEVVRCRFSPDYPTEQGSIICNLADHGEKRVKWAAAKTCQSGS 
RHLEG1      GLVSDSVMPPFLFDADQHEVVRARLSPDYPTDQGSIICNLADHGEKRLKWAAAKTVQSGA 
MELOT1      GLLSDSVKPSFAFRADEHEVVRCRLSPDYPTSEGSIICSIADHGEKEVKWLAAKTGQVGS 
MESOR1      GLISDAVKPSFIFRADEQEVVRCRISPDYPITQGSIISSSADHGEKELQWAAAKTGQVGA 
RODEN1      GLIKDAVKPSFLFRADRHEVVRCRLSPDYPTWQGSIICSIADHGEKEVRWAAAKTAQSGS 
BABAC1      GLISDGVKPPFLFRADNHEVVRCRLSPDYPTAQGSIFCSLADHGEKEAKWAAAKTGQVGH 
BAHEN1      GLISDGVKPPFLFRADRHEVVRCRLSPDYPTPQGSIFCSLADHGEKEAKWAAAKTGQIGH 
BAQUI1      GLISDGVKPPFLFRADNHEVVRCRLSPDYPTPQGSIFCSLADHGEKEAKWAAAKTGQVGY 
BRSUI1      GLISDAVKPPFLFRADDHEVVRSRLSPDYPTAQTSIFNSPTDHGEKQVRWAAAKTAQVGA 
BRABO1      GLISDAVKPPFLFRADDHEVVRSRLSPDYPTAQTSIFNSPTDHGEKQVRWAAAKTAQVGA 
RIBEL1      QLSSDEVKPPFGFQARNHGIVRAKFSPDYPVVQGSVIYFVANHGGKEREWDPAKKKQMGD 
RIPRO1      KLSSDEVKPPFGFQARNHGIVRTKLSPDYPTIQGSVIYFVANHGGKEREWDPAKKLQLDH 
RITYP1      KLSSDEVKPPFGFQARNHGIVRTKLSPDYPTVQGSVIYFVANHGGKESEWDPAKKKQLDH 
RICON1      KLSSDDVKPPFGFQARNHGIVRTKFSPDYPTIQGSVTYFVANHGGNEGGWDPAKKKQLGH 
RIFEL1      KLSSDEVKPPFKFQARNHGIVRTKLSPDYPTVQGSVIYFVANHGAKENEWDPAKKKQLGS 
GRBET1      ALNSDYVKPPYHFRARNHGVVRARPSPDYPTAQGSIVSFLANHGVKERAWAPAKKTQLAV 
EHRUM1      CLPTDAVKLPFKFRANNHGIVREQLSPDYPGVQGSMVCFLADNGAKNLGWAAVKKFQMKH 
EHCAN1      CLPTDPVKLPFRFRATRHGIVRYRISPDYPSVQGSMVAFLADHGAKNHGWAAVKKFQMKY 
EHCHA1      CLPTDPVKLPFQFRATRHGIVRYRISPDYPPVQGSMVCFVADHGAKNEGWAAVKKFQIKY 
ANMAR1      ALPTDYVKPPFHFRAKRHCIVRYRLSPDYPAGQGSMVLFLAEHGGKELGWAAVKKLQIKF 
ANPHA1      ALPTDLVKPPFHFKAKYHGIVRYRLSPDYPAGQSSMVFFMADHGGKEIGWAAVKKPQSDF 
WOLBA1      SLPTDPVKPPHKFPAKCHGIVRFCLSPDYPGAQGSIVFFKADHGGKEVGWAAVKRMQTRW 
WOEND1      SLPTDPVKPPHKFSAKCHGIVRFCLSPDYPGAQGSIVFFLADHGGKESGWAAVKRMQTRY 
MAMAG1      CLPTDLVKPPFQFRAKPHGVVRYKVSPDYPASQDSIIQFLANHGVAEEGWTAVKRSQMEC 
CAPEL1      NLASDVVKPPFHFQADGHGIVRCRLSPDYPTVHGSITPFLADHGGDDNGWAAAKKNQMAF 

CTLRVAHQNTCTSPLGARVVAESNLSTFEGCEKMVNWLYNGYYIPTGHLEASMSIKCYLK 
CSPIMVQQNPCSPHGMNRVFAESNTSTAEDCEKMVHWLYSLFFLMTGHVEVSMIIQYYAK 
CTTVMLHQNPCAPHTINRVYAESNTSYTEKCEKVLSWLYSVCSLKTGHLSISMIIQYYIY 
CTTIMVPQNPCTPHWINRVFAGSNKSFTEVCKRFVPWLYSGYGLKTGHLESSMIIEFYTK 
CTAVMMPQNPCTPHWINRVFAESNTSYTEKCDRVVQWLYSWYSLKTGHLEACMIIQYYTK 
CTTAMVSQNPCPPSWIIRVLAESNTSEREKCKKAVKWLYSLYYLGTGHLEASMIIQFYDQ 
CTTVMIPQNPCSPNWLIRVLAESNTSNREKCEKVVKWLYSIYYLGTGHLEATMIIQYYVQ 
CTTVMIPQNPCSPNMLIRVLAESNNSNREKCEKVVKWLYSIYYLGTGHLEDSMIIQFYVQ 
CTTIMIPQNPCSPNWIIRVCAESNTSHREKCVDLVRWLYSLYFLGTGHLEASMIIQFYEQ 
CTTVMVPQNPCSPHRIIRVLTESNSSQTENCDKVVRWLYSIYYLGTGHLEAIMIIYFYVQ 
CTSDMVAQNRCNPPSGIRVFAESNTSCSEKCEKVVNWLYSRTPWDTAHLDVGMIIKYYVK 
CTSEMVPQNRCNPPEGIRVFAESNPSWSEKCEKNVQWLYSRHPWNTAHLDLGMIIKYYVK 
CTSEMVAQNRCNPPEGIRVFIESNPSWSEKCEKLVQWLYSRHPWDTAHLDGGMIIKYYVK 
CTSVMHTQNRCNPDDGIRVFAESNVSGSEKCQKKVMWLYSKQPMNTGHLETSMIIKYYVK 
CTSYMVTQNRCNPSDGIRVFAESNTSGSEKCQKVVNWLYSKEPLKTGHLEASMIIQYYVK 
CTSIMVTQNRCNPADGIRVFAESNTSGSEKCRKVVNWLYSKLPLKTGHLETSMIIQYYVK 
CTSIMVTQNRCTPADGIRVFAESNTSGSEKCRKVVNWLYSKLPLKTGHLETSMIIEYYVK 
CTSVMQTQNRCQPRSGLRVLAESNVSGSEKCRKAVKWLYSKQPLNTGQLDISMIIKYYIR 
CTSVMETQNRCKPKGGIRVEAESNESGSEKCQKSVKWLYSKRPFDTGQLDLSMVIKYYLK 
CTSVMETQNRCNPKGGIRVLAESNESASEECQKVVKWLYSKQPLDTGQLDISMIIKYYIK 
CTSAMDCQNRCNPKEGIRVIAESNSSESEKCQKSVRWLYSKQPLDTGQLDTSMIIRYYVK 
CTSAMDCQNRCNPKEGIRVIAESNSSDSEKCQKSVRWLYSKQPLNTGQLDTSMIIRYYVK 
CTSAMDCQNRCNPKEGIRVIAESNSSESEKCQKSVRWLYSKQPLDTGQLDTSMIIRYYVK 
CTSKMASQNRCNPKEGIRVLAESNTSGSEKCQKNVKWLYSNQPLKTGQLDPSMIIRYYVK 
CTSKMASQNRCNPKEGIRVLAESNTSGSEKCQKSVKWLYSNQPLKTGQLDPSMIIRYYVK 
CTAAMDQQNSCSPKWGIKVIAESNSNKNEKCKKGVRWLYSRRLMGTGHLDLSTSIKHYID 
CTAAMGKQNSCSPKWGIRVIAESNMNANEKCKKDVRWLYSAKLMTTGHLELSTPIKHYID 
CTAAMGKQNSCSPKWGIRVIAESNMNRNEKCKKDVRWLYSAKLMTTGHLELSTPIKHYID 
CTASMGKQNSCSPKWRIRVVAESNANRNEKCKKGVRWLYSARLMTTGHLELSTPIKNYID 
CTAAMGKQNSCSPKWGIRVIRESNANRNEKCKKGVRWLYSARLMTTGHLELSTPIKHYID 
CTAMQHPQNSCAPKLGLRVEAEPNENFDEKCTKIVHWLYSADLMTTGHLAIGMAISFYVN 
CTSLMAADNPCAPDWRVRVYRESNSSVAEKCEKGVRWPYSNHFMETGHLKYSVPIKAYII 
CTSLMAADNGCRPKWGVRVFRESNTSTAEKSGKDVRWPYSRHFMETGHLKYSVPIKAYII 
CTSLMAHDNPCRPKWGVRVFRESNTSNAEKCEKDVRWPYSRHFMETGHLKYSVPIKAYII 
CTSLMAADNPCAPKWGVRVLRESNTSMAEKCKKEVRWLYSNPCMQTGHLKRAIPIKIYVI 
CTSLMVADNPCAPKWGVRVLRESNTSMAEKCKKGVRWLYGATRMSTGHLQRSIPIKYFVI 
CTNPMFADNPCAPEWGVRVLRESNASMAEQCQKTVVWLYSAPFMATGHLGYAIPIKRYIL 
CTNPMFADNPCAPEGGLRVLRESNTSMAEKCKKSVVWLYSAPFMSTGHLGYAIPIRRYIV 
VTNVTNSDNPCAPKWGIRVLREANFSDSEQCKKGVGWLYPGTFMQTGHLEYTIPIKYYVL 
CTSEVNARNPCAPKRGVRVLAESNASCAEKCEKIVPWLYSEYFLQAGHLEISMIIKFYMT 

LDAICITNLAEKSPARLAEKLSRGIPEEYLIKKKAR 
LDAICPTNLAGKSPTRLPEKLSMGTDDEYLEKKRFR 
LDAICLTNFAEKSPTRLLENLSVGIDVDFHDKKRFR 
LDSICGTNLAEKSPPRLPEKLSTGTDSEYHEKKRYR 
LECICPTNLAGKSPTRLYEKLSTGTDDEYCDKKRFR 
LDAICNTNLAGKSPTRLTEKLSKGTEEEYLIKKRFR 
LDAICSTNLAAKSPTRLTEKLSRGAEEEYLVKKRYR 
LDAICGTNLAGKSPTRLTEKLSRGEEEEYLVKKRFR 
LQAICSTNLAGKSPTRLVEKLSQGIDDEYLTKKHFR 
LDAICLTNLAGKSPTRLEEALSRGIEDEYLTKKRTR 
LDAICATNKALKSPLRLIEDGSMGTIEEWLVKKTYK 
LDAICATNKAFKSPLHLCEDGSFGTIEEWLVKKGYK 
LDAICATNKALKSPLRLYEDGSFGTIEEWAVKKTYK 
LEAICGTNLALKSPLRLVEDLSGGTVEEYLVKKRVR 
LEAICGTNLALKSPLRLVESLSGGTVEEYLVKKRVR 
LEAVCGTNLALKSPLRLVESLSGGTVEEYLVKKRVR 
LEAVCGTNLALKSPLRLVESLSGGAVEEYLVKKRVR 
LEAICGTNLALTSLLRLIEDLSAGTVEEYMVAKRMR 
LEVICGTNLALTSPLRLLEDLSDGTVEDYMIAKRMR 
LEAICGTNLALTSPLRLLEDLSAGTIGEYMVAKRVR 
LEAICGTNLAKKSPLRLIEDLSTGTVEEYMVKKRLR 
LEGICGTNLAKKSPLRLIEDLSTGTVEEYMVKKRLR 
LEGICGTNLAKKSPLRLIEDLSTGTVEEYMVKKRLR 
LEAICGTNLAIKSPLRLIEDLSTGTVEEYMVKKRLR 
LEAICGTNLAIKSPLRLIEDLSTGTVEEYMVKKRLR 
VDLICWTNLAGKSLTRLPEKLSGGNGKEYAIKKCRR 
VDLICRTNLAGKSPTRLNEKLSGGNGKEYAIKKCYR 
VDLICRTNLAGKSPTRLNEKLSGGNGKEYAIKKCYR 
VDLICRTNLAGKSPTRLNEKLSGGNGKEYAIKKCYR 
VDLICRTNLAGKSPTKLNEKLSGGIGKEYAVKKCYR 
LDMICPTNMAGHSPNRLCEKLSKGKDAEYPKKKIYR 
LNLICPENHARKDATRLSEKLSNGTDNEYFIKKRMR 
LNLICPENHAAKDATRLSEKLSSGTTNEYFIKKRMR 
LNLICKENHAAKDATRLPEKLSSGTDNEYFIKKRVR 
LNLICPENRATKDATRLPEKLSSGWDKEYFIKKRNR 
LNLICAENQATKDATRLPEKLSTGTEKEYYIKKRNR 
LDLICPENHAPRDPTRLPEKLSTGMDKEYFVKKQMR 
LDLICAENHAARDPTRLPEKLSTGADEEYFMKKRIR 
FDLICRENRASKDPTRLSEKGSRGSNKDYFNKKRMR 
LDVICQTNHAGKSPIRLAEKLSGGTTEEYVIKKRFR 
