# Supplementary material for: Detecting lateral gene transfers by statistical reconciliation of phylogenetic forests
Source: BMC Bioinformatics. 2010 Jun 15;11:324. doi: 10.1186/1471-2105-11-324 (PMC2905365; doi:10.1186/1471-2105-11-324)
Supplement: Additional file 1 — The 330 simulated alignments and corresponding gene trees (true and ML) along with the 40-taxa reference species tree. [file 1471-2105-11-324-S1.ZIP › simulated_dataset_prunier/seqdata156.fas.phy_tf.tree]

(((((AGTUM1:0.043259497,(RHETL1:0.031143932,RHLEG1:0.062659074)98.061508:0.068917469)89.875168:0.051109042,SIMEL1:0.098161062)58.096379:0.061397659,(((BABAC1:7.2820062e-06,(BAHEN1:0.029814,BAQUI1:0.0070032698)88.474858:0.014320974)97.890747:0.090100765,(BRABO1:3.4978806e-06,BRSUI1:0.0065064909)100:0.13161127)81.721938:0.059881425,(MELOT1:0.12742214,(MESOR1:0.19556087,RODEN1:0.1078276)33.330777:1.0013005e-07)97.619122:0.08583563)87.472415:0.10963784)73.454916:0.13567219,(BRJAP1:0.077634414,(NIHAM1:0.060501332,RHPAL1:0.15947465)54.720879:0.040332621)99.987614:0.40917563)99.73892:0.35913051,(((((ANMAR1:0.099445588,ANPHA1:0.19175454)81.005967:0.075105293,((EHCAN1:0.056155433,EHCHA1:0.069908864)73.497885:0.047122324,EHRUM1:0.14984462)99.896151:0.19853752)83.725441:0.058970222,(MAMAG1:0.6066697,(WOEND1:0.088636481,WOLBA1:0.090808293)99.598104:0.28980276)35.83416:0.01288877)99.849248:0.37042474,(GRBET1:0.62885219,(((RIBEL1:0.17266677,RICON1:0.074744842)48.975459:0.0070952428,RIFEL1:0.057870481)33.33374:1.9518061e-06,(RIPRO1:0.029578817,RITYP1:9.4120236e-07)61.509198:0.031084828)95.682871:0.38230695)95.143169:0.27487078)71.145517:0.12143913,CAPEL1:0.3496172)76.767695:0.12214068,(((CACRE1:0.27537063,((GLOXY1:0.12501239,MAMAR1:0.24769265)90.370369:0.09659863,HYNEP1:0.41578997)89.937824:0.11541338)83.697307:0.11978367,(JANNA1:0.13516109,((PADEN1:0.18326115,RHSPH1:0.29885162)56.865346:0.029210288,(SILIC1:0.076783199,SIPOM1:0.0380167)68.073624:0.02434422)36.56747:0.0085467108)99.709535:0.25673181)66.219163:0.058776743,RHRUB1:1.2691189)64.3951:0.059484689);
