# Supplementary material for: Detecting lateral gene transfers by statistical reconciliation of phylogenetic forests
Source: BMC Bioinformatics. 2010 Jun 15;11:324. doi: 10.1186/1471-2105-11-324 (PMC2905365; doi:10.1186/1471-2105-11-324)
Supplement: Additional file 1 — The 330 simulated alignments and corresponding gene trees (true and ML) along with the 40-taxa reference species tree. [file 1471-2105-11-324-S1.ZIP › simulated_dataset_prunier/seqdata157.fas.phy]

40	350
CAPEL1      VSHALLPPSGQHWSYWGTTIIKNEKQFRPSHKKLFPMRRTCIQLCRFGGLTSADSFIENF 
RIBEL1      VSHGLLPLEAQFWSTWTDTINKNENQFRQSDIQLGPMRKTCFQLCKFGGFTDSNPLIENF 
RIPRO1      VSHALLPLDAQFWSRWAETIKKNAKQFRQSEIQLGPMRKTCFQLCRFGGFTASKPLIENF 
RITYP1      VSHALLPLDAQFWSRWAETIKKNEKQFRQSEIQLGPMRKTCFQLCRFGGFTASKPLIENF 
RICON1      VSHSLLPLDAQFWSRWAETIKKNEKQFRQSEIQYGPMRKTCFQLCRFGGFTKSQPLIENF 
RIFEL1      VSHSLLPLDAQFWSRWAETIRKNEKQFRQSEIQLGPMRKTCFQLCRFGGYTDSKPLIENF 
BABAC1      VSHKLLSPGAQFRGRWNETIAKNEKQFRQSNTRAGPMRRPCFQLCRLGGFTQTKAFVENF 
BAHEN1      VSHVLLSPGAQFHGRWNETIKKNEKQFRQSNTRAGPMRRPCFQLCRLGGFTATKAFIENF 
BAQUI1      VSHVLLSPGAQFHGRWNETIKKNEKQFRQSNTRAGPMRRPCFQLCRLGGFTETKAFIENF 
EHRUM1      VSHLLIPSRTQHWSKWTMAIISNEHQFRQSESQHAPMRRICNQLCRLGGLTPTINVIENF 
EHCAN1      VSYFLIPSRTQHWSRWSMAIVSNESQFRQSNSQQSPMRRICNNLCRLGGLTKTIHVVESF 
EHCHA1      VSHFLIPSRTQHWSRWSMAIVKNESQFRQSNSQQSPMRRICNQLCRIGGLTKTIHVVESF 
ANMAR1      VSHVLIPSQTQHWSRWSKAIIRNEHQFRQSATQQSPMRRICDQLCRLGGLTQPIHFIENF 
ANPHA1      VSHFLVPSATQHWSRWTKAIIRNEHQFRQFNTQQAPMRRICEQLCRLGGLTKAIYFIGNF 
WOLBA1      VSYSLIPSNTQHWSRWKKAIIRNEGQFRQRNTQQSPMRRICDRLCRNGGMTRIIYLITNF 
WOEND1      VSHDLMPGKTQHWSRWKKAIIRNEGQFRQRNTQQSPMRRICNRLCRLGGMTKYIMLIDNF 
MAMAG1      VTLILRPPRTQHWSKWNKAIGTNERQFRQSASQLSPMRRICQQLCRLGGQTKSISFIQNF 
GLOXY1      VPHHLLPSQTQRRSHWTQTIQGNELQFRQSELALNPMRRTCSQLCRLGGLTRKRHFYPNF 
GRBET1      VPHRLLPPATQKISSWEQTILGNELQFRQSDMQLSPMRRTCAQLCRLGGLTITKLFIPNF 
RHRUB1      ASHFLCPPVTQHWSSWFKTIMSNEKQFRGSDTQFSPMRRTCTNLCRLGGLLAAKLFTGGF 
CACRE1      ISHLLLLLDTQHWSGWSRTIVSNERQFRKSENQLSPMRRTCFQLCRAGGLTASKALIPNF 
MAMAR1      VSHYLLPSGTQTWSAWPKTITSNEKQFRQSEYEISPMRRTCISLCRLGGFTKGKAFPNNF 
HYNEP1      VTHFLLPPATQHGSTWSKTIISNEKQFRQSDYQMSPMRRTCKELCRLGGLTPTKAFIPNF 
JANNA1      VSHLLLPPESQHWSTWGKTILSNEKQFRQMNGQLSPMRRTCPHLCRLGGMTKTKAFIPNF 
RODEN1      VSHLLLPPNSQYWSTWAKTILSNEKQFRQSNFQLGPMRRTCPHLCRLGGMTQLKAFIPNF 
SIPOM1      VLHVLLPPDSQYWSTWSKTIASNEKQFRQSIFQLSPMRRTCTHLCQLGGMTKNKAFIPNF 
SILIC1      VSHLLLPPDSQYWSTWSKTILSNEKQFRQSSFNLSPMRRTCPHLCQQGGMTKTKAFIPNF 
PADEN1      VSHLLLPPESQHWSTWSKTILSNEKQFRQSDFQLSPMRRTCPSLCRLGGMTETKAFEPNF 
RHSPH1      VSHLLLPPQSQHWSTWSKTILSNEKQFRQSDFQLSPMRRTCPHLCRLGGMTETKAFVPNF 
BRJAP1      VSHLLLPPETQYGSNWSETILSNEEQFRQSDYQLAPMRRTCTDLCRLGGLTKVRSFVPNF 
RHPAL1      VSHLLLPAETQHASNWSETIISNEEQFRQSDYQLAPMRRTCNNLCRLGGLTEIRSFVPNF 
NIHAM1      VSHLLLPPETQHGSNWSETIISNEEQFRQSDYQLAPMRRACVHLCRLGGLTKIRTFAPNF 
MESOR1      VSHVLLPPDTQNWSNWSETIISNEDQFRDSDYTLAPMRRTCTQLCRLGGLTHIRHFVPNF 
SIMEL1      VSHTLLPPISQHWANWSETIISNEEQFRQSNFQLAPMRRTCNALCRLGGVTRSKTFVHNF 
AGTUM1      VSHTLLPPRTQHGSNWSETIISNEEQFRQSNFQMAPMRRTCNALCRLGGWTKSKTFVHNF 
RHETL1      VSHTLLPAVTQHGSNWSETIISNEEQFRQSNSQLAPMRRTCNALCRLGGVTKSKTFVHNF 
RHLEG1      VSHTLLPAVTQHGSNWSETIIDNEEQFRQSNFQLAPMRRTCSALCRLGGVTKSKTFVHNF 
MELOT1      VSHTLLPPEIQHWSKWAETIVSNEEQFRQSNYQLAPMRRTCSALCRLGGVTRTRTFVHNF 
BRSUI1      VSHALLPPTTQHWSKWSETIISNEEQFGQSGYKLAPMRRTCGALCRLGGVTKSRTFVHNF 
BRABO1      VSHALLPPTTQHWSKWSETIISNEEQFGQSGYKLAPMRRTCGALCRLGGVTKSRTFVHNF 

RLPVPDDPEEVGDAPSLLSHENNRSPADADVKIKAIKMDACAALPALCLALQTAYLALLS 
KLQFPTEPEEVGDGKTVLTPDSNKSPSDRVVKVKTIRSDKCQAKKVLNYAIFTGYTDFLA 
KLQFPSEPEEVGDGKTVLAPDSNKSPSDRVVKVKTIRRDKCQARQELHYAMFTGYADFLA 
KLQFPGEPEEVGDGKTVLTPDSNKSPSDRVVKVKTIRRDNCQARKELHYAMFTGYADFLA 
KLQFPGEPEEVGDGKTVLTPDSNKSPSDRVVKVKTIRRDKCQARKELHYAVFTGYADFLA 
KLQFPGEPEEVGDGKTVLTPDSNKSPSDRVVKVKTIRKDKCQARKELHYAMSTGYADFLA 
KLQFPGEPEEVGDGDTVLEPDSNKSPSDRLVKVKTIKRDKCQAQKQLQYAVHTGYADFLA 
KLQFPGEPEEVGDGGTVLEPDSNKSPSDRLVKVKTIKRDKCQAQKQPNYAIHTGYADFLA 
KLQFPGEPEEVGDGGTVLEPDSNKSPSDRLVKVKTIKRDKCQAEKQPNYAIHTGYADFLA 
KLPFRGEPEEVGDGSSVLPPDSNKSPGDGPVKIKTIKADWCQAKNQLRPAASTGYHILVA 
KLPFRGEPEEVGDGGSVLPPDSNKSPRDGPVKIKTIKADRCQAKSQLSQAASTGYHILLA 
KLPFRGEPEEVGDGSSVLPPDSNKSPRDGPVKIKTIKADRCQAKSQLSQAASTGYHILLA 
KLPFPGEPEEVGDGASVLLPDSNKSPGDGRVKIKTIKTDRCQALSQLSHAGKTGYLNLLA 
DLPFPGEPEEVGDGSSVLLPESNKSPGDGPVKIKTIKTDNCQALSQLSHAGPTGYLGLLA 
RLPFPGEPEEVGDGTSVLKPESDKSPGDGSVKIKTIKNDKCQATPQLGHALSTGYLNLLA 
KLPFPGEPEHVGDGPSVLRPESDKSPGDGNVKIKTIKNDKCQAAPQLGHAISTGYLELLA 
KLPLPGEPEEVGDGVSVLYPDSNISPGDTPVKIKTIKADLCQATNLVTHASKTGYLNFLV 
RFPFPAEPEEVGDGKSVIRPESSKSPGDQTVKIKTIKADACDAAIRLNRASNTGYLNLLA 
RFPFPAEPEEVGDGKSVIKPDSNKSPGDESVAIKTIKTDACEAASQLNRALDTGYLNLLA 
GLPLPGEPEKVGDLLNLIMPDSSRSPGDNNVKIKTIKSDKCTACKQLAQADKTGYLSLLA 
RLPLPGEPEEVGDGASVIIPDNSKSPTDNFVAIKIINNEKCQACTQLVHAGNTGYLNILA 
NLPLPGEPEEVGDRTSVLRPFSNKSPEDMVVKIKTIKVDRCQAENKLPNATATGYLNLLA 
KLPFPGEPEEVGDGGSVLQPDSNKSPGDNLVKIKAIKVDRCHANSPLFHAAATGYLSLLA 
KLPFPGEPEEVGDGESVLKPESNKSPPDNVVKIKTIKKDSCQAEPQSNHAVATGYLILLA 
KLPFPGEPEEVGDGTSVLKPDSNKSPPDNPVKIKTIKKDRCQAKSDSPHASAAGYLMLLA 
KLPFPGKPEEVGDGASVLKPNSNKSPPDNVVKIKLIKKDRCQATSQSSHATPTGYLILLA 
KLPFPGEPEEVGDGASVLKPDSNKSPPDNVVKIKTIKKDRCQATSQSSHATATGYLVLLA 
KLPFPGESEEVGDGASVLPPDSNKSPPDNVVQIKTIKQDRCQAKSQSSHATATGYFILLA 
KLPFSGEPEEVGDGLSVLQPDSNKSPPDAIVKIKTIKADRCQAVSQSFHATATGYLILLA 
KLKFPGEPEEVGDSLSVLKPESNKSPPDQLVKIKTIRTDRCQADSQLAHAGSTGQMNFLA 
KLKFPGEPEEVGDSASVLSPDSNKSPADQLVKIKSIRTDRCQADPQLAHAGSTGQMNFLA 
KLKFPGEPEEVGDSVSVLQPDSNKSPPDQVVKIKTIRTDRCQADTNLAHAGSTGQMNFLA 
KLKFPGEPEEVGDSMSVLQPDSNKSPPDELVKIKTIRTDRCQAESELLHAEVTGQMKFLA 
KLKFPGEPEEVGDGVSVLKSDSNKSPPDHFVAIKTIGIDKCQADSQLSHARVTGHLELLK 
KLKFPGGPEEVGDGISTLKSDSNKSPPDHLVAIKTIGIDKCQAESQLSYAKVTGHLKLLA 
KLKFPGEPEEVGDGVSVLKSDSNKSPPDYFVAIKTIGIDKCQADSQLSHAKVTGHLELLA 
KLKFPGEPEEVGDGISVLKSDSNKSPPDYFVAIKTIGIDKCQADSQLSHARVTGHLELLA 
KLKFPGEPEEVGDGTSVLRSDSHKSPPDQLVAIKTIKRDKCQAEPQLARATVTGHLDQLA 
KLKFPGEPEEVGDGVSVLRTDSNKSPPDQFVAIKTIKISKCQAAPQLAHAPVTGHLELLA 
KLKFPGEPEEVGDGVSVLRTDSNKSPPDQFVAIKTIKISKCQAAPQLAHAPVTGHLELLA 

AKTREYAEKREKPVRSYELRSSFQLVYFTMLLRLARLALAGSELWTKQEKLDQNNKGGLN 
VKTREYAGKREQPVRLRLLRTSTNLVYFVMLETLARIAYPSYKPWDKQEKFDTNNLEAAR 
VKTRDYAGKREQPVRLRPLRGTTNLVYFVMLGISARIAYPSIRAWDKQEKLDANNLEALL 
VKTRDYAGKREQPVRLRPLRGTTNLVYFVMLGISARLAYPSFRAWDKQEKLDANNLEVLL 
VKTRDYAGKREQPVRLRPLRSSTKLVYFVMLGIFARIAYPNFGTWDKQQKLDLNNLEALL 
VKTRDYAGKREQPVRLRPLRASTNLVYFVMLGFFSRIAYPSFGAWDKQEKLDANNLERLL 
VKTRNYAGKREQPVRLVDLRDSANLVYLSMLGKLARMAVPNFRNWDKQEKLDLNNMEALL 
VKTRDYAGKREQPVRLVDLRDSANLVYLSMLGKFARMAVPNFRNWDKQEKLDLNNVEALL 
VKTREYAGKREQPVRLVDLRDSTNLVYLSMLGMFARMAVPNFRNWDKQEKLDLNNVEALL 
AMTREYAGRREQPVRLSDLRKSLNLVYFTMLCKFAKMAIGSSNLWVKQEKLDANNLESLL 
AMTREYAGRREQPVRLSDLRKSLDLVYFTMLCRWAKMAIGSSNLWVKQEKLDTNNLEALL 
AMTREYAGRREQPVRLSDLKKSLDLVYFTMLCPFAKMAIGSSDLWVKQEKLDTNNLEALL 
AMTREYAGRREQPVKLSGLKASVNLAYFTMLSKFAKMAIMNSDPWVKQEKLDTNNLEALL 
ARTREYAGRREQPVKLSSSRKSLNLVYFTMLSQFAKMAVMSSNLWVKQEKFDLNNLEGLL 
ALTREYAGRREQPVRLSDLRGSMELVYFTMLKKYAKVAISPEAIWVKQEKLDKNNLETLI 
ALTREYAGRREQPVRLSDLRGSMEMVYFTMLTKKADLAISPRDIWVKQQKLDKNNLEALL 
AETREYAGRRQKPVRLTDLTNSLNLVYFTMLCKFAKMAIASATVWVKQEKLDGNNVERLL 
AKTREYAGKREYPVRLSSLRKSIRLVYFTMLGMEARMAIDTAGIWVKQQKLDENNPEHLL 
AETRDYAGKRESPVRLKSLRKSVNLVYFTMLGKEARMAIDTPGSWAKQHKLDENNGEYLL 
ARTREYAGKREKPVRLLDLQSNDNLVYFTMLQLEARMAISNIFSWAKQCKLDVNNVDTVL 
ARTREYAGKREHPVDLRGLRQNTNLVYFTMLGKEARMAISFSSSWAKQRKLDINNIDALF 
AKTREYVGKREGPVRLRALRQSISLVYFTMLVKNAKMAYSALNSWAKQEKLDENNLEPLL 
AKTRDYVGKREQPVRLRSLRGSTTLVYFTMLGKDARLAISSPSPWAKQEKLDQNNLDSLL 
AKTREYVGKREKPVSLQALRDSMKLVYFTMLGKGARMAISSSNAWAKQKKLDANNPERML 
AKTRDYVGKREKPVRLRALRASMKLVYFTMLCKCARMAISSSNTWAKQNKLDQNNPEPML 
AKTRNYVGEREKPVRLRALRDSMKLVYFTMLGKAARMAISSSTAWAKQDKLDDNNPEEML 
AKTRDYVGKREKPVRLRGLRDSMKLVYFTMLGKGARMAISSYAIWAKQDKLDSNNGEEML 
AKTRDYVGKREKPVRLRALRDSMKLVYFTMLGRSVRMAISASNVWAKQDKIDENNPEMML 
AKTRDYVGKRERPVRLRALRDSMKLVYFTMLGKSARMAISSSHVWAKQDKLDENNPEKML 
SKTREYVGKREQPVRLRALRGSMALVYFTMLGKSARMAISSPGIWVKQDKLDENNLETLL 
SKTREYVGKREQPVRLRALRGSMALVYFTMLGNSARMAISSPTIWVKQDKLDENNLETLL 
SKTREYVGKREQPVRLRALRGSMALVYFTMLGKSARMAISSPQIWVKQDKLDDNNLEDLL 
SRTREYVGQREKPVRLGALRTSMVLVYFTMLGKSSLMAMSSFKIWVKQAKLDTNNPEVLL 
SATREYVGIREQSVRLRYLRGSMKLVYSTMLGRAERMAISSPTKWVKQDKLDENNLETLL 
SATREYVGKREQPVRLRYLRGSMKLVYSTMLGRAERMAISSPTKWVQQDKLDENNLETLL 
SATREYVGKREQPVRLRYLRGSMKLVYCTMLGRSERMAISSPTKWVQQDKLDENNLETLL 
SATREYVGKREQPVRLRYLRGSMKLVYSTMLGRSERMAISSPKKWVQQDKMDENNLETLL 
SATREYVGKREQPVRLRYLRVSQKLVYFTMLGQSVRMAITSATAWVKQDKLDGNNLDGLL 
SGTREYVGKREQPVRLRYLKNSMKLVYFTMLGKSARMAISSPTAWVKQDKLDGNNLEDLL 
SGTREYVGKREQPVRLRYLKNSMKLVYFTMLGKSARMAISSPTAWVKQDKLDGNNLEDLL 

DIAVKMPYHAAFHNILDVKPQMRTLKNPGNIRQIELIQASQMVNAMAQSVCEQYTSNPPN 
SIAVTMAYPFEFSPSLDVRPCRVVLKAPGLIRQIDLTHACQMRNASGTSVFEKYTSNAPT 
PIAVAMAYALEFAPALDVRPRRVLLKAPGHIRHIDLTAACQMKNASGTSIFEKYTSNDPS 
SIAVAMAYALEFGPALDVRPARVLLKAPGHIRHIDLTSACQMKNASGTSIFEKYTSNAPS 
PIAVTMTYPLEFSPALDIRPQRVLLKAPGHIRRIDLTPACQMKNASGTSVFEKYTSNAPS 
PIAVTMAYPPEFSPALDINPPRTLLKAPGHIRRIDITPACQMQNASGTSVFEKYTSNAPS 
AIAVTMQYPIEFWPSLDVSPDKVILKGPGLIRGIDFTQACQMKNASTTSVFDKYTSNAPS 
AIAVTMQYPIEFWPSLDVGPDKVILKDPGLIRAIDFTQACQMKNASTTSVFDKYTSNAPS 
AIAVTMQYPIEFWPSLDVGPDKVILKDPGLIRAIDFTQACQMKNASTTSVFDKYTSNAPS 
TIAVKMAYVTEFLPPLDVRPQKIILKHPGLIRGIELSLACPMINATDTSVSEAYTSNAPS 
TIAVKMAYVTEFLPPLDVRPQKIILKSPGLIRGIQLSLACPMINANDTSVSEKYTSNAPS 
TIAVKMAYVTEFLPPLDVRPQKIILKVPGLIRGIEVSLACPMINANDTSVPEKYTSNAPS 
IIAVKMSYSSEFLPPLDVRPRKSILKTRGLIRGIESSLACPMVNANDTSVYEKYTSNAPS 
AIAVKMSYVFEFLPPLDVRPQKLILKFPGIIRGIETSLACPMVNANDTSVWEKYTSNAPS 
PIAVKMAYMAEFSPPLDVTPAKIALKFPGVIRVIEASLACPMANAASTSIGEKYTSNAPS 
PIAVKMAYISEFPPPLDVRPSKIDLKFPGVIRGIEASFACPMANASSTSIGEKYTSNAPN 
PIDVKMGYVNEFVPSLDVRSNKITLKIPGLIRKIEFSLACHMINASATSIVEKYTSNAPD 
NIAVRMPYLIEFLPLLDVRPRKVILKRKGIIRWINYTIAERMGNAKETSVCEGYTCNAPS 
FIAVRMPYLMEFMPPLDVRPQKVILKCPGIIRGINCTAACRMMNAKDTSVCEKYTSNAPS 
LIKVRMDYFDEFVPPLDVRSRKLILKLPGVIREIDWTFACHMANAPETPVADKYTSNSPS 
LIAVRMTYLLEFRPPLDVRPRKAILKEPGLIRLINCTRAGHMINARKTSVCDKYTSNAPS 
TIAVRMNYADEFEPLLNVRPKKLVLKISGLIRIIVETVARHMLNATGTSVCEMHTSNDPG 
VIAVRMSYMSEFIPPLDVKPYKIIMKVPGLIRSIVGTAASHMLNASNTSVTEKHTRNAPS 
AIAVRMPYPPLFIPPLDVRPGKAILKPPGLIRGIEGIMASHMLNAAGTSVCEKHTSNAPS 
SIAAKMSYTGEFIPPLDVRPKDTILKPPGLIRGIDGILASQMLNAAGTSVCEKQTSNAPS 
TIAVKMDYDSEFVPPLDVRPKGTVLKPAGLIRGIVGVDASHMQNAGETSVCEKHTSNAPS 
SIAVKMDYEGEFIPPLDVRPKGTVLKPPGLIRSIEGRVASHMLNADGTSVCEKHTSNAPS 
AIAVKMPYDGEFIPPLDVRPRETLLKPPGLIRGIDGIAACHMLNAAGTDVCEKHTSNAPS 
SIAVKMPYEGEFIPPLDVRPKKTLLKPPGLIRGIDRIVACHMFNASGTSVCEKHTSNAPS 
SIEVRMTYMKEFIPPLDARPGKVILKMDGVIRGIDGTAARHMRNASRTSVCEKHTSNAPS 
SIAVRMTYMKEFLPPLDARPAKVILKMGGVIRGIDGTAAKHMKNASRTSVCEKHTSNAPS 
SIAVRMTYMKEFLPPLDARPAKVILKVGGVIRGIDGTAARHMKNASGTSVVEKHTSNAPS 
SIPVRMAYMHEFEPPLDIRPQQVLLKLGGIIRGIDGTEASHMKNARRTPVCEKHTSNAPS 
TIKVRMNYISEFAPPLDVRPEKVLLKSGGLIRGIDTTVASHMGNALATSTCDKHTSNVPS 
TIKVRMNYISEFEPPLDVRPEHVLLKPGGLIRGIDTTVASHMGNALATATCDKHTSNVPS 
SIKVRMNYISEFAPPLDVRPEKVLLKPGGLIRRIDTTIASHMGNALATTTCDKHTSNVPS 
AIKVRMNYISEFAPPLDVRPEKVLLKPGGLIRRIDTTIASHMGNALATTTCDKHTSNVPS 
NIKVRMSYIREFLPPLDIRPYKVLLKPGGLIRGIDPIVACHMGNALGTSVCEKHTSNAPS 
SIKVRMSYVKEFLPPLDVRPRKVLLKAGGLIRGIDNIRACQMRNALGTAVCEEHTSNAPS 
SIKVRMSYVKEFLPPLDVRPRKVLLKAGGLIRGIDNIRACQMRNALGTAVCEEHTSNAPS 

FKDQAWNGRHVCFGRQLWHEGAKCEGFPLMIAYRTLQKDADMETSSSWILLDNTHEQLIA 
LKDQAWTGREVGFGGGLWHRGPKCEGFPLPTAYRALQKDAAEETVVEWSLLYNTHNEIIL 
HKDQAWTGREVCFGGGLWHRGPKCEGFPLPTAYRALQKDAAEETVVTWILLYNTHQGMIL 
HKDQAWTRREVCFGGGLWHRGPKCEGFPLPTAYRALQKDAAEETVVTWILLYNTHQGLIL 
YKDQAWSGRAVCFGGGLWHRGPKCEGFPFPTAYRALQKDAAEETVVTWILLYNTHDGLIL 
YKDQAWSGREVCFGGGLWHRGPKCEGFPLPTAYRALQKDAAEETIVGWILLYNTHHGLIL 
YKDQAWSGREMCFGGGLWQEGQKCEGFPFPTAYRALQKDAEEETLVDWILLYNTHHGLIL 
YKDQAWTGREMCFGGGLWQEGRKCEGFPFPTAYRALQKDAEEETLVDWILLYNTHHGLIL 
YKDQAWNGREMCFGGGLWQEGRKCEGFPFPTAYRALQKDAEEETLADWILLYNTHHGLIL 
YKDQAWAGREMCLGGGLWFEGNKCQGFPLLTAYRALQKDAQEETGMDWILLDTPHGVLIL 
YKDQAWAGREMCLGGGLWFEGNKCEGFPLLTAYRALQKDAQEETGMDWILLDTSHGALIL 
YKDQAWAGREMCLGGGLWFEGNKCEGFPLLTAYRALQKDAQEETGMDWILLDTSHGALIL 
YKDQAWAGREMCLGGGLWFEGNKCEGFPLLTAYRALQKDAQTETGMRWVLLDNSHAGLIL 
QKDQAWVGREMCLGGGLWFEWNRCEWFPLLSAYRALQKDAQEETGIHWVKLDNSHEALIL 
FKDQAWAGREMCLGSGLWYEGNKCEGFPLLTAYRVLQKDAQEETGKGWVLLDNSHPGFIL 
FKDQAWAGREMCLGSGLWYEGNKCEGFPLLTAYRALQKDAQEETGIGWVLLDNSHAEFIL 
FKDQAWTGRDMCFGGGLWYEGNKCEGFRLLTMYRALQKDAQEEVGFLWVLLDNSHGPLIL 
YKDQAWGGRDVCFGGGLWYDGNPCSGFPILTAYRGLQKDAERETDVFWILLDSTHADLIL 
YKDQAWDGREMCFGGGLWYDGNPCAGFPLLTAYRAIQKDAEKETRLLWVLLDNAHEQFIL 
FKDQAWGGKDMCFGGGLWYEGNKCEGFPLITAYRALQKDAESETGIFWLLLDNTHINLIL 
YKDQAWMGREMCYGGGLWYEGSKCEGFPLQSAYRALQKDAEKETDVFWVLLDNTHNSLIL 
YKYQAWAGRELCYGGALWYEGNKCEGFPLLTAYRAFQKDAETETGGTWHLLDNSHVELIL 
YKDQAEVGREVCFGGGLWYEGNKCEGFPLLTAYRALQKDAESETGVIWLLLDNTHARLIL 
YKDQAWNGLEMCFGGELWYEGNKCKGFPLLTAYRALQKDAKNETGVYWLLLDNTHFKLIL 
YKDQAWSGRQSCFGGELWYEGNKCAGFPLLAAYRALQKDAANETSAFWLLLDNTHYKLIL 
YKDQAWSGREHCFGGFLWYEGNKCAGFPLLTAYRALQKDAEGETNAYWLLLDNTHYELIL 
YKDQAWSGREHCFGGELWYEGNRCAGFPLLTAYRALQKDAEGETSAHWLLLDNTHFTLIL 
YKDQAWAGRELCFGGELWYEGTKCEGFPLLTAYRALQKDAESETCIYWLLLDNTHRKLIL 
YKDQAWAGRESCFGGELWYEGNKCEGFPLLVAYRALQKDAEPETCIYWLLLDNTHRELIL 
YKDQAWAGREMCFGGGLWYEGNKCEGFPLLTAYRALQKDAENETGVFWLLLDNTHYKVIL 
YKDQAWAGREMCFGGGLWYEGSKCEGFPLLTAYRALQKDAENETGVEWILLDNTHYKIIL 
YKDQAWAGREMCFGGGLWYEGNDCEGFPLLTAYRALQKDAENETKVFWLLLDNTHYRVIL 
YKDQAWAGREMCFGGGIWYEGNKCEGFPLLAAYRALQKDAEVETGAFWLLLDNTHYKGIL 
YKDQAWAAREICFGDGLWYEGLKCEGFPLLTAYRALQKDAESETSLFWLLLDNTHYHLIL 
YKDQAWAAREMCYGDGLWYEGLKCEGFPLLTAYRALQKDAENETSLFWLLLDNAHYPLIL 
YKDQAWAARELCFGDGLWYEGLKCEGFPLLTAYRALQKDAQNETALFWLLLDNTHYALIL 
YKDQAWAARELCFGDGLWYEGLKCEGFPLLTAYRALQKDAQNETALFWLLLDNTHYPLIL 
YKDQAWSAREMCFGDGLWYEGNNCEGFPLLTACRALQKDAFNETSVLWLLLDNTHYDLIL 
FKDQAWGAREMCFGDGLWTEGNKCEGFPFLTACRALHKDAENETSAFWMLLDNTHYQLIL 
FKDQAWGAREMCFGDGLWTEGNKCEGFPFLTACRALHKDAENETSAFWMLLDNTHYQLIL 

MLIKLRGFNSFFKYLAAIFMDTHGEHESDAIGDLSRRAPGTVGHEFSMKC 
MVPASGGLRSFVGYRAAIFMDTHQQHGYGQVGGLAIKAPSTLNGELTSKC 
MVPISGGLRSFFAYKAAIFMDTHDLHGYGQLGGLQFKAPSMLNHEVTSKC 
MVPISGGLRSFFAYKAAIFMDTHDLHGYGQLGRLQFKAPSMLNHEVTTKC 
MVPISGGLRSFFAYKAAIFMDTHNQHGYGQLGGLQLKAPRMLERELTSKC 
MVPSSGGLRAFFAYQAAIFMDTHRQHGYGAVGGLQLKAPRLLDHEITSKC 
MIPSSGGLRSFFGYKAALFMDTHSQHGYGLVGGLVLGAPARISTEPTSKC 
MIPSSGGLRSFFGYKAALFMDTHQQHGYGLVGGLVLRAPTRISTEPTSKC 
MIPSSGGLRSFFGYKAALFMDTHQQHGYGLVGGLLLRAPTRISTEPTSKC 
MVALTGGLEAFFGYEAAIFMDTHRQHKSGQLGGLSLRAPGDLNAEVTGKC 
MVALTGGLEAFFGYEAAIFMDTHRQHKSGQLGGLSLRAPGKLNNEVTKKC 
MVALTGGLEAFFGYEAAIFMDTHRQHKSGQLGGLSLRAPDKLNYEVTKKC 
MAVLTGGLNAFFGYDAAIFMDTHGQHKSGHLGGLIPRAPGKLNYEVTSKC 
MLALTGRLKTFFGYDAAIFMQTHGQHKSGHLGERTLRAPGKLNYEVTAKC 
MVLRTGGLQAFFGYKTAIFMDTHPQRLSGNCGGLTGRAPGGMNYKVTAKC 
MMLKTGGFQAFFGYETAIFMDTHPQRHSGKMGGLVGRAPGGMGYKVTAKC 
MVIETGGLRAFFNYDAAIFMDTHRQHRSGNVGTLGFEAPGALMFEFTAKC 
LGTISVGPQSIFGYQAATFMDTHTQHASDHGSGAPIRAPYTMNAEPSTKC 
LLNISGGPQSVFGYQAAIFMDTHKLHASGYRSGTAVQAPHSMNDEPTSKC 
NLSVASGLEEYFSYSAAIFMDTHENHSPGHAGGLELRAPNSMPKESTTKC 
NLPISGGLQEFFGYEAAIFMDTHSNHGSGPVGGLALRAPANFNNEPTQKC 
MCRISGGLGAWFRYDSAIFMDTHHQHGSAKEGGFDTRAPQPLSVEITTKC 
MPRISGGLQLFFGYQVAIFMDTHNQHSSGDEGGFASRAPEKMSHELTTKC 
MICVSAGLQSFFGYQQALFMDTHKEHGEGDEGGYSLRAPNKMRNEVSSKC 
MVRVYGGLQSFFGYQEALFMETHREHGSGDEGEYRVKAPSNMQKEISSKC 
MVRVLGGLQSFFGYQQALFMDTHRQHDSGDEGEYILKAPQKMWEEVSSKC 
MVRVSGGLRSFFGYQQALFMDTHREHGSGDEGEYVLKAPQKMSEEVSSKC 
MARVSGGLQSFFGYHQALFMDTHTQHGSGDEGGYSLRAPSKMSNEVSSKC 
MALVSGGLQSFFGYQQALFMDTHKQHGSSDEGGYSLRAPDKMSDEVSSKC 
MAPVSGGMRSTFRYGQAIFMDTHKQHSSGEEGGVSLRAPGKMASEVSGKC 
MAPVSGGMRSSFGYSQAIFMDTHKQHSSGEERGVPLRAPLKIAAEVSGKC 
MALISGGMRSTFGYDRAIFMDTHKKHSSGEEGGVSLRAPGKMASEVSGKC 
MANVSGGMKSIFGYDQAIFMDTHKQHSSDEEGSVSLQAPRKMRTEISTKC 
MARVSGGLGTILGYDQAIFMETHGQHGRGDEGGVCLRAPKKMPNEDSAKC 
MARVSGGLGSIFGYDQAIFMDTHGQHGRGDEGGISLRAPKRMPNEDSAKC 
MARVSGGLGSIFGYDQAVFMDTHGQHGHGDEGDASLRAPKKMPNEDSAKC 
MARVSGGLGSIFGYDQAVFMDTHGQHDHGDEGDASLRAPKKMPNEDSAKC 
MSSVSGGLGSIFGYDAAIFMDTHEQHGSADEGGVSLRAPRKMPNEDSTKC 
MSSISGGLGSIFGYEPAIFMDTHEQHGRRDKGGVSTGAPRKMQSEDSTKC 
MSSISGGLGSIFGYEPAIFMDTHEQHGRRDKGGVSTGAPRKMQSEDSTKC 
