# Supplementary material for: Detecting lateral gene transfers by statistical reconciliation of phylogenetic forests
Source: BMC Bioinformatics. 2010 Jun 15;11:324. doi: 10.1186/1471-2105-11-324 (PMC2905365; doi:10.1186/1471-2105-11-324)
Supplement: Additional file 1 — The 330 simulated alignments and corresponding gene trees (true and ML) along with the 40-taxa reference species tree. [file 1471-2105-11-324-S1.ZIP › simulated_dataset_prunier/seqdata157.fas.phy_tf.tree]

(((((((AGTUM1:0.056683442,(RHETL1:0.01135341,RHLEG1:0.022990267)100:0.043464752)78.717852:0.0095527731,SIMEL1:0.049792685)99.905276:0.10901903,((BRABO1:0,BRSUI1:0)100:0.15534625,MELOT1:0.11814356)88.732338:0.042217984)100:0.13279383,(((BRJAP1:0.04673166,RHPAL1:0.079947735)33.36122:1.2359974e-05,NIHAM1:0.071635378)88.486695:0.039879505,MESOR1:0.23217532)98.64049:0.082407971)99.729443:0.10141114,((JANNA1:0.13614446,(RODEN1:0.15166661,(SILIC1:0.061866465,SIPOM1:0.11659324)91.457188:0.04127876)93.929005:0.04097576)57.994556:0.023305413,(PADEN1:0.077857721,RHSPH1:0.076774153)79.75561:0.023974199)99.986589:0.11817804)88.563168:0.043601943,(HYNEP1:0.20533501,MAMAR1:0.46857808)58.050936:0.0199607)99.592638:0.091537045,(((((ANMAR1:0.11704878,ANPHA1:0.17964681)88.585651:0.046020825,((EHCAN1:0.022769923,EHCHA1:0.02670665)94.187832:0.02476547,EHRUM1:0.083130278)99.893653:0.085603995)42.731562:0.020128972,(WOEND1:0.11629044,WOLBA1:0.10097277)100:0.27886133)85.83287:0.057485548,MAMAG1:0.41210912)99.953485:0.17260041,(((BABAC1:0.047491934,(BAHEN1:0.0014814409,BAQUI1:0.024100652)68.025625:0.02110994)100:0.1850425,(RIBEL1:0.19331534,((RICON1:0.061172853,RIFEL1:0.088390078)66.035187:0.019360355,(RIPRO1:0.027490799,RITYP1:0.028420087)99.65117:0.056135703)77.53762:0.039291646)99.880248:0.16084897)100:0.32145866,CAPEL1:1.1050349)40.959498:0.027705346)80.22123:0.047009987,((CACRE1:0.29668393,RHRUB1:0.49792134)94.616681:0.095256071,(GLOXY1:0.34190127,GRBET1:0.12956598)100:0.2812004)80.782735:0.051185206);
