# Supplementary material for: Detecting lateral gene transfers by statistical reconciliation of phylogenetic forests
Source: BMC Bioinformatics. 2010 Jun 15;11:324. doi: 10.1186/1471-2105-11-324 (PMC2905365; doi:10.1186/1471-2105-11-324)
Supplement: Additional file 1 — The 330 simulated alignments and corresponding gene trees (true and ML) along with the 40-taxa reference species tree. [file 1471-2105-11-324-S1.ZIP › simulated_dataset_prunier/seqdata158.fas.phy]

40	275
RHRUB1      TEEMHLSALPGRPARSEAAKKGTHTDIRNSLTYYNDRCHSGEFGIPMVSVLAVHPPYNVT 
MAMAG1      TEQMLLSALPGRPYRSNAAKHGTHTDIRHSLGYYNDRCEAGELGVPISSVIAVHPVYNIA 
MELOT1      AEEMQLSALPSRPYRSGAAKKGTYTDIRNSVTYYNDRCHSGEFGMPLESVVAVHPVYNIT 
MESOR1      TEEMQLSALPSRPYRSGAAKKGTHTDIRNSVTYFNDRSHSGEFGIPLESVLAVHPVYNIT 
HYNEP1      TEQMRLAALPERPFRNTAAKRGTITDIRNSLTYYNDRCNTGEGGIPILDVKAVHAVYNIP 
WOEND1      TEQMRLAALPERPFRNAAAKRGTLTDIRNSLTYYNDRCNTGEGGIPIMDVKAVHAVYNIP 
RODEN1      TEKLRLTALPGRPVRNGGAKRGSVTEIRKSLTYYNDRCSSGERGVPVMDVKATHEVYNTT 
JANNA1      TEKMRLSALPGRPFRHFAAKKGTTTDIRNSLSYHNDRCHSGERGVPMISVSAVHQVYNIS 
SIPOM1      TEKMRLSALPGRPFRHNAAKKGTTTDIRNSLTYHNDRCHSGERGVPMASLSAVHIVYNIL 
SILIC1      TEKMRLSALPGRPFKHTAAKKGTTTDIRNSLTYHNDRCHSGEQGVPMVSVSAVHIVYNIS 
PADEN1      TEEMRLSALPGRPSRHIAAKKGTITDIRNSLTYHNDRCYSGEGGVPMISVSAVHQVYNIS 
RHSPH1      TEKMRLSALPGRPFRHVAAKKGTLTDIRNSLTYHNDRCHSGEGGIPVISVSAVHQVYNIS 
MAMAR1      TEKMRLSAIPGRPFREAAAKKGTSTDIRNSLSYLNDRCHSEEWGSPMVSVLAVHNVYNIH 
BRJAP1      VELMKLSALPGRPYRTMAAKSGTTTDIRNSLDYSNDRCNSGEPGVPVVAVVAVQPVYNIW 
RHPAL1      VELMQLSALPGRPYRAMAAKSGTTTDIRNSLGYINDRCHAGEPGVPVEAVVAVQPVYNII 
NIHAM1      VELMKLSALPGRPYRTMGAKSGTTTDIRNSLDYFNDRCRSGDPGVPVVAVIAVQPVYNII 
BABAC1      TEEMSLSALPGRPSRSLAAKKGAATDIRISLTYYNDRCSSGESGVPIRAVLPVHEVYNIY 
BAHEN1      TEEMSLSALPGRPSHSVAAKKGAATDIRISLKYYNDRCSSGEGGVPIRAVLPVHEVYNIY 
BAQUI1      TEEMSLSALPGRPSHSVAAKKGAATDIRISLTYYNDRCSSGEGGVPIRAVLPVHEVYNIY 
BRSUI1      SEEMSLSALPGRPSRSLAAKKGAKTDIRISLTYRNDRCSSGESGVPVGAVLPVHEVYNIY 
BRABO1      SEEMSLSALPGRPSRSLAAKKGAKTDIRISLTYRNDRCSSGESGVPVGAVLPVHEVYNIY 
SIMEL1      TEEMQLAALPERPFRPVAAKQGSKTDIRNDVTYYNDRCHSTERGIPTKSVQAVHYVYSIA 
AGTUM1      TEEMQLAALPERPHRPNAAKNGSKTDIRDSAAYYNDRCEPPERGIPTHSVKAVHHVYSIS 
RHETL1      TEEMPLEALPERPYRPTAAKQGSKTDIRNSVTYYNDRCFPTERGIPTQSVEAVHGVYSIA 
RHLEG1      TEEMPLEALPERPYRPTAAKQGSPTDIRNSVTYYNDRCFPTERGIPTQSVKAVHGVYSIA 
GRBET1      LEEMELSALPGRPYRFTPAKKGTATDIRNSLTYKNDRCCSRENGIPIRSILTVHIIYGFV 
CAPEL1      TEEMRLCAVPGRPYKGPSAKKGTATDIRNSVTYCNDRCKSGEPGVPLSNVWAVHQVYNIS 
RIBEL1      TEDMELARLPGRPYKAEVAKKGTQTDIRNSVTYYTDRCLSAEGGIPIGSVAAVHKAYNIK 
RIPRO1      TEDMELCRLPGRPYKAQIAKKGTQTDIRNSVTYYTDRCLSAEGGIPIGSVAAVHEAYNIK 
RITYP1      TEDMELCALPGRPYKAEIAKKGTQTDIRNSVTYYNDRCLSAEGGIPIGSVAAVHKAYNIK 
RICON1      TEDMELCALPGRPYKAEVAKKGTQTDIRNSVTYYNDRCLSAEGGIPIGSVTAVHKAYQDR 
RIFEL1      TEDMELCALPGRPYKAEVAKKGTQTDIRNSVTYYNDRCLSAEGGIPIGSVAAVHKAYNIK 
CACRE1      IELMELCALPGRPYRAIAAKKGTQTDIRNSVTYHNDRCIPSEAGIPIGSVTAVHYIYTVS 
EHRUM1      PEVMELCALPGRPYCSSAAKKGVKTDIRQSVTYYNDRCLSGEEGIPMPAVMRVHSMYNTG 
EHCAN1      PEVMELCALPGRPYCSTTAKKGVKTDIRQSVTYYNDRCASGEHGIPMPAVMAVHTVYNTG 
EHCHA1      PEVMELCALPGQPYCSTTAKKGVKTDIRQSVTYNNDRCDSGESGIPMPAVMAVHPVYNTG 
ANMAR1      PEVMPLCALPGRPYRSAAAKMGTDTDIRQSVTYYNDRCISGEMGIPIPAGMAVHPVYNTG 
ANPHA1      PEVMPLCALPGRPYRSTAAKMGSETDIRQSVTYYNDRCISGESGIPIPAGLAVHPVYNTG 
GLOXY1      PEVMPLCALPGRPYRSTAAKMGTETDIRQSVTYYNDRCVSGESGIPIAAGRAVHPVYNTG 
WOLBA1      SEKMELCALPGRPYRSFAAKKGTQTDIRQSVTYYNDRCISGEVGIPAPAVNAVHALYNSS 

EPSEDGAGDIVGEKSTGLCVSKYTKPNANEMDLESVVNITFLALSQTGNIAVTIAAVQVA 
EPPEDGAGDIIGETSTGLCVSKYTKPNATEMDLESKINIKFLALSQMGNITLTIIAVQVA 
EPSEDGAGEIIAEGSTGLCVSTYTKPSANEMDLESVINITFLSLTQTGNIILTIARDQIA 
EPSEDGAGEIIEEDSTGLCVSRYTKPHAEEMDLESIISITFLSLTQTGNIVLTIARAQIA 
EATEDGAGEITAEKSTGMCVSHYSKVGAVEKDLEEYINVIFLPLKQNGNIEIIITVVQMA 
EATEDGAGEITAEKSTRMCVSHYSKVGAVEKDHEDFINVIFLPLKQNGNIEIIITVVQLA 
EPSEDGATEIIGEHSTSLCVSHYGKSLAVEIDLEERINVTFLVLKQGGNIKVSINLLQMA 
ETSDNGAGDIVSEGSTGLCVSYYSKPRADEFDLEGGINVTFLALTQLGNILVVISDSQEA 
ETSDDGAGDIISDGSTGLCVSYYSKPRANEFDLEGNINVTFLALTQLGNIAVVISDSQEA 
ETIDDGAGDIISEGSTGLCVSYYSKPRANEFDLEGKINVTFLALTQLGNISVVISDSQEA 
EISDDGAGDIISEPSTGLCVSYYSKPRANEFDLEGTINVTFLALTQLGNIRIVIAASQEA 
EISDDGAGDIISESSTGLCASYYSKPRANEFDLEDSINVTFLALTQLGNISVVISDSQEA 
ETSDDGAGDIVTEASTGLCVSYYSKPRANEFDLEGAINITFLALTQLGNIFVVISDPKDA 
EPSEDRAGEITGKHSTGLCVSRYTKPKANEVDSESGINVTFLSLTQCGNIDVVIAKAQEA 
EPSEDRAGEIVGKQSTGLCVSRYTKPMANEVDSEKDVNVTFLSLTQCGNIDVVIIRAQEA 
ERSEDRAGEITGKRSTGLCVSHYTKPLANEVDSENGINVTFLSLTQCGNIEVVIIRTQEA 
EPTEDRAAEIAREASTTLCVSAYTKVKAGDRDLDPLINVLFLVLAQFGNILVVLSVDQLT 
EPTEDRAAEIAREASTTLCVSAYTKVKAGDRDLDPVINVLFLVLAQFGNILVVLSIDQLT 
EPTEDRAAEIAREASTTLCVSAYTKVKAGDRDLDPVINVLFLVLAQFGNILVVLSVDQLT 
EPTEDYAAEIAREASTTLCVSAYTKVKAGDRDLDPVINVIFLVLAQYGNIPVVLPVEQLT 
EPTEDYAAEIAREASTTLCVSAYTKVKAGDRDLDPVINVIFLVLAQYGNIPVVLPVEQLT 
EPSEDGAGEIKGEVSTGLCVSRYTKQRAAEMDLGIQINGQFLCLTQCGKILAVIETTQLA 
EPSEDGAGEINGSASTGLCVSRYSKQRAAEMDLGLEINVVFLCLGQCGNIGVVIENAQLA 
EPSEDGAGEINAEVSTGLCVSKYTKQRAAEMDLGHEINVAFLCLGQCGNIWVVIENAQLA 
EPSEDGAGEVNAEASTGLCVSKYTKQRAAEMDLGHEINVAFLCLGQCGNIWVVIENTQLA 
EPADDAANETAGEPSTGFCLSKYAKPEAHEMDLGFATNVTFLALTQYGNIASIVAKSQMA 
EQSEEGAGKIIGELSTGLCVSSHTKPAADEMDLEFAVNVDFLALTQTGNIGNVIAPSQMA 
EQSENSAGEIVGDVSTGLCLSRYSKPGADELDLEFAINVSFLALTQTANIESAIQDPQLA 
EQSENSAGEIVGDVSTGLCLSRYSKPGADELDLELAINVAFLALTQTANIASAIQAPNLA 
EQSENSAGEIVGDTSTGLCLSRYSKPGADELDLEFAINVSFLALTQTANIPSAIQTPQLA 
EQSENSAGEIVGDVSTGLCLSRYSKPGADELDLEFAINVSFLALTQTANIASAIQTPQLA 
EQSENSAGEIVGDVSTGLCLSRYSKPGADELDLEFAINVSFLALTQTANIASAIQTPQLA 
ETSEDKAGEIVGECSTNLCVSSYSKPQASEMDLEVLINVIFLTLTQAANIQSVIADLQMA 
EPTEDSAGEIVGDQSTDLCVSKYTKSHAEEMDLELIINVTFLALTQPRNINSVVGGAQVA 
EPTEDTAGEIVGDPSTGLCVSKYTKSHAEEMDLEPIINVTFLALTQPANIISVVEHDQVA 
EPTEDTAGEIVGDRSTGLCVSKYTKSHAEEMDLEQIINVTFLALTQPRNIVSVVERAQVA 
EPTEDSAGEITGDESTGLCVSRYSKSNADEMDLEKIINVTFLALTQPHNIATVVSGQQLA 
EPTEDSAGEIVGDESTGLCVSRYSKSLADEMDLELIINVTFLELTQPRNIDTVVSGQQIA 
EPTEDSAGEIVGDESTGLCVSRYSKSSADEMDLEIIINVTFLALTQPRNIATVVSGQQLA 
EPTEDRAGEIVAERSTGLCVSKYSKSLADETDLEGMINVTFLALTQKRNISTVIGGVQIN 

LKSDTLGGENVEVSLADVLLPYTPNEWVVNQAENSNAEKITRWSELNPLLDPPNFKPGQN 
LKSDTLGGENVEVPLADVLLPYTPNESVVSQAENSNAEKITTGSELNPHLDRQAFKPGQG 
LKSDTLGGENVDLSHADTLLPYTPNEGVINQAESSNAEKITRWSEINLFLDPSDFKPGQN 
AKSDTLGGENVELSEADTLLPYTPNENVINQAETSNAEKITRWSGVDSFLDPSDFKPGQN 
DQSDTLVTEQVELRPAQLILPYTPNEPIVNQAHTVNAEELTRWSELNPLLDPPFFKPDQN 
DQSDTLVTEQVELRPAQLILPYTPNEPIVSQAHTVNAEELTRWTELNPLLDPPFFKPDQN 
AHSDTLVDENIELSGATLTLPYTANGRLGNQAHHTNAEEITKWSELNAELDPPAFKFDQN 
HKSNCLGTENVEVTIDDLDLPYTPNEPILNQAHMNNAEGLTGWQELNAWLDPPKFKSGQS 
HKSNCLGSENVEVTIDDLDLLYTPNEPILNQAHHNNAEGLTRWQELNCMLDPSKFKAGQS 
HKSNCLGSENVEVTIDDLDLLYTPNEPILNQAHINNAEGLTRWQELNAMLDPPKFKSGQS 
FKSNSLGSENVDVTIDDLDLPYTPNELILNQAHLSNAEGISRWNELAAKLDPPKFKSGQS 
FKSNSLGSENVEVTIDDLDLPYTPNEPILNQAHLSNAEGITRWQELNAKLDLPEFKSGQS 
HKANSLGPENVEVTVDDLDLPYGPNEPILNQAHVSNAEGITRWQELNSMLDPPVFKSGQS 
DRSNTLGGENVEVSFATIALPYTPNEVIMNQAHVSNAEETTNWSEVNNPLDPPEFRPGQG 
DKSNTLGGENVEVSFATITLPYTPNEVIMNQAHESNAEESTNWSELNNPLDPPEFRPGQS 
DKSNTLGGENVEVSFATIGLPYTPNEVIMNQAHVSNAEESTNWSELNNPLDPPEFQPGQS 
VKSDTLGGENIEITLRDGFLPYSPNEDVVDRAHDSNAERTTPWPDVSSLLDPGAFKSGQT 
VKSDTLGGENIEITLRDGFLPYSPNEDVADRAHNSNAERTTPWPDVSSLLDPGAFKSGQT 
VKSDTLGGENIEITLRDGFLPYSPNEDVADRAHNSNAERTTPWPDVSSLLDPGAFKSGQT 
VKSDTLGGENVEITLRDGFLPYSPNEEVVDRAHNSNAERTTAWPDTSSLLDMAAFKSGQT 
VKSDTLGGENVEITLRDGFLPYSPNEEVVDRAHNSNAERTTAWPDTSSLLDMAAFKSGQT 
KRSGTLGRENVEVRLADVALAYTPNDSIMSQAHETNAEKLTAWLEVSRLLDPVEFKPGQN 
LQSGTLGRENVEVGIADVALPYTPNDNIISQAHASNAEKLTGWLEVSLVLDPIEFKPDQK 
LQSGTLGRENVEVNLADVALPYTPNDSIMSQAHGSNAEKLTGWLEVSELLDPIEFKPGQN 
LQSGTLGRENVEVNLADVALPYTMNDAIMSQAHSSNAEKLTGWLEVSELLDPIEFKPGQN 
LESDTLGEENVEVAPADLHLPYTPNEPISVQARGGNAEKVARWSEFTDILDPIVWMPGQN 
LKSDTLGQDSAEASIADVLLPYTKNEPFGSQAHYGNAENITRWSALDELLDRMHFKPGQN 
LKSDTLGGENSEVTLADVLLPYTPNEDIVNRAHIGNAEEITGWSEINLLLDPISFKPGQL 
LKSDTLGGENSEVTLADVLLPYTPNEDIVNRAHIGNAEEITGWSEINLLLDPIGFKPGQL 
LKSDTLGGENSEVTLADVLLPYTPNEDIINRAHISNAEEITGWSESNLLLDPMSFKPGQL 
LKSDTLGGENSEVTLADVLLPYTPNEDIIKRAHISNAEEITGWSEINLLLDPMGFKPGQL 
LKSDTLGGENSEVTLADVLLPYTPNEDIINRAHISNAEEITGWSEINLLLDPMGFKPGQL 
LKSDTLGKENSDVSLADALLPYTANEKTVNRAHWTNAEEVTKRTELDRSLDPVDFKPGQN 
LKPDTLGPENSEKHMADVLLPYTPNDAIANSAHAGNAERVTLISEVEQILDAVPFAIGQN 
LKPDTLGPENSEKHMADVLLPYTPNDAITNRGHAGNAERVTPVSEVEQLLDTVPFAIGQN 
LKPDTLGPENSEKHMADVLLPYTPRDDITNRGHAGNAERVTPVSEVEKLLDTQPFAIGQN 
LKPDTLGGENSEMHAADVLLPYTPNEIIVNRAHAGNAEKVTPFSERAQLLDPVPFAIGQN 
LKPDTLGKENSEMHIADVLLPYTPNETIVNRAHAGNAEKVTSFSEAAELLDPMSFAIGQN 
LKPDTLGRENSEMHIADVLLPYTPNEIIVDRAHAGNAEKVTPFSEAAQLLDPMSFAIGQN 
IKPDTLGKEASEMHTADKLLPYTPNETIASRAHKENAERVTPFSEIDQFLDPMKFAVGQN 

EYVRKTYRLGGFNECKLGLGDARFARLELYVLKEKPEMQDKQIKNARYDESITVLILLDH 
EYVRALYRLGSFNEDKLGIGEARFAPLELIVLREKPELEDKEIKSARYDASIVVLKILDF 
EYVRKRYRFVGFNGCRLGLGHARFAVLELYVLKEKPEIEDKKIKRALYDGSIMVMGLLDP 
EYARKRYRLGGFNGCRLGLGYARFAILEFYVLGDKPEMEDKRIKGARYDGSIKVMGLLDP 
DYVRAEFRPGGFNACKLGLGDAGFVGLELLVLLGKPEGTDKQIKFARYDDSIMVLVFLDA 
DYVRAEFRPGGFNACKLGLGDAGFVGLELLVLLGKPEGTDKEIKLARYDDSILVLVFLDA 
DYVRTSLRPGGFNRCDLGLGRARFVILELLVRPGKPEIADKLIKVARYDQSIEVHIFLDL 
DYVRTAFRPGGYNCCKLGLGAARFAVLELFVLSGKSDVTDKTVKSARSDLSIMVIVPLDN 
DYVRTAFRPGGYNCCKLGLGAARFAGLELFVLSGKSDADDKTVKTARSDVSIMVIIPLDS 
DYVRTAFRPGGYNCCKLGLGAARFAGLELFVLSGKSDVDDKTVKTARSDVSIMVIIPLDN 
DYVRTAFRPGGYNCCKLGLGGARFVELELFVLSGKSDYTDKTVKAARSDVSIMVIIGLDH 
DYVRSEFRPGGYNCCKLGLGAARFAGLELFVLSGKSDYTDKVVKSARTDESIMVIVPLDN 
DYIRTAVKPGGYNCCKLGLGAARFAGLELFVLSGKSDYEDKAVKTARNDVSIIVIIPLDN 
EYVRNVFKPKGFNGCELGLRGARFAPLELFVLLTKPEMADKQIKTARHDASILVLLLLDS 
EYVRTIFKPKGFNGCELGLRGARFAVPELFVLITKPEIADKQIKRARKDQSILVLLLLDS 
EYVRTVFKPKSFNGCELGLRGARFAALELFVLLTKPEVADKQIKTARHDESILVLLLLDP 
EYIRNSARRPGFNLCQIGLTDARFAGLELYVLNTKAEVTDKRIKFARNDASIVVLMLLDH 
EYIRNSARRPGFNLCQIGLTDARFAGLELYVLNTKAEVTDKRIKFARNDASIVVLMLLDH 
EYIRNSARRPGFNLCQIGLTDARFAGLELYVLNTKAEVTDKRIKFARNDASIVVLMLLDH 
EYIRKTRRRPGFNLCQIGLTDARFASLELYVLDTKAEMTDKRIKYARGDSSIVVLMLLDS 
EYIRKTRRRPGFNLCQIGLTDARFASLELYVLDTKAEMTDKRIKYARGDSSIVVLMLLDS 
KYVRKSTRLLSFNSCKLGLGDACFATLEHYVLKGKPEVLDKRIKEATYDSSIIVLNTLDY 
KYVRKGSRLLSFNGCKLGLGEACFADLEYYVLKEKPEVVDKTIKQGTYDASIIVLTTLDY 
KYVRKPTRLLSFNGCKLGLADACFAELEHYVLKQKPEVVDKRIKQGTYDASIIVLNTLDY 
KYVRKPTRLLSFNGCKLGLADACFAELEHYVLKQKPEVVDKRIKQGTYDASIIVLNTLDY 
KYPRKDNRLKGFNECSLGLSEACFAGLELAVLAEKPEPDDKQIKDATYDSSIMVHMPLDC 
KYVRPGVRMVGFNRCDLGLGDACFARLEVYVLDEKQELEDKDIKRATYDYSIMVLILLDA 
KYVRKKKRLDGFNDFKLGLGQACFALLELYVLKEKPEQNDKEIKGARYDASIIVLVALEY 
KYVRKKKRLDGFNDFKLGLGQACFALLELYVLKEKPEQNDKEIKGARYDRSIIVLAALEY 
KYVRKKARLDGFNEFKLGLGQACFALLELYVLKEKPEQNDKEIKGARYDPSIIVLVTLEY 
KYVRKKARLDGFNEFKLGLGQACFALLELYVLKEKPEQNDKEIKRARYDASIIVLVTLEY 
KYVRKKARLDGFNEFKLGLGQACFALLELYVLKKKPEQNDKEIKGARYDASIIVLVTLEY 
KYIRKRARLRGFNSFKLGLGRACFAFLELYVLKEKPEAEDKDIKSARYDGSIMVSIVLDC 
KYVRKSMRLHGFNPCQLGLGKACFTSLELYVLPDRPEQEDKDIDLTKYDMSILVVAILDY 
KYVRKSMRLHGFNTCQLGLGAACFTSLELYVLKDRPEKQDKDIDLTKYDMSILVVAILDY 
KYVRKSVRLHGFNLCQLGLGAACFTSLELYVLKDRAENQDKEIDLTKYDMSILVIAILDY 
QYVRKQTRLHGFNPCKVGLGRACFTKLELYVLKERPETQDKNIDLAKYDASIIVIMILDY 
QYVRRLTRLHGFNPCKVGLGRACFTKLELYVLKERPETQDKDIDLAKYDTSILVIMILDY 
QYVRKRTRLHGFNPCKVGLGKACFTKLELYVLKERPETHDKDIDLSKYDVSILVIMILDY 
KYVRKIDRLRGFNICKLGLGRACFTRLELCVLKEKPELQDKVIDLAKYDESILVMIIPDH 

INIRCFANAALAIGQKAMCTGCDRALCGQHDDDDH 
INIRCDANTALAIGQKAMCTECDRALCYQMDDDDY 
INIRCDANVALASQQKAMCPICERALCTQMDDHDR 
INIRSDANIALASRQKAMCPVCDRALCSQMDDDDH 
QNIQFVANDALAMTQKAMYLFCDRALWVQVKDEER 
QNIQFAANAALAMKQKAMYLFCDRALWVQVKDEER 
RNIQFGGNRPLDAQQKAMYMIADRALWKQAKDEDD 
LNIRLEVNEALGRAGKVMCTKCDRALWGQMDNDDG 
LNIRLDVNEALGRGQKVMCTRCDRALWPQMDNDDG 
LNIRLDVNKALGHGQKVMCTRCDRALWTQNDNDDG 
LNIRLDVNEALGTGQKVMCTQCDRALWIQMDNDDG 
LNIRLNVNEALGRGQKVMCSECDRALWVQMDNDDG 
LNIRLEVNNALGRNQKVMCRTCDRALWLQMGNDDL 
LNIRSTANEALVTEQKAMCTECDRALWTQMHNDDR 
LNIRINANEALVTEQKAMCTECDRALWNQMHNDDR 
LNIRLAANEALVTEQKAMCTECDRALWTQMHNDDC 
LNIRSKANAALALVQKAMCVICERVLWRQSDDDDQ 
LNIRCKANAALAMVQKAMCVICERVLWRQSDDDDR 
LNIRCKANAALAMVQKAMCVICERVLWRQSDDDDQ 
LNIRCKANATLAMIQKAMCVVCERVLWWQSDDDDE 
LNIRCKANATLAMIQKAMCVVCERVLWWQSDDDDE 
INIRANANARLAYAQKAMCMTCGRALWANVNDDDI 
LNIRAKANAALAYLRKAMCIYCERELWENIDDDDR 
LNIRADANAALAYFQKAMCMTCERALWDNVDDDDV 
LNIRADANAALAYFQKAMCMTCERALWDNVDDDDV 
LNIRTNANEALKRYQKAMCNDCARALWYQIEDDDD 
LNIRCTANERLANWQKAMRGPCNRALWGQLVDDDF 
LSIRCQPNKALAMYQKAMCNGCNRALWHQMDDDDL 
LSIRCEPNKALAMYQKAMCNGCNRALWHQVDDDDL 
LSIRCQPNKALSMYQKAMCNGCNRALWHQMDDDDL 
LSIRCQPNKALSMYQKAMCNGCNRALWHQMDDDDL 
LSIRCQPNKALSMYQKAMCNGCNRALWHQMDDDDL 
LSIRCLANDAMADKQKAMCYLCDRPLWAQLDDDDY 
QSIRRMANTALATVQKAMCSVSGRVLWAQLDEDDL 
LSIRCIANTALATLQKAMCSVSRRVLWAQLDEDDF 
LSIRCIANTALATLQKAMCSFSGRVLWAQLDEDDF 
LSIRCNANDALATVQKAMCNVCGRALWRQLDELDF 
LSIRCNANGALATVQKAMWNVCGRALWRQLDELDF 
LSIRCNANGALATSQKAMWNLCGRASWGQLDELDF 
LSIRCTANAALVETQKAMCNDCERALWFQTEDDDY 
