# Supplementary material for: Detecting lateral gene transfers by statistical reconciliation of phylogenetic forests
Source: BMC Bioinformatics. 2010 Jun 15;11:324. doi: 10.1186/1471-2105-11-324 (PMC2905365; doi:10.1186/1471-2105-11-324)
Supplement: Additional file 1 — The 330 simulated alignments and corresponding gene trees (true and ML) along with the 40-taxa reference species tree. [file 1471-2105-11-324-S1.ZIP › simulated_dataset_prunier/seqdata158.fas.phy_tf.tree]

((((((AGTUM1:0.23597858,(RHETL1:0.00029604751,RHLEG1:0.035680039)95.591462:0.061490811)83.388007:0.04981116,SIMEL1:0.18488406)100:0.53885933,GRBET1:0.82922961)56.806779:0.034401642,CAPEL1:0.61604901)50.820404:0.018997124,((((ANMAR1:0.074043437,(ANPHA1:0.055057965,GLOXY1:0.071240322)68.545997:0.016693297)98.914486:0.097444261,((EHCAN1:0.033908727,EHCHA1:0.086168764)93.727022:0.062943261,EHRUM1:0.092284666)100:0.23278564)92.690098:0.13000024,WOLBA1:0.38112315)100:0.33711268,(CACRE1:0.48099378,((RIBEL1:0.01679709,RIPRO1:0.050982713)91.166973:0.033636555,((RICON1:0.027530554,RIFEL1:0.0044366935)33.348623:7.575252e-06,RITYP1:0.02767421)51.373827:0.012352039)100:0.36673647)70.146292:0.049588252)97.23658:0.12460886)99.105245:0.15250777,(((BABAC1:0.017186356,(BAHEN1:0.013120364,BAQUI1:0)90.04423:0.018336234)45.285287:0.028135748,(BRABO1:0,BRSUI1:0)96.548909:0.13738711)100:0.95541357,(((BRJAP1:0.072069295,(NIHAM1:0.081001557,RHPAL1:0.11540335)38.557506:0.010212388)100:0.45688468,((JANNA1:0.096522799,(SILIC1:0.036551256,SIPOM1:0.064111126)88.834298:0.028841214)82.928872:0.032209453,(MAMAR1:0.26509704,(PADEN1:0.11878455,RHSPH1:0.082769626)91.575432:0.033503843)33.365905:3.9711748e-05)100:0.45965689)57.145149:0.066576634,((HYNEP1:0,WOEND1:0.077166499)99.509865:0.32953885,RODEN1:0.71095648)100:0.41497218)93.353254:0.1903708)33.343735:3.9903913e-05,((MAMAG1:0.35920473,RHRUB1:0.095332544)70.145518:0.040930654,(MELOT1:0.12160534,MESOR1:0.13206958)100:0.239656)96.615183:0.087171635);
