# Supplementary material for: Detecting lateral gene transfers by statistical reconciliation of phylogenetic forests
Source: BMC Bioinformatics. 2010 Jun 15;11:324. doi: 10.1186/1471-2105-11-324 (PMC2905365; doi:10.1186/1471-2105-11-324)
Supplement: Additional file 1 — The 330 simulated alignments and corresponding gene trees (true and ML) along with the 40-taxa reference species tree. [file 1471-2105-11-324-S1.ZIP › simulated_dataset_prunier/seqdata159.fas.phy]

40	102
GLOXY1      LEDQRAATNVTGAGSISQLPHAVETYMHGTKDVERDDKTPLPATNAVAMLLQSRDELCKD 
GRBET1      LEEQRAATNVTGAGSASRLPHTVETYMHGTKDRERAKKTPLSATSKVGLLLRSRDEPCKK 
RHRUB1      LEVRRAPTNVLGAGTAAKLPHRVVTYLHGTKDPETPSKTPLKATNLVELLLRSRDETCGS 
MAMAG1      LEERRATTNVAGAGTVAKLPHDVVTYLHGTKDIERDEETPLNATTSVSLLLRSRDELCGN 
CACRE1      LEERRATPNVTGAGIGQKLPHEVVTYLHGTKDLTHQKKTPLSATSSVELLLRPRDLRCGD 
HYNEP1      LEEHRAAGNVTQAGGPHKLPHDVGTYLHGTKDPPRLSKTPLPATNAVRLLLRLRDIDCGK 
JANNA1      LEERRAATNVAGAGSMTRLPHKVVTYLHGTKDLSRDEKISLSATNSVELLLRTRDQLCGN 
RODEN1      LEERHAAINVAGAGNITKLPHPVVTYLHGTKDVAKEKKTSLPATNSVELLLRTRDKLCGN 
SIPOM1      LEERRAASNVHGAGNIARLPHPVVTYLHGTKDIIRDERTSLSATNSVEFLLRTRDELCGN 
SILIC1      LEERRAARNVACAGNITRLPHPVVTYLHGTKDITRDEKTSLSATNSVELLLRTRDELCGN 
RHSPH1      LEERRAATNVVGAGNIAKLPHIVVTFLHGTKNVSRDEKTSLSATPSVILLLRSRDRLCGN 
ANPHA1      LEDRRAKTNVAGAGNVAKLPHKVVTYLHGTKDRARDQKTPLTATNSVQLLLRTRDHMRGN 
BRJAP1      LEERRAVNHVSGAGDISKLPHDVVTYLHGTKDFSGNEKTPLIATRPVDLVLRTRDQFCGR 
NIHAM1      LEERRAVTNVSGAGDLAKLPHDVVTYLHGTKDFARHEKTPLVATRPVKLVLRTRDQLCGR 
SIMEL1      LEERRAVADVAGAGGAAKLPHKVVTYVHGTKDLYENDKTPLAATKSVELLLRSRDQLCGY 
AGTUM1      LEERRAVLDVAGAGAVAKLPHKVVTYVHGTKDLYKNNKTPLVATKSVELLLRSRDDLCGY 
RHETL1      LEEDRAVYDVEGAGGVAKLPHKVVTYVHGTKDLYETTKTPLVATKSVELLLRSRDDLCGY 
RHLEG1      LEEDRAVLDVEGAGGVAKLPHKVVTYVHGTKDLYENTKTPLVATKSVELLLRSRDDLCGY 
MELOT1      LEERRAILNVAGAGGVPKLPHKVVTYLHGTKDLYRNKKTPLEATKSVELLLRSRDPTCVY 
MESOR1      LDERRAILNVAGAGGVAKLPHKVVTYLHGTKDLYKNNKTPLDATKSVDLLLRSRDQTCGY 
BABAC1      LEERRACLNVAGAGGLAKLPHNVVTYLHGTKDLYGKRKTPLVATKSVGLLLRSRDHTCGY 
BAHEN1      LEERRAVLNVAGAGGLAKLPHNVVTYLHGTKDLYGARKTPLVATKSVALLLRSRDHTCGY 
BAQUI1      LEERRAVLNVAGAGGLAKLPHNVVEYLHGTKDLYGARKTPLVATKSVALLLRTRDHTCGY 
BRSUI1      LEERRAVLNVAGAGSLAKLPHNVVTYLHATKDLVRTRKTPLFATKSVELLLRSRDQGCGY 
BRABO1      LEERRAVLNVAGAGSLQKLPHNVVTYLHATKDLVRTRKTPLFATKSVELLLRSRDQGCGY 
RHPAL1      LEEGKAVLNVNGAGGHAKLPHKVVTYLHGTKDLHRNRKTPLVATKSVELLLRSRDQTCGY 
EHCAN1      LEERRAVINVAGAGGLAKLPHNVVTYLHGTKDLFRMQKTPLVATKSVELLLRARDQDCSY 
CAPEL1      LEDSRAVKNVVGANTLSNQPHKVATYLQKTKDLYRKGKTPLKATYSVNTFLRDRDTKYNT 
RIBEL1      LEEQRANADIIRAGFVENLPHKVVTYLHGTKDLKGKAKVPLVATKVVKFFLRSRDELYGC 
RIPRO1      LEEQRANVDIVRAGFIENLPHKVVTYLHGTKDLEGRAKVPLSATKVVELFLRSRDELYGC 
RITYP1      LEEQRANVDIVRAGFIENLPHQVVTYLHGTKDLEGRAEVPLSATKVVELFLRSRDELYGC 
RICON1      LEEQRANVDIVGAGFLENLPHKVVTYLHGTKDLKGRTKVPLSATKVVDLFLRSRDEPYGC 
RIFEL1      LEEQRANIDIVRAGFVENLPHKVVTYLHGTKDLKGRAKVPLSATKVVHLFLRSRDQPYGC 
EHRUM1      LEMNRAIPNINGAGPMANLPHKVVTYLRGTSDRPREFQTPLTATDPVIQFLRSRDRLCGC 
EHCHA1      LELDRAIPNIGGAGPVANLPHQVVTYLRGTSDRPRQVQTPLTATDLVIQFLRARDRNCGC 
ANMAR1      LELSRALQNIEGAGPMANLPHKVVTYLHGTKDKTRGQQAPLIATDFVIQFLRSRDRPCGC 
PADEN1      LELSRAVPNIVGAGAMANLPHKVVTYLHGTKDKVRKVQTPLTATELVFSFLRSRDKLSGC 
WOLBA1      LELRRAEANIIGAGSVANLPHKVVTYLHGTKDKSRNVQTRLSATNLVLSFLRSRDYVCGC 
WOEND1      LELRRAEANIIGAGTVANLPHKVVTYLHGTKDKSRNCQTPLSATNLVLAFLRSRDYVCGC 
MAMAR1      LEEKRASKNIIGAGPISNLPEPMVTNLHGTKDVAGHSKTPLTATDLVLVFLRGRDDLTEV 

SPEGRKYAHAQLAHNFAVDMSSGGQRKAIHYMDSMSITERRE 
TSEGNSYDQGQLAHNFAVDMSSGGQKKAIQYLNNMSITERQD 
TPEGDQYDQAQLAHNFAVEMSVEGQKRVLHNMANMSITERRM 
TPEGDKYDQAQLAHNFAVDMSVNGQKRALQYMNSMSITERQA 
TPEGEKCDQAQLAHNFDVEMSVGGQKGAEHHMDAMKITERPR 
RPEGKKYNQKQLAHNFLVDMSVPGQRKAYQAMDPMSISERPK 
TPEGGKYNQAQLAHNFAVDMSVGGQNRALNAMDAMSITEKQI 
TPEGDKYDQAQLAHNFAVDMSITGQNKALYPMDAMSIAEKQL 
TPEGDKYDQAQLAHNFAVDMSVGGQNKALYSMEAMSIAEKQF 
TPEGDKYDQAQLAHNFAVDMSVGGQNKALYSMDAMSIAEKQL 
TPEGDKYDQAQLAHNFAVDMSVGGQNRALSSIGAMNITEKKA 
SPEGDKYDQAQLAHNFAVDMAVVGQREAMQSMYAMSITERQS 
VPEGEKYTQAALAHNFAVDMDVGGQARAPHYMGAMSITERKA 
VPEGDKYTQAALAHNFAVDMNVGGQKRALEYMGAMSITERKA 
TPEGDKPTQAQIAHNFTVDMSVGGQKKALHYMDAMMITECKE 
TPEGDKPAQAQIANNFSVDMSYGGQKRALHYMDAMSITECRA 
SPEGDKPTQAQIAHNFPVDMSVGGQKHALHRMDAMSITECKA 
SPEGDKPTQAQIAHNFPVDMSVGGQKHALHRMDAMSITECKA 
TPEGNKPTQAKLAHNFRVDMSVTGQKRALHYMDEMSITVCKL 
TPEGDKPTQTKLAHNFAVDMSVGGQKRALHYMDEMSITVCKL 
TPEGDKPTQAQLAHSFAVDMSVNEQKRALHYMESMSITECKV 
TPEGDKPTQAQLAHSFAVDMSVNGQKRALHYMESMSITECKV 
TPEGDKPTQAQLAHSFAVDMSVNGQKRALNYMESMSITQCKV 
TPEGDKPTQAQLAHNFAVDMSVNGQKRALHYLVSMSITECKV 
TPEGDKPTQAQLAHNFAVDMSVNGQKRALHYLVSMSITECKV 
DPEGDKHTQAQLAHNFAVEMSITGQKRALHYWDSMSIIECKI 
TPEGDKPTQAQLAHNFTVDMSVIGQNGALLYMDSMSITECKV 
TPEGDDYNQAQLAHNFAVDMSFLGQRKAATHIKGMTIAEEQH 
TPEGEEYDQAQFAHNFHVDTSVMGQNRAVQYLIAMSITEQQV 
TPEGEEYDQAQFAHNFAVDMSVLGQNRAVKYLIAMSITEQQV 
TPEGEEYDQAQFAHNFNVDMSVLGQNRAVKYLIAMSITEQQV 
TPEGEEYDQAQFAHNFNVDMSILGQNRAVKYFIAMAITEQFA 
TPEGEEYDQAQFAHNFNVYMSILGQNRAVKYFIAMSIQEQLV 
TPDGEECDQAQLAQNFDVNMYVVGQAMAVHYLSTMSIPERQY 
TTEGEECDQAQLAQNFDVNMYVVGQAKAVPYLSTMSIPERQY 
TPEAEECDQAHLAQNFHVDMYVDWQAKAVQFLSSMSIPERQY 
SPEAEECDQAQLAQNFHVDMYVTWQAVAVQYLYTMSIPERQY 
TPEGEECVQAQLAQNFNVDMYVIGQTKAVHYLSTMSIPERQN 
TPEGDECVQAQLAQNFHVDMYVVGQTKAVHYLSTMSIPERQS 
SPEGGECEQAQLAHNFKVNVCVIGQIMAVGFLMSMTITARRP 
