# Supplementary material for: Detecting lateral gene transfers by statistical reconciliation of phylogenetic forests
Source: BMC Bioinformatics. 2010 Jun 15;11:324. doi: 10.1186/1471-2105-11-324 (PMC2905365; doi:10.1186/1471-2105-11-324)
Supplement: Additional file 1 — The 330 simulated alignments and corresponding gene trees (true and ML) along with the 40-taxa reference species tree. [file 1471-2105-11-324-S1.ZIP › simulated_dataset_prunier/seqdata159.fas.phy_tf.tree]

((((((AGTUM1:0.071201989,(RHETL1:0.022135059,RHLEG1:2.4179938e-06)99.069959:0.087032077)51.378375:0.01335308,SIMEL1:0.09135413)94.788855:0.060469295,((((BABAC1:0.044779266,(BAHEN1:0,BAQUI1:0.042751992)33.349708:1.0593419e-05)97.798342:0.064244414,((BRABO1:0.010315502,BRSUI1:0)99.732816:0.090751841,EHCAN1:0.15187332)33.356398:3.6897703e-05)62.434429:0.026048378,RHPAL1:0.15873198)66.787857:0.043025156,(MELOT1:0.085758688,MESOR1:0.053902462)96.056056:0.070513807)61.270916:0.025247571)93.185669:0.096298114,(BRJAP1:0.14208817,NIHAM1:0.040532151)99.804407:0.18653794)89.977092:0.084354599,((ANPHA1:0.23746516,((JANNA1:0.083169138,(RODEN1:0.14791468,(SILIC1:0.019973719,SIPOM1:0.079792305)33.439067:9.3181443e-05)86.410487:0.074212145)74.354833:0.039406547,RHSPH1:0.16067001)84.076148:0.044850406)40.091798:0.015276212,(CACRE1:0.2647803,HYNEP1:0.66868324)66.485429:0.15966292)33.361241:6.2062299e-05)79.168433:0.04906283,(((((((ANMAR1:0.18061742,PADEN1:0.14752248)81.674999:0.055515368,(EHCHA1:0.099502494,EHRUM1:0.071625793)95.481807:0.10757849)81.628883:0.15587755,(WOEND1:0.033656397,WOLBA1:0.046285311)61.449099:0.072219529)94.527727:0.25423434,MAMAR1:0.73176947)69.345111:0.085108161,(CAPEL1:0.84676302,(((RIBEL1:0.12286913,(RICON1:0.06826429,RIFEL1:0.058550481)93.599415:0.056410525)42.449915:0.0098676249,RITYP1:0.019727412)59.435719:0.010257618,RIPRO1:0)96.744925:0.28066385)47.47349:0.053416204)96.670038:0.16962298,RHRUB1:0.29250561)60.757226:0.057930702,MAMAG1:0.10387806)33.336329:1.6053486e-06,(GLOXY1:0.18393634,GRBET1:0.22005559)98.309577:0.19454276);
