# Supplementary material for: Detecting lateral gene transfers by statistical reconciliation of phylogenetic forests
Source: BMC Bioinformatics. 2010 Jun 15;11:324. doi: 10.1186/1471-2105-11-324 (PMC2905365; doi:10.1186/1471-2105-11-324)
Supplement: Additional file 1 — The 330 simulated alignments and corresponding gene trees (true and ML) along with the 40-taxa reference species tree. [file 1471-2105-11-324-S1.ZIP › simulated_dataset_prunier/seqdata16.fas.phy]

40	265
GLOXY1      LTNAKFALDAFTALAFQLLISILDKLQSRDRAGDTVLIDERFRDTSDRELGEDDIREEPI 
GRBET1      LSDAKFALDAFTALAFQLWLSVLDKLHSSDRAGDTSLVGERFKNTSDRELGEDDIRPEPI 
RHRUB1      LSTAKFALDAFTALAFQELKAILDKLHSGELLAHTALIRERFRTASGRAPGEDNVRCEPI 
MAMAG1      LSNARFALDAFTALAFQELMVILDKLHSRDLLHHTVLIEERFRDASDRELGEDNIRLEPI 
CACRE1      LSNAKFALDIFTALAFQELLSILDKLHSRELTGETILVQDRFRAGPDREFGEDDIRQEPI 
RIBEL1      PSNAKFALDAFTALAFQDLLSLLDKLHSRELAGQTLLVCDRMRAGPDREFGEDDIRKEPI 
RIPRO1      PSNAKFALDAFTALAFQDLLSVLDKLHSRELAGQTLLVKDRFRASPDREFGEDDIRKEPI 
RITYP1      PSNAKFALDAFTALAFQELLSVLDKLHSRELAGQTLLVKDQFRASPDREFGEDDIRKEPI 
RICON1      PSNAKFALDAFTALAFQDLLSILDKLQSRELAGQTLLVKDRFRAGPDREFGEDDIRKEPI 
RIFEL1      PSNAKFALDAFTALAFQDLLSVLDKLHSRELAGQTLLVKDRFRAGPDRELGEDDIRKEPI 
HYNEP1      FSNATFALDAFTALAFQELLSILDKLHSRDLATQTLLVAERFRLGPDRELGEDGIRYEPI 
MAMAR1      FSNAKFALDAFTALAFQELSSILDKLHSRDLPGQTLLVADRFRAGPDRNHGEEDVRYEPI 
PADEN1      LSNAKFALDAFTALAFQEFVSNLDKLHGKDLGGQTLLVSERFRSASNREAGEDEIRYEPI 
RHSPH1      YSNAKFALDAFTALAFQEFVSKLDKLHSKDTGGQTLLIINRFRRASDREAGEGDIRHEPI 
BRJAP1      KSNAKFTLDAFTALAFQDLFPNLDKLHPRDLMAYTQLVVKRFRSYSEREAGEDDIKLEPI 
RHPAL1      KSNAKFTLDAFTALVFQELLSSLDKLHPRDLAAYTLLVVKRFRSYSEREAGEDDIRLEPI 
NIHAM1      KSNAKFTLDAFTALAFQELLSNLDKLHPRDLAAYTLLVVKRFRSTSEREAGEDDIRLEPI 
SIMEL1      GSNAKFTFDASTALAFQQLLNNLDKLHSKDLAGYTMLVEDRFRSGSDREYREDDIRFESI 
AGTUM1      RSNAKFTFDASTALAFQQLLNNLDKLHSEDLAGYTMLVEDRFWSGSDREFREDDIRFEPI 
RHETL1      RSNAKFTFDASTALAFQQLLNNLDKLHSKDLAGYTMLVENRFRSGSDREFREDDIRFEPI 
RHLEG1      RSNAKFTFDASTALAFQQLLNNLDKLHSKDLAGYTMLVEDRFRSGSDREFREDDIRFEPI 
MELOT1      RSNAKFTFDAFTALAFQQLLNNLDKLHSKDLAGYTLLAEDRFRRASDRENREDDIGFEPI 
MESOR1      RSNAEFTFDAFTALAFQQLLNNLDKLHSKDLAGYTLLAEDRFRSASDREDREDDIRFEPI 
BABAC1      RSNAKFTYDAFTALAFQQLLNNLDKLHGTDLSGYTLLVEERFRSPSDRESREDDIRFEPI 
BAHEN1      RSNAKFTYDAFTALAFQQLLNNLDKLHGTELSGYTSLVEERFRSASDRESREDEIRKEPI 
BAQUI1      RSNAKFTYDAFTALAFQQLLNNLDKLHGTDLSGYTSLPEERFRSPSDRESREDDIRFEPI 
BRSUI1      RSNAKFTYDAFTALAFQQLINNLDKLHSKDLAGYTLLVNDRFRSGSDRESREDNIRFEPI 
BRABO1      RSNAKFTYDAFTALAFQQLINNLDKLHSKDLAGYTLLVNDRFRSGSDRESREDNIRFEPI 
CAPEL1      VSNAMFALDAFTALAFQELVSILDKLHSKDLARQTLLIRQCFRSGMDREKAEDDIRLEPI 
EHRUM1      LSSAKFVLDAFTALAFQEMQCALDKLHSQDLAGQTVLHISHFRNASDREPGEDAIRREPI 
EHCAN1      LSSAKFALDAFTALAFQEMQCALDKLHSQDLAGQTVLIISYLRSASDRERGEDAIRHEPI 
EHCHA1      LSSAKFALDAFTALAFQEMQCALDKLHSQDLAGQTVLIISYFRSASDRERGEDAIRHEPI 
ANMAR1      LSSAKFALDAFTALAFQDVKCALDKLHSKDLAGQTLLITEHFRSESEREDGANAVRYEPI 
ANPHA1      LSSAKFALDAFTALAFQDMECALDKLHTRDLAGQTLLVTAHFRTEAGREHGENAIRTEPI 
WOLBA1      LSSATFALDAFTALAFQDMACALDKLHSRDLEGQTLLFRECFRSASDREHGEDAVRYEPI 
WOEND1      LSSATFALDAFTALAFQDMACALDKLHSRDLEGQTLLFKEHFRSASDREHGEDAIRYEPI 
JANNA1      LSNAKFAMDAFTALSFQELLSGLDKLHSQDLSGQTLLMQSRFRPRSDREVGEDDIRPEPI 
RODEN1      LSNAKFAMDTFTALSFQELLSTLDKLHSRDLSGQTLLMRSRFRPHSDRENGEDDIRHEPI 
SIPOM1      LSNAKFAMDAFTALSFQELLSTLDKLHSRDLSGQTLLMNSRTRPHSDREKGEDDIRHEHI 
SILIC1      LSNAKFAMDAFTALSFQELLSTLDKLHSRDLSGQTLLMSSRFRPHSDREEGEDDIRTEHI 

LQLDQSPIYPMNGLVQEKYPSYAGAYAEGYVAAIINIGMWYIPANIVRDITKKPKTGLRP 
LSLDQAPIYAMGGLVQEKYPSYAGAYAEGYVAAIANIVMWHIPANIVRDIKKKPKTGLRP 
LTLDQKPIYQKNGLIQEKYPMYSSAYAEGYVAAIVNIGMHDIPANIVRGSKRKPKIGLRP 
LILQQNPIYSKSELVQEKYPFYASAYAEGYVAAIINIRMWNIPANIVRGIKKKPKIGIRP 
LLLIQSPIYGKSGLSQGKYPYYVTAYAEGYVAAILNIKMWEIPANIVREIKREPKIGLRG 
LLLVQAPIYGKSGLSQEKYPYYVTAYAEGYVAAILNIKMWEIPANIVRQIKREPKIGLRG 
LLLVQSPIFGKSGLSQQKYPYYATAYAEGYVAAILNIKVWEIPANIVRQLKREPKIGLRS 
LLLVKSPIFGKSGLSQQKYPYYATAYAEGYVAAILNIKVWEIPANIVRQLKREPKIGLRS 
LLLVQSPIFGKSGLGQEKYPYYVTAYAEGYVAAIMNIKVWEIPANIVRQIKGEPKIGLRP 
LLLIQSAIFGKSGLSQEKYPYYVTAYAEGYVAAILNIKVWEIPANIVRQIKREPKIGLLS 
LDLIQSPIYQKNGLTQEKYPYYVKAYAEGYVAAILNINMWEIPANIFRDIHLEPKIGLRF 
LLLIQPTIYEKSGLIQEKYPYYVKAYGEGYVAAIQNINMWEIPANIVRDMKIEPKIGLRS 
LLLVQSPIYPKASLIQEKYPYYPTAYAEGYVAAIMNIVMWDIPANILRGIKHKPKIGVRP 
LLLVQSPIYPKASLTQEKYPYYPTAYAEGYRAAILNIKMWDIPANILRGIKQKAKIGVRP 
LLLLQCPIYVKTGLTQEKYPYYSTAYNEGYVAAILNIKMWDIPANIVRGIKNKPKIGLRP 
LFLLQCPIYVKVGLAQEKYPYYSTAYKEGYVAAILNIKMWDIPANIVRGIKNKQKIGLRP 
LLLLQCPIYVKLGLTQEKYPYYGTAYKESYVAAILNIKMWDIPANIVRGIKNKPKIGLRP 
LLLLQCPIYEKTGLTQEKYPNYATAYKEGYVAAIENIRMWDIPANIKRGVMQKPKMGLRP 
LLLLQCPIYVKTGLTQEKYPYYATAYKEGYVAAIGNIKMWDIPANIKRGVVQKPKMGLRP 
LLLLQCPIYVKTGLTQEKYPYYATAYKEGYVAAIGNIKMWDIPANIKRGVVQKPKMGLRP 
LLLLQCPIYVKTGLTQEKYPYYATAYKEGYVAAIGNIKMWDIPANIKRGVVQKPKMGLRP 
LLLLQCPIYVETGLTQADYPCYTTAYKEGYVAAIYNIRMWDIPANIRRGVVSKPKMGLRP 
LLLLQSPIYVKTGLTQEKYPYYLNAYKEGYMAAIVNIRMWDIPSNIKRGIVSKPKMGLRP 
LLLLQCPIYVKTGLTQEKYPYYATAYKEGYVAAIENIKMWDIPSNIVRSVLEKPKMGLRP 
LLLLQCPIYVKTGLTQEKYPYYHTAYKEGYVAAIENIKMMDIPSNIVRSFLEKPKMGLRP 
LFLLQCPIYVKTGLTQEKYPYYATAYKEGYVAAIENIKMMDIPSNIIRSFLEKPKMGLRP 
LILLQCPIYVKTGLTQEKYPYYATAYKEGYVAAIANISMWDIPANIKRGVAQKPKMGLRP 
LILLQCPIYVKTGLTQEKYPYYATAYKEGYVAAIANISMWDIPANIKRGVAQKPKMGLRP 
LVLSQDPIYSKSGLTQEKYPYYVNAYVEAYVAAISNVSMWDIPANIVRSMNQKPKLGLRP 
LVLDQEPIYTQSGLVQEKYPYYVSAYVEAYVAAISNIFVWEIPSNITRGIKQKTKIGLRP 
LVLDQNPIYIKSGLVQEKYPYYVSAYVEAYVAAIGNIFVWDIPTNITRGVKQKTKIGLHP 
LVLDQNPIYTKSGLVQEKYPYYVSAYVEAYVAAINNIFVWDIPTNITREIKQKTKIGLRP 
LVLDQVPIYTRSGLMQEKYPYYISAYAEAYVAAIENIVVWDIPTNIVRGIKSKPKIGIKP 
LTLDQIPIYTKSGLMQEKYPYYVSAYAEAYVAAIENIVVWDIPTNIVRGIKQKPKIGLKP 
LVLDQNPIYAKSGLTQEKYPYYVSAYSEAYVAAIENIHVWDIPVNIVRGIKSKTKIGLKP 
LVLDQNPIYAKSGLTQEKYPYYVSAYSEAYVAAIENIHVWDIPVNIVRGIKSKTKIGLKP 
LVLDQNPIYAKDSLTQEIYPSYINAYVESYVAAIENITVWEIPPNIIRGVAKKPKPGTRT 
LVLDQNPIYAKDSLTQKIYPSYINAYTEAYVAAIENILVWEIPPNIVRGIKQKPKPGTRA 
LVLDQNPIYAKDSLTQEIYPSYINAYTEAYVAAIDNILVWEIPPNIVRGIKQKPKSGTRA 
LVLDQNPIYAKDSLAQEIYPSYINAYCEAYVAAIENILVWEIPPNIVRGIKQKPKSGTHA 

GRFDIDERLTKHTSEDLAVGLLIKSLYERMKERWTCQKTIGYPTEAVAPEYDVFTTIYDM 
GGFDIDERVTKHTSEDAAVGLSVRSFYELMKEGWTCQKTIGYPIETVAPEHDVCTIIYDM 
SSTNTDQRSSKYKAEDIIAGLLLTSHYERLREQWTLQKAVGYPAELVTPHWDVSTLIYDM 
SKANIDERATKYKSEDVLAGLLVKSLGERLRESWTQQKVLGYPADEVSPEWDVSTSIYDM 
PGVHIDERPTKVKSEDIHVGLLVKSCVERQKEEWSCPKSWGYSKDLVVPEYDVTTTIYDS 
PPLNIDERSTKIKSEDIRVGLLVKSCVERQKEDWSCPKSWGYSQDTVVPEYDVTTTIFDS 
PPLDIDERTTKIKSEDIQVSLLVKSCVERQKEDWSCPKSYGYSQDDVVPEFDVTTTIYES 
PPLDIDERPTKIKSEDIQVSLLVKSCVERQKEDWSCPKSYGYSQDDVVPEFDVTTTIYES 
PVLNIDERPTKIKSEDIQVSLLVKSCVERQKEDWSCPKSYGYSQDDVVPEYDVTTTIYES 
PSLNIDERPTKIKSEDIQVSLLVKSCVERQKEDWSCPKLYGYSQDDVVPEYDVTTTIYES 
PQYNIDEGQSKHKSEDTQVGMLVKSVIEREKEAWSHPKSWGYSEEAVVPEWDVTTIIFDS 
PGLNIDRRPTKHKSDDITVGMLVKSAVERQKENWSCPKSWGYPKEQVVPEFDVSTTIYDS 
SGSNIDARETKEKSEDANEGLLVKSCAERQKEVWSYPKVWGYGKECVVPEFDVNTGIYDM 
SGLSIDSRETKYKSEDANEGILVKSFAERQKEVWSYPKAWGYGPEYVVPEFDVNTGIYDM 
SEHDIDERKTKAKSEDVTVGLLVKSLAERQKENWSCPKHWRFSHDTVVPEYDVPTAIYDM 
SGLDIDERQTKPNSEDVGVGLLVKSLAERQKEYWSNPKHWRFSKDAVAPEYDVQTAIYDM 
SGLNIDERQTKNKSEDVGVGLLVKSLAERQKENWSCPKHWRFSSDTVVPEYDVPTAIYDM 
SALDIDERRTKFKSEDVSVDLLVESFAERQKETWSCPKVWGYSTDTVSPELDVPTTIIDM 
SGFDIDERSTKYKSEDILVGLLVKSFGERQKEDWSCPKVWGFSADALVPEYDVPTTIIDM 
SGLDIDERKTKYKSEDVVVGLLVKLFAEQEKEAWSCPKAWGFSADSVVPEYDVPTSIIDM 
SGIDIDERKTKFKSEDVVVGLLVKLFAEQQKEAWSCPKVWGFSADSVVPEYDVPTTIIDM 
SGLDIDERQTKFKSEDARVGLPVKSSAERQKEEWSCPKVWGYSTDGVIPEYDVQTIIVDM 
SGLDIDERMTKFKSEDANVGLPVQSFAERKKEEWSCPKVWGYSTDVIVPEYDVPTSIVDM 
SALEIDERATKFKSEDASVGLLVKSVAERQKEVWSAPKVWGYSPDTVVPEYDVATTIYDM 
SAIEIDERATKFKSEDAGVGLLVKSFAETQKEVWSVPKVWGFSPDAVVPEYDVPTVIYDM 
SAIEIDERATKIKSEDAGVGLLVKSFAETQKEVWSVPKVWGYSPDAVVPEYDVPTTIYDM 
SDLDIDERPTKLKSEDAPVGLLVKSFAERQKEIWSCPKAWGYSQDVVVPEYDVPTAIYDM 
SDLDIDERPTKLKSEDAPVGLLVKSFAERQKEIWSCPKAWGYSQDVVVPEYDVPTAIYDM 
SNNSIDERLAKYMSEDLTVGVISKSVVEQQKEDWQCPKAWGYNIEPVVPGFDVVTAIYDM 
AGIDIDERLIKWTSEDASLGLGVKSFIEKQKEAWQGAKAWGYGYALVIPESDVGTVIYDM 
AGVDIDERLIKWTSEDATLGVGVKSYIEKQKEAWQSAKAWGYAYALVIPESDVMTAIYDM 
AGVDIDERFIKWTSEDATLGLGVKSFIEKQKEAWQSAKAWGYAYAVVIPESDVMTAIYDM 
ANADVDARNSKWASEDLLLGVGVKIFIEKQKEDWQCPKAWNFAYALVVPECDVVTTIYDM 
AGTDVDERSSKWASEDITLGLGVKIQIEKQKEGWQHPKAWNLAYAPIVPESDVMTLIYDM 
AVLDIDERLTKWTSEDLTLGLGVKSFIEKQKERWQCPKAWGFSIELVVPESDVTTIIYDM 
ASLDIDERLTKWTSEDLTLGLGVKSFIEKQKERWQCPKAWGFSLEIVVPESDVTTIIYDM 
VYSNIDNKCSRWTSEDLSIGLNVKSIQERDKEGWQCPKEWGLSVSRLVPEVDVTTSIYDM 
ASTDIDNKCARWYSEDLNISLLVKSLTERDKEGWQCPKEWGLSVDPLVPEVDVTTAIYDM 
AHNTIDNKCARWPSEDLNIGPPVKSLTERNKEGWQRPKEWGLSVDSLVPEADVTTAIYDM 
AYSNIDNQCARWSSEDLNIGLLVKSLTERDKEAWQCPKEWGLSVDSLVPEVDVTTAIYDM 

AQDLAQEASPFNSTASDAAVKTTTLCPYAVHEMNMPMMGIAPAIINKCDMYNMKDVVLGV 
AQDLAKEASPFNITASDAGIKTTTLCPYAVHEMNMPFMGIAPAIVNKCDMYNMKDSVLGV 
AQNLDKEASPFSITASDAGVKTTILCPYAVHEMNMPLLGIAPSIVIKLDTYNMNDVTLGV 
AQTLEKESSPLSNTASDAGIKTTILCKYAVHEMNMPLLGIAPLLLIKPDMYNLKDVVLTV 
AQDLTKEASPFSQTASDATIRITTLCLYAVHEMNMPLLGIAPVIANGKDSYNPKDVVLWV 
AQDLTREASPFSPTASDAAVRITTLCLYAVHEMNMPLLGIAPIITNRKDSYNPKDVVLWV 
AQDLTKEASPFSPTASDAAVKITTLCLYAVHEMNMPLLGIARLITNSNDSYNPMDVVLWV 
AQDLTKEASPFSPTASDAAVKITTLCLYAVHEMNMPLLGIARLITNSKDSYNPMDVVLWV 
AQDLAKEASPFSPTASDAAVKITTLCLYAVHEMNMPLLGIAPLITNRRDSYNPTDVVLWV 
AQDLTKEASPFSPTASDAAVKITTLCLYAVHEMNMPLLGIAPLITNRKDSYNPTDVVLWV 
AKSLTKEASPFSDTCSDAILSITTLCPYAVHEMNMPKLGIAQSIVNRRDFYNPKDIVLSI 
AQILPKEASPFADTASDATLRITTLCPYAVHEMNMPMLGIAAPIVNRRDLYNPADVVLRI 
AHDLAREASPFSETSSDANIRITTLCPYAVHEMNMPVQGVADNIINRKDPYNARDVVLLV 
AHELAREASPFRETSSDANVRITTLCPYAVHEMNMPVQGVATGIINRKDPYNLMDIVLKV 
SQNLSKEASPFSDTSSDAGLRITTLCPYAVHEMNMPILTVALNIVNRKEGYNLIDIVLDV 
AQNLSKEASPFSHTSSDAGLSITTLCPYAVHEMNMPLLAVATIIVNRKESYNLVDIVLDV 
AQNLSKEASPFSVTNSDAKLRITTLCSYAVHEMNMPFLAVAIIIVNRNESYNLIDVVLDV 
ASKLSKEASPFSETSSDAALRITTLCPYAVHEMNMPLLGVAVLIINREDPYNLGDIVLEV 
ASKLSKEASPFSDTSSDATIRITTLCPYAVHEMNMPLLGVATLIINKEDPYNLSDIVLEV 
ASKLSKEASPFSDTSSDAAIRITTLCPYAVHEMNMPLLWVAILIINREDPYNLDDIVLEV 
ASKLSKEASPFSDTSSDAAIRITTLCPYAVHEMNMPLLWVAILIINREDPYNLDDIVLEV 
ANQLSGEASPFSDTSSDAGLRITTLCPYAVHEMNMPLLGVAFLIINRKDPYNLLDIVLEV 
ASKLSKEASPFSDTSSDAGIRITTLCPYAVHEMNMELLDVAILIINRKDPYNLIDVVLEL 
ASRLSKEVSPFSETSSDATLRITTLCPYAVHEMNMPFLGVALQITNRKDTYNLLDLVLQV 
ASRLSKEVSPFSETSSDAILRITTLCPYAVHEMNMPLLGVAMQIINCNDTYNLIDLVLQV 
ASRLSKEVSPFSETSSDAILRITTLCPYAVHEMNMPLLGVAMQIINCNDTYNLIDLVLQV 
ASQLSKEASPFSSTASDAGIRITTLCPYAVHEMNMPLLGVATLIINRKDPYNLLDTVLQV 
ASQLSKEASPFSSTASDAGIRITTLCPYAVHEMNMPLLGVATLIINRKDPYNLLDTVLQV 
AQDLANEASPYSNTASDANVRITTLCPYAVHEMNMPELGMAPCISNKADLYNLTDIVLTV 
AQELAKESSPFSDTASDAGSKITTLCPYAVHEMNIPYLEIATVIVQKADLYNLRDIVLGV 
AQELAKESSPFSDTASDAGVKITTLCPYAVCEMNIPYLEIANVIVQKSDLYNLKDIVLGV 
AQELAKESSPFSDTASDAGVKITTLCPYAVHEMNIPYLEIAKVIVQKADLYNLKDIVLGV 
AQELAKESSPFSDTASDAIKKITTLCPYAVHEMNIPDLEIAPGIIQKTDLYNLTDIVLDV 
AQDLAKESSPFSDTASDAIMKIATLCPYAVHEMNIPSLESAVAIIQKSDLYNTKDIVRGV 
AQELTRESSPFSSTASDAAEKITTLCPYAVHEMNMPFLEIAERIIQKADLYNIEDIVLAV 
AQRLTRESSPFSSTASDAAEKITTLCPYAVHEMNMPFLEIADRIIQKADLYNIEDIVLGV 
AQDLVKENSPFRDTASDAEAKIGIQCPYVVHEMEMPILGIAEDILNKVDLYNLHDIVLFA 
AQELVKENSPFRDTASDAEAKIGTLCPYVVHEMEMPILGIAQDIVNNIDLYNLQDIVLFA 
AQELVKENSPFRDTASDAESKIGTLCPYVVHEMEMPILGIATDILNKMDLYNLQDIVLFA 
AQQLVKENSPFRDTASDAETKIGTLCPYVVHEMEMPWLGIAQDILNKIDLYNLQDIVLFA 

GRITGVLPFEFTFCLIFSGKDDQIW 
GRITGVLPFEFTRSLLFDGKMDQIR 
GRITGIAPFEFTNCITFFGKHEQIW 
GRITGSTPFEFTLSVAFSGKGDQIW 
GRITGLIPFEWTESLTFSGKQNQLW 
GRITGVIPFEWTVTLTFSGKENQLW 
GRITGVIPFEWTVRLTFSGKENQLW 
GRITGVIPFEWTVRLTFSGKENQLW 
GRITGVIPFEWTPRLTFSGKEAQLW 
GRITGVIPFEWTTRLTFSGKENQLW 
GRITGVVPFEWTVLVTFSGKEDQLW 
GRITGVVPFEWTVSLTFSGKDDQLW 
GRITGVGPFEWTIYLTFSDKEDQLW 
GRITGVVPFEWTVYLTFSEKENQLS 
GRITGVSPFEWTITLTFSSKEVQLK 
GRITGVAPFEWTVTLTFSSKDVQLK 
GRITGVAPFEWTVTLTFGSKEVQLK 
GRITGVEPFEWTFTLTFSGKEDQLK 
GRITGVGPFEWTLALTFSGKKDQLK 
GRITGVGPFEWTLALTFSGKDDQLK 
GRIGGVGPFEWTLALTFSGKDDQLK 
GRITGVAPFEWTFPLTFCGKDDQLK 
GRITGVAPFEWTVSLTFSGKDEQPK 
GRITGMAPFEWTIKLAFSFKDGQLK 
GRITGMGPFEWNIRLSFSFKDGQLK 
GRITGMGPFEWNISLSFSFKDGQLK 
GRITGVAPFEWTITLTFSGKNDQLK 
GRITGVAPFEWTITLTFSGKNDQLK 
GRTTGVDPFEFTFRLTFPGKKDQLF 
GRITGVIPFDFTFELSFSGKNGQLV 
GRITGVIPFDFTLELSFSGKEDQLV 
GRITGVIPFDFTLELSFSGKEDQLV 
GRITGVIPFDFTFQLSFSDKEDRLL 
GRITGVIPFDFTFRLSFSDKEDRIM 
GRITGVIPFDFTFGLSFSGKEDQLI 
GRITGVIPFDFTFELSFSGKEDQLI 
ARITGASPFQFTVYLTFSGKNTQLQ 
GRITGASPFQFTMLLTFSGKDDQLA 
GRITGASPFQFTLILTFSGKDDQLQ 
GRITGASLFQFTLVLTFSGKDDQLK 
