# Supplementary material for: Detecting lateral gene transfers by statistical reconciliation of phylogenetic forests
Source: BMC Bioinformatics. 2010 Jun 15;11:324. doi: 10.1186/1471-2105-11-324 (PMC2905365; doi:10.1186/1471-2105-11-324)
Supplement: Additional file 1 — The 330 simulated alignments and corresponding gene trees (true and ML) along with the 40-taxa reference species tree. [file 1471-2105-11-324-S1.ZIP › simulated_dataset_prunier/seqdata16.fas.phy_tf.tree]

((((((((AGTUM1:0.074842997,(RHETL1:0.022134779,RHLEG1:0.0093927324)93.683708:0.024741477)83.056718:0.041778966,SIMEL1:0.10080701)96.982259:0.053210336,(MELOT1:0.12629502,MESOR1:0.12039431)87.680739:0.037137722)64.950567:0.017812831,(BRABO1:0,BRSUI1:0)100:0.11826508)51.78495:0.009455641,(BABAC1:0.024731785,(BAHEN1:0.033840784,BAQUI1:0.020152567)99.963814:0.075133009)100:0.16781073)98.120546:0.097111981,(BRJAP1:0.10411184,(NIHAM1:0.073243679,RHPAL1:0.090439997)33.387068:2.5074581e-05)99.924672:0.16555116)99.179024:0.13573579,(PADEN1:0.10337183,RHSPH1:0.13385704)100:0.21395091)88.302195:0.070726929,((((((ANMAR1:0.14939369,ANPHA1:0.15412782)99.86586:0.12991366,((EHCAN1:0.043741303,EHCHA1:0.014619376)67.153662:0.013701528,EHRUM1:0.10405063)99.808764:0.12915437)78.815436:0.053951362,(WOEND1:0.010651525,WOLBA1:0.036358528)98.989272:0.12208074)99.980146:0.19713892,((JANNA1:0.19053859,RODEN1:0.061767503)33.327678:2.265839e-06,(SILIC1:0.062796186,SIPOM1:0.069280452)70.681632:0.017796128)100:0.51023118)74.716181:0.06074363,CAPEL1:0.39698477)66.070729:0.04086589,((GLOXY1:0.085860844,GRBET1:0.22791521)100:0.20440014,(MAMAG1:0.2506503,RHRUB1:0.38119265)98.103237:0.15653434)99.581653:0.18003467)95.645279:0.10114447,((CACRE1:0.10446388,(RIBEL1:0.043358449,(RICON1:0.052306596,(RIFEL1:0.0320683,(RIPRO1:0.0086483772,RITYP1:0.013378597)99.893135:0.043741339)33.374017:1.4723599e-05)99.713022:0.060898375)84.473515:0.046403578)98.929358:0.11409043,(HYNEP1:0.2585704,MAMAR1:0.16997662)85.497463:0.068143541)99.689633:0.12269632);
