# Supplementary material for: Detecting lateral gene transfers by statistical reconciliation of phylogenetic forests
Source: BMC Bioinformatics. 2010 Jun 15;11:324. doi: 10.1186/1471-2105-11-324 (PMC2905365; doi:10.1186/1471-2105-11-324)
Supplement: Additional file 1 — The 330 simulated alignments and corresponding gene trees (true and ML) along with the 40-taxa reference species tree. [file 1471-2105-11-324-S1.ZIP › simulated_dataset_prunier/seqdata160.fas.phy]

40	238
RHRUB1      ERRQNAIPVGHTGLAQPVACQTNLKKRKRSENNLLQTLDQAVLEEDDADRLLASPGLSSL 
EHRUM1      DSEAKAISIGHTKIAKPVATQTNIKKRKRSEDELLQTLDQTVLTKDDSDRTLSSPGLSSH 
EHCAN1      DSDSKAISIGHTKIAKPVASQTNIKKRKRSEDDLLQTSDQTVLTRDDSDRILSSPGLSSH 
EHCHA1      DSDTKALSIGHTKIAKPVATQTNIKKRKRSEDDLLQTLDQAVLTEDDSDRVLSSPGLSSH 
CACRE1      DQKKKALTAGHTGLGRPVADPTNNKKRNQSGQDLVQTMDQVVMGQDDADRTLTSPGLSSS 
JANNA1      DRDGKAIPVGNTGLKEPVASPTNNRKRNQSENDLLQTLNQQVLDEDDADRYLASPGLRST 
RODEN1      DRKTKAITVGHTGLDEPVASPTNDRKRDHSENELLQTLDQKVLNQDDADRYLASPGLSST 
SIPOM1      DRGAKAITVGHTGLEEPVASPTNDRSRDHSENDLLQTLDQNVLDEDDADRYLASPGLSST 
SILIC1      DRGTKAITVGHTRLDEPVASPTNNRKRDLSEHDLLQTLDQKVLDEDDADRYLASSGLSST 
PADEN1      DRQIKAITVGHTGLQEPVASPTNKKKRNRSENDLLQTQDQEVLHEDDADRYLASPGLSSI 
BRJAP1      DREEKAVAVGHTGLEKPVAIPTSRKKRNRSESNLFQTLDQEVLNDDDADRFLASSGLCSM 
RHPAL1      DREDKAVAVGHTGLDKPVAIPTSRKKRNRSESDLFQTLDQEVLDDDDADRYLASSGLCSL 
NIHAM1      DREEKAVAMGHTGLYKPVAIPTSRKKRNRSENDLFQTLDQEVLNDDDADRFLASSGLCSL 
SIMEL1      DRTEKAVAVGHTGLDKPVASPTSNKKRNKSESGLLETLDQVVLGGDDADRFLASPGLSSM 
AGTUM1      DRRDKAVAVGHTGLNKPVASATSNKKRNRSESGLIQTLDQPVLAPDDADRFLASPGLSSM 
RHETL1      DHKDKAVAVGHTGLEKPVANPTSNKRRNKSESGLLQTLDQSVLKSDDADRVLASPGLSSM 
RHLEG1      DRKDKAVAVGHTGLDKPVASPTSNERRNKSESGLLQTLDQSVLESDDADRVLASPGLSSM 
MELOT1      DKTDKAVAVGHTGLDKPVANPTSHKKRNNSESGLLQTLDQEVLDPDDAQRFLASPGLSSL 
RHSPH1      DRIDKAVAVGHTGLDKPVASPTSHKKRNKSETGLLQTLDQEVLEPDDAQRFLASPGLSSL 
MESOR1      DRTNKAVAVGHTGLNKPVASPTSHKKRNKSESGLLQTLDQEVLAPDDAQRFLASPGLSSL 
BRSUI1      DRTDKAVAVGHTGLDKPVAAPTSHKKRNKSESGLLQTIDQEVLDPDDAQRFLASPGLSSL 
BRABO1      DRTDKAVAVGHTGLDKPVAAPTSHKKRNKSESGLLQTIDQEVLDPDDAQRFLASPGLSSL 
BABAC1      DGVDKAVAVGHTGLKKPVASPTSHKKRNKSESGLLQTLDQEVLPPDDADRFLASPGLSSL 
BAHEN1      DGVDKAVAVGHTALDKPVASPTSHKKRNKSESRLLQTLDQQVLPPDDADRFLASPGLSSL 
BAQUI1      DGPDKAVAVGHTGLDKPVASPTSHKKRNKSESGLLQTLDQEVLPPDDADRFLASPGLSSL 
GLOXY1      DRGGKAITVGHTGLEKPVATPTNNKKRNRSENELLQTWDQDVLRRDDADRLLASPGLSSL 
GRBET1      DRGGKAITVGHTGLDKPVATPTNMKKRNKSESDLQQTWDQEVLRRDDADRFLASPGLSSL 
RIBEL1      DRVGKAARVGHTGLYKPVATPTNTKKRNDSENDLLQTLGQLVLKRDDADRELASPELSSS 
RIPRO1      DREDKAARVGHTGLYKPVATPTNAKKRNDSDNDLLQTLGQLVLKRDDADRTLASPELSSS 
RITYP1      DREDKAARVGHTGLYKPVATPTNAKKRNDSDNDLLQTLGQLVLKRDDADRTLASPELSSS 
RICON1      DREDKAARVGHTGLYKPVATPTNAKKRNDSDNDLLQTLGQLVLKRDDADRTLASPELSSS 
RIFEL1      DREDKAARVGHTGLQKPVATPTNAKKRNDSDNDLLQTLGQLVLKRDDADRTLASPELSSS 
MAMAR1      DRASKATRVGHTGLHKPVAAPTNIERRNDSEAELLQTVDQGVLAYDDADRSLASPELASL 
ANMAR1      ERAEKATSVGHTGLVKPVATPTNVKTRNPSRNDLLQTLDQRVLKADDADRVLASPELSSL 
ANPHA1      ERDNKATSVGHTGLVLPVATPTNIKKRNSSENDLLQTLDQKVLKADDADRVLASPELSSL 
WOLBA1      DPGRKASSVGHTGLSKPVAAPTNIKKRNNSDNDLLQTLDQKVLPDDDADRRLASPELSSL 
WOEND1      DPGRKASSVGHTGLNKPVATPTNIKKRNNSENDLLQTLDQRVLPDDDADRPLASPELSSL 
HYNEP1      DRNDKATSVGHTGAVKPVATPTNIKKRNKSEKVLLQTLDQQVISDEDADRALASPELSSL 
MAMAG1      DREEKAISVGHTGLGKPVANPTNIHRRNNSEVDLLQTLDQKVLSSDDPDRHLASSGLSSL 
CAPEL1      DRDQKAVFVGHTCLVKPVAKPTNVKKRNNSENSLLQTIDQSVLNKDDDDRQLKSPGLSSL 

SNVCTRGLADKIAIEKPIKQVLGWIGKEQQQVEIVTRTQPAHIAGKRQKTDVSLGDLKRN 
SIVCNLPAADKVAIEKPIHKVLAWTGKEDKKVESLTRTQPAHVSGKRQDTDVSLGNLKRG 
SIVCNLRAADEVAIEKSVHKVLAWTGKEGKKVEALTRTQPAHVSGKRQDTDVSLGNLKIG 
SIVCNLRAADKVAIEKSSHKVLAWVGKEDKKVESLTRTQPAHVSGKRQDTDVSLGNLKIG 
SGVCNRVNAEKEAIEQWANPVLGWPGKESQQVEAVTRAQPAHITGKRRPTQCSLGNLKKN 
SSVCNRGIADKLAIEKECNKGLGYLGKEFQQVEKVNRTQPAPITGKRQKTDVSLGDLKRN 
SSVGNRSIADRLAIEKKISKVLGWLGKEYQQVESVTRTQPAPITGKRQNTEVSLGDLKRN 
SSVCNRGIADKLAIEKRMSKVLGWLGKEFQQVESVTRTQPAPITGKRQNTDVSLGDLKRN 
SSVCNRGIADKLAIEKKMSKVLGWLGKEFQQVESVTRTQPAPITGKRQNTTVSLGDLKRN 
TSVCNRGIADKLAIEKKLNKVLGWLGKEYQQVESVTRTQPAPITGKRQNTEVSLGDLKRN 
SMVCNRSTADKLAIAKETNKVLGWFGKETQQVEGVTRTQPAHIHGKRQNTFVSLGDLKRN 
STVCNRGTADKLAIAKETNKVLGWFGKESQQVESVTRTQPAHIHGKRQNTFVSLGDLKRN 
STVCNRGTADKLAIAKEENKVLGWFGKETQQVESITRTQPAHIHGKRQNTFVSLGDLKRN 
STVCYRGSADKLAIEKDINSVLGWFGKEDRQVESVTRTAPAHINGKRQNTFVSLGDLKRN 
SIVCYRGSADKMAIEKDILAVLGWFGKEDQQVESITRTAPAHINGKRQNTFVSLGDLKRN 
STVCYRGSADKLAIEKDVNAVLGWFGKEDQQVESVARTAPAHINGKRKNTFVSLGDLKRN 
STVCYRGSADKLAIEKDVNAVLGWFGKEDQQVESVTRAAPANINGKRKNTFVSLGDLKRN 
STVCYRGSADKLAIEKDLNAVLGWFGKENEQVEPVTRTQPAHINGKRQNTFVSLGDLKRN 
STVCYRGSADKLAIEKDLNAVLGWFGKEAQQVESVTRTQPAHINGKRQNTFVSLGDLKRN 
STVCYRSSADKLAIEKDINAVLGWLGKEDQQVESITRTQPAHINGKRQNTFVSLGDLKRN 
SDVCYRGSADKLAIEKDINAVLGWFGKETQQVESVTRTKPAHINGKRQNTFVSLGDLKRN 
SDVCYRGSADKLAIEKDINAVLGWFGKETQQVESVTRTQPAHINGKRQNTFVSLGDLKRN 
STVCYRGSADKLAIEKNVNNVLGWFGKEHQQVESVTRTQPAHIEGKRQNTFVSLGELKRN 
STVCYRGSADKLAIEKNINNVLGWFGKEHQQVESVTRTQPAHINGKRQNTFVSLGELKRN 
STVCYRGSADKLAIEKNINNVLGWFGKEHQLVESVTRTQPAHINGKRQNTFVSLGELKRN 
SSVCNGGIADKSAIEMDTNKVLGWVGKEKQQVENVTRTQPAHIAGKRQDTDVSLGDLKPN 
SSVCNGGIADKSAIEANINKVLGWLGQEEKQVENVTRTQPAHIAGKRQNTEVSLGDLKRN 
STVCSRQIANKLAIEQGSRKILGWVGKEYQQVEEVTRTQPAHITGKREGTDVSLGELKVI 
STVCSRQIANKLAIERGKRKILGWVGKEYQQVEEVARTQPAHITGKRQSTDVSLGELKVT 
STVCSRQIANKLAIERGKRKILGWVGKEYQQVEEVTRTQPAHITGKRQSTDVSLGELKVT 
STVCSRQIANKLAIERGKRKILGWVGKEYQQVEEVTRTQPAHITGKRQGTDVSLGELKVT 
STVCSRQIANKLAIERGKRKILGWVGKEYQQVEKVTRTQPAHITGKRQGTDVSLGELKVT 
STVCNRAVANKIAIDKNLLGILGWRGKEFQQVEQVTRSPPAHITGKRESTEVSLGDLKVN 
SAACKRGTADEAAIEKGRKLILGWVGKDTSQVETVTRTDPVHISGKRQETDVSLGGLKGN 
SAVCNRGIADEVAIEKGAKIILGWVGKDTSQVESVTRTDPAHISGKRQETDVSLGDLKGN 
SAVCNRDIADELAIEKSAQVILGWLGKELIQVERVTRTDPAHISGKRQDTDVSLGSLKGN 
SAVCNRGIADELAIEKQAQVILGGLGKELSQVERVTRTDPAHISGKRQDTDVSLGSLKGN 
SQVKNRGNADKVAIEKDNKKIIGWCGKEKLQVESITRTQPAFVVGKRQTTDVSLGDLKGK 
SVVCDRGIADKLAIEEGGKNILGWLGKERIQVEDVQRTQPAHIRGKRQATDVSLGDLKTN 
STVCSRGLADNLAIEREDTKILGWIGKESQQVEKINRTEPAHITGKRQTTEVSLGELKQS 

NWIPLGERGARPHTSPMPGCILILQVDTTVQAANVLYTQAHTVSVAYCNILIVVTQDPVR 
HWIQLGERGARKHTCPDPGCYLILQVDTTMQAAEVLYTQAHATSVGYCDMLIVTTRDPVR 
HWIQLGERGARKHTCPSPGCFLILQVDTTMQAAEVLYIQAHAVSVGYRDMLIVTTRDPVR 
HWIQLGERGARKHTCPGPGCFLILQVDTTMQAAEVLYIQAHAVSVGYKDMLIVTSRDPVR 
NWISLGERGARPHTYVTPGCILLLQVSTTGSAATLLHTRAHAVNVAYGTVLVVRGRDPVA 
NWIALGDRGAKPHTCTAPGCILILHASTTTQAAKLLYTRAHAASVAYCDVLIVWTRDPVR 
NWISLGERGANPHTCTAPGCMLILNSSTTIPAAKLLYTRAHQKSVAYCDVLVVWCRDPVH 
NWISLGERGANPHPSTSPGCMLILHASTTIQAAKLLYTRAHQASVAYCDVLVVWGRDPVH 
NWISLGERGANPHPCTAPGCMLILHASTTMQAARLLYTRAHQASVAYCDVLVVWGRDPVH 
NWISLGERGAKPHTCTAPGCILILNASTTIQAANLLYAQAHASSVAYCDILVVWGRDPVH 
NWIGLGERGATPHTCTAPGCALILQSSTTRQAAKLLYTQAHGMSVAYCDILVVWGRDPVQ 
NWIGLGERGATPHTCTAPGCALILQSFTTRQAAKLLYIQAHAVSVAYCDVLVVWGRDPVE 
NWIGLGERGATPHTCTAPGCALIVQSSTTRQAAKLLYAQAHALSVAYCDVLVVWGRDPVE 
NWIALGDRGATPRTCTAPSCVLILQSSTTRLAAKLLYTQAHALSVAYVDVLVVWGRDPVQ 
NWIGLGDRGATPRTCTAPSCILILQSSTTKSAAKLLYTQAHAISVAYCLVLIVTGRDPVQ 
NWIVLGDRGATPRTCTAPSCVLILQSTTTMLAAKLLYNQAHALSVAYCDVLVVWGRDPVQ 
NWIVLGDRGATPRPCTAPSCILILQSTTTMLAAKLLYNQAHALSVAYCDVLVVWGRDPVQ 
NWISLGDRGATPHTCTTPVCVLILQSTTTRQAAKLLYTQAHALSVAYCDILVVWGRDPVQ 
NWIALGDRGAAPHTCTTPVCALILQSTTTKQAAKLLYTQAHALSVAYCDILVVWGRDPVQ 
NWIPLGDRGATPHTCSAPLCVLILQSSTTYQAAKLLYTQAHALSVAYCDVLVVWGRDPVQ 
NWISLGNRGATPHTCTAPLCVLILQSNTTRQAAKLLYTQAHALSVAYCDVLVVWGRDPVQ 
NWISLGNRGATPHTCTAPLCVLILQSNTTRQAAKLLYTQAHALSVAYCDVLVVWGRDPVQ 
NWIALGDRGATPHACTAPGCILILQRTTTRQAAKLLYTQAHALSVAYCDVLVVWGRDPVQ 
NWIALGDRGATPHACTAPGCILILQRTTTRQAAKLLYTQAHALSVAYCDVLVVWGRDPVQ 
NWIALGDRGATPHACTAPGCILILQRTTTRQAAKLLYTQAHALSVAYCDTLAVWGRDPVQ 
NWILLGERGARPHSCTDRDCQLILQSSTTTQAAKLIHTEAHASSVAYADVLVVWGRDPYQ 
NWILLGERGARPHSYTAKGCSLILQSSTTTQAARLLQTQAHAASVAYADVLNIWGRDPYQ 
NWIALGERGTQPHTYTAPGCILILQADMTVSAANVLFIQAHVVTVAYRDALVVLGRDPVQ 
NWIELGERGTQPHTYTAPGCILILQADMTVSAADVLFIQAHVYTVAYWDALVVLGRDPVQ 
NWIELGERGTQPHTYTAPGCILILQADMTVSAADVLFIQAHVYTVAYWDALVVLGRDPVQ 
NWIDLGERGTQPHTYTAPDCILILQADMTATAANVLFIQAHVVTVAYRDALVVLGRDPVQ 
NWIDLGERGTQPHTYIAPGCILILQADMTATAANVLFIQAHVTTVAYRDALVVLGRDPVQ 
NWIQLGDRGTRPASCTMPECALVLQADTTKFAANLVFTQAHAINVAYCDALVVLGRDPVQ 
NWIALGERGARPHTVTAPGCFLILEAETTNVAANLLYAQAHAISIAYCDALVVWGRDPVQ 
NWISLGERGARPHTLTSPGCSLILEAETTPIAANLLYAQAHAISIAYCDALVVWGRDPVQ 
NWIVLGQRGARPHTRTAPGCTLILQADTTSVAANLLYIQAHAISVAYCNALVVWGRDPVE 
NWIVLGQRGARPHTRTAPGCTLILQADTTAVAANLLYTQAHAISVAYCDALVVWGRDPVT 
NWISLGERGAKPHLCTAPGCELILRANTTPIAANLLYTQAHAISLAFSDALVVWGRDPVQ 
NWIRLGGRGTRPHVYAALKCSLMLQEDTTPQAAALLYTQAHAMSVAYCDALVVWGRDPVG 
NWVDLGERGEGPQTRTAPNCMLILMVNETLKAACLLYTQAHACCVAYFDAAVVLGRDPVA 

GYVMRHSIVPRGERGLSIPHLTSLVRANKEPTAVMMGGPAVDDNEVHLFDGERATDDD 
KYVMRHSIVPRGQRNLETFDVTSLVRANKEPTAVMMGGPAVDDNAVILFDSARQTVEE 
VYVMRHSIVPRGQRNLGTFYVTSLIQANKEPTAEMMGGPAVDDNAVIVFDAERATGDE 
VYVMRHSIVPRGQRNLGTFYVTSLIQANKEPTAVMMGGPAVDDNAVIVFDAERATGDE 
QYVVHHSIVHRGDRGLQAPKVSSLVTANKEPTCFMLGGHAVDNNAVALFHSERRTLDF 
KYVMHHSIVPRGERELNPAYVTNLVSANKEPTAFMMGGPVVDANAVLLFGGERATADK 
QYVLHHSIVPRGERELKSARVTSIARANKEPTAFMMGGPVVDDNAVLPFGGERTTSDI 
EYVVHHSIVPRGERELKYAFVTSVVRANKDPTAFMMGGPVVDDNAVLLFGGERTTTNK 
QYVVHHSIVPRGERELKKANITSVVSANKDPTAFMMGGPVVDDNAVLLFGGERTTTDK 
TYVMHHSIVPRGQRELKSAYVTSLVSANKEPTAFMMGGPVVDDNAVLLFGSQRPTSDK 
EYVMHHSIVPRGERGSGSPWVTSLVRANKEPTTFMMGGPSVDDNAVLAFYHDRSTDGK 
EYVMHHSIVPRGERGSASPWVTSLVRANKEPTTFMMGGPAVDDNAVLSFYSDRSTDGR 
EYVMHHSIVPRGERGSGSPWVTSLVRANKEPTTFMMGGPSVDDNAVLAFYHDRSTDGR 
EYVVHHSIVPRGERGLNSPWATSALQANKEPTAFMMGGTAVDEDALLAFYFERATRDK 
DYVVHHSIVPRGERGLEGPWVTSVLQANKEPTAFMMGGSAVDEDAVLAFYFERSTHGK 
LYVVHHSIVPRGQRGLEFPWATSVLGANKEPTAFMMGGSAVDEDAVLAFYFERNTRDK 
LYVVHHSIVSRGERGLEFPWPTSVLQANKEPTAFMMGGSAVDEDAVMAFYFERNTRDK 
EYVMHHSIVPRGERGLHLPWATSLVQANKEPTAFMMGGPAVDEYAVLAFLFERTTDDR 
EYVMHHSIVPRGERGLHSPWATILVQANKEPTAFMMGGPAVDDYAVFAFLVERTTDDR 
EYVMHHSIVPRGERGLHSPWATSLVQANKEPTAFMMGGPAVDEYAVLAFLFERTTDDR 
EYVMHHSIVPRGERGLHSPWATSLLKANKEPTAFMMGGPTVDEYVVLAFYFRRTTDDR 
EYVMHHSIVPRGERGLHSPWATSLLKANKEPTAFMMGGPTVDEYVVLAFYFRRTTDDR 
SYVMHHSIVPRGERGLHSPWAVSLVQANKEPTAFMMGGPAVDEYAVLSFYFERTTDER 
EYVMHHSIVPRGERGLYSPWEVSLVEANKEPTAFMMGGPAVDEYAVLAFYFERTTDER 
EYVMHHSIVPRGERGLHSPWEVSLVEANKEPTAFMMGGPAVDEYAVLAFYFERPTDER 
QYVVHHSIVPRGERGLRNAYVTSLIRANKEPTAFMMAGPAVDDNQVLRFHPERTTPDP 
QYVVHHSIVPRGERGLRNAYVTSFVRANKEPTAFMMGGPAVDDNTVLRFHSVRVTHDD 
PYVMRHSIVSRGERALVKPAATSRAKANKGPTAIMMGGPVVDDNAVFKFESARCTEAP 
PYVMRHSIVSRGERALMKPVVTSRAKANKGPTAIMMGGPVVDDNAVFLFGSARCTEAP 
PYVMRHSIVSRGERALMKPVVTSRAKANKGPTAIMMGGPVVDDNAVFLFGSARCTEAP 
PYVMRHSIVSRGTRALMKPVVTSKTKANKGPTAIVMGGPVVDDNAVVLFGSARCTEAP 
PYVMRHSIVSRGERALLKPIVTSRAKANKGPTAIMMGGPVVDDNAVFLFGSARCTEAP 
PYVMRHSIVARGERALIPTSMISYGTANKGPTAFTMGGPAVDDNAVLMFEQCRYTVER 
VYVSKHSIVARGERDVIPSYITNTARANKFPSAAMMGGPEVDDNAVLVFENKRLTSDA 
VYVSRHSIVARGERDLVQSYTTNHARANKFPSAAMMGGPEVDDNAVLVFENKRMTAAA 
LYVNRHSIVARGERDLVQSYPTNKALANQFPTSVMMGGQAVDDNAVLAFEIQRVTAAT 
FYVNRHSIVARGERDLTQSYPTNKALANQFPTSVMMGGQAVDDNAVLAFEIQRVTAAA 
AYVIRHSIVARWQRAMLSPKITSLTRANKPPTAFMLPDAAVDDNAVLLFMSPRATEDH 
PYVMRHSIVARGERALLMSHYTSVIGANKGPTAFMMGGPTVDDNAIWLFNSPRDTSDR 
MYVIRHSIVARGLRALAKPYNTSIPLANKGPTAFMMGGQGVDDNTVNLFVSPRATCDH 
