# Supplementary material for: Detecting lateral gene transfers by statistical reconciliation of phylogenetic forests
Source: BMC Bioinformatics. 2010 Jun 15;11:324. doi: 10.1186/1471-2105-11-324 (PMC2905365; doi:10.1186/1471-2105-11-324)
Supplement: Additional file 1 — The 330 simulated alignments and corresponding gene trees (true and ML) along with the 40-taxa reference species tree. [file 1471-2105-11-324-S1.ZIP › simulated_dataset_prunier/seqdata160.fas.phy_tf.tree]

((((((AGTUM1:0.13512914,(RHETL1:0.035530377,RHLEG1:0.039009631)99.786144:0.079711969)33.497331:0.00078188936,SIMEL1:0.071361037)99.927443:0.094596608,((BABAC1:0.027329067,(BAHEN1:0.019888058,BAQUI1:0.025717315)64.667553:0.008962813)99.849629:0.069576961,((BRABO1:0,BRSUI1:0.0048498886)100:0.061555528,((MELOT1:0.035118385,RHSPH1:0.061287147)87.85072:0.023855072,MESOR1:0.051759081)65.702856:0.0052619704)86.082828:0.013005471)45.7739:0.0085612173)98.815334:0.087405694,((BRJAP1:0.051497495,NIHAM1:0.039578336)75.626135:0.026811769,RHPAL1:0.030761232)99.748224:0.10851381)99.918205:0.12391098,(CACRE1:0.67695528,((GLOXY1:0.11440119,GRBET1:0.11852458)99.989182:0.17573539,((JANNA1:0.17405996,(RODEN1:0.108763,(SILIC1:0.05896062,SIPOM1:0.058196935)77.648205:0.029121145)93.050915:0.05055192)85.910982:0.031756931,PADEN1:0.098180933)99.725246:0.10216488)46.464473:0.013647605)33.334005:7.1076339e-07)93.519574:0.071241827,(((((ANMAR1:0.16942454,ANPHA1:0.01781108)98.225909:0.12536136,(WOEND1:0.028285703,WOLBA1:0.056924391)99.865198:0.2007868)99.893898:0.20243925,HYNEP1:0.37650827)33.338434:6.1467713e-06,(MAMAR1:0.43718473,(RIBEL1:0.055938627,((RICON1:0.03052936,RIFEL1:0.030754879)58.068693:0.010263171,(RIPRO1:0.0047493056,RITYP1:0)94.54965:0.023626771)59.558922:0.027979194)100:0.28884343)92.889118:0.12242021)81.233281:0.044253581,(CAPEL1:0.60207512,MAMAG1:0.41387952)33.344361:3.3688087e-05)98.901856:0.11945137,(((EHCAN1:0.042647416,EHCHA1:0.040623372)92.624527:0.072162859,EHRUM1:0.063015492)100:0.34693408,RHRUB1:0.23284777)97.915071:0.14343273);
