# Supplementary material for: Detecting lateral gene transfers by statistical reconciliation of phylogenetic forests
Source: BMC Bioinformatics. 2010 Jun 15;11:324. doi: 10.1186/1471-2105-11-324 (PMC2905365; doi:10.1186/1471-2105-11-324)
Supplement: Additional file 1 — The 330 simulated alignments and corresponding gene trees (true and ML) along with the 40-taxa reference species tree. [file 1471-2105-11-324-S1.ZIP › simulated_dataset_prunier/seqdata161.fas.phy]

40	370
GLOXY1      DIIGIFGDYSEEFESSGRGVDGTTEKQVDHVPERLLLQLSNCLKSDPPDEIREGNNVKDG 
RODEN1      DLMGIFGDYSEEFDSSGRGVDGPAEKQVDHVPERLLLQLSKGLKSDPPDATREGNNVKDG 
GRBET1      DLIGVFADYSGEFESSGRGVDGTAEKQANHVSERLLLQLSQWLNSDPPDAIREGNNVKDG 
PADEN1      ELADIFGDYSAEFASSGRGIDGAAEKQRNHVNERLLLQLSKWLKTDPPDAIREDNNVKSG 
MAMAG1      DVVGIFTDYAEEFKSSGRGANGTAEKQVNHVNERLLLQLGEWLKCDQPDGIREGNNVKDG 
RHRUB1      DSSGIFTDYVDEYESSGHGSNGTSEKQVNHVAERLFLQLGLRFKPEQPDGIRGGNNVKQG 
CACRE1      DMTGIFWDYADELLSSGKGIAGAAEKQVDNVSERLLMQLTEWLKADPPDAIRNGNNVNMG 
MAMAR1      DLSGIFLDYAEELHSSGNGVAGNAEKQVDHVSDRLLLQLVGWLKADPPDSIRNGNNVNMG 
JANNA1      DMGGMFSDYSDEYKSSGRDADGAAEKQIDHVSERLLLQLVNWLKSDPPDTIRTGNNVKQG 
SIPOM1      DNSGMFADYTDEFQSSGRGSNGAAEKQIDHVSERLLHQLSKWLKTDPPDEIRNGNNVKNG 
SILIC1      DNTGMFSDYTDEFQSSGRGSDGAAEKQIDHVSERLLHQLSKWLKTDPPDAIRNGNNVKNG 
HYNEP1      DLEEIFWDYTEELQSSGTGITGAAEKQVSHVSERLLLQLSKWLKADPPDAIRNGNNVKLG 
RHSPH1      DINGIFWDYTEEQQSSGKSMDGAAEKQVDHVSERLLLQLSSWLKVDPPDPIRNGNNVKPG 
SIMEL1      DIPGILWDYAEEPQSSGKGVDGAAEKQVVRVSERLLLQLNEWLKMDPPDQIRNGTNVKRG 
AGTUM1      DIPGILSDYAEESQSSGKGVDGAAEKQVVRVSERLLLQLNDWLKMDPPDMIRNGTNVKQG 
RHETL1      DIPGILWDYAEEPQSSGKGVDGAAEKQVVRVSERLLLQLNYWLKMDPPDMIRNGTNVKQG 
RHLEG1      DIPGILWDYAEEPQSSGKGVDGAAEKQVVRVSERLLLQLNDWLKMDPPDMIRNGTNVKQG 
MELOT1      DIPGIFWDYAEEWQSSGKGMDGLAEKQVAHVSERLLLQLCTWLKTDPPDAIRNGNNVKCG 
MESOR1      DIPAFFWEFAAESQSSGIGVDGLAEKQVTHVSERLLLQLSDTLKKDPPDAIRNGNNVKQG 
CAPEL1      DMHGIYWDYENEIQSSGSAVDGAAEKQIEHVSERLLLQLKGFLKIDPPDAVRLGNNLKKG 
RIPRO1      DTKGIYLDYTDEVESSGSGIVGSAEKQVPNVSELLLVQLTNELKTHPPDVIRNGNNGKKG 
RITYP1      DTKGIYFDYTDEVESSGSGIVGSAEKQVPNVSELLLVQLTNELKTHPPDVIRNGNNGKKG 
RICON1      DTQGIYFDYTDEVESSGSGIVGSAEKQVPNVSELLLVQLTNQLKTHPPDVIRNGNNGKKG 
RIFEL1      DTQGIYFDYTDEVESSGSGIVGSAEKQVPNVSELLLVQLTNQLKTHPPDVIRNANNGKKG 
ANMAR1      HFIGVYKDYTDEKESSGSGITGSAEKGVTHVSERLLVQLSESLKLHCVDTIRNGANVKDG 
ANPHA1      HFMGVYWEYSDEKESSGTGITGSAEKQVTHVSERLLVQLNEKLKCHPLDTIRNGANVKDG 
WOLBA1      HILGVYWDYSDERESSGKGLSGIAEKPVIHVSERLLLQLSNPLKVHQLDSIRDGNNVKDG 
WOEND1      HILGVYWDYSDERESSGKGLSGIAEKPVIHVSERLLLQLSNPLKVHQLDSIRDGNNVKDG 
BABAC1      HIAGVYWDYSDERESSGKGVTGAAEKPVIHVSERLLHQLCAPLKPHQLDTIRDVNNVRNG 
BAHEN1      HIEEVYWDYGNERESSGKGVTGAAEKPVIHVSERLLHQLCAPLKPHQLDTIRDVNNVRNG 
BAQUI1      HIEEVYWDYGNERESSGKGVTGAAEKPVIHVSERLLHQLCAPLKPHQLDTIRDVNNVRNG 
BRSUI1      HIQGVYWHYSSNRESSGKGITGAAEKPVIHVSERLLLQLGNATKCHRLDAIRDGNNVKVG 
BRABO1      HIQGVYWHYSSNRESSGKGITGAAEKPVIHVSERLLLQLGNATKCHRLDAIRDGNNVKVG 
BRJAP1      HITAVYWDYSCEKESSGKGVTGAAEKQVIHVSERLLLQLKTDLKVHPLDSVRDGNNIKDG 
RHPAL1      HVSAVYWDYSGEKESSGKGVAGAAEKQVIHVSERLLLRLKPSLKIHPLDSIRDGNNVKDG 
NIHAM1      HVRAVYWDYSGERERSGKGVTGAAEKQVVHVSERLLLQLKMSLKVHPLDSIRDGNNIKDG 
RIBEL1      YALGIYLDLARELESSGNGVTGAAEKQVPHVGEHLLLQLSHWLRQNPPDGVRNGNNVKQG 
EHRUM1      DVSGLYWDYSNELEHSGQGIVGAVEKEVPAVSERLLLQLSQFLKYHPPDALRNSNNVEKG 
EHCAN1      DIPGLYWDYSDELEHSGQGIVGAVEKEVPAVSERLLLQLSQFLKYHPPDAIRNSNNVEKG 
EHCHA1      DVPGLYWDYSDELEHSGQGIVGAVEKEVPAVSERLLLQLASFLKYHPPDAIRNSNNVEKG 

LAKGMECVSAAPQNKASFPEICRRLEGKIRTASSTFGFGVLGIRRNFLQNTLKLWLNKCD 
LAKGMECVSAAPQNRASFPAICRRLEGKIRTASLTFGFGALGIRRNFLQTPLKLWVNKAD 
LAKGTNCVSSAPQNKASFPAICGKLEGKIRTASSLFGFGALGIQRNFMERPLRLWINKCD 
LAKGKDCIKAAPQNKASFPSICRKFEGRIRIASETFGFGAPPIRRNFLQRPLKLGINKCD 
LSKGKECAICARQNKASFPSICRLLAGKIRTLSTTMEFGALGISRNFSQKDLKLWINLWD 
LSKGKECTSETPQNKASFPAVCRLPKGKIRTPSFTFGSGALGIRRNFLQETLKLWINKCD 
LAQGDECPTSAPQNKASFPAMCTRLDGKIRASQSLFGFGALRIQRNFLQKPTKLWINQCE 
LARGEECTTSAPQNKASFPEICPKLDGKIRAAQNLYGFGALGIKRNFLQKPLKLWINQCD 
LMRGEECVTSASQNKASFPAICQKVNGKIKMASSLIGLGSLRIGRNFLQEQLNLWINACD 
LARGEECITSASQNKASFPALCQPLDGKIRMASSLMGFGALRIARNFFQKLLNLWINACD 
LARGEECIASASQNKASFPAVCQHLDGKIRMASSIIGFGSLRIARNFFQKLLKLWINACD 
LAQGEDCMTMAGQNRASFPVICTKQDGKIRVASSLFGFGAPRINRNFLPKVLRLYINSCD 
LASGEQCVSSATQNKASFPPICTKLSGKIRTASSLFGFGALRIDRNFLQKPLELWNNLCD 
LIAGEQCMTTETQNKASFPPVCSKLHGKIRTASNLAGFGDLRISRNFLQKTLKLWINSCD 
LIAGEQCMTTATQNKASFPPICSKLHGKIRTASNLFGFGALRIPRNFLQKPLKLWINSCD 
LIAGEQCMTTATQNKASFPPICSKLHGKIRTASNLFGFGALRISRNFLQKPLKLWINSCD 
LIAGEQCMTTATQNKASFPPICSKLHGKIRTASNLFGFGALRISRNFLQKSLKLWINSCD 
LITGEQCMTAATQNKASFPTICRKLHGKIREASALFRFGALMIGRNFMQKRLKLWTNSCD 
LITGEQCMTAATQNKMSFPPICGKLHGKIKTASTLFGFGALKIGRNFMQKPLKLWMNSCD 
LVANEGCAANVKQNKSSFPKICQKGEGKIRATSALIGWGSLQIKRNFVETLLKLIENSCD 
LLRGRECADSAQQNKSDFPNICQQADGKIRSASALYGFGELNIQRNFLEVPIKLWKNACD 
LLRGRECADSAQQNKSDFPNICQQADGKIRSASALYGFGELNIQRNFMEIPIKLWKNACD 
LLRGRECADSARQNKSDFPNLCQQSDGKIRSASALYGFGELNIQRNFLEIPIKLWKNTCD 
LLRGRECADSAQQNTSDFPNICQQADGKIRSASALYGFGELNIERNFLEIPIKLWKNACD 
LLVEQECIDEPKQNKTNFPSICGDADGKIRTASALFGYGALEIGRNFEELSLKLGINTYD 
LLREKECIGEPKQNQTNFPSICGGADGKIRVASALFGYGSSEIGRNFDEVSLKLGINTYD 
LLGGNECLVSAQQNGSNFPTICMDGDGKIRVASSLYGYGVLRIGRNFDEVPLPLKVNTCD 
LLGGKECLVSAQQNGSNFPTICMGGDGKIRVASSLYGFGLLRIGRNFGEVPLPLKVNTCD 
LLSAKECFDGAPQNGSNFPRICMEAHGKIRVASSLFGYGVLKIGRNFDQWPLRLRVNTCD 
LLSAKECFDGAPQNGSNFPRICGEAHGKIRIASSLFGYGILKIDRNFDEWPLNLRVNTCD 
LLSAKECFDGAPQNGSNFPRICLEAHGKIRTASSLFGYGILKIGRNFDEWPLNLRVNTED 
LIPGKECPDTAQQNGSNFPRICMDAEDKIRAASSLFGYGVLRIGRNFDEWMLELKVNTCD 
LIPGKECPDTAQQNGSNFPRICMDAEDKIRAASSLFGYGVLRIGRNFDEWMLELKVNTCD 
LLAGKECSDSAKQNKSNFPHICGERDTKIRVASPLFGYGVLTIGRNFDELPLELKVNTCD 
LLAGKECYDSAKQNKSNFPHVCGERDTKIRVASALLGYGVLAIGRNFDALPLNLAVNTCD 
LLAGKECSDSAKQNKSNFPQVCRKRDTKIRVASVLLGYGVLAIGRNFEEVPLKLKVNTCD 
LLKSKECVDTAQQNNSNFPKVCSEPDGKIRTASVLFGFGALEIQRNFDKEPLPLGVNTCE 
LIKGQECVEVAQQNKSNFPSICQDVEGKIRIASALFGFGALCIARNFIIVGLHLWINACD 
LIRGQECVEVAQQNKSNFPSICQDVEGKIRIASALFGFGALCIARNFIIAGLHLWINACD 
LIRGQECVEVAQQNKSNFPSICQDVEGKIRIASALFGFGALCIARNFIIVGLHLWINACD 

TAAGDLHNLACSLPDNVLLTGSPDQRHESLIGYFSKELAHLLNQELRVEIYQKKVRIGLL 
TAAGDLHNLACSLPDNVLIKGSPDQRHESLIGYFSKELAHLLNQELRAEIYQKKVRIGLL 
TAAGDLHNLCCSLPDNVLLKGSPDHRHKSLIGYFIKELAHLLNQNLRAEIYQKKVRIGLL 
TTASDLHNLPCSLPDNVLLKGSANNRHESLIGYFSKELAYLLNQDLRTNIYQKKVRIGLL 
RTSGQLHNLRCSLPDTELLSGSLDNRHESLVNYSSKEFAHLLSQVLRDEIYQKKVDIGLL 
RTAGTLHNLACSLPDNLLRPGSPDKRHESLVGYFSKELSHVLNDNLRLGIYQKKVEIRLL 
FQASDLHELPCSLPDNALNRGSSDDRHDSLIGYFSKELAHLLNELLRADIYQKRVMIGLL 
LKASDNHTMPCSLPDNVLYRGSSGNRNHSLIGYFSKEAAHLLNQRLRAAVYQKKVQIGLL 
SKASELHNLPCSLPDNVLDAGSVDNRHKSPVGYFSKEAAHLLNLPLRGNIYQKKVKIGLL 
SKASQLHNLQCSLPDNVLPSRSVDNRHESLTGYFSKEAAHLLNFYLRGEIYQKKVKIDLL 
SKASELHNLPCSLPDNVLGGGSVRNRHESLTGYFGKEAAHLLNLYLRGEIYQKKVKIGLL 
NKASGLHNLPCSLPDNVLGTGSVDNRHESLIGYFSKEVAHFLNQQLRTFIYQKKVQIGLL 
NNASNLHNLPCSLSDNVLSLGSVDNRYESLIGYFSKKMAHLLNQQLRAHIYQKKVQIGLL 
TKASELHNLPCSLPDNVLNGGSEDNRHESLVGYFSKKVAHLLNQQLRGLIYQKKVQIGLL 
TRASELHNLPCSLPDNVLKGGSEESRHESLIGYFSKKIAHLLNQHLRGLIYQKKVRIGLL 
AKASELHNLPCSLPDNVLKGGSEENRHESLIGYFSKKIAHLLNQQLRGLIYQKKVQIGLL 
AKASELHNLPCSLPDNVLKGGSEENRHESLIGYFSKKIAHLLNQQLRGLIYQKKVQIGLL 
CKASELHNLPCSLPDNVLNRGSEENRHESLVGYFSKKIAHLLNQKLRGKIYQKKVQIGLL 
SKTSELHNLPCSLPDHALNRGSEESRHESLIGYFSKKTAHLLNQQLRGRIYQKKVQIGLL 
SKVLGLHNLLCSLPDKVLDRGGEKNRQESMIGYFFKELAHLLNKELRTGIYQRKVKIRLL 
ARAGELHNLPCSLPDKLLVGGGTSCRHESDVGYFSKEMTHLLNAELRGGIYKKKVRILLL 
ARAGELHNLPCSLPDKLLVGGGTSCRHESDVGYFSKEMTHLLNAVLRAGIYKKKVRILLL 
ARAGDLHNLPCSLPDKILVGGGTSCRHESDVGYFSKEMTHLLNAELRGGIYKKKVRILLL 
ARAGDLHNLPCSLPDKILVGGGTSCRHESDEGYFSKEMTHLLNAELSGGIYKKKVRILLL 
SKASNLHNLPCSITDKLLADGGGWHRAKSLVGYFAKEAAHLLNQDLRRPIYKKKVKIGLL 
LKASKLHNIPCSLGDKILAKGGVWHRAESLVGYFTKEPAHLLNQDLRKPIYKKKVKIGLL 
TKASDLHNLPCSLPDKILNAGGEWPRASSLVGYFPKGQVHLLNQRLRSLIYKKKVKIGLL 
TKASDLHNLPCSLPDKILNTGGEWPRASSLVGYFPKGQVHLLNQRLRGLIYKKKVKIGLL 
TKAGDLHNLPCSLPDKILDTGGNWSRASSLVGYFTKGLVHNLNQRLRSFIYKKEVKIGLL 
AKASDLHNLPCSLPDKILDKGGSWSRAHSLVGYFTKGLVRNLNQRLRSFIYKKEVKIGLL 
AKASDLHNLPCSLPDKILDKGGSWSRAHSLVGYFTKGLVRNLNQRLRAFIYKKEVKIGLL 
TKISYLHNLPCSLPDKVLNSGGTWSRTSSLVGYFTKGLVHLLNQRLRSFIYKKKVKINLL 
TKISYLHNLPCSLPDKVLNSGGTWSRTSSLVGYFTKGLVHLLNQRLRSFIYKKKVKINLL 
SKASDLHNMPCSLPDKILKTGGRWSRASSLVGYFTKEQAHLLSQPLRVIIYKKKVKIGLL 
SKASNLHNTHCSLPDKILKPGGKWSRAPSYVGYFTKEDAHLLSENVRANIYKKKVKIDLL 
SKASNLHNTHCSLPDKILPSGGKWSRAPSFVGYFTKEQAHLLSHSLRSTIYKKKVKIELL 
SRASNLHNLPNSLSDKTLPCGGPAQRAISIIGYFSKEVSHLFNLLLRKFIYKKKMKIALL 
PKATNLHNVRCSLSDKVLVTGGVTSRYGSMVGYFTKDMEHLLNQCLSHTIYKKKVKIGLL 
PKATNLHNVRCSLSDKVLVTGGVSSRYGSMVGYFTKDRAHLLNQTLSQTIYKKKVKIGLL 
PKATNLHNVRCSLSDKVLVTGGVSSRYGSMVGYFTKDMAHLLNQTLSQTIYKKKVKIGLL 

AAQGVLISETSQVSWPNQDKGVYTVIDLFSYPKDVSVPLAGFEVEVNLKRAWEGLHGVDV 
AAQGVLIKNTSQVSWANQDKGVYTVIDLFSYPKDVAVPLAGFEVEVILKAAWCGLYGIDV 
AAQGVLYSDTSQVSVPNQDKGVYTVADLFSYPRDVGVPQAGFLVEVILKAAWSGLHGVDF 
IAMGVLTLNTSKVSWPNQDKGIYTVIDLFGYPADVGVPLAGFDVEIVLKFAWCGQYGLDF 
TSQGVLGPRTSEVSWPNQNKGIYTLIDLFSYPRDVGVPYAGFRLEAILKSPWSVEHGVDF 
LAGGVLVPVTRKVAWPNQDKGIYTVIDLFAYPKDVGVSLAGFDLEEILKRAWVGRYGVDF 
AGRGVLAPETSGVSWANQDKGIYTVIDLLSYPRDVRVPTAGFQVEVILKPAWKGQKGIDF 
AGRGVLGPDTNGVSWANQDKGIYTVIHLFNYPRDVKVPAAGFEVEVIVKCAWRGLYGVDF 
ASGGVLNPKTSHVSWHNQDKGAYTVIDLFAYPQDVRVAVAGFEVEIVLKCAWIGQYGVDF 
TSRGVLVPDTSKVSWPNQDKGAYTGNGLIAYPQDVRVPVAGFDVEVILKCAGIGPCGVDF 
ASRGVLGPDTSKVSWPNQDKGAYTVIDLIAYPQDVRVPIAGFQVEMILKCAWIGPYGVDF 
ASKNLITPETSSVSWPNQDKGMYTVVDLFTYPYDVRVPIAGFAVEVILKSAFRGMYGVDF 
ASSGVLLKDTWRVSWPNQDKGIYTTIDLFSYPRDIKVPIAGFSVEVILKCAWKNKVGVDF 
ASRGVLMRESSRVSWLNQDKGTYTVIDLTPYPSDVRVPIAGFGVEVILKCACKVEHGVDF 
ASRGVLMRESTRVSWLNQDKGTYTVIDLTSYPRDVKVPFAGFGVEVILKCACKGQHGVDF 
ASRGVLMRESSRVSWLNQDKGTYTVIDLSSYPRDIRVPFAGFGVEVILKCACKGQHGVDF 
ASRGVLMRESSRVSWLNQDKGTYTVIDLTSYPRDIRVPFAGFGVEVILKCACKGQHGVDF 
ASRGVLVRENSRVSWLNEDKGTYTVIDLYGYPRDVGVPVAGFNVEVILKCACKGNHGVDF 
ASRGVLIRENSKVSWLNQDKGTYTVIDLFSYPRDVRVDVAGFNVEVILKCVCKGQHGVDF 
PAKETLSARTSWVSWGNQDKGVYTVKDLFAYPSDVGVHHAGFRVEVILKYPLSGLYGVDF 
AKLGVLIMSTTPVSWPNEEKGIYTISDLLAYPRDVPVPGAGFQVELILKCAGKGVVGIDF 
AKLGVLIMSTTPVSWPNEEKGIYTISDLLAYPRDVPVPGAGFQVELILKCAGKGVVGIDF 
AKLGVLVMSTTPVSWPNEEKGIYTISDLLAYPRDVPVPGAGFQVELILKCAGKGVVGIDF 
AKLGVLVMSTTPVSWPNEEKGIYTISDLLAYPRDVPVPGAGFQVELILKCAGKGVVGIDF 
AKLEALCSNTRMVSQQNDDKGVYTVIDLQAYPRDLKVPSAGFSVEQVLKCALKEERGVDY 
AKMQALCSCTRMVSEQNDDKGVYTVIDLRDYPRDLEVPPAGFNVEQVLKCALPDDQGVDY 
AQLEVLQCETLMVSWPNKDKGIYTILDLLTYPKDVEVPVAGFTVEQVLKCDLKAEHGVDF 
AKLEVLQCETLMVSWPNKDKGIYTILDLLTYPKDVEVPVAGFTVEQVLKCDLKAEHGVDF 
AQLVVLHAETNMVSWQNEDKGVYTILDLLTYPKEVEVSVAGFSVEQILKCDLRAEDGIDF 
AQLVVLDTDTNMVSWQNEDKGVYTILDLLTYPKEVEVPLAGFSVEQVLKCDLKAEDGIDF 
AQLVVLQTDTNMVSWQNEDKGVYTILDLLTYPKEVEVPLAGFSVEQVLKCDLNAEDGIDF 
AQLEVLEAETSMVSWQNEDKGVYTVLDLFTYPKEVAVPLAGFIVEQVLKCDLKAENGVDF 
AQLEVLEAETSMVSWQNEDKGVYTVLDLFTYPKEVAVPLAGFIVEQVLKCDLKAENGVDF 
AKLKVICCETSIVSWPNEDKGIYTILDLLTYPNDVRVPTAGFCVEQVLKCFRRSGPGVDF 
AKLKVINCETSIVSWPNEDKGIYTILELFTYPNNVHVPTAGFSVEQVVKCFRASGPGVDF 
AKQEVICCETSLVSRPNEDKGMYTILELYIYPNDVHVPPAGFPVEQVLKCFKESGPGVDF 
AKLDVLHVATSQVSWPNEDKGVYTVIDLFNYPPDARVPEAGFHVEQILKCGLPQQYGIDF 
AEKGVLGPGTHAVSWPNDDQGIYTVIDLFTYPHDVSVPFAGFLVESVLKCALASKVGVDF 
AEKGVLTPGTNAVSWPNDDQGMYTVIDLFTYPHDVSVPLAGFLVESVLKCALVSKVGVDF 
AEKGVLGPGTNTVSWPNDDQGMYTVIDLFTYPHDVSVPLAGFLVESVLKCALASKVGVDF 

QRVYGKSTIKQDARSYYLFKPSEGKGEEPADEGIWVIISKKSFTPEAHNGPETKLQQEGG 
QRVYGKSTIKQDARGYYLFKPSEGKGNEPCDEGIWVIISKKPFTPEAHKGPETKFEQNGG 
QRVYGKTIIKQDQRGYALFKPREGKGAEPPEEGIWVIISKKTFTSEAREGPETRFEQNGG 
QRVYGKVVIKQDRRGYYLFKPSEGKGDEPGEEGIWVIIEKKRFSSEAHDGPQTREEQNTG 
QRVYGKNMVKQDSNGYKLFRPKGGKSDEPCGDGIWVIISKKGFMHEATDGPQTRAEQTGG 
QRVYGKRIVKQDRNKYRLFRPKAGKGDEPCDEGIWVIISKKGFEHEARDSPQTRDEQTGG 
QRVFGKTVVKQDKDEYVLFKPVDGKGDEPCEEGIWVIISKKEFGYDADDGPQTRFEQNGG 
QRVYGKQITKQDQNDYGLFKPSDGKGYEPCEQGIWVIISKKAFSYEAPDGPQTRFEQNVG 
QRVYGKMVTKQDRNQYMLFKPSWGKGDEPREEGIWVIISKMCFNYDAGDGPETNNEQGSG 
QRVYGKTVTKQDRNRYMLFKPSEGKGDEPCEEGTWVIISKMCLNYDAGDGPGTKPEKNGG 
QRVFGKNVTKQDRNRYTLFKPSEGKGDEPCEEGTWVIISKMCLNYDAGDGPGTKSEQNGG 
QRVYGMNFVKQDKDQYLLFKPPEGKGGPPCEEGIWVIISKKNFAYEADDGPVTRFEQNGG 
QRVYGRTVVKQDQSAYMLFKPKEGKGDEPCDEGIWVIISKKQFNFEAFDGPETRYEQGGG 
QRVYGKALVKQDRKEYMLFKPSEGKGSELYEDGIWVIISKKSFRYEAPDGTETCYEQNGG 
QRVYGKALVKQDRKEYMLFKPSEGKGSEPYEEGIWVIISKKSFAYEAHDGTETRYEQNGG 
QRVYGKALVKQDRKEYMLFKPSEGKGSEPYEEGIWVIISKKSFAYEAHDGTATRCEQNGG 
QRVYGKALVKQDRKEYMLFKPSEGKGSEPYEEGIWVIISKKSFAYEAHDGTETRCEQNGG 
ERVYGKAVVKQDPKDYVLFKPSNGKGNEPCEEGIWVIISKKSFSFEAQEGPETRYEQNGG 
QRVYGTSVVKQDLKEYALFKPCEGKGKEPCEEGIWVIISKKSFTFEAHDGPGTRYEQNGG 
QRVYGSHYVKQDYSEYPLFKPFEGKGNEPFQEGIWVIIGKKSFGYESYGGSVTRPPQNGG 
QRVYGDNVVKQDQTRYLLFKPSDGKGKEPYEEGIRVIIAKKNSKATALEGPETRGDQQGG 
QRVYGDNVVKQDQNRYLLFKPSDGKGKEPYEEGIRVIIAKKNSEATALEGPETRGDQQGG 
QRVYGDTVVKQDQNRYLLFKPSDGKGKEPYEEGIRVIIAKKCSKGTALEGPETRGDQQGG 
QRVYGDTVVKQDQNRYLLFKPSDGKGKEPYEEGIRVIIAKKNSKATALEGQETRGDQQGG 
QRVYGNAVVKQDSVQYPMFKPEEGKGPEPRDEGIWVIIAKKKFSFEAKEGPETKQDQNGG 
HRVYGNLVVKQDQLDYIMFKPEDGKGHEPCDEGIWVIIAKKKFNSEVKEGPDTRLNQNGG 
RRVIGNSVVKQDSNDYVMFKPSNGKGREPCGEGIWVIIAKKNFADEAEFGPDTAFEQKGG 
RRVIGNSVVKQDSNDYVMFKPSNGKGREPCGEGIWVIIAKKEFADEAEFGPDTAFEQKGG 
RRVIGNTVVKQDLDQYIMFRPSNGKSREPCGEGIWVIIAKKNFVDEAEAGPYTSFEQKGG 
RRVIGNPVVKQDLNQYIMFRPRNGKSTEPCGEGIWVIIAKKNFEDEAEAGPYTSFEQRGG 
RRVIGNPVVKQDLNQYIMFRPRNGKSTEPCGEGIWVIIAKKNFEDEATAGPYTSFEQRGG 
RRVVGNSVVKQDLNDYVMFKPVDGKGKEPCGEGIWVIIAKKNFVEEAEAGPDTSFEQKGG 
RRVVGNSVVKQDLNDYVMFKPVDGKGKEPCGEGIWVIIAKKNFVEEAEAGPDTSFEQKGG 
RRVFGNTSVKQDLNEYIMFKPNNGKGAEPSGEGIWVIIAKKNFSKEAEAGPPTRFDQKGG 
RRVYGNTTVKQDLNEYIMFKPGNGKGSEPSGEGIWVIIAKKNFKKEAESGPNTRFDQNGG 
RRVYGHTAVKQDLNKYIMFKPSNGKGNEPTGEGIWVIIAKKNFKDEAEANPNTRFDQIPG 
QKVYGNVRVKQDYSSYIVFKPARGRGHEPCEEGIWVIISKKNFHKDAFEGPDTRQDQNSG 
QRVFGNTIVKQDRDEYLLAQPAEGKAFEPSSEGIWVIISKKRFTYEAHDGPTTRGIQNGG 
QRVFGNTIVKQDRDEYLLAQPAEGKAFEPSSEGIWVIISKKRFSYEAQDGPATRGIQNGG 
QRVFGNTIVKQDRDEYLLAQPAEGKAFEPSSEGIWVIISKKRFNYEAQDGPNTWGIQNGG 

RLTGTKKAEFPRCVDNFPPLALARWHADMMGLAESQVRCHGFFALIKMKRELVFCQYPIS 
RLAGTKKAEFPRCVDNLPCLALARWHADMVGLAESQARCHGFFALIKMKRESVFCQYPIS 
RLEGTKKAEFPRCVDDLPALSLARWPASMVGLAESQVRCHGFFAFIKMKWESSYCQYPIS 
RLEGTKSAEFPRCIENLPALNLAPWHADMVGRAESQIRCHGFFALIQMKRVSSFCQYPIS 
RLEGTKRAEFPRCVDQMPALSLAAWQADMLGKTESNVRCHGFFAGIQMKRSSSFCSHPIS 
RLDGTKKAEFPGCVDELPRKSIASWHADMLGKTESQTRCHGFFARIEMKRLGMFCSHEIS 
RLEGTKRAEFPGCVDNLPSLNPAKWHADMVGRAESQLRCHGFFALIRMKHNSTFPSYPIS 
RAEGTKHAEFPRCVENLPALVFLNWHADMIGRAESHLRCYGYFALIRMKRGNLYPSYPIS 
RLEGTKHAEFPRCVDTLPALPLARRHADMIGKAESHLRCHGFFAVIRMKRTRHFPRYPIS 
RLEGTKLAEFPRCVDCLPTLSLAEWHADMIGRAESQLRCHGFFALIRMKRHRQFPRYPIS 
RLEGTKGAEFPRCVDSLPSLSLARWHADMIGRAESQLRCHGFFALIRMKRHRQFPRYPIS 
RLEGTKKAEFPRCVESIPSAALVEWHADMIGRAESQLRCHGFFILIKMKRKSAFRSYPIS 
RLEGTKRAEFPRCVDVLPALSLAKWHADMIGQAESRVCCHGFFGLIRMKRGRGIPSYAVS 
RLEGTKRAEFPRCVDGLPAVNLARWHAVMLGEAESRVRCHGLAALIRMKCSRSLASFPIS 
RLEGTKRAEFPRCVDNLPTVSLARWHADMLGDAESQVRCHGLAALIQMKCSRFHASYPIS 
RLEGTKRAEFPRCVDNLPAVSLARWHADMLGGAESRVRCHGLAALIRMKCSRFRASYPIS 
RLEGTKRAEFPQCVDNLPAVSLARWHADMLGEAESRVRCHGLAALIRMKCSRFHASYPIS 
RLEGTKKAEFPRCVDNLPAVALARWHADMLGQAESKTRCHGLAAIIRMKSKRFQASYPIS 
RLEGTKKAEFPRCVDNLPAVALARWHADMLGQAESKVRCHGLAAEIRMKSKRFPASYPIS 
RLDGTKNAEFPSCTDLLPSLKLAKWHAYMIGKAESQSRCHGFLAVISMRDQSRDFSYQIS 
RLEGAQLAEFPRCVEPMVVLTVDGWHAPIIGKKESDSRCHGSFTLITMKENSQLPSGPIS 
RLEGAQLAEFPRCVEPMVVLTVDSWHAPIIGKKESDSRCHGSFTLITMKENSQLPSGPIS 
RLEGAQLAEFPRCVEPMVVLTVDSWHASIIGRKESDSRCHGSFTLITMKKYSQLLSGPIS 
RLEGAQFAEFPRCVEPMVVLTVDSWHASIIGKKESDSRCHGSFTLITMKEHSQLPSGPIS 
RLEGTKQAELPLCVDNMAELVLMQWHAYMLGPTENDPRCHGFFSQIGMKGRSSVSSSPIS 
RVEGTKQAELPLCVDNMSDLILIEWHAYMIGQAENDPRCHGFFALIGMKGQAPDTSSLIS 
RLEGTQRAELPFCVDTLGELILSTWHANMVGATENEPRCHGYFPLIAMKDERLVQSGPIS 
RLEGTQRAELPFCVDTLDELILSSWHANMVGATENEPRCHGYFPLIAMKDRRLSQSSPIS 
RLEGTQKAELPFCVDTMAELILSKWHANMVGNTENEPRCHGYFPLIAMKDQRPCQSSPIS 
RLEGTQKAELPFCVDTMAELILSQWHAEMVGMTENEPRCHGYFPLIAMKDLRPCQSSPIS 
RLEGTQRAELPFCVDTMAELILSQWHANMVGMTENEPRCHGYFPLIAMKDLRPCQSSPIS 
RLEGTQTAEVPFCVDTPADLVLSRWHANMVGSTENELRCHGYFPLIVMKDGRKVQSSPIS 
RLEGTQTAEVPFCVDTPADLVLSRWHANMVGSTENELRCHGYFPLIVMKDGRKVQSSPIS 
RLRGTQDAELPFCVDMMAELVRSKWHASMVGQNENEPRCHGFFPPITMKDQRVFQSTPIS 
RLEGTQDAELPFCVDVMAELILSKWHAKMVGATENEPRCHGFFPPISIKDQRVAHSTPIS 
RLEGTQHAELPFCVDAMAEFILSKWHAKMVGCYENEPRCQGFFPQISMKDQRDFQSKAIS 
RMEGTKYAEWPLCVDLVADLRLALWHAHMLGEAESEDRCHGFSILIAVKPRSEFEHCAIS 
RLDGTKHEEFPRCVDTLPALALANWHAYMMGGAESDPRCHGFLALIFMKEDSNFEVCPVS 
RLDGTKHEEFPRCVDTMPPLALANWHAYMMGGAESDPRCHGFLALIFMKEDSNFEVCPVS 
RLDGTKHEEFPRCVDTMPPLALANWHAYMMGGAESDPRCHGFLALIFMKEDSNFEVCPVS 

TKFPKANRRA 
TKLPKANKRA 
TKLPKANKRA 
TKLPKVNKRS 
TKLPKANKRA 
TKLPKANKRA 
TKLPKANKRA 
TKLPKANKRT 
TKLPKANKRK 
TKQPKANKRH 
TKQPKANKRH 
TKLPKANKRH 
TKLPRANKRA 
TKLPKANKRA 
TKLPKANKRA 
TKLPKANKRA 
TKLPKANKRA 
TKLPKANKRA 
TKLPKANKRA 
TKLPNANKRA 
TKLPKANKRS 
TKLPKANKRS 
TKMPKANKRS 
TKLPKANKRS 
TKLPKANKRS 
TKLPKANKRS 
TKIPNANCRT 
TKIPNANCRT 
TKIPIANRRT 
TKIPIANRRT 
TKIPIANRRT 
TKIPNANRRT 
TKIPNANRRT 
TKLPNANKRT 
TKLPNANKRT 
TKLPDANKRT 
TKLPKANKRS 
KKLSKANKRA 
KKLSKANQRS 
NKLSKANQRS 
