# Supplementary material for: Detecting lateral gene transfers by statistical reconciliation of phylogenetic forests
Source: BMC Bioinformatics. 2010 Jun 15;11:324. doi: 10.1186/1471-2105-11-324 (PMC2905365; doi:10.1186/1471-2105-11-324)
Supplement: Additional file 1 — The 330 simulated alignments and corresponding gene trees (true and ML) along with the 40-taxa reference species tree. [file 1471-2105-11-324-S1.ZIP › simulated_dataset_prunier/seqdata161.fas.phy_tf.tree]

(((((((((AGTUM1:0.037152264,(RHETL1:0.014354119,RHLEG1:0.0055621827)90.687287:0.0086530953)34.788063:0.0018643044,SIMEL1:0.084306358)99.931818:0.086156147,(MELOT1:0.10405797,MESOR1:0.10567622)78.308225:0.031258334)100:0.1215742,RHSPH1:0.19537604)89.375907:0.044569424,(JANNA1:0.16834521,(SILIC1:0.043910888,SIPOM1:0.087960012)99.824613:0.076478753)100:0.14211119)61.259216:0.0071377741,((CACRE1:0.16230537,MAMAR1:0.23924966)98.164892:0.070666577,((((GLOXY1:0.098150175,RODEN1:0.061574222)99.005908:0.06670599,GRBET1:0.1479211)85.665995:0.040163659,PADEN1:0.22742504)65.007484:0.033212076,(MAMAG1:0.26777574,RHRUB1:0.32751426)99.616778:0.14916153)99.950057:0.14746526)47.233975:0.011004037)33.331507:4.4477153e-07,HYNEP1:0.29140942)96.549505:0.10939694,CAPEL1:0.58686718)98.844779:0.1378597,((((ANMAR1:0.13190081,ANPHA1:0.17031525)99.9093:0.2188441,((((BABAC1:0.023650132,(BAHEN1:0.012446774,BAQUI1:0.018716621)100:0.073650795)100:0.11509371,(BRABO1:0,BRSUI1:0)100:0.17086128)79.154462:0.027524779,(WOEND1:0.031895933,WOLBA1:0.010698225)100:0.095548242)99.874908:0.11768459,(BRJAP1:0.076145873,(NIHAM1:0.15830517,RHPAL1:0.085102047)96.291584:0.058905832)100:0.14052907)99.919224:0.17955809)98.066151:0.13195116,RIBEL1:0.52001919)90.712541:0.088745608,(RICON1:0.031420806,(RIFEL1:0.02033447,(RIPRO1:0.01125974,RITYP1:0.011127806)99.204403:0.022090479)33.338231:8.6270895e-06)100:0.45806366)41.806617:0.017276839,((EHCAN1:0.017565765,EHCHA1:0.018626059)58.017951:0.01270581,EHRUM1:0.039665829)100:0.43357293);
