# Supplementary material for: Detecting lateral gene transfers by statistical reconciliation of phylogenetic forests
Source: BMC Bioinformatics. 2010 Jun 15;11:324. doi: 10.1186/1471-2105-11-324 (PMC2905365; doi:10.1186/1471-2105-11-324)
Supplement: Additional file 1 — The 330 simulated alignments and corresponding gene trees (true and ML) along with the 40-taxa reference species tree. [file 1471-2105-11-324-S1.ZIP › simulated_dataset_prunier/seqdata162.fas.phy]

40	320
GLOXY1      LQYYTASNAIASFNIERPTKQARWEVAGEPGPYPSGDKNYELNGTGMSAEGYLVFDLCVN 
GRBET1      LQLYTAYDAIASFQMERPTKQARWGTQGEYGHSPKGDANNALNITGMSAEGDLVFDLGVN 
CACRE1      IQSFTAYDRVAGFQSERPTKQARKIAAQANGEMPKGDANTGANTTGMSTEGQLVFDVGVS 
HYNEP1      AQAFTAFDRVATFARERSTKEAKATPGQAIGRQPIGDGNTGYNQTGLSNEDYLAFDRLVN 
JANNA1      VQTITASDRIASFQEERPTKQARRRSSQVLGHMPMGDKESGLNRTGMSNEGSLIFDRAVN 
RHSPH1      VQCITASDSIASFQEERATKQARLRSSQVQGHMPVGDKESGLNRTGMSNEGSLIFDRSVN 
RODEN1      VQSFTASDRIASFQRERATKQARKASSQVLGHMPMGDTETGLNRTGMSAERYLIFDRTVN 
SIPOM1      AQCFTAQDRIASFQKERPTKQARKKSSQVYGHMPMGDAETGLNMTGMSAEGYLIFDRAVN 
SILIC1      VQCFTASNRIASFQRERPTKQARKRRCQVMGAMPMGDTETGLNRTGMSAEGYLIFDRAVN 
PADEN1      IQAFTASDRIASFQSERPTKQARKRSGQVPGHMPKGDKNTGLNRTGMSNEGYLIFDEAVN 
BRJAP1      AQVFTAFDRIASFQIERQTKQARTRAAQAVGKTPKGDESTGLNRTGMSIEGYLVFDRPVN 
RHPAL1      AQTFTAFDRIASFQIERPTKQARTRAAQAVGKTPKGDKSTGLNKTGMSVEGFLVFDRSVN 
NIHAM1      AQAFTAFDRIASFQIERPTKLTRTRPAQAIGKTPKGDKSTGLNKTGMSIEGFLVFDRSVN 
SIMEL1      IQNFTALDLIASFQVERPTKQARKSSSQAMGAVPRGDRANGLNATGMSIQGYLLFDKPVH 
AGTUM1      SQEFTALDLIASFQIERTTKQARKRATQALGLVPRGDKNTGLNATGMSIQGYLLFDKPVH 
RHETL1      SQEFTALDIIASFQVERTTKQARKKSAQAQGAVPHGDKNTGLNRTGMSIQVRLLFDKPVH 
RHLEG1      SQEFTALDIIASFQVERTTKQARKRSTQAQGAVPHGDKNTGLNRTGMSIQGRLLFDKSVH 
MELOT1      AQDFTALDLIANFQVERPTKRAKKEMGQAVGNKAPGDHHQGLNPTGMSAQGFLLFERLVN 
MESOR1      TQSFTAVDLIASFKIERPTKRARKTAGQALGPKPRGDKHQGLNSTGMSIQGLLLFDRSVN 
BABAC1      VQNFTALNLIASFQVERPAKRARKRTIQAAGNTPAGDQHTGLNTTGMSIQGHLLLDRIVN 
BAHEN1      VQNFTALNLIASFQIERPAKRARKRTLQALGNTPAGDQHTGLNMTGMSIQGHLLLDRVVN 
BAQUI1      VQNFTALNLIASFQVERPAKGARKRTLQALGNAPAGDTHTGLNTTGMSIQGHLLLDRVVN 
BRSUI1      VQNFTALNVIASFQIERPTKRAKRVAGQAFGKMPRGDRHTGLNVTGMSIQSYLLFDRAVN 
BRABO1      VQNFTALNVIASFQIERPTKRAKRVAGQAFGKMPRGDRHTGLNVTGMSIQSYLLFDRAVN 
RHRUB1      VQGFTAVEHIASSQNERPTKEAKSERLQACGRLPVGDQNSGVNNTGMSTEGTLIFDRTVN 
MAMAG1      VQAFTAFEGLASSQRERPTKEARQEAVQAVGKWPTGDSGIGVNSTGMSTEQVLIFDRSVN 
CAPEL1      VQKFTAYDVIASFQSERPTKKARNYLNMARGAVPQGKSSAGPNKTGLSIEKPLVFDPFVN 
RIBEL1      IQEFTAFDRIATFQDERPTKEARNHAAVAGGGIPQGDPSSDLNTTGLSIEGHLVFDPTVN 
RIPRO1      IQDFTAFDRIAGFQDERPTKQARNIAAVAGGKIPQGDPTADFNATGLSIEGHLVFDPTVN 
RITYP1      IQDFTAFDRIAGFQDERPTKQARNIAAVAGGRIPQGDPTTDLNATGLSVEGHLVFDPTVN 
RICON1      IQDFTAFDRIASFQEERPTKQARQIAAVAGGRIPQGDPTTELNATGLSIEGTLVFDPTVN 
RIFEL1      IQDFTAFDRIASFQEERPTKQARQTAAVAGGRIPQGDPTTELNATGPSIEGTLVFDPTVN 
EHRUM1      FQGFTAFEKIASFQEERLTKQARWGLSMAEGRAPSGTKSIDINRTGLSIESLLVFDPAVN 
ANMAR1      TQGFTAFDKIASFQEERLTKQARWGLYMAKGKAPSGTDSVDMNRTGLSIEGLLVFDPAVN 
ANPHA1      SQGFTAFEKIASFQGERLTKQARRKLSMAEGKAPSGTTSVDMNRTGLSIEGLLVFDPKVN 
EHCAN1      SQGFTAFEKIASFQGERLTKQARWDLSMAEGKTPSGTDAVDMNRTGLTIEGLLVFDPTVN 
EHCHA1      SQGFTAFEKIASFQAERLTKQARWSLSMAEGKTPSGTNAVDMNRTGLTIEGLLVFDPTVN 
WOLBA1      VQGFTAYEKIASFHAERLTKQARMSITMATGRVPSGTNSIDLNDTGLSIEGLLVFDPAVN 
WOEND1      IQHFTAYEKIASFQAERLTKQARMRISMATGKVPSGTNSIDLNDTGLSIEGLLVFDPAVN 
MAMAR1      GQTRTAFESIAPFQEERPTKQARGLAVMANGGQPEGDRSEDLNGTGMSMESILVLDPAVN 

ESGGRRQLYALASEQLGIPGESRVSEKPAFPWANLQMIDAMVQSNELPLMNLKREFVIGS 
QAGGRCKLYAWASELLTIPGEGRLTEKPAFPWVGLQMIDAMVQSNEGSLDNLKKEFGSGG 
ESGGVCKLYALPSKRLGIPVDNKLSQKPDFPWLNMRMEDAMVQGVEKAIIQRKRELANLS 
QSGGRCRLYALASERLGIPCEFKLSQKPSFPWLNMRMVDAMVQSLEKAIVNYKRRLLTLS 
QSGGECRLYALASETLSIPVELKLSQKPAFKWFGLRMIDAMVQGIENFIVSVKREFRPLG 
PSGGDCRLYALASEALSIPVELKLSQKPAFKWFGLRMIDAMVQGIETFPVSVKREFRPLG 
ASGGECKLYALASETLSIPVELKLPQKPAFKWFGLRMIDAMVLGVENFIVSMKREFRRLG 
PSGGECKLYALTSETLLIPVEMKLSQKPAFKWFGLRMIDAMVLGVENMIVSVKREFRRLG 
ASGGNCKLYALTSESLSIPVEIKLSQKPAFKWFGLRMIDAMVLGAENFIVTVKREFGRLG 
KSGGDCKLYALASDALNIPVELKLSQKPAFKWFGLRMIDAMVQGVENVIVSLKREFTCLS 
PSGGDCKLYALASDQSAIPGESKLSQKPAFPWFGLRMVDALVQGVEFTIVTLKRESVELS 
PSGGNCKLYALASNKSCIPGESKFSQKPALPWFSLRMVDALVQGVEFTIVTLKRESVELS 
PSGGDCKLYALASDKSGIPGESKLSQKPAFPWFSLRMVDALVQGVDFTIVTLKRESVELS 
ESGGICELYAPASAELDIPGEGKLSQKSAFPWFGSRMLDALVQGAEQTIIIVKRESVNLS 
ESSGSSELYALASAELGIPGEGKISQKTAFPWFGSRMVDALVQGAEQTIVIMKRESVNLS 
MSGGLSELYALASAELGIPGETKISQKTAFPWFGSRMVDALVQGAEQVILIMKRESVNLS 
MSGGLSELYALASAELGIPGEGKISQKTAFPWFGSRMVDALVQGAEQVILIMKRELVNLS 
SSGGYEELYALASARPGIPGDVKLSQKPAFPWIGPRMVDALVQGAEISVVTLKRESLNFS 
TSGGLCELYALASAQLGIPGEHKLTQKAAFPWFRPTMVDALVQGVEVTVVMLKRESVNLS 
TSGGVCELYALASAELGIPGDMRAEQKPAFPWFGPRMVDALVPGAETTIVTLKRESLNIS 
TSGGVCELYALASANLGIPGEMRLEQKPAFPWFGPRMVDALVPGAETTRVTLKRESMNIS 
TSGGVCELYALASANLGIPGEMRLEQKPAFPWFGPRMVDALVPGAETAIVTLKRESMNIS 
VSGGICELYALASAKLSIPGEQKLGQKTAFPWFGPKMVDALVPGGEAAIVTVKRESINLL 
VSGGICELYALASAKLSIPGEQKLGQKTAFPWFGPKMVDALVPGGEAAIVTVKRESNNLL 
ESGGYCKLYVLGSEKLGIPGEAKLSQKPAFPWFNLRMIDAMVKGVETSAVDAKREFYDLS 
GQGGEYNLYALASEHLEIPEEAKLSHKQAFPWFAIRMIDAMVQGVEGAIVDKKREFTAFN 
TPGGSNKLYTLASEGLGILGEHRVSEKPAFPWLTLKMIDAMVQGVETTLINDKREFLEAS 
IPGGACKLYAFTSTFMNIFPEARFNEKPAFPWLELRMIDAMVQDVETSLVNQKREFRNGS 
IPGGTCKLYAFTSAFMNIFPEERFDEKPAFPWLELRMIDAMVQDVETSLANRKREFKTGS 
IPGGTCKLYAFTSAFMNIFPEDRFDEKPAFPWLELRMIDAMVQDVETSLANRKREFKTGS 
ITGGTCKLYAFTSTFMNIFPEERFDEKPAFPWLELRMIDAMVQDVETSLANKKREFETGS 
LTGGTCKLYAFTSTVMNIFPEERLDEKPAFLWLELRMIDAMVQDVEPSLANAKREFETRS 
CPGGTCKLYALMSESLVIFQEDSISEKKDFPWLRLRMIDAMVQEVEGTLVNVKKQFLPGS 
APGGGCKLYALTSAIPLIFQEGSISEKADFPWLQLHMIDAMVQDVETTLVNRKREFILGS 
SPGGGCKLYALNSEIPVIFQAGSISEKRDFPWLKLHMIDAMVQDVESTLVNKKREFILGS 
SPGGGCKLYALTSEIPVIFQEGSISEKADFPWLKLHMIDAMVQDVEATLVNKKREFLLGS 
SPGGGCKLYALTSEIPVIFQEGSISEKADFPWLKLHMIDAMVQDVEATLVNKKREFLVGS 
CPGGGYRLYALTSENLVIFQEGSISEKPGFPWLNLRMIDAMVQDVEATLVNPKREFMNGT 
CPGGGYKLYALTSENLIIFQECSISEKPGFPWLKLRMVDAMVQDVEATLVNPKREFLSGT 
PPGGECKLYALASEQLGIFGEVRIEEKPAFPWLTHRMIDAMVQGLEGDFESLKREFTDGT 

IAGKLAISSIIQHKMFYSGFFLSQGEAAKSFSMDLTRTINNVGVKARQLMVRGHSAIHGT 
IAGKPAISMIIQMKPFYSGFFLSLGQGAKSFSMDLTRTINNVGVKTRVIVVRGHSTIHGT 
VRGKLAMSNIIQLKTFYSGFFLSAGNMAKSFSMDLTRPINNMGAKTRGVPVRGDSEIHGI 
INGKLALSSIIQFKVFYSGFFLSLGHPAKSFSMDLTRPINNTGVKTRDMPVRGDSTIYGI 
IKGKLAISDIIQDKYFYSGFFLSLGPMAKSFSMDLTRDINNMGSKTRETPVRGHSTIHGI 
IRGKLAISDIIQSKVFYSGFFLSLGPLAKSFSMDLTRDINNMGAKTRVALVRGHSSIHGI 
IRGKLAISDIIQDKVFYSGFFLSFGPWAKSLSMDLTRAINNMGGKTRAIAVRGHSTIHGI 
IRGKLAISDIIQDKVFYSGFFLSLGPMAKSFNMDLTRAINNMGSKTREVTVRGKSIIHGI 
IRGKLAISDIIQEKVFYSGFFLSLGPVAKSFSMDLTRAINNMGSKTREVTVRGRSTIHGI 
IRGKLAISDIIQDKVFYSGFFLSLGLVAKSFSMDLTRAINNMGIKTRDTTVRGHSTIHGV 
LRGKLASSKIIQKKVFYSGFFLSLGVQAKSFSMDLTRLINNMGVKNRHGAVHGNSNIGGV 
LRGKLASSKIIQGKIFYSGFFLSLGVQAKSFSMDLTRLINNMGVKNRRIAVHGNSNIHGV 
LRGKLASSKIIQGKMFYSGFFLSLGIEAKSFSMDLTRLINNTGVKNRQKAVHGNSNIHGL 
IQGKLATSSIIQNKIFYSGFFLSLGTGAKSFSMDLTRPINNKGVKTREAPVFGHSSILGA 
IQGKLATSSIIQKKVFYSGFFLSLGTQAKSFSMDLTRPINNMGVKTREKPVFGHSTILGA 
IQGKLATSSIIQKKVFYSGFFLSLGTGAKWFSMDLTRPINNMGVKTREKPLFGHSTILGA 
IQGKLATSSIIQKKVFYSGFFLSLGTGAKWFSMDLTRPVNNMGVKTREKPLFGHSTILGA 
IQGKLAASGIIQLKVFYSGFFLSLGLGAKSFSMDLTRPVNNMGVKTRTEPVFGHSKIHGF 
IQGKLATSGIIQYKGFYSDFFLSLGYSAKSFSMDLTRPINNMLVKMRTSPLFGRSPIHGV 
IQGKLASSGIVQNKVFYSGFFLSLGFGAKSFSMDLTRPINNMGVKTRQGAFFGHSKIHGI 
IQGKLASSGIVQHKIFYSGFFLSLGYGAKSFSMDLTRPINNMGVKTRQGAFFGHSKIHGI 
IQGKTASSGIVQHKIFYSGFFLSLGFGAKSFSMDLTRPINNMGVKTRQGAFFGHSKIHGI 
IQGKLASSGIIQKKDFYSGFFLSLGFEAKSFSMDLTRPINNAGVKTRKGLFFGHSKIHGI 
IQGKLASSGIIQKKDFYSGFFLSLGFEAKSFSMDLTRPINNAGVKTRKGLFFGHSKIHGI 
IRGKLAESNIIQLKIFYSGFFLSLGAGAKSFSMDLTRPLNNIGVKTRGVAVRGHSALHGV 
IEGKLATSHIIQPKLFYSGFFLSLGFWAKSFSMDLTRPLNNMKVKSRVVQVEGHSKIHGV 
IKGKVAGSNIVQAKAFYSGFFLSLGVTAKSFRMDLTRPINNLVVKTRSTSIRGHSVIDGG 
LREKLASSNIIEYKDFYSGFFLSLGGIAKSFPIDLTRPINNTGVKTRCMSSRGHSAINGL 
IRGKLASSNIIQYKNFYSGFFLSLGWVAKSFSIDLTRPINNTGVNTRCMASIGHSVINGL 
IRGKLASSNIIQYKNFYSGFFLSLGWVAKSFSIDLTRPINNTGVNTRCMASIGHSVINGL 
IRAKLASSNIIQYKNFYSGFFLSLGWIAKSFSIDLTRPINNTGVNTRTTPSIGHSVINGL 
IRGKLASSNIIQYKNFYSGFFLSLGWIAKSFSIDLTRPINNTGVNTRKTPSIGHSVINGL 
IQGKLAPSNIMQRKSFYPGFLLSMGDTAKSFSMDLTRPINNPGVKTRSAEVRGHSIIRGC 
IKGKLAPSNIMQEKNFYPGFLLSVGGTAKSFSMDLTRPINNSGVKTRSTAVKGHSIIHGT 
IEGKLAPSNIMQKKNFYPGFLLSVGDKAKSFSMDLTRPINNSGVKTRRTAVRGHSVIHGT 
IKGKLAPSNIMQQKNFYPGFLLSVGDEAKSFSMDLTRPTNNSGVKTRTVAVRGHSVIHGT 
IKGKLAPSNIMQQKNFYPGFLLSVGDKAKSFSMDLTRPINNSGVKTRTVAVRGHSVIHGT 
IKGKLAPSNIMQLKDFYPGFFLSLGHVAKSFSMDLTRPINNPGVKTRPMGVRGHSIIHGT 
IKGKLANSNIMQLKDFYPGFFLSTGSIAKSFSMDLTRPINNPGVKTRPLGVRGHSIIHGT 
IDGKLATSEVIQMKIFYSGFVLSLGSTAKSFSMDLTRPLNNMGVKTREHKVRGHSVIGGS 

PFVLPADKNVIGWTEAESQRNDASKRNRQTDDALDVGDKDKGEQVSMPTVEKVDPWCNQL 
PFVLPADKNVIWWAKLEFQPKGASKRGSQTDESLDVGDKEKGKEVSTATVETGPPWCNQL 
PFVLPAKKNVLCWAEAEISYFDASKRNCQTEHLNDLGDNVKGKQVVTGTVETEVPWANQL 
PFVLPTKKNVIIWAEIEESFDDASNRNLQTDLILDLGDNEKGEQVEEPTVEIFIPWANQQ 
PFVLPTSKNVICWAEIEGSYLDASKRNGQTDNAWDLGDNDKGDQVTTMTVEIMIPWSNQV 
PFVLPASKNVICWREIEGSYLDASKRNGQTEHAWDLGDNDKGDQVMTMTVEIMLPWRNQV 
PFVLPSSKNVICWAETEGSFVDASKRNGQTDHAWDLGDNNKGDQVATITVEIQMPWSNQA 
PFVLPTSKNVICWAEFEGSYIDASKRNGQTDHAWDLGDNNKGGQVATVTVEIQVPWSNQA 
PFVLPTSKNVICWAELEGSYIDASKRNGQTDQAWDLGDNNKGDQVATITVKIQLPWNNQA 
PFVLPTSKNVICWAEIEGSYSDASKRNGQTDYAWDLGDNDKGAQVATITVELNLPWSNQV 
PFVLPANKNVITWADTETSYNDASKRNCQTNRILDLGDNEKGGQVSTDTVEVEFPWGNQN 
PFVLPRNKNVISWADSETSYNDASKRNCQTDRILDLGDNDKGGQVETETVEVEFPWGNQN 
PFVLPRNKNMITWADTESSYNDASRRNCQTTRILDLGDNDKGGQVETETVEVEFPWGNQN 
PFVLPGNKNVISWADAEKSFVDASKRNCQTGKIVELGDNLKGVQVKTTSVEAQQPWGNQT 
PFVLPANKNVISWADAEESFVDASKRNCQTERMLKLGDNKKGSQVETDSVEAQMPWGYQT 
PFVLPANKNVISWADAEDSFVDASKRNCQTERILKLGDNGKGDQVETESVEPQLPWGYQT 
PFVLPANKNVISWADAEDSFVDASKRNCQTERILKLGDNGKGDQVETDSVEPQLPWGYQA 
PFVLPANKNIIQWADSENSYADASKRNRQTTNILELGDNRKGEQNDTQTVEQVLPWANQA 
PFVLPANKNVINWPDVEDSYADASKRNCQTTRFLELGDNRKGCQNDSETVENEVPWSNQI 
PFVLPTNKNVITWADFEESCVNASKRNAQTDDLLDLGDNEKGGQVDTQTVEVELPWGNQT 
PFVLPSNKNVITWADFEESCFNASKRNAQTEKLLDLGDNQKGRQVDTQTVEVALPWGNQS 
PFVLPSNKNVITWADFEDSCVNASKRNAQTEKLLDLGDNQKGRQVDTQTVEITLPWGNQS 
PFVMPANKNVISWADGEESYKDASKRNAQTEHTLELGDNKKGTQVDTKTVEIALPWGNQQ 
PFVMPANKNVISWADGEESYKDASKRNAQTEHTLELGDNKKGTQVDTKTVEIALPWGNQQ 
PFVLPASKNVILWAEVESSIVDASERNYQTNKVLDLGDTMKGRQVHSTTVEAQFPWDNQL 
PFVLPASKNVICWAEKERSYTDASKRNCQTGNILDLGDNEKGEQVETETVEVIFPWENQL 
PFVMPAKKNIILWAEGEFSQTDASKRKVQTENVIGLGDKLKGYHVQTSTVESRLPSDNQL 
PFGLPRKKNIIFWAEREVSIVDASKRPSQTEETLGLGDKAKGYQVTTGEVEVLYPWSNQL 
PFGLPRKKNIIWWAEGEGSIFDASKRNSQTDEALGLGDTVKGYQVITMKVEVANPWSNQL 
PFGLPRKKNIIWWAEGENSIFDASKRNSQTDEALGLGDPIKGYQVITMKVEVPNPWSNQL 
PFGLPRKKNIIRWAEGEGSIFDASKRNGQTDEAIGLGDKVKGQQVITMKVEVLNPWSNQL 
PFGLPRKKNIIWWAEGEGSIFDASKRNSQTDGGLGLGDKVKGYQVITMKVEVPDPWSNQL 
PFALPAKKNIICWAELESSRIDASKRNEQTEKTLGLGDAVKAFQVDTTTVEGAIPWNNQL 
PFALPAEKNIICWAEVERSHIDASKRNGQTDKTLGLGDRDKALQVETSTVEVTIPWNNQL 
PFALPAEKNIICWAEVEGSRVDASKRNGQTSATLGLGDRVKALQVETSTVEVTIPWNNQL 
PFALPSEKNIICWAEVEGSRVDASKRKGQTSKTLGLGDRVKALQVETGTVEVTIPWNNQL 
PFALPAEKNIICWAEIEGSRIDASKRNGQTSKTLGLGDRVKALQVETRTVEITIPWNNQL 
PFSLPAEKNVICWAESEDSRMDASKRSSQTDETLGLGDRVKAYQVETLTWEAVVPWVNQP 
PFSLPAEKNIICHAENENSRMDASKRSSQTDETLGLGDRVKAYQVETLTWEVVVPWINQL 
PFVLPLKKTIICWATDEGSCSDASKRNRQTDSVVGLGDMTKGYQVIAVTVELEFPWGNQL 

PLSSRWELTEQEANALGPQKTNLSTVQGKALGGIELLGQQVLGVDPIGRGSIAYLRVEML 
PLASRWEQQEAGANAIGPQETNVYSVQGKDLGGIDLLGQQVFGADPLGRGSIIYLRVEML 
PLVARWENNEYGANAIPAQQTTDTILSLKWIGGIDLLGAQVFGDDPIERGNIRYLRVNML 
PLDSRWESDEINASAISAKFTNLLILQVKWVGGIKLLNQQVFGEDPMKRGSIAAQRVDML 
PLSSRWELDEPHANTISATSTNLMLLAVKWFGGIELLGQQVSGEDPADRGSIAYPRVDML 
PLSSRWELDEPHANTISASSTNLMMLAVKWFGGIELLGQQVSGEDPADRGSIAYPRVDML 
PLTSRWELDEPTANTISATATNAMRLAMKWLGGIELLGLQVSGEDPADRGSLAYPRVDML 
PLISRWELDEPYANTISATSTHVMRLAVKWFGGIELLGLQVSGEDPADRGSIAYPRVDML 
PLSSRWELDETRANTISATATHVMKLAIKWFGGIELLGLQVSGEDPADRGSIAYPRVDML 
PLTSRWEVDEPRANTISAVGTNLMSLAVKWFGGIELLGQQVSGEDPADRGSIAYPRVEML 
PLASRWELDEPVANTISPRETNIMTLQVKWVGGIELLGQQVFGEEPGDRGSIAYGRVDML 
PLASRWELDEPIANTISPRVTNIMTLQVKWVGGIELLGQQVFGEDPGDRGSIAYGRVDML 
PLTTRWELDEPIANTISPGDTNVMTLQVKWVGGIELLGQQVFGEDPGDVGSIAYVRVDML 
PLDPRWEMEECLANSISTKDTNLMDLQLRWAGGIELLGQQVFGEDPGDRGPIGYAKVDML 
PLDSRWEMDEFLANSISTRDTNLMDLQTRWAGGIELLGQQVFGEDPEDRGSIGYPKVDML 
PLTSSWEMDEYRAKSISTRDTNLTALQTRWAGGIELLGQQVFGEDPDDRGSIGYPKVDML 
PLTSRWEMDEYLAKSISTRDTNLTALQTRWAGGIELLGQQVFGEDPDDRGSIGYPKVDML 
PLDSRWEVDEFFANTYSTKITPLLGLQTKWMGGIELLGQQVFGEDPGDRGNIAYRRVDML 
PLKSRWEVDELFANTYATTDTPMMGLQIKWTGGIELLGQQVLGEDPEDRGSIAYARVDML 
PLMSRWEVDEVGANTISTTQTPLMGLQVKKVGGIDLLGQQVVGEDPGDQGSIRTLRTDML 
PLMSRWEVDEFGANTISTTQTPLMGLQVKKVGGIDLLGQQVVGEDPGDQGSIRTLRTDML 
PLMSRWEVDEFGANTISTTQTPLMGLEIKKVGGIDLLGQQVVGEDPGDQGSIRTLRTDML 
PLAGRWEVDEFGANTISTRETPIVALEIAWVGGIDLLGQQVFGEDPGDRGSITYPRVDML 
PLAGRWEVDEFGANTISTRETPVVALEIAWVGGIDLLGQQVFGEDPGDRGSITYPRVDML 
PLQSRWEKDDRQANTIPAQLTDAIILQIKDPGGIELLGQQVFGETPIERGVIGYTRVDML 
PLQSRWEMDEVSANTISAGPTKLMSLQIKLIGGIALLGQQVFGETPINRGSIAYVPVDML 
PLGSRWELGEQMADAINSRGTMLLNLEIKWLGGIRLLGQQVSGGDPVVKWEIAYRRVDML 
PLSSRWEMDEVNANAITSQMTDAETLETKWGGGVELLGQQVFRHDPVGRGEIAYVGVDML 
PLSSRWEMEETDANAITSWSTDAETLELNWGGGVELLGQQVFGHDPVGRGAIADSGVDML 
PLSSRWEMEETDANAITSWTTDAETLELNWGGGVELLGQQVFGHDPVGRGAIADSGVDML 
PLSSRWEMEETPANAITSWMTDAETLEVKWGGGVELLGQQVFGYDPVGKGAIADLGVDML 
PLNSRWEMEETDANAITSWMTDAEMLEVKWGGGVELLGQQVFGYDPVGRGAMADLGVDML 
PLNSRWEMGELIANAINSKKTSELDIQVTWIGGIELLGSQVLGDEPIGRSEIAFARVDML 
PLDSRWELDESTANAINSKTTSNLELRVTWIGGIELLGSQVFGDEPIGRGEISFCRVDML 
PLDSRWELDENSANAINSKTTSNLELHVTWIGGIELLGSQVLGDEPIGRGEIAFYRVDML 
PLDPRWEADESAANAINSKATSCLELQVTWIGGIELLGSQVFGDEPLGRGEIAFCRVDML 
PLDSRWEADEPTANAISSKDTSNLELQVTWIGGIELLGSQVFGDEPLGRGEIAFCRVDML 
PLESRWENDELTAIAIHSQATSDLTVQSRRIGGIELLGSQVFGDEPIGRGEIAFTRVDML 
PLESRWERDEFTAISISSQATSDLTVQSRRIGRIELLGSQVFGDEPIGRGEIAFNRVDML 
PLASRWEFTEFAANGINSGLTNDLNLQAKGLGGIKLLGQRVFGDTPFGRSEIDYIRVDML 

SMSDTPDIANSEYEAELEYQ 
SLSDCQDITASEQGAQLEYQ 
NMADPDDISLSLYEVDFEYQ 
GMFDLEDKPDSRYEVEFEYQ 
SMNDGSDIGVSHYEVEFEIE 
SMNDGGDIGVSHYEVEFEIE 
RMNDDSDICLSVYELEFEIQ 
SMNDDSDIGVSVYEVKFEIQ 
SMNDDSDIGVSVYEVKFEIQ 
SMNDKPDIGVSRYEVEFEDQ 
SMGDRPDVKWSRYEVEFEYQ 
NMGDLPDVKWSTYEVEFEYQ 
SMGDGPDVKWSRYELEFEYQ 
LMSDHPDIPVSSYELEFDFQ 
LMQDLPDIPVSGYELEFDFQ 
LMTDLPDITVSGYEAEFDSQ 
LMSDLPDITVSGYEAEFDVQ 
SMSDLTDLPLSQYELELEFQ 
SMSDIPDITMSPYEVELEFQ 
SMNDLPDIPLSRYEFELEFQ 
SMSDFPDIPISRYEFELEFQ 
SMSDFPDIPISRYEFELEFQ 
SMSDLPDIPLSQYEFELGFQ 
SMSDLPDIPLSQYEFELGFQ 
PMSEKPDIALSNYEIEFEYQ 
PMSEEADIPTSNYEVEFDYQ 
AMSDNPDLEASSYEAESEYQ 
AMSSAPDIHQSGYEAGLGFQ 
AMSSAPDINHSGYEAGLGFQ 
AMSSAPDINHSGYEAGLGFQ 
AMSSPPDINNSAYEAGLGFQ 
AMSSAPDITQSAYEAGLGFQ 
SMADADDIAKSTYEVEMGYQ 
AMSDNDDIAQSTYEAEIEYA 
AMSDSDDIAKSTYEAEIEYQ 
AKSDSDDIAKSTFEAEVEYQ 
AMSDSDDIAKSTYEAEVEYQ 
AMADADDIAKSEYEAEIEYL 
AMADADDIAKSEYEAEIDYL 
AMSDQPDMQYSRYEIEVEFQ 
