# Supplementary material for: Detecting lateral gene transfers by statistical reconciliation of phylogenetic forests
Source: BMC Bioinformatics. 2010 Jun 15;11:324. doi: 10.1186/1471-2105-11-324 (PMC2905365; doi:10.1186/1471-2105-11-324)
Supplement: Additional file 1 — The 330 simulated alignments and corresponding gene trees (true and ML) along with the 40-taxa reference species tree. [file 1471-2105-11-324-S1.ZIP › simulated_dataset_prunier/seqdata162.fas.phy_tf.tree]

((((((((AGTUM1:0.028443174,(RHETL1:0.030480237,RHLEG1:0.015424214)100:0.1000522)97.467911:0.051535925,SIMEL1:0.1532992)100:0.18305318,(((BABAC1:0.066298424,(BAHEN1:0.017278239,BAQUI1:0.035589413)39.62144:0.01066093)100:0.20283764,(BRABO1:0.0067095765,BRSUI1:3.5939144e-06)100:0.22028574)93.542004:0.065092668,(MELOT1:0.28626276,MESOR1:0.27310217)94.033164:0.074433239)92.270088:0.066414327)99.679726:0.16666131,(BRJAP1:0.05191101,(NIHAM1:0.095594585,RHPAL1:0.055153443)76.66322:0.023904838)99.934942:0.18400717)99.36434:0.13775952,(MAMAG1:0.39733923,RHRUB1:0.44579228)95.352358:0.13839976)26.420969:7.7698558e-05,(((JANNA1:0.02222947,RHSPH1:0.098287337)99.651319:0.072025195,(RODEN1:0.11357478,(SILIC1:0.08188978,SIPOM1:0.074255655)84.709817:0.019131259)97.562712:0.0471636)97.404408:0.086744365,PADEN1:0.081730223)100:0.2866294)77.2201:0.03994093,(CACRE1:0.50857995,HYNEP1:0.50116191)75.588262:0.075337412)96.857291:0.15974331,((((((ANMAR1:0.087412289,(ANPHA1:0.064013214,(EHCAN1:0.045840201,EHCHA1:0.027526717)98.690552:0.039889077)63.901711:0.017399878)97.136939:0.079631065,EHRUM1:0.21916333)82.298166:0.084324925,(WOEND1:0.074467616,WOLBA1:0.046501287)99.800295:0.1694491)99.986976:0.30809615,(RIBEL1:0.1164534,((RICON1:0.037279147,RIFEL1:0.066213236)98.802143:0.044834356,(RIPRO1:0.018065357,RITYP1:0.017034515)93.981403:0.031165583)97.928149:0.096796921)100:0.42671554)68.582165:0.056551221,CAPEL1:0.66156118)39.043602:0.013232982,MAMAR1:0.69387481)98.408359:0.18649153,(GLOXY1:0.23039676,GRBET1:0.41490775)100:0.46393792);
