# Supplementary material for: Detecting lateral gene transfers by statistical reconciliation of phylogenetic forests
Source: BMC Bioinformatics. 2010 Jun 15;11:324. doi: 10.1186/1471-2105-11-324 (PMC2905365; doi:10.1186/1471-2105-11-324)
Supplement: Additional file 1 — The 330 simulated alignments and corresponding gene trees (true and ML) along with the 40-taxa reference species tree. [file 1471-2105-11-324-S1.ZIP › simulated_dataset_prunier/seqdata163.fas.phy]

40	254
GLOXY1      NLARQKCEIAPTFGMEGFRLLVSVSYIHQEVALHRSYVVHFMDHVKVWVFLTKSFAGIEL 
GRBET1      ILARQKCEVAPTFGMEGFRLAVSASYIHQASSLHRSYVVHFMDHVLVWAFLTKSFAGIKL 
MAMAR1      SLARMKCEIAPSFGMEGFRLGVSASYIHQEGSLHRSYVAHFMDHVISWVFLTQSFAGIDL 
MAMAG1      AQARQKCEIAPTFSMEGFRLEVSPSYIQQEASIHRAYIVHFMDHVSTWVFAYKSFAGIKL 
PADEN1      TQARQKCEIAPTFSMEGFRLEVSASYIHEEASLHRSYIVHFMDHVGTWIFCYKSFAGIKL 
RHSPH1      EQAKEKCEIAPTFGMEGFRLEVSASYIHQESSLHRAYIVHFMDQVDSWIFVTKSFAGIKL 
HYNEP1      NQGRLKCEIAPTFGMEGFRLAVSASFIHQEAGLHRSHIVHFIDHVIDCVFVNMLFAGIEL 
CACRE1      NQARVKCEVAPTFGMEGFRLPVAASFIHQESSLQRAYIVHFMEHVVDLLLVSMSFAGIGT 
SIMEL1      SEARSKCEVSPGFGMEGFRLSVSTSYIHQEAALNRLHIIHFMTDVHPLVYHGKSFALIKL 
AGTUM1      AEARTKCEVTPAFGMEGFRLGVSVSYTHQEVTLNRLHIIHFMTAVSVTVYYNKSFAPIWL 
RHETL1      AEARSKCEVSPTFAMEGFRLSVSTSYTHQEVALNRLHIIHFMTAVNIAVYHGKSFAPIWL 
RHLEG1      AEARSKCEVSPTFGMEGFRLSVSTSYTHQEVALNRLHIIHFMTAVTIAVYHGKNFAPIWL 
MELOT1      DEIRKKCEIAPTFGMEGFRLGVSTSYIHQEAGLNRFHIIQFMTHVTLDIYHSKSFPTIWL 
MESOR1      DEIRKKCEIAPTFGMEGFRLIVSTSYIHKEAALNRFHILQFMTHVTLVVYHDKSFPAIWL 
JANNA1      DEGRRKCEIAPTFGMEGFRLAVSDSFIHQESALHRSYIIHFVSPVLDAIFGSKGFAAIWL 
RODEN1      EEGRKECEIAPTFGMEGVRLAVTSSFIHQEAALHRGYIVHFVSHVLDAVFGSKGFASISL 
SIPOM1      EEGRQECEIAPTFGMEGVRLTVSSSFVHQEASLHRGYIVHFVSHVLDAVFGSKGFAAIIL 
SILIC1      EEGRQECEIAPTFGMEGVRLAVSSSFAHQEAALHRGYIVHFVSHVLDAVFGSKGFAAIAL 
CAPEL1      SQARRKCETAPVFGMEGFRLAVNGSFIHKETIPTRSYLEHLMDYVFAPIFAPKAFTTIDL 
EHCHA1      EQARDKCEIAPTFGMEGFRLPVSESFIHKETIPHRNYLEHLMDHVLEKVFVSKAFAGIVL 
RIBEL1      AQARNKCETAPTFGMEGFRVQVSASFIHKESALHRNHIVHFMDRVVDSVFVTKSFADITL 
RIPRO1      AQAKQKCEIAPTFAMEGFRVDVSASFIHKDCALHRNHIVHFMDCVVDAIFVTKAFADILL 
RITYP1      AQAKQKCEIAPTFAMEGFRVDVSASFIHKDCALHRNHIVHFMDCVVDSIFVTKAFADIML 
RICON1      AQAKQKCEIAPTFGMEGFRVDVSASFIHKECVLHRNHIVHFMDCVVDSIFVTKAFANIML 
RIFEL1      AQAKQKCEIAPTFGMEGFRVDVSASFIHKECVLHRNHIVHFMDCVVDSIFVTKAFADIML 
BRJAP1      DQARQKCDIAPAFGMEGFRVQVSSSFIHKETQPHRNYIVHFMDYVTDNVFVSKAFAAIGL 
RHPAL1      DQAKQKCEIAPAFGMEGFRVDVSSSFIHKETQPHRNYIVHFMDYVLENVFVSKAFASISL 
NIHAM1      DQARQKCEIAPAFGMEGFRVDVSSTFIHKETQPHRNYIVHFMDYVTDIVLVSKAFASIDL 
EHRUM1      QQARPKCEKSPTFAMEGFQLGVSPSFTHKESRLHRSQIVHFMDPVLELVYASRVFANIVL 
EHCAN1      KQARSKCENSPTFGMEGFQLDVSPSFTHKETRLHRSQIVHFMDSVVELIYASRVFANIVL 
RHRUB1      NQARRKCEKGPTFSMEGFRLCVSPDFTHKETRLHRSQIVHFMDNVVELIFVSRIFAAIAL 
ANMAR1      TQARRKCETAPTFGMEGFRLAVSPSFTQKEANLHRSEIVHFMDSVVEYIFISRTFAAIVL 
ANPHA1      TQARTKCETVPTFGMEGFRLAVSPSFAQKEAQLHRSEIVHFMDSVVEYLFISRAFASILL 
WOLBA1      SQVRRKCETAPTFGMEGFRLGVSTSYTHKEANLHRSQIVHFMASVVEFIFVSRAFANIIL 
WOEND1      SQVRRKCETAPTFGMEGFRLAVSTSYTHKEANLHRSQIVHFMASVVEFIFVSRAFANIIL 
BABAC1      LQGRTKCEIAPNFGVEGFRLEVSLSFIHKEAEPQRSYIIHFMDGVEVFVFVNSAFAEIPL 
BAHEN1      LQGRTKCEIAPNFGVEGFRLEVSLSFIHKEAEPQRSYIIHFMDGVEVFVFVNSAFAEIPL 
BAQUI1      LQGRTKCEIAPNFGVEGFRLEVSLSFIHKEAEPQRSYIIHFMDGVEVFVFVNSAFAEIPL 
BRSUI1      LQGRTKCEIAPNFGVEGFRLDVSLSFVHKEADGQRSYIIHFMDPVEYFVFVNKAFAEIPL 
BRABO1      LQGRTKCEIAPNFGVEGFRLDVSLSFVHKEADGQRSYIIHFMDPVEYFVFVNKAFAEIPL 

YSAADGVCAEKEVRGVILNVAEEVFFTWCEFSSYPPPPEDSSRIQHCTLIKKLAIASVSQ 
YSAANGVCAEAEVRGVILNMAHEVFFTWCDFSGYAPPPEESRRIQHCTLIKKVAIASVSR 
YSAADGVCAEKEVRGVVLNMATEVFFTWCDYSGFEPPPEESVRIQHCTLIKKVAIASVSQ 
FSAADGVCAETEVRGVILNMALEVFFGWCDFGGYTSPPEASNRIHHCTLIKKVAIATVSK 
FSAAEGVCAEAEVRGVILNMALEVFFGWCDFGGYTSPPEASNRIHHCSLIKKVAIATVSK 
FSAANGVCAENEVRGVILNMAQEVFFTWCDFSGIAPPPEKSPRIHHCTLIKKVAIATVST 
LSAAEGVCAESEVRGVILNMALEVFWTWSDFSGYMPPPEASKRINPCTLIKKVAIAIVSA 
WLAAAGVCAENEVAGVILNIAVAVFFTWAASSGYMPPPEASNRIYHCTLIKKVAIATVSR 
DSAAGGVCAEREVHGVILNMAVEVFFSWAEVGGFTPSPEASERIYNCTLIKKVSIAGVSE 
ESAADGVCAEREVHGVILNMAIEVFFSWTDLGGFIPSPEASERIVNCTLIKKVAIAGVSE 
DSAAEGVCAEREVHGVILNMALEVFFSWADLGGFMPSPEASERIYNCTLIKKVAIAEVSE 
DSAAEGVCAEREVHGVILNMALEVFFAWADLGGFMPSPEASERIYNCTLIKKVAIAEVSE 
ESDAGGVCAEREVHGVVLNMAIEVFFSWADLGSFTPPPEASTRIYNCTLIKKVAIATVSE 
ESAAGGVCAEREVHGVILNMAIEVFFSWADLGGFTPPPEASARIFNCTLIKKIAIATVSE 
CTPAVGVCAEGEVQGVILNMAIEVFFSWPDLNGVMPPPEACERIYNCALIKKIATATVSQ 
CGPAEGVCAEGEVQGVILNMAMEVFFSWSDLSGVSPPPVASERILNCALIKKIAAATVSN 
CSPATGVCAEGEVQGVILNMAMEVFFYWSDLSGIAPPPVASERIYNCALIKKIAKATVSQ 
CAPAEGVCAEGEVQGVILNMALEVFFSWSDLSGIAPPPVASARIYNCALIKKIAKATVSQ 
CSIAGGVCAEHEVRGVLLNMATEVFFTWGEFSGYIPPPEATMRIVECTLIKKTAIATVSM 
YATAAGVCAEVEVRGVLLNMASEVFFTWADFAGYIPPPEATPRINECTLIKKVAVTTVSR 
FSSAHGVYAEKDVRGVILNMAGEVFFVWQDFSGYMPPSEGSSRIAHCTLIKKVAVATVSA 
FSTAHGVCAEQDVRGVILNMAGEVFFVWEDFSGYMPPPEGSVRIAHCTLIKKVAIATVSV 
FSTAHGVCAEKDVRGVILNMAGEVFFVWEDFSGYMPPPEGSSRIAHCTLIKKVAIATVSV 
FSTAHGVCAEKDVRGVILNMAGEVFFVWEEFSGYMPPPEGSTRIAHCTLIKKVAIATVSV 
FSTAHGVCAEKDVRGVILNMAGEVFFVWKEFSGYMPPPENSTRIKHCTLIKKVAIATVSV 
LSTANGVCSERDVRGVILNMAKEVFFVWADFTGNVPSPEASLRIHHCTLIKKAATATVSV 
ISTANGVCSERDVRGVILNMAKEVFFVWADFSGNMPSPEASSRIQHCTLIKKVATATVSI 
FSTASGVCSERDVRGVILNMAKEVFFVWADFSGNMPSPEASSRIHHCTLIKKVATATVSI 
FSTAMGVCAEREVKGVMLNVAIEVFFLWADFTGYVPPPEASGRILNCTLIKKVAVATVSG 
FSTAVGVCAEQEVKGVMLNVAIEVFFLWADFTGYLPPPEASGRILNCTSIKKVAVATVSG 
FSTADGVCAENEVKGVMLNVAVEVFFLWADGTGDLPPPEASRRITHCTLIKKVAIATVSM 
FSTANGVCAEREVKGVLLNSAMEVFFLWADFSGYLPPPEASGRIKSCTPIKKIAAATVSG 
FSTANGVCAEREVKGVLLNSAIEVFFLWADFSGYLPPPEAFGRINSCTPIKKVAAATVSG 
YSTANGVCAEREVKGVMLNVAIEVFFLWADFSGYIPPPEASGRIKHCTVIKKVAVAAVSG 
YSTANGVCADREVKGVMLNVAIEVFFLWADFSGYIPPPEASGRIKHCTVIKKVAVAAVSG 
YSTATGVCTEREVRGVILNMAREVFFTWDDFSGYAPPPEASRKLQHCTLIKKVVEATVSP 
YSTANGVCTEREVRGVILNMAREVFFTWDDFSGYAPPPEASRKLQHCTLIKKSVEATVSP 
YSTANGVCTEREVRGVILNMAREVFFTWDDFSGYAPPPEASRKLQHCTLIKKSVEATVSP 
YSTAQGVCTEREVRGVILNMAKEVFFTWNDFSGYASPPEASRKLDHCTLIKKVVSATVSP 
YSTAQGVCTEREVRGVILNMAKEVFFTWNDFSGYASPPEASRKLDHCTLIKKVVSATVSP 

TPLSKLGARYAELVKKVWWTSSFVSPDLADTMAKQSPDEDTSIPIDIISLTWSTEVIMDH 
TPLNKLGVKYAERVKKVWWTSSFVSPDLADTMAKQSPDEATSIPIDTATLTWSQEVIMDH 
TPLQKLGPRYAEQVKHVWWTSSFVSPDLADTIADQSPNEEIGIPIDTITLTWNTQVIMDH 
TPLDKLGSKYAEQVNTVWWTSSFVHPDLADTRAQQSPEEDIAIPIDTTTHTWSNSVMMDC 
TPLNKLGSKYAEQVDTVWWTSSFVHPDLADSRAQQSPDEDITIPIDTRTHTWSTEVMMDC 
TQLHKLGSKYADQVNHVWWTSAFVHPDLADTVAHQSPDEDISIPIDTITHTWSAEVIMDD 
SPLEKLGSRYAEEVNAIWWTSSFVFPDLADTKAHQSPDPTNSIPIDTGTHTWSYEVVKDH 
TPLNKLGSKYAKQVNSIWWTSSFVLPDLADTKAQKSPEPLINIPIDTATHTWSGEVVMDH 
TTLERLGVTYAEEVHEVWWTSSFVNPNLADTKAVQSPEENVAIPIGTFKHTWSAAVIMDH 
TALNRLGSTYAEEVHVVWWTSSFVNPDLADTEAMQSPDEEIPIPIDTFKHTWSAAVIMGH 
TALDRLGSTYAQEVHVVWWTSSFVNPDLADTKAVQSPDEDIAIPIDTFKHTWSAAVIMDH 
TALDRLGSTYAQEVHVVWWTSSFVNPDLADTKAVQSPDEDIPIPIDTFKHTWSTAVIMDH 
TALDRLGSGYAEDVHVVWWTSSFANPDLADTKAGQSPDELIAIPIDTFTHTWRNAVIMDH 
TALERLGSTYAEEVHVVWWTSSFVNPDLADTKAFQSPDEVITIPIDTFTHTWSKAVIMDH 
TALGRLGSDFAEEVHLGWWTSSFMDPDLADTKAHQSPDEEIGIPIITSNHTWSDTVIMDH 
TLLGRLGSDFAEEVHLVWWTASFMDPDLADTKAKQSPEEEIGVPIITGNHTWSTSVIMDH 
TLLGRLGSDFAEEVHLVWWTSSFMDPDLADTKAKQSPEENIDVPIITGNHTWSTAVIMDH 
TLLGRLGSDFAEEVHLVWWTSSFMDPDLADTKAKQSPEEEIDVPIITGNHTWSTAVIMDH 
TPLSKLGSTYAEQVPFVWWTQSFFSPGLADTRAAQPPEEYISVPIQTTAHTWSNGVVMDH 
TPLERLGSKYAEQVSYVWWTKSFFSPSLADTHAGQPPKEKISIPIGTIAHTWSTEVVMDH 
INLEKLGSKYAEQVYGVWWTASFISPDLADTVAQQSPQEEINIPIETKTHTWSTGVVMDH 
INLEKLGSEYAEQVSGVWWTASFISPDLADTVAQQSPQEEVLIPIETKTHTWSTGVVMDH 
INLEKLGSKYAEQVSGVWWTASFISPDLADTVAQQSPQEEVLIPIETKTHTWSTGVVMDH 
INLKKLGSDYAEQVSGEWWTASFISPDLADTVAQQSPQEEVLIPIETKTHTWATGVVMDH 
INLEKLGSKYAEQVSGVWWTASFISPDLADTVAQQSPQEEVLIPIETKTHTWSTGVVMDH 
TSLRKLGSQYAEKVSLMWWTSSFVNPNLADTVADQSPHESIGIPIDTKTHTWSAGVVMDH 
TSLEKLGSEYTERVSYMWWTSSFVSPNLADTVAEQSPHEAIGIPIDTQTHTWSAGVVMDH 
TSLEKLGSKYAERVSYMWWTSSFYTPNLADTVAEQSPHESIGIPIDTKTHTWSASVVMDH 
TPLGRLGSRYAEQVSKVWWTSSFIEPELADTRAMQAPHGEINIPIDMLAHTWSNAVVLGQ 
TPLGRLGSKYAEQVSGVWWTSSFIEPELADTRATQAPHGEIGIPIDMLAHTWSTAVVLGQ 
THLGRLGSKYAEQVSRVWWASSFIEPNLADTKATQSPNGEITIPIDMLTHTWSTLVILGH 
TPLDRLGSKYAEQVSKVWWTSSFIDPDLADTRATQSPHSKIDIPIDMLTHTWSTPVVMGH 
TPLTQLGSKYAEQISKVWWTSSFIEPDLADTGATQSPHGDIDIPIDMLTHTWSSPVVMDH 
TPLGQLGSKYAEQVSKVWWTSSFIEPDLADTAAEQSPNGEISIPIDMNTHTWSTAVVMGH 
TPLGRLGSKYAEQVSKVWWTSSFIEPDLADTAADQSPNGEIFIPIEMNTHTWSTAVVMGH 
TPLDKLGSRSAEQVASVWWSSSFAGPDLADSRAGQSPDESIKIPIDTADHTWSTEVFMDH 
TPLDKLGSRSAEQVASVWWTSSFAGPDLADSRAGQSPDESIKIPIDTSDHTWSTEVFMDH 
TPLDKLGSRSAEQVASVWWTSSFAGPDLADSRAGQSPDESIKIPIDTSDHTWSTEVFMDH 
TPLEKLGSRSAEQVASVWWTGSFAGPDLADSRAGQSPDETIEIPIDTVDHTWSSEVFMDH 
TPLEKLGSRSAEQVASVWWTGSFAGPDLADSRAGQSPDETIEIPIDTVDHTWSSEVFMDH 

KIEGEDLLGISLFLYFGNAKFNGFFITVGAKTDTCTGASWSYLARGSKQFRFVNQRVLLR 
KIEGEDLLGISLQLFFGDASFNGFFITVGIKTDTCTGVSWLYLAGGSKTFRFVNKRVLLL 
KIEGGDLLGISLELYFGNARFAGFFITVGIKTDTCTGASWLYLAGASGTFRFVNQRVLLR 
KIEGEDLLGISLYLYFGNALFNSFFITVGVKTDTCTGASWVYLARGSKQFRFVNQRVLLR 
KIEGEDLLGMSLYLYFGNAIFNSFFITVGVKTDSCTGASWMYLARGSKQFLFVNQRVLLR 
NIEGEDLLGISLYLYFGNALFNGFFITVGVKTDTCTGASWDYLAERSKQFRFVNQRVLLR 
KNEGEDLLGISLFLYFGIARFNGFFVTGGAKTDTCTGASWGYLARGSKLFRFVNLRVLLK 
KNEGEDLLGISLYLYFGNAEFNGFYVTVGKKTDTCTGATWLYLARGSAQFRFVNQRVLLR 
KIEGEDVLAASLVLCFRSARFYGFFVTVGAKTDICTEASWEYLAQGSDNFRFVNHRVLLR 
KIEGEDVLGASLVLCFGNAKFYGFFVTVGTKTDLCTEASWQYLARGSHNFRVVNHRVLLR 
KIEGEDVLGASLVLCFGKARFYGFFVTVGTKTDTCTEASWQYLARGSDLFTFVNHRVLLR 
KIEGEDVLGASLVLCFGKARFYGFFVTVGTKTDTCTEASWQYLARGSDNFTFVNHRVLLR 
KIEGEDVLGASLILCFGNARFYSFFVTVETKTDVKTETSWHYLARGSTQFRFFGHRVLLR 
KIEGEDMLGASLILCFGNARFYSFFVTVGTKTDVCTETSWDYLARGSTQFRFFGHRVLLR 
KIEGEDLLHASLALYFGHARFYDFFVTVGIKTDICTGTSWFYLARGSQKFRFVNQRVLLH 
KIEGEDLLHASLTLYFGHARFLDFFATVGIKTDTCTGTSWFYLARGSQTFRFVNQRVLLK 
KIEGDDLLHSSLTLHFGHAKFYDFFVTVGTKTDTCTGTSWFYLAGGSRKFRFVNQRVLLK 
KIEGDDLLHASLNLYFGHAKFYDFFVTVGIKTDTCTGTSWFYLAGGSRKFRFVNQRVLLK 
KIEGENLLAISLNLSYGSPWFKGFFITVGIKTDACTGANWEYLARASKEFRFVNQRVLLR 
KIEGENMLVSSLYLSFGNAHFKGFFISVGAKTDDCTGASWEYLARASKKFHFVNQRVLLR 
KIEGEDLLGVNLYLIFGDAPFNAFVITVGAKTDACTGASWNYLAKAAKSFRFVNSRVLLQ 
KIEGEDLLGISLYLYFGDAPFKGFVITVGAKTDACTGASWSYLAKASRSFRFVNSRVLLQ 
KIEGEDLLGISLYLYFGDAPFKGFVITVGAKTDACTGASWIYLAKASRSFRFVNSRVLLQ 
KIEGEDLLGISLYLYFGDAPFKGFVITVGAKTDACTGASWSYLANASRSFRFVNSRVLLQ 
KIEGEDLLGISLYLYFGDAPFKGFVITVGLKTDACTGASWSYLAKASRSFRFVNSRVLLQ 
KIEGEDFLGISLFLYFGSAPFRGFFITVGIKTDACTGASWTYLARASKIFRFVTSRVLLR 
KIEGEDFLGISLFLYFGSAPFRGFFITVGVKTEACTGASWSYLARASKTFRFVTSRVLLR 
KIEGEDFLGISLYLYFGSAPFRGFFITVGVKTDACTGASQSYLARASKTFRFVTSRVLLK 
KIEGEDLLGISLYLYFGNAPFKGFFITVGIKTDHCTGASWEYLARAFRQFRFVNQRVLLR 
KIEGEDLLGVSLYLYFGNAPFKGFFITVGIKTDHCTGASWDYLARAFRQFRFVNQRVLLR 
KIEGEDLLGISLFLYFGNAQFKGFFITVGLKTDHCTGASWKYLARAFKEFRFVSERVILR 
KIEGNDLLGISLSLYFGNALFKGFFITVGIKTDHCTGASWQYLARAFKQFRFVNQRVLLR 
KIEGEDLLGVSLFLYFGNALFKGFFITVGVKTDHCTGASWQYLARAFKQFRFVNQRVLLR 
KIEGEDLVGISLYLYFGNAPFKGFFITVGIKTDHCTGRSWQYLATAFKQFRFVNQRVLLR 
KIEGEDLVGISLFLYFGNAPFKGFFITVGIKTDHCTGASWQYLARAFKQFRFVNQRVLLK 
KIEGEDFLPMSLFLYFGNAKFKGFLIRVGVKTDSCTGANWQYLASASQQFRFVNRRVLLK 
KIEGEDFLPMSLFLYFGNAKFKGFLIRIGVKTDSCTGANWQYLASASQQFRFVNRRVLLK 
KIEGEDFLPMSLFLYFGNAKFKGFLIRVGVKTDSCTGANWKYLASASHQFRFVNRRVLLK 
KIEGEDFLLMSLFLYFGNADFKGFLIRVGIKTDSCTSANWDYLASASQQFRFVNKRVLLK 
KIEGEDFLLMSLFLYFGNADFKGFLIRVGIKTDSCTSANWDYLASASQQFRFVNKRVLLK 

PRSSLIEILSDGGI 
PRSSLIEILTDAAI 
PRSTLIEILTDAIY 
PRGSLIEILTDTPI 
PRGSLIEILTDTPV 
ARGSLIEILIDTNI 
PRGSLIEILTDTGV 
DRGSLIEILEDSPV 
PIGCLIEITNDTTV 
PIGCLIEILDDETV 
PINCLIEILNDTTI 
PINCLIEILNDTTI 
PRGCLIEILNDTNI 
PRGCLIEILNDTTI 
FRGPLIEILTDTTF 
PRGSLIEILTDTNI 
PRGSLIEILTDTTI 
PRKSLIEILTDTQI 
PHMSLIEILMGTHP 
PRGTLIEALTDTAD 
AQGSLIEILPDIYL 
AQGSLIEILTDIYL 
AQGSLIEILTDIYL 
AQGSLIEILTDIYL 
AQGSLIEILTDIYL 
ARGTLIEILTDTSP 
ARGALIEILTDPNQ 
TRGALIEILTDTTE 
ARGSLIEILTDTSL 
ARGSLIEILTDTIL 
ARGPLIEILTDTTI 
VRGSLIEILTDTTL 
ARGSLIEILTDATL 
PRGSFIEILTDGTL 
PRGSFIEILTDGTL 
PRSWLIEILIDARV 
PRSWLIEILIDARA 
PRSWLIEILIDARM 
PRPWLIEILIDTGV 
PRSWLIEILIDTGV 
