# Supplementary material for: Detecting lateral gene transfers by statistical reconciliation of phylogenetic forests
Source: BMC Bioinformatics. 2010 Jun 15;11:324. doi: 10.1186/1471-2105-11-324 (PMC2905365; doi:10.1186/1471-2105-11-324)
Supplement: Additional file 1 — The 330 simulated alignments and corresponding gene trees (true and ML) along with the 40-taxa reference species tree. [file 1471-2105-11-324-S1.ZIP › simulated_dataset_prunier/seqdata163.fas.phy_tf.tree]

((((((AGTUM1:0.13829013,(RHETL1:0.014057501,RHLEG1:0.016587011)96.028578:0.03891313)61.187541:0.01751672,SIMEL1:0.16949378)97.940832:0.10168875,(MELOT1:0.10157795,MESOR1:0.056279123)98.734516:0.085714168)99.953318:0.18738106,(JANNA1:0.10670388,(RODEN1:0.065369167,(SILIC1:0.034272431,SIPOM1:0.046152008)94.203663:0.043246456)98.808205:0.08301064)100:0.21755633)99.452001:0.20720258,(CACRE1:0.25140698,HYNEP1:0.22434205)93.55126:0.054333612)47.923395:0.014926271,(((((ANMAR1:0.047283514,ANPHA1:0.093230882)99.740815:0.077061931,((EHCAN1:0.049222117,EHRUM1:0.061799365)99.605465:0.085314741,RHRUB1:0.20437547)90.858489:0.04330991)36.41791:0.006657937,(WOEND1:0.025475425,WOLBA1:0.018463008)99.646926:0.085285308)100:0.21159446,(((BRJAP1:0.10925608,RHPAL1:0.058051204)33.38815:9.802123e-05,NIHAM1:0.060208533)99.885023:0.16298004,(RIBEL1:0.10369782,((RICON1:0.02674198,RIFEL1:0.018002934)79.776394:0.011657335,(RIPRO1:0.022666107,RITYP1:0.0051186073)84.255892:0.0090066885)80.255598:0.030117601)99.987769:0.16673057)96.430475:0.10205555)50.54177:0.029607539,(((BABAC1:0.008914657,(BAHEN1:0.0073701578,BAQUI1:0.012483755)79.448414:0.011625914)66.819823:0.03072648,(BRABO1:0,BRSUI1:0.0044107925)97.764987:0.11736548)100:0.40429311,(CAPEL1:0.38973425,EHCHA1:0.19858977)99.54204:0.18859231)53.22274:0.014877824)99.320364:0.076336379,((GLOXY1:0.13119375,(GRBET1:0.12586823,MAMAR1:0.20329085)58.974546:0.022752605)99.473161:0.11120012,((MAMAG1:0.052465167,PADEN1:0.077010315)99.694824:0.091603394,RHSPH1:0.17385893)56.504333:0.02419653)83.345443:0.039584239);
