# Supplementary material for: Detecting lateral gene transfers by statistical reconciliation of phylogenetic forests
Source: BMC Bioinformatics. 2010 Jun 15;11:324. doi: 10.1186/1471-2105-11-324 (PMC2905365; doi:10.1186/1471-2105-11-324)
Supplement: Additional file 1 — The 330 simulated alignments and corresponding gene trees (true and ML) along with the 40-taxa reference species tree. [file 1471-2105-11-324-S1.ZIP › simulated_dataset_prunier/seqdata164.fas.phy]

40	231
BRJAP1      MKKLDASQLMFGRAMNLVHQIGAKEAFQVRDVKVATRTCTKSIQARTGTPHVSTETMAPK 
GRBET1      LKKLGASPVQFGRGMSHVIEKGAKDAFHVRDGKVNRGTCTKSINIRTGPPHSSVETRVPR 
SILIC1      MKKLEASPVQFGNAMNHVNLAGAKEAFHMRDTQVTTGLCTKSIVMRTGATHSTDEIEAPR 
CAPEL1      AKTLGAAHVQFGPEMGRVYLNGAKNALQVREGKVVSAGESKSISARTGKSHSGAEVTASR 
RHRUB1      IKKLSASPMQCGSAMGHVHVKGAKSAFQMRGGEIVTAILTKSIDTRTGPARSGLDDITPP 
MAMAG1      TKKLQASPKQFGPAMGSVHVRGAKRAFQGKETDVETGSRTRSTDRRTGGPRNGTDDGVPP 
CACRE1      RKKLGASPIDFGRFMGHVHCFGAKAAFQPRKGAVANAHVTRSIGTRTGRQRSGFDNIGPL 
HYNEP1      NKKLDASPMDFGRFMGHVHYEGAKAAFEMRAGDVSTSHRTKSIGTRTGRPHSVTDPLTPS 
MAMAR1      SKKLDASPIDFGRFMGHVHFEGAKGAFEMRDSDVATASATKSIGTRTGRPHSGTDKLAPQ 
GLOXY1      SKKLDASPIDFGRFIGHVHFEGAKGAFEMRDSDVATAKATKSIGTRTGGPHSGTDKHAPQ 
RHPAL1      TKKLEASPIDFGRFMGSVQFEGAKGAFEVRESDVATTHATKSIGSRTGTPHSGLDKLAPE 
NIHAM1      TKKLDASPVDFGRFMGSVHFEGAKGAFDVRESDVATTHSTKSIGCRTGRAHSGSDRLAPM 
JANNA1      QKKLDASPMKFGPAMGSVREKGAKIAYKDREVKVEEGQCTKSIGIWTGSTHASIDQQAPY 
RODEN1      QKQLAASPMKFGTAMGEVKHRGAKGAYKAREQDVRIGETTKSIAEWTGVGHTSVDKQAPY 
SIPOM1      QKPLSASPMKFGAAMGNVRYKGAKDAYRSREQDGDIDQCTKSIGIWTGLKHASVDKQAPY 
PADEN1      NKKLEASPMKFGPAMGNVHGQAAKVAYKVREGAVDTGQFTRSIRAWTGMQHVSEDKHTPK 
SIMEL1      VKNLRASSMQFGPAVGDVHHDGAKCAFIIRKKDVFTGEATRSIAIRTGANHSAADDIAPL 
AGTUM1      PKKLKASSMQFGPVVGDVHHEGAKCAFLLRQKDVLTAEATRSIAVRTGLNHSAVDDGAPL 
RHETL1      LKKLKASSMQFGPAVGDVHHDGAKCAFLLRQKDVLTGEATRSIPVRTGLNHSAADDLAPL 
RHLEG1      LKKLKASSMQFGPAVGDVHHDGAKCAFLLRQKDVLTGEATRSIPVRTGLNHSAADDLAPL 
MELOT1      TKKLTASPMQFGAAVGDVHTDGAKTAFLLRQKDVFLGENTRSWVIRTGSLHKEIDQIAPS 
MESOR1      TKKLAASPMQFGPAVGDVHFIGAKSAFLLRQELVLLGDSTRSWVIRTGMPHNEIDEIAPS 
BABAC1      TKKLDASPMHFGPTAGLVHCHGAKCAFLIRKKDVFLGEMTRSITMRTGFTHSQVDGIAPP 
BAHEN1      TKKLDASPMHFGPTAGLVHCQGAKCAFLARKKDVFLGESTRSITFRTGRKQSQVDGIAPP 
BAQUI1      TKKLDASPMHFGPTAGLVRCHGAKCAFLPRKKDVFLGESTRSITFRTGGRHSQVDGVAPP 
BRSUI1      SKKLDASPMQFGPAAILVYKFGAKCAFLDRKKEVLLGEYTRSIEFRTGVQHHEIDWIAPT 
BRABO1      SKKLDASPMQFGPAAILVYKFGAKCAFLDRKKEVLLGEYTRSIEFRTGVQHHEIDWIAPT 
RHSPH1      AKKLEASAMQFSAAMSKLHGDGAKDAFEIRGSEVAKSHCTSSIRTRTGIFHSGIDNVAPT 
RIBEL1      AKKLHASPLQFGSAMGKVRIKGAKDAFQPRENDVKKLHCTSSVLLRTGNVHLGIDAGAPS 
RIPRO1      AKQLHASPLQFGSAMGKVKIKGAKDAFQNRENDVKKLHCTSSVLYRTGDVHSGIDAMAPS 
RITYP1      AKQLHASPLQFGSAMGKVKIKGAKDAFQNRENDVKKLHCTSSVLYRTGDVHSGIDTMAPS 
RICON1      AKKLSASPLQFGSAMGKVKIKGAKDAFQDRENDVKKLHCTSSVRYRTAGVHSGMDTMAPS 
RIFEL1      AKELHASPLQFGSAMGKVKIKGAKDAFQNRESDVKKLHCTSSVLYRTGDVHSGIDAMAPS 
EHRUM1      PKRLKASRMQFGSAVGRVTLTKAKKAFRADEAEILKLQATSSIRDRTGDNHAGEDSIAPF 
EHCAN1      PKRLKASRMQFASAVGRVTLSKAKKAFNADDAEILKLQATSSSHIRTGDDHAGEDVMAPY 
EHCHA1      PKRLVASRMQFASAVGRVTLSKAKKAFRVDEAEILKLQATSSIRDRTGDVHAGEDVMAPY 
ANMAR1      PKKLHASRMQFGSAVGHVNGNGAKRAFNADEDDISKDNCTSSVRRRTRQSHSRVDSMAPN 
ANPHA1      PKKLEASRMQFGSTVGHVNINGAKRAFQADEADILRENCTSSVRDRTGESHSGIDASAPA 
WOLBA1      EKKLAASRMQYGAAMGRVTAMGAKKAFQIRAAEIAKFQYTTSIRDRTGDVHSGLDGMAPG 
WOEND1      EKKLAASRMQYGAAMGRVTAMGAKKAFQIRAAEIAKFQYTTSIRDRTSDVHSGLDGMAPG 

RLSLVGQAVLDGGGTEFRSVGHLLCLGERIKRKSFVKGILIKVFIRGETLSIFTFSESTG 
RLNSLGQAVLDVGGTSFKSVGEAVCLGERINRCSFVKGILIKVMGRGETLSVFTFSEQSG 
RLASVGQAVLEAGGTNFESVGTEVCLGERLKKCSFVKAILIPVFMKGETLSVFTFSEQSG 
RLALNGQAGLSMSGTHFGSVGTQLCWGERIKRRSFVKGILITVCMRGETLSVFTFSEQTG 
RLALQGQAGLSDQATDFGSVGPEVCWGERMKRRSFVIGILITVFIRGQTLSVFTFSDNSG 
RLALAGQAGLDNSATAFGSVGRLVWWGERMKRRSFVKGILIKVFPRGETLSVFTFSEKSG 
RLAVQGHAGLLGSGTSFQCVAPLLWWGERIKRGSFVKGTLILVFMHGETLSAFSFSGKIG 
RLALHGQAGLLGNATNFQCVVLLVWCGRRMKRFSFVKGILISVFGHGETLSAFTFSGDSG 
RLALHGQAGLVGCATEFMCVAMLIWCGERMKRFSFVKGILIKVFMNGETLSAFTFSGDTG 
RLALHGQAGLVGCATEFGCVAMLIWCGERMKRFSFVKGILIKVFMNGETLSAFTFSGDTG 
RLALHGQAGLVGCATEFMCVAMIVWCGERMKRFSFVKGILIKVFMHGETLSAFTFSGDSG 
RLALHGQAGLVGCATEFMCVAMLLWCGERMKRFTFVKGILIKVLMHGETLSAFTFSGNSG 
RLAVEGQAGVAGSITKFTSVSQVVWWGERNKRSKFVKGILIGVIAHGETLSTFNFSESGL 
RLAVEGQAGLAVAITAFGSVSKMIWWGEKTKRSKFVKGILIAVIAHGETLSAFTFSETGL 
RLAVQGQAGLGEAITNFSSVSKARWWGERTKRLKFVKGILIAVMAHGETLSAFTLSWCGL 
RLALFGQAGLKWPITKFSSVSDFVWWGERTKRSKFVKGILIGVIAHGETLSAFTFSESGL 
RLALSGQAGLDDSPTAFIGVSGTIWWGERLKRSSFVKGILIKVIFHGETLSTFTYSEVTG 
RLALSGQAGLLGSATAFVGVAGTIWWGEGLKRSSFVKGILISVIFHGETLSCFTYSEGTG 
RLAISGQAGLVGSPTTFIGVSGTIWWGEGFKRSSFVKGILIRVIFHGETLSAFTYSEGTG 
RLAISGQAGLVGSPTTFIGVSGTIWWGEGLKRSSFVKGILIRVIFHGETLSAFTYSEGTG 
RLALPGEAGLVSSATTFIGVSMLIWWGEKMKRSSFVKGILIRVVFHGETLSAFTYSENGS 
KLTLPGQAGLVSSATSFVGVSLIVWWGEKMKRSSFVRGILIRVALHGETLSAFTYSEGGN 
RLALTGQAGLISSGTKFQGVSDFIWWEEKMKRSSFVKGILIKVYLLGETLSAFTYSEGGG 
RLALTGQAGLISSGTKFQGVSDFIWWEEKMKRSSFVKGILIKVILLGETLSAFTYSEGGG 
RLALTGQAGLISSGTKFQGVSDFIWWEEKMKRSSFVKGILIKVILLGETLSAFTYSEGGG 
RLALSGQAGLVSSSTKFQGVSILMWWGEKMKRSSFVKGILIRVILHGETLSAFTYSGGSG 
RLALSGQAGLVSSSTKFQGVSILMWWGEKMKRSSFVKGILIRVILHGETLSAFTYSGGSG 
YLALPGQAGLLVSGTGFASVGPTIWWGERLKQRSFVRSILILVYYHGNSLSVFTFSENNG 
RLALPGQAGLVTTGTDFASVGALGWWGERMKQRSFIKSILIIVFLHGKSLSVFTESEQNG 
RLALPGQAGLVTTVTDFVSVGAVGWWGERMKQRSFIKSILIIVFLHGKSLSVFTESEQDG 
RLALPGQAGLVTTVTEFVSVGAVGWWGERMKQRSFIKSILIIVFLHGKSLSVFTESEQDG 
RLALPGQAGLVTTATDFISVGAVGWWGERMKQRSFIKSILITVFLHGNSLSAFTESEQNG 
RLALPGQAGLVTTATDFVSVGAVGWWGERMKQRSFIKRILIIVFLHGKSLSVFTESEQNG 
RLALPGQAGLINSMTNFKTVGAAVWGGESMKQGCFVKRILIIVFIHGESLSVFSSNEKSG 
RLALPGQAGLINSITNFKTVGYAVWWGESMKQGCFAKRILIIVFIHGESLSVFSPSEKHG 
RLALPGQAGLSNSITNFKTVGAAVWWGESMKQGCFAKRILIIVFIHGESLSVFSPSERHG 
RLALSGQAGLINSVTPFQAVGSIVWWGESMKQGSFVKDILIVVFVHGESLSVFSSSERVN 
RLALTGQAGLINSVTSFKAVGPIVWWDESMKQGSFVDGILIMVFINGESLSVFSGSERSG 
QLALPGQADLISSVTHFRSVGSLVWWGESMKQKSFVKTILIMVFIGGESLSLFSSSELSG 
QLALPGQAELISSVTHFRSVGSLVWWGESMKQKSFVKTILIMVFIGGESLSPFSSSELSG 

QGYPCDQSDKGSAYQKFTGCFKKPVAASLAGSLSDSKKAQNIAFKLDGGPNGDACNFELT 
QGYPCDQSGKGSGFQKNTSCFKKPAAYTLGGPLSDTKKLQNTAVKLDGGVNGDACNFEIT 
QGYPCDQSEKGSAYRKLKGCFKKPQAYTLGGILSDTKKAQNTPAKFDGAVSGNACNFEIM 
QGYPLDQEAKGSAHQNFTGYFTKLLAVNLPGPLSDSKKAQNIVVKYDAALNGSACYFEIT 
QGYPCDKSRKGSSHPNSTDYFIKPTALNYTGNLSDSEKIQNVVLKYDAAMNGLACYFEIT 
QGYPCDKASKGSAHPNFTGYFVKLAAISLGGNLNDSKKQQNLAVNYDATMNGNACYFEIT 
QGFPCDKNAKGSNGPNFASYFKKLRVQSVFGNHSDPKKEQEVGVKYDVVMNGRTCRFEIR 
QGFPCDKNSKGSPGPNFTGYFEKLPVINLRGLLSDSKKGQEVAVKFDVILNGKTCCFEIK 
QGFPCDKNAKGSPGTNFNGFFYKLTVTNLKGLLSDSQKSQELAPKYDVLTNGKTCNFEIG 
QGFPCDKNAKGSPGTNFNGFFYKLTVTNLKGKLSDSQKSQELALKYDVLINGKTCNFEIG 
QGFPVDKNAKGSPGPNFNGYFLKLTVINLKGLLSDSKKSQELAVKYDVLTNGRTCNFEIG 
KGFPCDKSAKGSPGPNFNGYFLKLTVINLKGLLSDSKKTQELAVKYDVLTNGKTCDFEIS 
QGPASDKNWKGSPAPNLTAYFLKPVVVAYDGLLSDEEKIQKIAVKFETGMNGEVCYFEIR 
QGPACDKNRKGSQTPNVTGYFLKPNILIFTGLLSDSEKRQKIMVKFDAAMNGKICCFEIR 
QGPACDKNWKGSPTPNLTGYFLKPKILVFGGLLADTEKHQKIMVKFDARMNGEICCFEIR 
QGPACDKNCKGSPTPNLSGYFVKPPVLIFEGALSDSEKLQKLIVKFDAAINGDICCFEIK 
QGFPSDKTRKGSPGPNFTSYFLKLEVLVLRGLLQDSKKHKKLILRYDAALNGDICCFEIK 
QGFPGDKTRKGSPGPNFTGYFMKLEVLVLRGMLQDAKKHKRSILRYDAALNGKICCFELK 
QGFPGDKTRKGSPGPNFTGYFLKLEVLVLRGLLQDAKKHKKSILRYDAALNGQICCFEIK 
QGFPGDKTRKGSPGPNFTGYFLKLEVLVLRGLLQDAKKHKKSILRYDAALNGQICCFEIK 
QGFPCDKCRKGSLGPNFTGYFFKLTVLVLRGKLQDAKKTKKILVKFEVPLNGQICCFEVK 
QGFPCDKCQKGSLGPNFTGYFFKLEVLVLRGMLQDSKKIKKIIVQFDVALSGEICCFEIK 
QGFACDTSLKGSLSPNFTGYFFKIELLAVRGSLQDGKKDKKIVVKFDAALNGKVCCFEIK 
QGFACDKTRKGSLSPNFTGYFFKYELLVLRGLLQDGKKDKKIVVKFDAALNGKICCFEIK 
QGFACDKTKKGSLVPNFTGYFFKIELLVLRGLLQDGKKDKKIVVKFDAALNGNICCFEIK 
QGFACDKTVKGSIGPNFTGYFLKLTLLILRSVLKDAKKQKKPIVKFDARINGLICCFEIK 
QGFACDKTVKGSIGPNFTGYFLKLTLLILRSVLKDAKKMKKPIVKFDARINGLICCFEIK 
QGDPYDKSAKGSIDPNLTGYFIKLQARDRQGMLSDLKKKQNRLVKYDPSLNGRTCYFEVQ 
QGDPKDKSCKGSCGPNFTGHFLKLGNLDTVGSLSDGKSKQTLMMKYDAVMNGLICYFEIE 
QGDPKDKSCKGSCAPNFTGHFLKMPNLDKRGSLSDGKKKQTLMMKYDANMNGLICYFEIE 
QGDPKDKSCKGSCGPNFTGHFMKMPNLDTRGSLSDGKKKQTLMMKYDANMNGLICYFEIE 
QGDPKDKSCKGSCGPNFTGHFLKLPNLDTRGELSDGKKKQTLMMKYDAIMNGLICYFEIE 
QGDPKDKSCKGSCGPNFTGHFLKLPNLDTRGHLSDGKKKQTLMMKYDAIMNGLICYFEIE 
QGDKHDKSIKGSCDANFTGHFFKVGTLVLRGNLSDGKKKQNPLFKYDPVSDGRTCHFEVQ 
QGDKHDKSIKGSCDANFTGHFFKVGTLTLRGNLSDGKKEQNPLVKYDPVSDGYTCHFEVQ 
QGDKHDKSIKGSCDANFTGHFFKVGTLMLRGDLSDGKKEQNPLVKYDPVTDGKLCHFEVQ 
QGDKYDKTLKGSQEANYTGHFERMGALVLRGRLSDGKKNQNPYTKYEPAGNGGACHFEVQ 
QGDKYDKTIKGSNGANYTGHFGKLGALVLRGSLSDGKKNQNPLIKYEPAGNGGTCHFEVQ 
QGDKYDKSLKGSCGSNFTGHLVKLGTFGFPGNLYDGKKAQNHMVNYDPISNGGTCFFEVS 
QGDKYDKSLKGSCGSNFTGHLAKLGTFGFPGNLYDGKKAQNHMVNYDPISNGGTCLFEVS 

TDTPNCLNHGPCRTADVLYFKQNKVTDKAELQRSTCTLSRYVNLILLIFTY 
TETPNTLNHGPCRFADELLFRTNKVTDGQELQPSTSSLTKYVMIILLIFEY 
TETPNPLNHDPCRYADELLCKRNKVIKGQELQPSTSTLNKYVILILLLFSY 
TETPNTKNHGFCRQADVLYFRNNKITNGPELQPSTGTLTKYVARIFLIFDY 
TATPNALTQGRCRDADILILKKNKATDTLELQESTATLIFYVERIYLAFDY 
TDTPNNLTQGRCRQADILWYKKNKATEAMELQESAHTLILYVTRIHLDFEY 
GTTANGLTHGNSRKAYHLYHKKNKSLTATELQESTATLALYVGRIYLAFEY 
GKTPNPVTHGGCRKAYALYHKKNKATQGTELQESTATLTVYVLRIYLDFQY 
GCTPNFVTHGNCRDAYILYPKKNKSTLGFELQESTATLTVYVGKIYLDFNY 
GCTPNFVTHGDCRDAYILYPKNNKSTLGFELQESTATLTVYVGKIYLDFNY 
GCTPNTVTHGGVRKAYILYPKKNKSTLGFELQESTATLAIYVSRIYLDFNY 
GCTPNPVTHGGCRKAYILYPKKNKSLLSYELQESTATLAVYVSKIYLGFDY 
AKTPNYVTGGECRVAYSLQQKLNKPPHFFELHESTKTLSRYIDKIYLKFDY 
ADTPNKVSGGYCRQAYTLQIKLNKPPYGFELQESTKTLTKYIERITLEFGY 
ADTPNRVTGGRCRQAYTLQQKFNKPSHPYELQKSTKTLTNYITRIYLDFDY 
ASTANRVSHGTYRRAYTLHQKLNKPAQTFELQESTKTLTAFIERIYLESEY 
AKTPNSATHGRSRDAYTLGTANNKSTIWFDLQETTATLPNYVMRIHLGFNY 
ARTPNIGTHGVSRNAYTLSTKNNKFRVWFDLQETTATLISMVMRIHLEFDY 
DRTPNGVTHGRSRNAYTLGTKNNKFPVWFDLQETTATLTAYVMRIHLSFNY 
ACTPNGVTHGRSRNAYTLGTKNNKFPVWFDLQETTATLTAYVMRIHLRFNY 
ANTPNLVTHGKTRLAYPLGYKKNKPPTWFDLQESTGTLTLYVLQIYLRFDY 
AVTRNPITHGRARLAYPLRYKKNKPPRWLDLQESTATLTLYVMRIFLRFDY 
ADTPNVVTHGRPRSAYDLQRKKNKSTTWLDLQDSTAALSFYMPRIYLNFNY 
ASTPNPVTHGRPRSAYDLQRKKNKSTTWMDLQDSTAALSFYMPRILLKFNY 
AQTPNQVTHGRPRSAYDLQRKKNKSTTWLDLQDSTAALSFYMPRILLKFNY 
ADTPNPITHGRPKTAYVLGRRKNKYPIWFDLQNVTSTLTEYVSRIFLRFEY 
ADTPNPITHGRPKTAYVLGRRKNKYPIWFDLQNVTSTLTEYVSRIFLRFEY 
TSKPNMVSHGRIRTAYILHIKGNKVADAVELQDSIATLTPHYLRIYLDYEY 
TLTPNEVTHGRIRAAYSLYKKMNKSTPTIELQSSIATLLQHFARIYLFFDY 
TLTPNEVTHGLIRVAYTLYKKMNKSTPHLELQSSIATLLQHFARIFLFFEY 
TLTPNEVTHGLIRVAYTLYKKMNKSTPHLELQSSIATLLQHFARIFLFFEY 
TLTPNEVTHGHIRVAYMLYKKMNKSTPHFELQSSIATLLQHFARIFLFFDY 
TVTPNEVTHGHIRVAYTLYKKMNKSTPHLELQSSIATLLLHFTRIFLFFDY 
VGTHNKVTSGKVRAAYMLYQKRNKDPRNVELQDSIGTLTDHYNSIYLTSDY 
VATRNKVTSGKARAAYMLLQKRNKDPRTGELQDSIGTLIDHYDSIYLINEY 
VGTHNKVTSGKVRAAYMLLQKRNKDPRMVELQLSIGTLIDHYNSIYLISEY 
VLTNNEVIRGHVRAAYMLTEKTNKPPQDLELQESIGTLTAHYSTIYLNSSY 
VITHNQVIHGRVRSAYMLTEKTDKPPKSYELQDSIGTLTTHYQTIYLDSGY 
ILTPNDVTHGEVRLAYMLYNKKNKYIRGFELQDSIGSLTDHYWAINLIGDY 
ILTPNDVTHGEVRLAYMLYNKKNKYIRSFELQDSIGSLTDHYWAINLIGDY 
