# Supplementary material for: Detecting lateral gene transfers by statistical reconciliation of phylogenetic forests
Source: BMC Bioinformatics. 2010 Jun 15;11:324. doi: 10.1186/1471-2105-11-324 (PMC2905365; doi:10.1186/1471-2105-11-324)
Supplement: Additional file 1 — The 330 simulated alignments and corresponding gene trees (true and ML) along with the 40-taxa reference species tree. [file 1471-2105-11-324-S1.ZIP › simulated_dataset_prunier/seqdata164.fas.phy_tf.tree]

((((((AGTUM1:0.14056387,(RHETL1:0.012924058,RHLEG1:0.005083851)70.883286:0.019227423)71.990359:0.036342713,SIMEL1:0.13219653)99.764538:0.19098445,(((BABAC1:0.079895086,(BAHEN1:0.025217887,BAQUI1:0.045534363)54.71471:0.010766926)100:0.20571484,(BRABO1:0.0043949729,BRSUI1:0)100:0.30837156)96.397066:0.11031826,(MELOT1:0.1424139,MESOR1:0.16829547)98.153013:0.1033616)81.124902:0.052138094)99.789762:0.25720376,((JANNA1:0.29844644,(RODEN1:0.2135961,SIPOM1:0.17932288)62.74882:0.046717397)85.230207:0.078392621,PADEN1:0.28619728)100:0.36508909)90.556496:0.14637735,(CACRE1:0.52941047,(((GLOXY1:0.047222567,MAMAR1:6.2229295e-06)99.970961:0.09401097,(NIHAM1:0.11182663,RHPAL1:0.053843539)70.470756:0.018763039)99.609458:0.127656,HYNEP1:0.15954062)75.195038:0.052422474)98.699772:0.14661392)95.407575:0.12502433,(((((ANMAR1:0.22251787,ANPHA1:0.096077169)99.848384:0.20245067,((EHCAN1:0.072502247,EHCHA1:0.049142177)98.908019:0.061322675,EHRUM1:0.031178684)99.963391:0.18636315)93.4062:0.10851535,(WOEND1:0.026345242,WOLBA1:0)100:0.3532042)99.924082:0.25672098,((RIBEL1:0.094921745,(RIFEL1:0.031352647,(RIPRO1:0.0087487538,RITYP1:0.012431597)99.170125:0.030877255)33.395457:2.2475162e-05)45.87453:0.019769941,RICON1:0.04483053)100:0.32886142)64.177281:0.082890482,RHSPH1:0.47443862)99.956578:0.29301871,((((BRJAP1:0.2548018,(GRBET1:0.21217769,SILIC1:0.30171887)92.975748:0.11706371)100:0.27218984,CAPEL1:0.32127577)98.617822:0.2171165,RHRUB1:0.33121738)44.211403:0.023158461,MAMAG1:0.3129658)97.876537:0.12994122);
