# Supplementary material for: Detecting lateral gene transfers by statistical reconciliation of phylogenetic forests
Source: BMC Bioinformatics. 2010 Jun 15;11:324. doi: 10.1186/1471-2105-11-324 (PMC2905365; doi:10.1186/1471-2105-11-324)
Supplement: Additional file 1 — The 330 simulated alignments and corresponding gene trees (true and ML) along with the 40-taxa reference species tree. [file 1471-2105-11-324-S1.ZIP › simulated_dataset_prunier/seqdata165.fas.phy]

40	397
GLOXY1      FLEGTIFALYHFFQLPLKVYSRTCTIVDCARQEVVCFTGPFKNLNIGEYEAYAIHNVWTV 
ANPHA1      FLTGTVFPLYRFLHLPAKDNSRTCTILDTARQGVVCFTDPFQNLNVGESEAYVLHNVWTV 
GRBET1      FLGGTLFALHHFVHLPAKEYCRTCTIGDTARQGVVCFTNPFKNLNVGENEAYAIHNVWTV 
RHRUB1      FSEGTDFAVVPFLDLPTKDYSRTCHIVNAARQGVVCFTNPFKNINAGEAEAYIMHNVWTV 
MAMAG1      FLAGTIHTILHSLHLPAKEYSRTCTIVNAAREGVVCFTDPFKNLNAGESEAYVLDDIWTV 
HYNEP1      FLAGTRYSLAHFLTFPAKFYNRTCTISESARQSVVCFTNPFKNLNIGEHEAYVIHNIWTA 
MAMAR1      FLRGTPYMLMHFLSFPVKCHNRTCTIVELARQSVVCFKNGFKNLNVGEEETYIIHNIWTA 
MESOR1      FLKGTRYALNHFLNFPIKCYNRTCTIVELARQAVFCFKNPFKNLNIGEKETYIIYNIWTA 
CACRE1      FLAGTRFNLEIFLTFPTKSYNRTCTITDLARQPVVCFTNPFRNLNIGEREAYIIRNIWTG 
JANNA1      FLAGTTFPLLHLVHLPLKGYDRTITILDLARQIAVCFTSPFKNLNIGEKEAYIIHNVYTG 
RODEN1      FLFGTAFSLLHLLHQPAKGYKRTITINDVARQGVVCFANPFKNLNIGEVESYIIHNVWTG 
SIPOM1      FLAGTTFSLLHMLHLPAKGYNRTITILDLARQVVICFTNPFKNLNVGEREAYIIHNVWTG 
SILIC1      FLVGTTFLLLHLLHLPAKGYNRTITILDLARQVVICFDNPFKNLNIGEREAYIIHNVWTG 
RHSPH1      FLSGTTFSLLHLLHLPAKAYNRTITILDLARQAVVCFTNPFPNLSIGEREAYDLQNVWTG 
BRJAP1      FLKGTKAGLPHYLYLPAKGYKRTCTIVDLARQRVVCFTDPFKNFNIGEIEAYVIHTVLTG 
RHPAL1      FLKGTKAGLPHNLYLPAKGYERTCTIVDMARQRVVCFTDPFKNFNIGDVEAYVIHTVLTG 
WOLBA1      FLKGTKAGLPHNLYLPAKGYKRTCTIVDMARQRVVCFTDPFKNFNVGDLEAYVIHTVLTG 
NIHAM1      FLKGTKAGLPHYLYLPPKGYKRTCTIVDLARQRVVCFTDPFKNFNVGDVEAYVIHTVLTG 
SIMEL1      FLTGTQCGMNHHLNLPSKGYNRTCTILDLARQAVVCFTNPFKNFNLGEHEGYIIRNIWTN 
AGTUM1      FLAGTQFGMNHHLQLPSKGYNRTCTILDLARQYVVCFTNPFKNFNMGEQEGYIIRNIWTS 
RHETL1      FLSGTEFGMNHHLNIPSKGYDRTCTILDLARQYVVCFTNPFKNFNMGEGEGYIIRNIWTS 
RHLEG1      FLSGTEFGMNHHLNIPSKGYDRTCTILDLARQYVVCFTNPFKNFNMGEGEGYIIRNIWTS 
MELOT1      FLTGTQFGLPHYLHLPAKGFNRTCTILDLARQAVVCFTNPFKNFNLGEHEKYIIHNITTS 
BABAC1      FLTGTQFGLSHYLHLPAKPYNRTCTILDLARQVVVCFTNPFKNFNIGEHEAYIIHNIWTS 
BAHEN1      FLTGTQFGLSHYLHLPAKPYNRTCTILDLARQVVVCFTNPFKNFNLGEHEAYIIHNIWTS 
BAQUI1      FLTGTQFGLSHYLHLPAKPYNRTCTILDLARQVVVCFTNPFKNFNLGEHEAYIIHNIWTS 
BRSUI1      FLTGTQFGLSHYLHLPPKGYNRTCTILDLARQAVVCFTNPFKNFNLGEQEAYIIHNVWTS 
BRABO1      FLTGTQFGLSHYLHLPPKGYNRTCTILDLARQAVVCFTNPFKNFNLGEQEAYIIHNVWTS 
ANMAR1      FLTGTQFGLEHYLHLPVKGYNRTCTIMDNARQTVVCFTNKFKNFNLGEHEAYIIHNIWTS 
RIBEL1      FLPGTKFPVHYYLHLPAKRYNRTCTMLDNARPGVVCFTNVFQNLNSGEYESYIVRHVRTN 
RIPRO1      FLASTEYPIPYFLHLPAKGYNRTCTMLDNARPGVVCFTNVFQNLNCGEQESYIVRNVWTN 
RITYP1      FLASTEYPIPYFLHLPAKGYNRTCTMLDNARPGVVCFTNVFQNLNCGEQESYIVRNVWTN 
RICON1      FLASTEYPIPYFLHLPAKGYNRTCTMLDNARPGVVCFTNVFQNLNCGEPESYIVRNVWTN 
RIFEL1      FLASTEYPIPYFLHLPEKGYNRTCTMLDNARPAVVCFTNVFQNLNCGEQESYIVRNVWTD 
PADEN1      FLGGTVVPMEYILHLPAKNANRTCTILDVARQDVVCFSNLFKNLNPGELEAYIVHNNCTS 
EHRUM1      FLSGTMFNFYSFLVLPAKGFNRTCTIVDSARQRVVCFTNPFRNVNTGEPEAYIMYNRWTT 
EHCAN1      FLSGTMFNFFHFLVLPAKGFNRTCTIVDSARQCVVCFTNPFRNVNTGEPEAFIMYNRWTP 
EHCHA1      FLSGTMFNYFHFLVLPAKGFNRTCTIVASARQRVVCFTNPFRNVNTGEPEAYIQYNRWTP 
WOEND1      FLHGTVLDFWHLILLPAKTCNRTHTIVGTARQSVVCFTNPFHGLNTGECEAYIVHNVWTG 
CAPEL1      FIPGTTFAFPMFLQLPAKGQSRTCTIVEVARQGVVCFTDPFRNLNSGEQEAFIIHNISTI 

LTYTQILRLLVRVPELFLRRTKPRIEWLYRKTKQNLYAALTKGTIKAEAMNANPVFVVPM 
LTYTQFLRMLVFVPKLFLRRTKTRIQWLYRKTRQNLYMGETKGTIKAEAMNADPVYVIPM 
LTYTQILRLLVFVPPLFLRRTKEQIEWLHPKTRQNLYKEETKGTIKAEAMKADPAVVIPM 
LGHTQLLRLFVLVPKSFLRRTRYDIEWLYIKTLQTIYAGETKGTIKAKAMNADTVFVIPM 
LGRTRLPRLLVFVPKLFLRRTRQGVNRLYDKTPQNMYGSEAKGTIKADAMNAETVSVIPM 
LGHTQLLGILVFVPILFLRQTRGRIEWMFYKTLQNLYAIEPKGCIKAAAGNWDTVFVIPL 
LGHTQLLGILVFIPNLFLRQTRGSIEWMFYKTAQNLYALEPKGAIKADAGNWDTVFVIRL 
LGHTQLLGILVLIPNLFLRQTRGTIDWMFYKTLQNLYALEPKGTIKADAGNWDTVFVIPL 
LGHTQPLGILVFVPILFLRQTRDQIEWMFYKTFQSLYTVEAKGTIKADGGNWETVSVVPL 
LGHTQLLRILVFVPVFFLRQTKGKIDWMYYKTLQSLYGHEAKGNIKANAGNCEAVGVIPL 
LGHTQLLRILVFVPIFFLRQTKSKIEWMYYKTPQNLYKLEAKGNIKANAGNCEVVGVIHL 
LGHTQLLRILVFVPVFFLRQTKGKIEWMYYKTLQNLYGLEAKGNIKANAGNCEVVGVIPL 
LGHTQLLRILVFVPVFFLRQTRGKIEWMYYKTLQNLYGLEAKGNIKANAGNCEVVGLIEL 
LGHTQVLRILVFVPVFFLRQTKGEIEWMYYKTLQNLYLLEAKGNIKADAGNCEAVGVIPL 
LGHTQLFRILVSVPLFFLRDTRGKIEWMYFATLQNLYGFEIKGTIKADSPNWNTVTVIPL 
LGHTQLLRILVYVPLFFLRDTRGKIEWMYYATLQNLYGTEIKGTIKARSPNWDTVSVIPL 
LGHTQLLRILVYVPLFFLRDTRGKIEWMYFATLQNLYGLEIKGLIKAGSPNWDTVSVIPL 
LGHTQVLRVLVYVPLFFLRDTRGKIEWMYYATLQNLYGLEIKGTIKAESPNWDTVQVIPL 
LGETQLLRILVFVPFFFLRDTRVRIKFMDYATLQNLYIFKAKGMIKADAGNWETVTVVPL 
LGHTQLLRILVFVPFFFLRDTRVKIEFMDYGTLQNLYPSKAKGTIKADAGNWETVRVVPL 
LGHTQLLRILVFVPFFFLRDTRVRIEFMDYGTLQNLYPFKAKGTIKADAGNWETVKVVPL 
LGHTQLLRILVFVPFFFLRDTRVRIEFMDYGTLQNLYPFKAKGTIKADAGNWETVKVVPL 
LGHTQLLRILVFVPIFFLRDTRKRIEWMYYATLQNDYKFKAKGTIKADAGNWETVSVIPL 
LGHTQLLRILVFVPIFFLRDTRNRIEWMYYATLQNLYRFKAKGTIKADAGNWETVTVIPL 
LGHTQLLRILVFVPIFFLRDTRDKIEWMYYATLQNLYRFKAKGTIKADAGNWETVTVIPL 
LGHTQLLRILVFVPIFFLRDTRDKIEWMYYATLQNLYRFKAKGTIKADAGNWETVTVIPL 
LGHTQLLRLLVFVPIFFLRDTRKQIEWMYYATLQNLYKFKAKGTIKADAGNWETVAVIPL 
LGHTQLLRLLVFVPIFFLRDTRKQIEWMYYATLQNLYKFKAKGTIKADAGNWETVAVIPL 
LGHTQLLRILVFVPIFFLRQTRKRIEWMYYATLQNLYKFKAKGTIKADAGNWATVTVIPL 
LGHTQLLRMLVFVPILFLRHTRGSLEWMFYKTLQNLYELEAKGTIKAEAGNWDIVYVILL 
LGHTQLLRMLVFAPILFLRHTRGTLEWCYYKTLQNLYELEAKGTIKADAGNWDIVYVILL 
LGHTQLLRMLVFAPILFLRHTRGPLEWCYYKTLQNLYELEAKGTIKADAGNWDIVYVILL 
LGHTQLLRMLVFAPILFLRHTKGTLEWCYYKTLQNLYKLEAKGTIKADAGNWDIVYVIIL 
LGHTQLLRMLVFAPILFLRHTKGTLEWCYYKTLQNLYELEAKGTIKAEAGNWDIVYVILL 
LGLTQLLRIMVFVPKVFLRQTRAKIEQFYTKTLQNMYEFEAKGTIKAGAMNWRAVLVIPM 
LGPTQILRVIVFVPKIFLRQTRGCIEWFYYRKLQNMYASENKGTIKATAMNLSNVLVIPL 
LGPTQILRVMVFVPKIFLRQTRGCIEWFYYRKLQNMYALETKGTIKATSMNWSNVLVIPL 
LGPTQILRVMVFVPKIFLRQTRGCIEWFYYRKLQNMYALETKGTIKATAMNWSNVLVIPL 
LGRTQHLRTFVLVRKIFLRQTRSCIDWIFYKTLQNLYELEYKGMIKAAAMNWNIVDVIPL 
MGHTQLLRIMVLVPKVFLRKTRRCIEWLYYKTLQNLYSLETKGTIKADAMNWDAVFIIPM 

GAPAKNYFAVENAQQKLEGKDQEQLATGDLACFEPTLLADGEVVKIPELGFASLKLEQGQ 
GAPAKNYFTVDNAQKTLEGKEQEQGASGDLAVFAPTLYADGGVIKIPELGFGSLKLEQGP 
GAPAKNYFAVDNAQKVLEGKDQRQSSTGDLASFEPTLLADGGAAIIPELGFGSLKVEQGK 
GAPAKNYYKVTNAQKMLEGKEQRQFGSGDLACLEGTLLADGGVVKIPNLAFGSLKLEQGA 
GAPAENYYKVGNAQHVLEAKNQRQYGAGDLTEFQPTLFADGEVVSMPQLGFGSLELEQGK 
GAPAKNYYKVDNAQLQLESKIQRQYRGGDLALFDSTLEADGNTVKIHELDFASLIIEQEP 
GAPAKNYYKVDNAQRALEGKIQMQYRAGDLSMFDSTLRADGELIKVPELEFNSLKIEQEP 
GAPAKNYYRVNNAQKALEGKIQAQYRAGDLSVFESTLKADGETIKIPVLEFSSLKIEEES 
GAPAKNYYKVDNAQITLEGKTQTQYRAGDLTLFESTLVAGGGPVKIPELGFSSLKIEQEM 
GAPAKNYYKVKNAQISLEGKGHDQYRIGDLALFEPTLEADGTTVKIPDLGFPSLKPEQEG 
GAPAKNYFKVNNAQIPLEGKGHEQYRIGDLGLFEPTLVALGATIKIPDLGFPSLKPEQEG 
GAPAKNYYKVGNAQVALEGKGHEQYRNGDLAVFEPTLEADGATIKIPDLGFPSLKPEQEA 
GAPAKNYYKVDNAQVVLEGKGHEQYRIGDLAVFEPTLDADGGSIKIPDLGFPSLKQGQEA 
GASAKNYYKVENAQGGLEAKAQQQYRVGDLSLFEPTLAADGETVKVPDLGFASLKGEQES 
GAPAKNYYKVTNAQVNLEGKGQEQHRIGDLVLFDPDLQADGDTVNIPELGFASLKSEQEL 
GAPAKNYYKVTNAQINLEGKGQEQHRAGDLVLFDEDLQADGDTVKIPELGFASLKSEQEL 
GAPAKNYYKVTNAQINLEGKGQEQHRAGDLVLFDEDLEADGDTVKFPELGFASLKSEQEL 
GAPAKNYYKVTNAQVTLEGKGQEQNRAGDLVLFDADLNADGDTVKIPELGFASLKSEQEL 
GAPAKNYYNVDNAQIRLEAKGQEQYRAGDLVRFEPTLDADGDTVKHTELGFGSLKSEQEF 
GAQAKNYYNVGNAQARLEGKGQDQYRAGDLVTFESTLKADGETVKITELGFASLKSEQEV 
GAPAKNYYNVGNAQIRLEGKGQRQYRSGDLVTFESTLTADGVTVKITELGFASLKSEQEL 
GAPAKNYYNVGNAQIELEGKGQRQYRSGDLVTFESTLRADGVTVKITELGFASLKSEQEL 
GAPAKNYYNVDNAQIRLERKGQDQYRAGDLVLFEPTLKADGDTVKIPELGFLSLKSEQEL 
GAPAKNYENVGNAQVRLEMKRQGQYRSGDLVLFEPTLRADGITVKIPELGFASLKSEQEF 
GAPAKNYNNVGNAQIRLEMKRQGQYRSGDLVLFEPTLRADGITVKIPELGFASLKSEQEF 
GAPAKNYNNVGNAQVRLEMKRQGQYRSGDLVLFEPTLRADGITVKIPELGFASLKSEQEF 
GAPAKNYYNVENAQIRLERKRQDQYRAGDLVLFEPTLKADGDSVKIPELGFASLKSEQEF 
GAPAKNYYNVENAQIRLERKRQDQYRAGDLVLFEPTLKADGDSVKIPELGFASLKSEQEF 
GAPAKNYYNVENAQIRLERKGQDQYRAGDLVVFEPTLKADGDTVKIPELGFASLKSEQEF 
GAPAKNYYRVPNAQYELEAKMQRQYRDGDLAVFKATLGGDGGTIKIPELGFTSAKTKQER 
GAPAKNYYRVPNAQSELEAKEQRQYRDGDLAVFKVTLTADGGTIKIPELGFTSAKTKQES 
GAPAKNYYRVPNAQNELEAKEQRQYRDGDLAVFKVTLTADGGTIKIPELGFTSAKTKQES 
GAPAKNYYRVPNAQKELEAKEQRQYRDGDLATFKETLNADGETIKIPELGFTSAKTKQEN 
GAPAKNYYRVPNAQAKLEAKEQRQYRDGDLATFKATLDADGGTTKIPELGFTSAKTKQES 
GTPAKNYYDVFNAQKSLEGRKQDQYGQGDLSAFAPKLLADGQVVKIPELGFGSLKLEQGD 
GAPAKNYYKVRNAQPKLEGKEQNQYGIGELAAFNPSLLAEGEVVKLPSLGFNSLKLEQGR 
GAQAKNYYKVRNAQPKLEGKPQSQYGIGELAVFNPSLSAEGEVVELPSLGFNSLKLEQGR 
GAPAKNYYKVRNAQPKLEGKQQNQYGIGELAVFNPSLSAEGEVSELPSLGFNSLKLEQGR 
GAPAKNYYKVCNAQAKLEGKGQNQYGVGELAIFNPSLLADGEVVQYPSLGFTSLHVEQGD 
GAPAKNYCKVDNAQFRLESKAQEQYGAGELASFSPSLVADGKVVEVPALGFNSLQLEQGR 

YNKCEAKIDIMTVTGEDHALQFVYALPNRKTTQLSTQMLMVFIIDFIHTHSFHQDLGILT 
YNKCDAKIEIMTALGEDHALLFVYALPERKTTQLAAQMLMVVIIDFHHTYTFHSTLGILT 
YNKCEAKIEIMTVMGEDHRLEFVYALPERKTTQLSTKMMMVVIVDFTHTYSFHKAVGILT 
HNEGEAKIKIMTVAGEDHAIDFVYALNKRKTTKLSTKMFMVRFIEFAHTCLFHKTLRILT 
HNVAESKIEIMTVLGEDHALAFVFALPSRKTTKLSTKMLMVALIDFTHTHTFHQSLGILT 
HERSERKIEILTVLGVDHAIKFVLVLASRKTTKLATRMLMVPLIDFIHTHPFHKVLGVLT 
HERADTKITILTVLGVDHAVKFVSVLPNRQTNKLATLMLMVNLIDFIHTHLFHSVLEVLT 
RERGDRKISILTILGVDLAVSFVFVLANRKTTKLATSMFILSVIDFTHTRIFHSVLEVLT 
HERSDKKIQILTVMGVDHALGFVLVLGNRKTTKLATRMLMVSLIDFAHTLPSHDVLGVLT 
HNRADQKIPILTVLGPDHALRFVVVLVSRRTTKLSTRMLMPASIDFTHTTPFHTILGILT 
HNRTDQKIQILTALGPDHALKFVIILVSRRPTKLSTYMLMPAPIDFTHTTPFHTVLGILT 
HNRTDQKIQILTVLGPDHALRFALILVSRRLTKLTTRMLMPNPIDFTHTTPFHTVLGILT 
HNRTDQKIQILTVLGPDHALKFVLILVSRRLTKLSTRMLMPNPIDFIHTTPFHTVLGILT 
HNRTDEKIKILVVLGPDHALSFVPILVTRKTTKLSTRMLMPAPIDFLHTKPFHAILGILT 
YNRSDRKIKILTLFGVDHALNFVLILTARKTTRLQLIVLMVTEIDFPHTQPFHQYLGILT 
YNRSDKKIKVLRLFGVDHAINFVLILTERNTTRLQTIVLMVTEMDFPHTQAFHQYLGILT 
YNRSDKKIKVLRLFGVDYAINFVLILTERNTTRLQTIVLMVSEMDFPHTQAFHQYLGILT 
YNRSDKKIRILTLFGVDHAISFVLILTERNTTRLQTIVLMVTEIDFPHTQPFHQYLGILT 
QNRSDKKIDILTILGVDHALNFVLILANGKTNRLATKMLMITLIDFMHTHFFHKYLGILT 
QNRSDQKIDILTILGVDHALKFVLILARGKTTRLATKMLMITLIDFLHTHIFHRCLGILT 
QNRSDQKIEILTMLGVDHALNFVLILARGKTTRLATKMLMIALIDFLHTHFFHKCLGILT 
QNRSDQKIDILTMLGVDHSLNFVLILARGKTTRLATKMLMIALIDFLHTHFFHKPLGILT 
HNRTDKKIEIVTILGVDHALEFVLILANGKTTRLATKLLMITLIDFIHTHPFHKYLGILT 
HNRSDKKIEIVTILGVDHALDFVMILANGKTTRLATTMIMITLIDFIHTHPFHKYLGILT 
HNRSDKKIEIVTILGVDHALDFVMILANGKTTRLATTMIMITLIDFIHTHPFHKYLGILT 
HNRSDKKIEIVTILGVDHALAFVMILANGKTTRLATTMIMITLIDFIHTHPFHKYLGILT 
FNRPDKKIEIVTILGVDHALSFVLILADGKTTRLAIKMLTIGLIDFIHTLPFHKYLGILT 
FNRPDKKIEIVTILGVDHALSFVLILADGKTTRLAIKMLTIGLIDFIHTLPFHKYLGILT 
FNRPDKKIGIVTILGVDHKLGFVLILANGRTTRLATKMLMIILIDFPHTHPFHKYLGILT 
NNRDDRKIEILTTLGVDHAVDFVDVLTKRKTTKLTTCMLVIAIIDFVHTHSFHKILGVLT 
NNRDDRKIEILTTLGVDHAVEFVDVLTKKKTTKLTTCMLMILLIDFVHTHYFHKILGILT 
NNRDDRKIEILTTLGVDNAVEFVDVLTKKKTTKLTTCMLMILLIDFVHTHYFHKILGILT 
NNRDDRKIEILTTLGIDHAVEFVDVLTKRKTTKLTTCMLMILLIDFVHTDSFHKILGILT 
NNRDDKKISILTALGADHAVEFVDVLTKRKTTKLTTCMLMILMIDFVHTHAWHKMLGILT 
KNKGDGKIGFLTVLGEDHAFSFATALPKRSHTRLTTGMLMVISIDFHHTHRFHLTIGILT 
TNKAHGKIDILSLSSDDHSFIFVLALAKRKTTKLATMMLMLALTDFAHTHDCHKSLRILT 
TNKAHGKIAILSLSSEDHSFIFVLALAKRKTTKLATNMLMLALTDFAHTHDCHKSLRILT 
TNKAHGKIAILSLSSEDHSFIFVLALAKRKTTKLATMMLMLALTDFAHTHDCHKSLRILT 
NNKAPGKIGILSIVGEDHSLMFVIALKRRKVTKLTARMLMLGAIDFVHTHGCHTTLSILT 
SNKAHGKIDILSVTGRDHALAFVVALFKHGTKKLTTRMLMLTLIDFVHTHECHKSLRILT 

CCGDREVNLRGSNIIDAATTTATEVNLSWFATLTMRIIQWHTELATLLAYQTMIIPYEHS 
NCGEWEVNVRGSNIIDAVTTKATEVNFSWFAPLTMRIIEWHAELATLLAYQVMIIPFERS 
CCVEGEVNLRGSNIIDAPTTTAAEVNASWFAFLTMRIIEWHTELATLLAYQMIIIPYETS 
CCGETEVNQRGSNIIDASTTTATEVNSSWFSFLTMRIIQWHKELANLLDYQVMIIPYEYS 
CCGETEVNRRGSNIIDANTTTATEIKMSWFAYLTMRIIEWHAELATLLGYQTMILPYEYS 
SQGDQERNRRGSSIINAMTTTASEVNFSWFALLTMRIITWHLELSDLLGYQQSLIPYEVS 
CQGESEKNRRGSSIIDAATTVATEVNFSWFTILTMRIINWLSELVELLTPQLSIIPYEIS 
HQGERERNRRGSSIIDATTTTAAEVNFSWFASLTMRIIPWLMELVVLLGYQLSIIPLEMS 
CQSERERNRRGSSIIDAATTIAFEVNFSWFAQLTMRIIKWNLELATLLKYQLSIIPYETS 
YQGEGEQNRRGSSITDAATVAAAEVNFGWFATLTMRIIDMHKELASLLPYQIKIIPYEFS 
YQAEREQNRRGSSITDATTVTAGVVNFSWFAALTMRIINMHRELASLLRYQASTIPYEFS 
YQGEKEQNRRGSSITDAATVTAAEVNFSWFAELTMRIIDMHRELASLLRYQISIIPYEFS 
YQGEKEQNRRGSSITDAATVTAAEVNFSWFADLTMRIIDMHKELVSLLRYQISIIPFEFS 
CQGEREKNRRGSSITDAATVTAAEVNFSWFATLTMRIINWHRELASFLRYQISIISYELS 
CQSESEKNRRDSSITDAETTDAAEVNYSWFATLTMRIIAWQGELAKILWYQHGIIPYEIS 
CQGEGEKNRRESSITDAETTTAIEVNFSWFASLTMRIIAWQGELAKILWYQEGIIPFEVS 
CQGEGEKNRRESSITDAETTTAIEVNFSWFARLTMRIIAWQGELAKILWYQEGIIPYEVS 
CQGEGEKNRRESSITDAETTTAIEVNFSWFANLTMRIIGWQGELAKILWYQEGIVPYEVS 
CQGEEERNRRGSSITDAETTTAAEVNFSWFASLTMRIIDWHEESATLLWYQVALIPYELS 
CQDEQERNRRGSSITDAETTAAAEVNFSWFASLTMRIISWHMESATLLWYQIALVPYEFS 
CQGEQERNRRGSSITDAETTTAAEVNFSWFASLTMRIINWHDESATLLWYQVALIPYELS 
CQGEQESNRRGSSITDAETTTAAEVNFSWFASLTMRIINWHEESATLLWYQVALIPYELS 
CQGEAEQNRRGSSITDAATTTAAEVNFSWFASLTMRIIDWHEELTTLLWYQVGIIPYELS 
CQGERENNRRGSSITDAATTTAAEVNFSWFARLTMRIINWHEELAALLWYQVALIPYELS 
CQGERENNRRGSSITDAATTTAAEVNFSWFARLTMRIINWHEELAALLWYQVAMIPYELS 
CQGERENNRRGSSITDAATTTAAEVNFSWFARLTMRIINWHEELAALLWYQVAMIPYELS 
CQGEQEQNRRGSSITDAATTTAAEVNFSWFATLTMRIINWHEELATLLWYQIAMIPYEGS 
CQGEQEQNRRGSSITDAATTTAAEVNFSWFATLTMRIINWHEELATLLWYQIAMIPYEGS 
CQGELEQNRRGSSITDAATTPAAEVNYSWFASLTMKIIYWHEELASLLWYQVAMIPYELS 
NQGDREQDRRASSIPDAATTTAEEVNFSWFPDLTMRIISWHAELANLLGYQLLVIPYEFS 
NQGDREQDRRASSIPDAATTTAEEVNYSWFPKLTMRIISWHAELANLLGYQLLIIPYEFS 
NQGDREQDRRASSIPDAATTTAEEVNYSWFPKLTMRIISWHAELANLLGYQLLIIPYEFS 
NQSDKELDRRASSIPDAATTAVEEVNFSWFPRLTMRIIAWQAELANLLGYQLLIIPYEFS 
NQSDREQDRRASSIPDAATTSAEEVNFSWFPKLTMRIISWHAELANLLGYQLLIIPYEFS 
CCGEYEVNKRGSIITDAATTTAAEVNFSWFAKLTMRIILWAGELSILLKYQLLAIPYEYS 
YGGEWEANRRGSGVADAPTTTAAEVSYSWFARLTMRIIPWRGELVKLLGYQARIIPFELS 
YGGEWEANKRGSGVADAPTTKAAEVSYSWFARLTMRIIPWRGELATLLGYQGRIIPFELS 
YGGEWEANRRGSGVADAPTTKAAEVSYSWFARLTMRIIPWRGELATLLGYQARIIPFELS 
LCGEREANRRKSGITDAPTTAAAEVSYSWFALLTMRIITWRAEHAILLGYQRSIIPFEAS 
RCGEAETNRRNSGITNAETTTAAEVSFSWYAKLTMRIIIWHEELTILLTYQALVIPFELS 

GAIISEERVTFNGMPNTTCVSLFMSMKEGGFTSCKEWILVVDTVPFGNAPPTDFTAMKTT 
GAVISEERVTFNGVPDTTCISLLMSAKEGPWTASKEWILVSDTVLFSDAPPTDYAATRTE 
GAMISEEKVTFNGVPETMCISLFMSIKEGSYTRSKEWVLVVDTVLERDAPPTGFTNIKTE 
GSVISEERVTFHGLGNTLCTSLFMSIKEGSLTLCKEWVLVVDTVLFFEAPPTNHTGGNTN 
GAVISEERITFHGLPNVVCISLFMSIKAGGYTVCKEWVLVLDTVLFFEAPPTEHTGGKTP 
GVGVSEERVTFHGRRVTICLSLPMSVKAGHFITCKEWCLVMDTVLMFEAPPTNCTAITTN 
GISISEERITFRGSSVTICVSLPMSVKAGVYTVCKEWLLVVDTVLAFEAPPKSSTGVKTK 
GVGISEERVTFHGASITICVSLPMSVKAGLRTTCKEWLLVVDTVLVFEAPPTSCTGIKTN 
GVVISEERVTFHGRNITLCISLSMSKKVGSNTTCKEWMLVVDTVVIFEAPPTDCTGMRTN 
GILISEEKVTFPGNPVTVCISLPMSLKEGMFTTCKEWVLVVNTVLVFEAPPTAITGIKTG 
DVLISEERVTFPGNPATICISLPMSLKEGMFTVYKEWVLVVDTVLVIEAPPTEMTGIKTN 
GIVISEERVTFPGNPVTTCISLPMSLKEGMFTTCKEWVLVVDTVLVFEAPPTAMTGIKTN 
GLIISEERVTFPGNPVTICISLPLSLKEGIFTTCKEWVLVVDTVLVFEAPPTAMTGIKTS 
GVIISEERVTFPGVPVTICVSLPMSVKEGLFTYCKEWELVLDIVLIFEAPPTACTGLKTN 
GVVISEEGVTFPGLPMTILCSLPMSVKEGAYTTCKEWILVIDTVFIFEAPPTAKAKIETQ 
GVVISEEGVTYPGLPAVVLLSLPMSIKDGAYTTCKEWILVNDTVFVFEAPPTAKAKTETQ 
GVPISEEGITYPGLPATVLLSLPMSIKDGSYTTCKEWILVNDTVFVFEAPPTVKAKTETQ 
GVVISEEGVTFQGLPITVLCSLPMSIKEGAYTTCKEWILVIDTVFPFEAPPTAKAKIKTQ 
GIVISEEDMTFPGNPVTILLSLPMSAKEGHSTMCKEWVLVIDTVLGSEAPPTACTGVQTK 
GIVISEEDMTFPGNPLTILLSLPMSVKEGHVTLSKEWVLVIDTVLGYEAPPTACTVVETK 
GIVISEEDMTFPGNPITLLLSLPMSVKEGHVTMFKEWVLVIDTVLGFEAPPTRCTVGQTK 
GIVISEEDMTFPGNPITLLLSLPMSVKKGHVTMSKEWVLVIDTVLGFEAPPTRCTVGQTK 
GVVISEEGVTFSGNPVTLLLSLPMSVKEGHYTMCKEWSLVIDTVLGFEAPPTACTALQTK 
GVVTSEEGMTFPGDPVTLLLSLPMSVKEGHYTMCKEWILVIDTVLGFEAPPTVCTGIQTK 
GVVTSEEGMTFPGDPVTLLLSLPMSVKEGHYTMCKEWILVIDTVLGFEAPPTVCTGIQTK 
GVVTSEEGMTFPGDPVTLLLSLPMSVKEGNYTMCKEWILVIDTVLGFEAPPTVCTGIQTK 
GVVTSEEAMTFPGDPVTLLLSLPMSVKEGHYTMCKEWVLVIDTVLGFEAPPTSCTGIQTK 
GVVTSEEAMTFPGDPVTLLLSLPMSVKEGHYTMCKEWVLVIDTVLGFEAPPTSCTGIQTK 
GVVTSEEGMTFPGDLLTLLLSLPMSVKEGHHTMCKEWVLVIDTVLGFEAPPTACTAIQTK 
GVVISEECVTFSGITITICISLPMSVKEGNYTAPKEWVLVVDNVLMFEAPPTARTEGKTA 
GVVISEECVTFHGITITICISLPMSVKEGSFTTPKEWVLVVDNVLMFEAPPTVRTPTKTG 
GVVTSEECVTFHGITITICISLPMSVKEGSFTTPKEWVLVVDNVLMFEAPPTVRTPTKTG 
GVVISEECVTFSGVTITICISLPMSVKEGSYTTPKEWVLVVDNVLMFEAPPTIRTATKTG 
GVVISEECVTFHGVTITICISLPMSVKEGSLTTCKEWVLVVDNVLMFEAPPTIRTPTKTG 
GNVISEESVPFYGLPNTHCISLFRSLKEGSITLCKEAVLVVDTVLKFEAPPTNCTGCKTN 
GAAISEERVNFHGTQDTKCASLFVSIKEGASTLYKEWLLVADRVLIYDAPPTDCAEKKTR 
GAAISEERVNFHGIEDTHCVSLFVSIKEGAATLYKEWLLVADRVLILDAPPTDCAEGKTH 
GAAISEERVNFHGIQDTHCVSLFVSVKEGAATLYKEWLLVADRVLILDAPPTDCAETKTH 
GAEISEERVNFHGMPDTICISLFVSIKEGAMTLYKEWLLVQDTVMALIAPPTECTNVKTG 
GAAKSEERANFHGIPDTACISLFVSTKEGTATLGKEWALVVDTVPVLSAPPATCTEMKTD 

LGGLGRYASPSNFKENGAKSQRLWMDLYFCGKEEKAT 
LRGLGRYLLPLNFKQNGAKNQKLWSDLYMCGKEEKAT 
LTGLGNYLFPSNFKQNGAKDQKLWGDLYFCGKEEKAT 
LSGLGYYMPPSGFKLNGAKKQQIWGDLYVCGKEEKKM 
LGGLGYYLFPSNVKLHGAKEQKIWGDLYACGKEEKNT 
LESLGSFLLPSNFKLGYAKGQRLWADQYGCDKEEKST 
LESLGRYLLPSNFKMGYAKGQRSKTDLYSCDKEEKST 
LRSLGRYLKPSNFKLGYAKGQRLWGDLYSCDKEEKST 
LVSLGFYLLPSNFKLGSAKDQKLKGDLYGCDKEEKFS 
LDALGIHLLPPNFKLSYAKRQAVWADLYGCDREEKGG 
LDSLGPHLLPPNFKLSYAKRQVKWPDLYGCDREEKAT 
LDSLGYHLLPPNFKDSYSKRQALWANLYGCDREEKGT 
LESLGYHLLPPNFKDSYAKRQALWADLYGCDREEKGT 
PESLGFYLLPPNFKLSYAKEQRLWADMYGCDTEEKGM 
LCSLGYNLVPSNFKLSYAKGQTMWDDLYGCEREEKGT 
LSSLGYNLVPSNFKLSFAKGQTLWGDLYGCEREEKGT 
LYSLGYNLVPSNFKLSYAKGQTLWGDLYGCEREEKGT 
LSSLGYNLVPSNFKLSYAKGQTLWGDLYGCEREEKDT 
LDSLGVYLVPSNFKIKYAKSQSLWGDLYGCDREEKGT 
LDSLGYFLVPSNFKLKYAKARTLYGDLYGCGREEKGT 
LDSLGAFLVPSNFKMKYAKGQTLWGDLYGCDREEKGT 
LDSLGAFLVPSNFKMKYAKGQILGGDIYGCDREEKGT 
LESLGYYLIPSNLKLKYAKSDTLWGDLYGCDREEKGT 
LESLGFSLVPSNFKLKYAKGQNLWGDLYGCDREEKGT 
LESLGFSLVPSNFKLKYAKGQNLWGDLYGCDREEKGT 
LESLGFSLVPSNFKLKYAKGQNLWGDLYGCDREEKGT 
LESLGCYLVPSNFKLKYVKGQNLWRDLYGCDREEKGT 
LESLGCYLVPSNFKLKYVKGQNLWRDLYGCDREEKGT 
LESLGYYLVPSNFKLKYAKGQNLWGDLYGCDREEKGT 
LQGLGLFLLPFNFKISFAKGQRYWGDLYSCDKEEKGA 
LQSLGLFLVPFNFKISFAKGQRYWGDLYTCDKEEKGT 
LQSLGLFLVPFNFKISFAKGQRYWGDLYTCDKEEKGT 
LQSLGMFLVPFNFKISFAKGQRYWGDLYTCDKEEKGT 
LQSLGLFLVPFNFKISFAKGQRSWGDLYTCDKEEKGT 
LQSLGFYLLPSNYKVSWAKAKRLGGDKYRCEKEEKGP 
LESLGIYLLPSNYKLSWAKDQRLWGDAYGCEKEEKAP 
LETLGIYLLPSNYKLSWAKDQRLWGDAYGCEKEEKAP 
LEKLGIYLLPSNYKLSWAKDQRLWGDAYGCEKEEKAP 
FTALGDFLLPANYKLSWAKDQSLWGNMYFCEKEEKAP 
LQPLSYFLLPSNYKLSWAKDERLWDDLYKCEKEEKAP 
