# Supplementary material for: Detecting lateral gene transfers by statistical reconciliation of phylogenetic forests
Source: BMC Bioinformatics. 2010 Jun 15;11:324. doi: 10.1186/1471-2105-11-324 (PMC2905365; doi:10.1186/1471-2105-11-324)
Supplement: Additional file 1 — The 330 simulated alignments and corresponding gene trees (true and ML) along with the 40-taxa reference species tree. [file 1471-2105-11-324-S1.ZIP › simulated_dataset_prunier/seqdata165.fas.phy_tf.tree]

(((((((AGTUM1:0.084122964,(RHETL1:0.0091272981,RHLEG1:0.025918817)99.278861:0.047816403)99.555093:0.06159918,SIMEL1:0.065576986)100:0.098766717,((ANMAR1:0.081192064,(BRABO1:0,BRSUI1:0)100:0.06723846)67.132896:0.0074802943,(BABAC1:0.010236423,(BAHEN1:0.0018896252,BAQUI1:0.00646562)40.149757:0.004582437)100:0.074978697)79.8756:0.012453641)50.486648:0.012332184,MELOT1:0.062286964)99.194342:0.082624383,(BRJAP1:0.06837995,(NIHAM1:0.055702977,(RHPAL1:0.017338167,WOLBA1:0.041464538)99.925363:0.046151542)85.431558:0.030605836)100:0.26821084)99.892437:0.098710308,((JANNA1:0.13118604,(RODEN1:0.16176064,(SILIC1:0.068102431,SIPOM1:0.029676965)94.847316:0.024872147)36.783043:0.0032186241)99.700958:0.076469319,RHSPH1:0.17492059)100:0.13582384)91.711658:0.039456354,(((((ANPHA1:0.22818989,GRBET1:0.20748952)36.123127:0.0062157934,GLOXY1:0.20250498)100:0.1630095,(MAMAG1:0.28242756,RHRUB1:0.30213239)40.40401:0.014758762)100:0.15954111,((CAPEL1:0.31833507,(((EHCAN1:0.034081242,EHCHA1:0.017912267)59.583557:0.013518586,EHRUM1:0.056536674)100:0.22135225,WOEND1:0.40386564)86.634976:0.084962351)99.846846:0.18394116,PADEN1:0.4675768)61.745811:0.03151834)100:0.18177656,(RIBEL1:0.097570964,((RICON1:0.058285437,RIFEL1:0.057586573)83.172959:0.014251445,(RIPRO1:0,RITYP1:0.010981708)94.213068:0.015568477)90.874392:0.033459404)100:0.34451312)44.935343:0.016919856,(CACRE1:0.24872592,(HYNEP1:0.17406328,(MAMAR1:0.18748364,MESOR1:0.13613721)99.956799:0.11215358)84.113145:0.037397012)99.864501:0.092985654);
