# Supplementary material for: Detecting lateral gene transfers by statistical reconciliation of phylogenetic forests
Source: BMC Bioinformatics. 2010 Jun 15;11:324. doi: 10.1186/1471-2105-11-324 (PMC2905365; doi:10.1186/1471-2105-11-324)
Supplement: Additional file 1 — The 330 simulated alignments and corresponding gene trees (true and ML) along with the 40-taxa reference species tree. [file 1471-2105-11-324-S1.ZIP › simulated_dataset_prunier/seqdata166.fas.phy]

40	216
MAMAG1      ALDDRIKGQYNGNYANLSGELEVDSDQAEEGGLRVYGGPTETGLQIYLAHFAGFQSKRTC 
MESOR1      ALQDTIKGQYNGEYANLSGELEVDSDQAEEGGMRVYGGPTETGEEIYLAQFAGFQSKQTC 
MAMAR1      ALADKLKGQYGSNYANLSGELEVCGDQAEDSVPKDYGAPTELAEKFYLEQFDGFQSAQTC 
JANNA1      ALSDGLKGQHDANYADLSGEMEGCGDQAEEGGTRAYGAPTDAAVKFYLRQFDGFQSKQTC 
RODEN1      ALADRLKGQHEAEYANLSGEMEGCGDQAEEGGYRAYGAPTDYSSKFYLAQFDGFQSKQTC 
CAPEL1      ALGDRVKGQHNANYANLSGEMEGCGDQAEEGGYRAYGAPTDASLRNYLAQFDGFQSKQTC 
RHETL1      ALGDRMKGQHDANYANLSGEMEGCGDQAEESGYRAYGAPTDASTRNYLAQIDGFQSKQTC 
RHLEG1      ALGDRMKGQHTANYANLSGEMEGCGDQAEEGGDRSYGSPTDSSTRNYLAQIDGFQSKQTC 
SIPOM1      ALADRLKGQHDTNYANLSGEMESCGDQAEESGYRAYGAPTDAATKQYLAQFDGFQSKQTC 
SILIC1      ALADRLKGQHDTNYANLSGEMEGCGDQAEESGYRAYGAPTDAATKFYLAQFDGFQSKQTC 
PADEN1      ALEDRLKGQHDANYANLSGETESCGDQAEEGGNRAYGAPTDNADKFYLAQFDGFQEKQTS 
RHSPH1      ALADKLKGQHDANYANLSDEMEGCGDQAEEGGSRAYGAPTDVAIKFYLAQFDGFQSKQTC 
BRJAP1      ALDDELKGQYDANYANLSGEMEVCGDQAEEAGRRPYGVPSEVALKMYLPQIDGFQSKQTC 
RHPAL1      ALDDELKGEYEVNYANLSGEMEVCGDQAEESGRRGYGVPSEVANKMYLAQINGFQSKQTC 
NIHAM1      ALDDELKGEYDVNYANLSGEMEVCGDQAEEAGRRGYGVPSEVAEKMYLAQTDGFQSKQTC 
SIMEL1      ALHDDLKGQFALNYANLSREMECCGDQAGTGGDRGYGAPTEVQSRLYLAQFDGFQSKQTC 
AGTUM1      ALYDRLKGQFGLNYANLSREMECCGDQAELGGCRGYGAPTEVRSKLYLAQFDGFQSKQTC 
MELOT1      ALYDRLKGQFGLNYANLSREMECCGDQAEEGGDRGYGAPTEAKNKLYLAQSDGFQSKQTC 
BABAC1      AIYDRLKGQFGLIYANVKREMDCCGDQAEEGGKRDYGYPTEVKNKYYLGQYDGFQSKQTC 
BAHEN1      AIYDRLKGQFGLIYANFKREMECCGDQAEEGGKRDYGYPTEVKNKYYLGQFDGFQSKQTC 
BAQUI1      AIYDRLKGQFGLIYANFKREMECCGDQAEDGGKRDYGYPTEVKNKYYLGQFDGFQSKQTC 
BRSUI1      ALFDRIKGQFGLNYANFSREMECCGDQAEEGGERGYGVPTEVKNKFYLGQFDGFQSKQTC 
BRABO1      ALFDRIKGQFGLNYANFSREMECCGDQAEEGGERGYGVPTEVKNKFYLGQFDGFQSKQTC 
EHRUM1      LLTDKLKGQYPSNYKNLSGETEVCGDQAEGSGFRAYGNPQARTRKSYLARLDGFLSKQTC 
EHCAN1      RLSDQLKGQYPSSYKNLSGEMEVCGDQAEGAGQRLYGSPTARAQKSYLAQMDGFLSKQTC 
EHCHA1      RLSDQLKGQYPSSYKNLSGEMEVCGDQAEGAGQRLYGSPTARGQKSYLSQLDGFLSKQTC 
ANMAR1      LLSDKVKGQYASNYANESGEMEICGDQAEGTGSRVYGSPTETVGKLYLQQLSGFLSKQTC 
ANPHA1      LLYDKTKGQYKSNYKNNSDDMEVCGDQAEGAGFRVYGTPTETSEKSYLAQLEGFLSKQTC 
WOLBA1      LLADKLKGQYSTNYKNLCGEMEICADNAEIKGCRLYGKPTETSEDSYLKQLDGFLSKQTC 
WOEND1      LLNDKLKGQYHANYKNLCGEMEICADQAEIKGCRLYGKPTETSGDSYLKQLDGFLSKQTC 
RICON1      LLNDQLKGQYKSHYKNLAGEMEVCGDQAEGVGNRLYGQPTEMSAKGYLSQLDGFLNKQTC 
HYNEP1      LLADKQKGQYKSDYATLSGEMDVCGDQAEGTGNRYYGTPTELASQSYLRQIDGFRSKQTC 
GLOXY1      KLTEVCKGQFKPNYANLNGENEACGDQAEVSGYRVYGSPTDLSEKGYLTKVDGFRSQQTC 
RHRUB1      KLLEESKGQYGENYANLNGENEACGDQAEDGGHRSYAARTDPSDKEYLTKVDGFRSKQTC 
GRBET1      KLIEGCKGQYASNYANLSGENKSCGDQAEESGYRNYGAPTEVADKAYLAKCDGFRSKQTC 
RIBEL1      QLWDLRKGQNISNYANQSGEEEACGDQAEEVGFRDYGGPTELILLLYLAQIDGFRIKQTC 
RIPRO1      QLWDLTKGQEISNYVNQSGEQEACGDQAEESGYRGYGGPTEMVKLLYLKQIDGFRIKQTC 
RITYP1      QLWDLTKGQEASNYVNQSGEQEACGDQAEDSGYRGYGGPTEMVKLLYLKQIDGFRIKQTC 
RIFEL1      QLWDLTKGQQYSNYVNQSGEQEACGDQAEEAGYRGYGGPPELVMLFYLKQIDGFRIKQTC 
CACRE1      ELSDGLKGQYWSNYANSSGELDACGDQAEETGYRSYGGPTDDSAKDYLAQVDGFRRKQTC 

SAAFDSRCRFFAMKAAGFEAAENGGSGFDSEGPQSTARWLVADNGVAACDWYAESKADNV 
STAFDSRCRFFAMKAAGFEAAENGGSGFDSEGPQSTARWLVADNGVAACDWYAESKADDV 
SPAFDPRCRNFATKAMGYEFVENPGSGFDSEGPQSTARWSVVDIGLSACDWFAEGKEDNV 
SVAFDTRCRNFATKAVGFEFVENAGAGFDSEGPQSTARWSVVDTGVSACDWHAESKADSV 
SQAFDGRCRTFATKAMGFEVVDNEGAGYDSEGPQSTARWSVIDMGISACDWHAESKKDSV 
SEAFDERCRIFATKAIGFEFAENGGAGFDSEGPQSTARWSVMDTDISACDWHAECKKDSV 
SEAFDERCRIFATKAIGFEFAENGGAGFDSEGPQSTARWSVVDTGISACDWHAESKKDSV 
SEAFDGRCRIFATKAIGFEFAENGGAGFDSEGPQSTARWSVLDTGISACDWHAESKKDSV 
SEAFDSRCRLFTTKAGGFEFVENGGAGFDSEGPQSTARWSVAETGISACDWHAESKKDSV 
SEAFDGRCRLFATKAGGFEFVDNGGAGFDSEGPQSTARWSVIETGISACDWHAESKKDSV 
SAAFDTRCRNFATKAFGYEFVENAGAGFDSEGPQSTARWSVAERGISACDWHAERKANSV 
SAAFDGRCRNFAAKALGYKFVENTGAGFDSEGPQSTARWSVNDTGISACDWHAEIKATSV 
SSAFEPICRNFATKAVGCEFVENTGSGFDSEGPQSTARWKVMDTRISACDWSAESKADEV 
SSAFEPICRSFATKAVGCEFVENSGSGYDSEGPQSTARWSVMDTRVSACDWPAESKADPV 
SSAFEPICRSFATKAVGCEFVENSGSGFDSEGPQSTARWSVLDTRISACDWSAESKADAV 
SPAFDPRCRSFATKASGYEFIENSGVGFDSEGPQSTARWAVVDTGISACEWEAEAKGTTI 
SLAFDSRCRPFATKAAGYEFEENSGVGFDSEGPQSTARWAVMDTGISACDWEAESKANSI 
SPAFDNGCRCFTTKAVGYEFAENAGSGFDSEGPQSTARWAVIDTGISACDWEAESKADGI 
SPAFDRRCRPFATKATGYEFVENFGSGFDSEGPQSTARWAVNDTGISACDWEAESKADSI 
SPAFDLRCRPFATKARGYEFVENFGSGFDSEGPQSTARWAVNDTGVSACDWEAESKADSI 
SPAFDRRCRPFATKARGYEFVENFGSGFDSEGPQSTARWAVNDTGISACDWEAESKADSI 
SSAFDRRCRPFATKAVGYEFVENFGSGFDSEGPQSTARWAVVDTPISACDWEAESKADFI 
SSAFDRRCRPFATKAVGYEFVENFGSGFDSEGPQSTARWAVVDTPISACDWEAESKADFI 
SPAFDSRCRTFPTKAGGYEFVENAGSGFDSEGPQSTARWLVDEISTPAVDWHAESKSVMT 
SPAFDTRCRTFATKAGGYEFVENVGGGFDSEGPQSTARWLVDEIGTPAIDWHAESKSLIV 
SPAFDTRCRVFPTKAGGYEFVENVGSGFDSEGPQSTARWLVEEIGTPAIDWHAESKSLIV 
SPAFQIRCRYFPTKAAGYEFIENAGAGFDSEGPQPTARWIVDDTATPAIDWYAESKSPAI 
SPAFDVRCRYFPTKAAGYEFIENIGAGYDSEGPQSTARWIVDDTATPAIDWDAESKSDMI 
SLAFDKRCRYFPTKAIGYEFVENAGSGFDSEGPQSTARWVVCDTGTPAIDWHAECKSRVT 
SPAFDKRCRYFPTKAIGYEFVENAGSGFDSEGPQSTARWVVCDTGTPAIDWHAECKSRVT 
SRAFDTRCRYFPTKAIGYEFVENAGSGFDSEAPQSTARWLVGGTGTPAIDWHAECKARID 
SPAFDAWCRFFPTKAPGYEFIENAGSGFDSEGPQSTARWLVLDTRKPAIDWKAESKSQRV 
SPAFEPQNRIFSAKDVGYEFAENNGLGFDSEGPQSTARWQVSRIGDLACDSQSESKSKEV 
SPAFESQNRYFFAKEVGYEFAENCGLGFDSEGPQSTARWQVKNLGELACDSHSESKPRNV 
SPAFETRNRFFSAKAVGYEFAENHGLGFDSEGPQSTARWHVQEMGSLACDSRSESKAKNV 
SPAFDFRNRFFPTKAGGYEFAENPGLGFDSEGPQSTARWLVSAMNLLACDWHAESKADVA 
SPAFDFRNRDFPTKAGGYEFAENPGLGFDSEGPQSTARWVVSASNILACDWHAESKADQV 
SPAFDFRNRDFPTKAGGYEFAENPGLGFDSEGPQSTARWVVSASNILACDWHAESKADQV 
SPAFDYRNRPFPTKANGYEFAENPGLGFDSEGPQSTARWLVSSMNILACDWHAESKADAV 
SSAFDPKNRVFLTKAIGYEFAENAGNGFQSEGPQSTARWIVASMGLLAGDWNAESKAKVV 

ADNPLNRDIGKKTYREDLATDLPTEIAARNTARINLGTEVGDLKGSYTQCDIRPTVERLL 
ASNPLNRGIGKKTYREDLATDLPTELAARDTARINLGTEVGTLKGSYNQCDFRPTVERVL 
ADNPLNRDISNQTYIESLATDLPTYLDERDDARRVLGYEAGTFKECYKQCDAKPTMERLL 
TDNPLNRDIAKRTYEEDLATNLPTLLEQRDMAREQLGTEAGTFRQYYKQCDGRPTIERLL 
ADNPLNRDIAQKTYDEDLATNLPTLLEERDMAREQLGTEAGTFRACYKQCDGRPTIERVL 
ADNPLNRDIAKETYEEDLATNLPTLLEERDMAREQLGTEAGTFRECYMQCDGRPTIERNL 
ADNPLNRDIAKETYNEDLATNLPTLLEERDMAREQLGTEAGTFRECYMQCDGRPTIERNL 
ADNPLNRDIAKETYEEDLATNLPTLLEERDMAREQLGTEAGTFRECYMQCDGRPTIERNL 
ADNPLNRDIAKRTYCEDLATNLPTMLEERDMARAQLGTEAGTFRECYKQSDGRPTIERVL 
ADNPLNRDIRKRTYEEDLATNLPTMLEEREMAREQLGTEAGTFRACYKQCDGRPTIERIL 
ADNPLNRDVVKKTYEEDLATDLPTLCEERDMAREYLGTEAGTFRTCYKQCDARPAREHLL 
ADNPLNRDVARKTYEEDLATDLPTLLEERDMARQQLGTEAGTVGQCYRQCDGRPTPERVL 
TDNPLNRDITKVTYAEDLGTDLPTMLNEDEMARDKLGTEAGTFKRCYKQCDERPTVEQFF 
ADNPLNRDITKVTYDEDLGTDLPTMLREKEMARAKLGTEAGTFKRCYKQCDERPTVEQFF 
ADNPLNREITKVTYDEDLGTGLPTILRQKEMARDKLGTEAGTFEVCYKQLDERPTVEQFF 
ADNPLNRDINKRTYEEDLATDLPTKLDEQDMARTKLGTEAGTFKHLYEKCDVRPTDEQVL 
ADNPLNRDIIKKTYEEDLATDLPTQLEEHDMARTKLGTEAGTFKYLYEQCDARPIDEQIL 
ADNPLNRDLTKKTYDEDLATDLPTPLEEQDLARPNLGTEAGTFKHLYHQCDTRPTIEQFL 
ADNPLNKDMTKHTYGEDLATDLPSALEWQEMARLNLGTEAGTFKHEYKQCDGRPTIEQVL 
ADNPLNRDMTKHTYDEDAATDLPSALEWQEMARLNLGTEAGTFKHSYKQCDGRPTIEQVL 
ADNPLNRDMTKHCYDEDLATDLPSALEWQEMARLNLGTEAGTFKHDYKQCDGRPTIEQVL 
ADNPLNRDITKRTYEEDLATDLPTPLEWQEMARLQLGTEAGTFKHLYKQCDTRPTLEQLL 
ADNPLNRDITKRTYEEDLATDLPTPLEWQEMARLQLGTEAGTFKHLYKQCDTRPTLEQLL 
ADNDLNRDIDAKTYPEDLAQGLATVLQEVSNARQHLGTEAGTTKTCYPQYDIRPMVERFL 
ADNDLNRDIMDKTYDEDLAQGLATLLQEVSNARQHLGTEAGTTKTCYSQYDGGSVVERFL 
ADNDLNRDIMAKTYAEDLAQGLATFLQEVSNARQHLGTEAGTTKTCYSQYDGGSVVERFL 
ADNTLNRNISTKTYEEDLASGLPTFLRDDNNAKQYLGTEAGTIKVCYNQYDARPAIEAYL 
ADNSLNRNTGAKTYEEDLASGLPTFLQDDENARQYLGTEAGTIKLCYNQVDDRPAIERYL 
ADNNLNRDVTDKTYVEDLASGLPTFINERADAYQQLGTEAGTLKESFNQNGIRPAIERYL 
ADNNLNRDVTDKTYVEDLASGLPTFINERADAYQQLGTEAGTLKESFNQNGLRPAIERYL 
ADNNLNRNVCNKTYDEDLASGLPTLHQERSNAYQYLGTEAGRLKECYGQNGRRPAVERAL 
ADNSLNRLAINKTYDEDLASGLPTLLAAWINARHQLGTEAGTLKACYTQCDARPAIERNL 
ADNHLNRARTNRTYEEDLAAGLPTSLRDNKAARQCLGTEAGTLRLGYFQCDFRPTLERLL 
ADNHLNRTAVNRTYDEDLAAGLPTGLRENGAARPQLGSEAGTLKQGYTQCDFRPNVEKLL 
ADNHLNRAPIKRTYDEDVAAGLPTVLRKPKAARENLGNEAGTLESCYNQCDFRPTIEIQL 
ANNHLNHASANKTYPEDLASGLLTSLQEREQARTDLGTEAGILRDCHNQCDWRPTIEKFL 
ASNHLNHASINKTYPEDLASGLLTHLQEREQARRYLGTEAGILRNCHHQCDYRPTIEKFV 
ANNHLNHASINKTYPEDLASGLLTHLQEREQARRYLGTEAGILRNCHHQCDYRPTIEKFV 
ANNHLNHVSINKTYAEDLASGLLTRLKEREQARGYLGTEAGILLNCNHQCDYRPTIEKFL 
ADNHLNRIVIHKTYVEDLATVLPTWLYVRSNARAHLGTEAGTLKSCYNQCDVRPSIENFL 

AATKGIVLVDPDILPEPNQPPVRVQPTCIDVVDILS 
AATKGIVLVDPGILPEPNKPPVRVQPTCIDVVDILA 
LATQGIVMVDGTDLPEPNDPPARSLPKCNGVFSILL 
AATKEIVLVDDAVLPEPNQPPVRSFPHCQAIFFILA 
AATKEIVLVDDSALPEPNQPPVRVFPHCTAVYRILA 
IATKGIVLVDNPVLKEPNQPPVRVFPHCTSVYKILA 
IATKGIVLVDNNVLKEPNQPPVRVFPHCTSVYKILA 
IATKGIVLVDNNVLKEPNQPPVRVFPHCGSVYKILA 
AATKGIVLVDNSALPEPNQAPVRVFPHCTGVYKILA 
AATKGIVLVDNSALPEPNQAPVRVFPHCTAVYKILA 
LATLGIVQVDSATLPEPNQPPVRVFPHSPAVVNILA 
NATKGIVLVDTRILPESNQPPVRVFPHCTAVQHILA 
LAAKRIVFVDAQSLPEPNQPPVRILPHCTTPFEILV 
LAAKGIVFVDEVSLPEPNQPPVRILPHCTTPFGILV 
LAAKGIVLVDAVSLPEPNQPPVRVLPHCTTPFGILV 
AATKSIVVVDEVTLPETNKPPVRVLPHCTTVFSIHD 
AATKPIVIVDEVTLAEPNKPPVRVLPHCTFVFTILE 
AATKKIVLYDEATLPEPNKPPARVLPHCNLVFNILQ 
AATKSIVLVDEIALPEPNKPPVRVLPHCTLVFEILK 
AATKAIVLVDEIALPEPNKPPVRVLPHCTLVFEILK 
AATKAIVLVDEIALPEPNKPPVRVLPHCTLVFEILK 
AATKTIVPVDEFALAEPNKPPVRVSPHCSVVFHILE 
AATKTIVPVDEFALAEPNKPPVRVSPHCSVVFHILE 
AAAKKLVLVDPDQLPEPNDPKVRVLPHCDKVFGILK 
AAAKTIVLVDPRQLPEKNMPKVRLLPHCNKVFGILR 
AAAKNIVLVDPRQLPEPNMPKVRLLPHCGKVFGILK 
IATKSIVLVDPINLPEPDMPKLRILPHCTKVFGILG 
VATKKIVLVDPITLPEPDMPKVRILPHSTMVFGVLS 
PATKDIVMVDNVQLPEPNLPKVRGLPHCAHVYDILG 
SATKHIVMVDNVQLPEPNLPKSRLLPHCEHVFDILG 
AATGNIVMVDPTSLPEPNMPKVRGMPYCNRVFEILG 
TATCEIVLVDWTKLPEPNTPKVRVLPHCSKVYDILG 
IATGTIVLVDLAELPEPNSPPVRLLPTCTGVFGILE 
VAAGRIVLVDLSKLPEPNSQPGRLLPACTGVFRVLQ 
SATGSIILVDHTNLPEPNQPPVRLLHRCSVVFEVLK 
IATSTIVLVDRTQLIEPNQPPVRYLPHGTKVFKILT 
IATSVIVLVDRIQLIEPNQPPVRYLPHGTKVFKILT 
IATSVIVLVDRIQLIEPNQPPVRYLPHGTKVFKILT 
LATSPIVLVDRVQLIEPNQQPVRYLPHGTYVFNILT 
TPTGGIRLVDHYALPEPNLPQVRVLPHCASVVDILK 
