# Supplementary material for: Detecting lateral gene transfers by statistical reconciliation of phylogenetic forests
Source: BMC Bioinformatics. 2010 Jun 15;11:324. doi: 10.1186/1471-2105-11-324 (PMC2905365; doi:10.1186/1471-2105-11-324)
Supplement: Additional file 1 — The 330 simulated alignments and corresponding gene trees (true and ML) along with the 40-taxa reference species tree. [file 1471-2105-11-324-S1.ZIP › simulated_dataset_prunier/seqdata166.fas.phy_tf.tree]

((((((AGTUM1:0.090026048,SIMEL1:0.16838758)95.858496:0.086405356,MELOT1:0.1354355)33.331683:2.423862e-07,((BABAC1:0.041103221,(BAHEN1:0.020140796,BAQUI1:0.01227014)33.435321:0.00036992226)99.907815:0.12800851,(BRABO1:0,BRSUI1:0)99.525297:0.10363516)97.925854:0.070995178)99.839598:0.16450214,(BRJAP1:0.078662241,(NIHAM1:0.067260586,RHPAL1:0.047243324)62.017429:0.019220255)100:0.28040883)48.204389:0.023217686,(((((CAPEL1:0.034576731,(RHETL1:0.013067657,RHLEG1:0.041748206)56.190914:0.0083503115)99.853176:0.092497829,(RODEN1:0.10413412,(SILIC1:0.020185009,SIPOM1:0.061832283)89.766955:0.047949082)42.416784:0.0097427671)93.598998:0.059851431,JANNA1:0.11814398)66.103852:0.022436006,RHSPH1:0.16135915)46.502799:0.020093797,PADEN1:0.19246412)99.011153:0.0851386)36.059749:0.0083816406,((((((ANMAR1:0.16512432,ANPHA1:0.15911644)98.843521:0.17380134,((EHCAN1:0.04673609,EHCHA1:0.028432209)97.131622:0.078150733,EHRUM1:0.16015359)99.95864:0.18206685)54.688615:0.035611472,(RICON1:0.2246405,(WOEND1:0.028587432,WOLBA1:0.046736731)100:0.24124904)95.814407:0.10194171)82.536495:0.054106171,HYNEP1:0.344902)97.654217:0.14383992,(CACRE1:0.43752894,(((GLOXY1:0.22862285,RHRUB1:0.28784271)97.600073:0.18429908,GRBET1:0.21781547)99.947262:0.26944252,(RIBEL1:0.078802843,(RIFEL1:0.13424035,(RIPRO1:0.005244861,RITYP1:0.010598048)93.717259:0.049566569)83.310097:0.068236377)100:0.41359221)51.106:0.038669101)95.295167:0.1472268)94.800466:0.18274466,(MAMAG1:0.063962935,MESOR1:0.063304321)100:0.42749108)71.671528:0.071930099,MAMAR1:0.41275682);
