# Supplementary material for: Detecting lateral gene transfers by statistical reconciliation of phylogenetic forests
Source: BMC Bioinformatics. 2010 Jun 15;11:324. doi: 10.1186/1471-2105-11-324 (PMC2905365; doi:10.1186/1471-2105-11-324)
Supplement: Additional file 1 — The 330 simulated alignments and corresponding gene trees (true and ML) along with the 40-taxa reference species tree. [file 1471-2105-11-324-S1.ZIP › simulated_dataset_prunier/seqdata167.fas.phy]

40	342
RHRUB1      LIAPVLTGTFRYSDVLWLLDICGRRTEIQIKGYQWRNQQHVRLLVAMGPGDPYTPITKPF 
SIMEL1      LAASNLTGALRYCDTIWSLDICGWRTEIAVQGYQWRKRQKVRFFVAMGLGNPYTPITCPI 
AGTUM1      LAASLLDGALRYCDLIWSLDICGWRTEIQLQGYQWRKRQKVRFFVAMGPGNPYTPITCPF 
RHETL1      LAASLLTGALRYCDPIWSLDICGWRTEIQVQGYQWRKRQKVRFFVAMGPGNPYTPITCPF 
RHLEG1      LAASLLTGALRYCDLIWSLDICGWRTEIQVQGYQWRKRQKVRFFVAMGPGNPYTPITCPF 
MESOR1      LAASLLTGALRYCDLLWSLDICGWRTEIQIQGYQWRKKQKVRFFVAMGPGNPYAPNTFPF 
BABAC1      LAAALLTGGLRYCDLLWSLDICGWRTEIQIQGYQWRKRQKVRSFVAMGPGNPYTPITCPF 
BAHEN1      LAAALLTGGLRYCDLLWSLDICGWRTEIQIQGYQWRKRQKVRSFVAMGPGNPPTPITCPF 
BAQUI1      LAAALLTGGLRYCDLLWSLDICGWRTEIQIQGYQWRKRQKVRSFVAMGPGNPPTPITCPF 
BRSUI1      LAASLLTGALRYIDLLWSLDICGWRTEIQVPGYQWRKRQKVRYYVAMGQGNPPTPTTYAF 
BRABO1      LAASLLTGALRYIDLLWSLDICGWRTEIQVPGYQWRKRQKVRYYVAMGQGNPPTPTTYAF 
HYNEP1      LAASLLTGSIRYCDLMWTLDICGWRTEIQVQGYQWRKRQKVRYFVAMGPGNPYMPVTCPF 
MAMAG1      LAASLLTGSIRYCDLMWTLDICGWRTEIQVQGYQWRKRQKVRFFVAMGPGNPYMPVTCPF 
MAMAR1      LGARLLTGNLRYCDVLWSLDICGWRTEIQYQGYQWRKEQKVRFFVAMGPGNPFTPITCPF 
RODEN1      LAASLLIGQLGYCDLLGSLDICGWRTEIQVQGYQWRKRQKVRLFVAIGPGNPDPPNTEPF 
SIPOM1      LEATLLIGKLGYCDLLGTLDICGWRTEIQTQGYQWRKQQKVRLFVAVGPGNPEPPITDPF 
SILIC1      LVASLLIGLLGYCDLLGFLDICGWRTEIQVQGYKWRKRQKVRLFVAIGPGDPDLPITDPF 
CAPEL1      LGANLLIGQLGYCDLLGMLDICGWRTEISVQGYRWRKRQKVRLFVMIGPGNPEPPITHPF 
JANNA1      LAASLLIGRLGYCNILWSLDICGWRTEIQVHGYQWRKRQKVRLFVAVGPGHPQPPITEPF 
BRJAP1      LAASLLTGILRYSDLRWSLDICGWRTEIQAQGYQGRKKQKVRLFVAMGPGNPYIPITDPF 
RHPAL1      LAASLLTGILRYSDIRWSLDICGWRTEIQPQGYQGRKKQKVRLFVAMGPGNPYAPITDPF 
NIHAM1      LAASLLTGILRYSDVRWSLDICGWRTEIQPQGYQGRKKAKVRLFVAMGPGNPYTPITNPF 
PADEN1      LGAPLLHGILQFGNGLWSLDICGWRTEIQAKGYQWRKRQRVRLFVALGKGNPWNPVTEPF 
RHSPH1      LEAPLLKGILQFGNGLWVLDICGFRTEIQAKGYQWRKRQRVRLFVALGKGNPWTPLTKPF 
MELOT1      LSAPLLHGVLRFWNSLWSLDICGWRTEIQPEGYQWRRRQRVRIFVAMGKGDPWTPLTETF 
RIPRO1      LGAPLLTGSSKYGNLLWSLDVCGWRTEIKWHGYQWRRRQRVRLFVAMGSGNPWAPPSEPF 
RITYP1      LAAPLLTGSSKYGNLLWSLDVCGWRTEIKWHGYQWRRRQRVRLFVAMGSGNPWAPPTEPF 
RICON1      LDAPLLTGPSKYGNLLWSLDVCGWRTEIRWLGYQWRRRQRVRFFVAMGSGNPWAPPTEPF 
RIFEL1      LAAPLLTGSSKYGNLLWSLDVCGWRTEIKWHGYQWRRRQRVRLFVAMGPGNPWAPPTEPF 
GLOXY1      LVAPLLTAGLRYGNVLWSLDICGWRTEIRWQGYQWRRRQRVRLYVAPGSGHPWVPLTHPL 
GRBET1      LVAPLLAAALRYGNVLWSLDICGGRTEIQFQGYQWRRRQRVRIFVALGPGHPWHPLTEPF 
CACRE1      LVAPLLAAVLRYGNVLWSLDICGRRTEIQFQGYQWRRRQRVRIFVALGPGHPWTPLTEPF 
EHRUM1      LAASLLAGKLRYGNLLWNLDVCGWRTEIQFKGYQWRKRQRVRLVVALGYGNPWTPVTRPF 
EHCAN1      LAASLLAGKLRYGNLLWSLDVCGWRTEIQFNGYQWRKRQRVRLVVALGYGNPWTPPTRPF 
EHCHA1      LAASLLAGKLRYGNLLWSLDVCGWRTEIQDNGYQWRKRQRVRLVVALGYGNPWTPVIRPF 
ANMAR1      LTASVLTGKLRYGNCLCSLDICGWRTEIQFKGYQWRKRQRVRFFVAKGTGNPWAPLTSPF 
ANPHA1      LTASLLTGELRYGNCLWSLDICGWRTEIQFKGYQWRKRQRVRFFVANGTGNPWTPLTRPF 
WOLBA1      LNASLLTGALKYDNIYWSLDICGWRTEIQFKGYQWRDQQRVRLLVSLGTGEPGPPLTKSF 
WOEND1      LNASLLTGKLLYDNVYWSLDICGWRTEIHFKGYQWRNQQRVRLFVALGAGRPGTPLTKSF 
RIBEL1      LGANPLTGGVLYGNILWSLDICGWRTEIKHGGYQWRKRQRVRTFVALGSGKPCDPLTRPF 

AHSVLNDQVPLRGVLASGTFLLQKLIYVAAKPESISMMLSFYPLKDPYSLRQLLYKANVG 
GHAVVSDQVPLREVLVSGIFLTQKFIYVATKPESASMMLAFYPLKGPYGMRMLLYKANVG 
GHAVVSDQVPLREVLVSGIFLTQKFIYVATKPESAAMMLAFYPLKGPYGMRMLLYKANVG 
GHAVVSDQVPLREVLVSGIFLTQKFIYVATKPESATMMLAFYPLKGPYGMAMLLYKANVG 
GHAVVSDQVPLREVLVSGIFLTQKFIYVATKPESATMMLAFYPLKGPYGMAMLLYKANVG 
GHAVVSDQVPLREVLVSGIFLVQKFIYVASKPESGYMMLAFYPLKGPYGMRMLLYKANVG 
GHAVVSDQVPLREVLVSGIFLTQKFIYVATKPESAFMMLAFYPLKGPYDMRMLLFKANVG 
GHAVVSDQVPLREVLVSGIFLTQKFIYVATKPESAFMMLAFYPLKGPYAMRMLLFKANVG 
GHAVVSDQVPLREVLVSGIFLTQKFIYVATKPESAFMMLAFYPLKSPYAMRMLLFKANVG 
GHAVVSDQVPLRIVLVSGILLTQKHIYVATKPESAFMMLAFYPLKGPYGMRMLLYKANVG 
GHAVVSDQVPLRIVLVSGILLTQKHIYVATKPESAFMMLAFYPLKGPYGMRMLLYKANVG 
GHAVESDQVPLREVLASGSFLTQKFIYVATKPESAYMMLAFYPDNGPYGIKMLLYKANVG 
SHTVESDQVPLREVLASGSFLTQKFIYVATKPESAYMMLAFYPDDGPYGIKMLLYKANVG 
GHAVVSDEVPLREVLASGNFLTQKLIYVATKPECAFMMLAFYPLKCKYSATMLLEKANVG 
AHAVTSDQVSLRELLASGVFISQKLIYVATKPESVFMMLAFYDLRGSYGKAMLLYKANVG 
GHAVTSDQVSLRELLASGVFLSQKLIYVATKPRSAFMMLAFYDLRGSYGKAMMLYKANVG 
GHAVTSDQVSLREMLASGVFLSQKLIYVATKPESAFMMLAFYELRLSYGKEMLLYKANVG 
GHVVTSDQVSLRELLASGVFNSQKYIYVAAKPESAFMMLAFYDLRGSYRKAMLLYKANVG 
GHAVTSDQVSMRGLLASGVFLSQKVIYVATKPESAFMMLAFYDLRGSYGKAMLLYKANVG 
GHAVISDQVPVREVLASDIFLTQKLIYIATKPESAFMILGFYGMKGQYGSRMLLFKANVG 
GHAVISDQVPVREVLASDIFLTQKYIYIATKPESAFMILGFYGMKGQYGKRMLLFKANVG 
GHAVISDQVPVREVLASDIFLTQKYIYIATKPESAFMILGFYGMKGQYGKRMLLFKANVG 
VHAVFSDQAPAREALVSQIILKQKVIEVATKPESAFMMLAFYPLKLPYRPKMLLYKANVG 
VHVVFSDQAPNREALVSQIILTQKVIEVATKPESAFMMLAFYILKVPYRPKMLLYKANVG 
AHAVFGDQVPNREGLISQIIFTQKVINVATKPESAFMLLAFYPLKSPYGPKMLLYKANVG 
GHAVHFDQVPLREALVSQLFLAQKVIKVATKPESTFMMLAFYPQKGPYPQKMLLYKANVG 
GHAVHFDQVPLREALVSQLFLAQKVIKVATKPESTFMMLAFYPQKGPYPQKMLLYKANVG 
GHAVRFDQVPLREALVSQLFLAQKMIKVATKPESTYMMLAFYPQKGPYAQKMLLYKANVG 
GHAVHFDQVPLREALVSELFLAQKVIKAATKPESTFMMLAFYPQKGPYAQKMLLYKANVG 
GHAVHFDQVPFREALISQLILAQKVIKVATKPESTFMMLAYYPIKGPYPPKLLLYKANVG 
GHAVHFDQVPLREGLSSQIFAAQKIIKVATKPESTLMMLAFYPQKHPYPTGLLLYKANVG 
VHTVHFDQVPLREGLISQVFIAQKTIKVATKPESTFMMLAFYPQKEPYEPRLLLYKANVG 
GHAVHFDQVALREALISDIFIAQKAIKVATKPESTIMMLALYHPKGPYASRMFLYKANVG 
RHVVHFDQVALREALISDIFIAQKAIKVATKPESTVMMLASYHPKGPYASRMFLYKANVG 
RHAVHFDQVALREALISDIFIAQKAIKVATKPESTVMMLASYHPKGPYFGRMFLYKANVG 
GHAEQFDQVPLREALKSKIYLAQKTIKVATKPESTYMMLALYPGRGPYVSKMLLYKANVS 
RHAEEFDQVPLREALISKIFLAQKTIKVATKPESTYMMLALYPPKGPYASKMLLYKANVS 
HHSVEFDSVPMREPLFSEVFLAQKSIRAATKPESSFMMLAAYPPKVPYIARMLLVKANVG 
SHAVKFDSVPLRQPLFSEVFLAQKPIRAATKPESSFMALATYPSKVLYIARMLLVKANVG 
THNVQFDPVPLREALFSQIFLAQKAIKVATKPESTFMMLAWYMPDYPYAGKMTLYKANVG 

VHIEAEKEMALTMCTYLISYEVFWFEIFSRFNSYQGSYSSFTVCISVVYGQDSLNKTGGR 
DHIEAAKEMALTMCTKLIDYEVFLFEHFSRFDTYQGGHSVFTICISIVYGTDSYNKTGGE 
THIEAEKEMVLNMCTRLIDYEVFLFEHFSRFDTYQGGHSVFTLCISIVYGADSYNKTGGE 
THIEAEKEMALTMCTRLIDYEVFLFEHFSRFDAYQGGHSVFTLCISIVYGTDSYNKTGGE 
THIEAEKEMALTMCTRLIDYEVFLFEHFSRFDAYRGGHSVFTLCISIVYGTDSYNKTGGE 
AHMEAEKEMALTMCTPLIEYEVFLFEKFSRFDAYQGGHSVFTICISIVYATDSYNKIGGE 
IHIEAEKEMALAMCTALIEYEVFLFEKFSRFSTYEGGHFDFTVCISIVYGIDSYNKSGGE 
VHIEAEKEMAFAMCTPLIEYEVFLFEKFSRFDTYEGGHFEFTVCISIVYGIDSYNKSGGE 
VHIEAEKEMALAMCTPLIEYEVFLFEKFSRFDTYEGGHFEFTVCISIVYGIDSYNKSGGE 
VHIEAEKEMALTMCTPLIQYEVFLFEEFARFDTYKGGHSEFTVCISIVNGIDSYNKTKGE 
VHIEAEKEMALTMCTPLIQYEVFLFEEFARFDTYKGGHSEFTVCISIVNGIDSYNKTKGE 
IHIEAEKEMALTMCTKLVGYEVFLFEKFGRFKSYQGGQSIFTVCISIVKVEGSFNKSGGE 
THIEAEKEMSLTMCTHLVRYEVFLFEKFGRFKSYQGGQSIFTVCISIVKSEGSFNKSGGE 
RHIEAEEEMFLAMCTCLVEYEVFLFEKFGRFDKYRGGHSMFTVCISIVLGVGSFNKTGGE 
RHIEAKKDMALKMCTHLIEYEVFQFETFGHFILYQGGHSIFTVCISIIYTITSFNKTGGE 
THIEAKKDMALTVCTLLIKYEVFQFEVFGGFMSYGGGHSVFTVCISIIYAITSFNKAGDE 
PHIEAKKDMALAMCTHLIKYEVFQFVTFGRFLSYQGGHSVFTVCISIVYAITSFNKSGGE 
PHIEAKKDMALTMCTNLIKFVVFQFERFGRFISYQGGHSVFTVCISIVYAITSINKTGGE 
EHIEAKKEMALTMCTHLIGYEVFQFQTFGHFDTYQGGHSVFTVCISIVYTIDSFNKIGGE 
RHIEAEKEMTLTMCTALIEYEVFLFDAFGRFENYQGGHSIFTVCASIVYLIDSFNKTGGE 
KHIEAEKEMTLTMCTALIEYEVFLFDSFGRFENYQGGHSIFTVCASIVYLIDSINKTGGE 
NHIEAEKEMTLTMCTALIEYEVFLFDAFGRFENYQGGHSIFTVCASIVYLIDSVNKTGGE 
YHIEARKDMRNSMCTRLIEQDVFLFEVFGRFTSYEGAYTAFTNCVSLVYAAESKNKCGGE 
YHIEARKDMRSGMCTGLIEQDVFLFEVFGRFPSYEGGYSAFTNCVSLVYIAESKNKCGGE 
SHIEARKEMRLSMCTRLIDHDVFLFETFGRFFSYEGGSSAFTNCISLVYVAESKNKSGGE 
HHIEAEKEMKTFMCTNLISQEVFFFTVFGRFGFYEGGFMSFTVCISIVVSVESFNKGGGQ 
HHIEAEKEMKTFMCTNLISQEVFFFTVFGRFGFYEGGFMSFTVCISIVVSIESFNKGGGQ 
RHVEAEKEMKTFMCTNLISQEVFFLTIFGRFAFYEGGFMDFTVCISIVVNSESFNKGGYQ 
RHIEAEKEMKTFMCTNLISQEVFFFTLFGRSGFYEGGFMDFTVCISIVVNVESFNKGGGQ 
THIEAEKEMAMIMCTRLIAHEVFFFVAFGRFSFSEGGFMAFTLVISIIYSGESFNWYGGE 
AHIEAEKEMDTIMCTRLIAQEVFAFTAFGRFVFYEGGFMGFTLVISIVYCGESYNWYGGE 
AHIEAEKEMDTIMCTKLIDQEVFAFGSFGRFVFYEGGFMAFTGVISIVYYGESYNWSGGE 
EHIEAEKEMATVMCTSLIEDEVFLFETFGRFGFYTGGFMAFTVCISIVYDVESFNKGGGE 
DHIEASKEMATVMCTHLIEGEVFLFETFGRFGFYTGGYMAFTVCISIVYDVESFNKGGGE 
DHIEASKEMATIMCTKLIEGEVFLFETFGRRGFYTGGYMAFTVCISIVYNAESFNKGGGE 
EHIEAEKEMATVMCTDLNEDEIFLFENFGRLGFYAGGYMAFTTCISIVYVIESFNKGGGE 
GHIEAEKEMATEMCTNLIEEEVFLFETVGRLDFYAGGYMAFTTCISIVYVVESFNKGGGE 
PHIEANKEMPTLMCTNLIQEGIFLFVPLGVVGSYEGGYMAFTVCISVVYGVESFNKGGGE 
PHIEAIAEMPTLMCTTLIQEGIFLFVILGRVGFYEGGYMAFTVCISVVYGVESQNKGGGE 
LHIEAIKEMTPLMCTGLIPEGHFLFETFGRFEFYGGGYMIFTVCISYVYPIESFNKGGGE 

HAARLPLPMYTQGKGNPSHCRVNIKICANAVIDSAEYQIDNTGTCLTSAQKDRGSSHVMP 
NATRTPLPIDLSGMGDTSECRVLHKICGSGVINSADYIIDNIDVCLTAAQKDRQSSNAEL 
TATRTPLPIYILGAGNSSHCRVLHKICGSGVINHADYIIDNIDVCLTAAQKDRQKSHAEL 
TATRTPLPIYILGAGDISHCRVLHKICGSGVINSADYIIDNIDVCLTAAQKDRQKSHAEL 
TATRTPLPIYILGAGDISHCRVLHKICGKGVINSADYIIDNVDVCLTAAQKDRQKSHAEL 
TATRTPLPIYSAGKGQQSHCRVIHKICDSGVINSADYLIDNIDACATDAEKDRQKSHEEL 
TATRTPLPIYARGRGETSHCRVLHKICGSGVINSADYLIDNIDVCVTSSQKDRQKANEEL 
TATRTPLPIYNRGRGETSHCRVLHKICGSGVINSANYLIDNIDVCVTSSQKDRQKANEEL 
TATRTPLPIYNRGRGETSHCRVLHKICGSGVINSANYLIDNIDVCITSSQKDRRKANEEL 
TATRTPLPIYSSGRDEASHCRVLHKICGNGVINSADYLIDNIDECVTEAQKDRQKSHEEL 
TATRTPLPIYSTGRDEASHCRVLHKICGNGVINSADYLIDNIDECVTEAQKDRQKSHEEL 
SATRSPLPMYSNGAGVTSQRRVPSKICVEGVINSADYLLDNIDLCETSAHKDKQKSHEGL 
SATRSPLPMYSNGPGVAADRRVPSKICVEGVINSADYLLDNIDLCETSAHKDKQKSHEGL 
GATRTPLPMYNNGRGNSARCRVKHKICGKGVINGANYLLDNIEICLTPRRKARQKSPEAI 
SATRTPLPMYAKGSSSKSQCRVTHKICGAGVINSADYLIDNIDVCITTVQKDRQKSCEAL 
SATRTPLPMYAKGAAKKSHCRVAHKICGAGVINAADYLIDNIDVCVTTVQKDRQKSCEAL 
SAIRTPLPMYASGAARNSHCRVTHKICGAGVINAADYLIDNIDVCVTAVQKDRQRSCDAL 
SATRTPLPMYLNGAARVSDCRVTHKICGNGVINAADYLIDNIDVCVTAVQKDRQKSCDAL 
SATRTPLPMYAQGAVGASYCRVSHKICAPGVINTSDYLIDNIDICITTLQKDRQKSCDAL 
SATRTPLPMYRKGRVNKSECRVVHTMCCEGVINGIDYLIDNIDLCITGAEKDRQCSHVAL 
SATRTPLPMYRKGRVNKSSCRVVHTMCREGVINGIDYLIDNIDVCTTGAEKDRQCSHLAL 
SATRTPLPMYRKGRVNKSKCRVVHTMCREGVINGIDYLIDNIDVCITNAEKDRQCSHIAL 
SAPRTPLPMYTSGKSDDSICRVKHKVCAAVLINETEYAIDNIEICPTQSQKDAQPSYGSL 
SAPRAPLPMYTSGKSDGPICRVAHKVCGTVLINETDYSIDNIDICPTKSQKDAQRSYASL 
SAPRTPLPMYIDGKADHSTCRVKHKVCATVVINETDYCIDNIDVCVARAQKDAQRSFGAL 
SAARTPLPMYDKGPSETTYCRVKHKMCPNAVISDADYLIDNIDICRTNIEKDKQASHDAL 
SAARTPLPMYDKGPSDTTYCRVKHKMCPNAVISEADYLIDNIDICRTNIEKDKQASHDAL 
SAARTPLPMYDRGPSETTCCRVKHKMCPNAVISEADYLIDNIDICRTNIEKDKQGSHEAL 
SAARTPLPMYDKGPSESTYCRVKHKMCPNAVISEADYLIDNIDICRTNIEKDKQGSHEAL 
DAARAPLPMYQNGKAETEDYRVRHRLCNGAVINEADYLIDNIDICWTKAQKDKQCSSSTL 
SAARAPLPMYQKELSDTSYCRVKHKLCTHAVINDADYFIDNIDVCWTNVQKDKQRATAAL 
TAARTPLPMYQNGGSETSYCRVRHKLCDRAVINDADYFIDNIDVCWTNAQKDKLRATAAL 
SAARTPLPMYQEGKDPISYCRVKHKLCTVAVITAADYAIDNIDTCWTQTQKDKQRSHDAL 
SAARTPLPMYQEGKDEISYCRVRHKLCTLAVITAADYKIDNIDICHTRTQKDKQKSHDAL 
SAARTPLPMYQDGKDEINYCRVRHKLCTVAAITAADYKIDNIEICWTQTQKDKQKSHDAL 
SAAKTPLPMYFNGLDEVPWCRVQHKLCAAAVINIADYPIDNIDICWTDAQKDKQRSHEAL 
AAARTPLPMYQNGKDEISWCRVRHKLCAAAVINAADYPIDNIDICWTNAQKDKQKSHEAL 
TATRTPLLMYAHGKGDISTSRVFHKLCYGAVINEADYLIDNIDICFTSAAKDKQKSHASL 
PATRTPLLMYTNGKGDTSSSRVFHKLCYGAVINEADYLIDNIDICFTSAAKDKQKSHGSL 
AAARTPMPMYDAGVGDISHCRVKHRLCPCAVINEADYIIDNIDVCLTRRAKDKQKSHEAM 

EAPFGRALISAEQSQNKQKISARDDREQTVAGLQKQKSELFAQMYANGELLGCRKLNMSL 
ERTNGKALIFAELSQDQQKISEHEDREQTVGGYQEHKPAFFEQMLKYGALFGCRKSKKSI 
ERTNGKALVFAELCQDQQKISEHEDREQTVGGYQEHKPAFVAQMLKYGALFGCRKNKKSI 
ERTNGKALVFAELSQDQQKISEHEDREQTVGGYQEHKPAFFDQMLKYGALFGCRKSKKSI 
ERTSGKALVFAELSQDQQKISEHEDREQTVGGYQEHKPAFFEQMLKYGALFGCRKSKKSI 
EKSNGKALIYAELNQKRQKISYHDDREQSVGGYQKRKNAFFEQMLKYGQLFGCRKAKTSS 
EKTNGKALIFAESLQKKQKISEHDDREQTVGGYQEHKSKFYEQMLKYGDLLGCSKAKKSV 
EKTSGKALIFAELLQKVQKISDHDDREQTVGGYQEHKSKFYEQMLKYGDLLGCSKAKKSV 
EKTNGKALIFAELLQKVQKISDHDDREQTVGGYQEHKSKFYEQMLKYGDLLGCSKAKKSV 
EKISGKALIFAELPQKKQKISHHADREQTVGGYQEHKSAYYEQMPKYGNLFGCRKSKRSI 
EKISGKALIFAELPQKKQKISHHADREQTVGGYQEHKSAYYEQMPKYGNLFGCRKSKRSI 
ELATGKVLIFADSSQKQQKISAHDDREQTVAGYQDQKQAFFEQMLEDGTLFGCRRTKKSI 
ELATGKVLIFADSSQKQQKISTHDDREQTVTGYQDQKQAFFEQMLEDGTLFGCRRTKKSI 
EAVLSSALIFAELSQKRQKISNHDDREQTVVGYQDKKSSFSDQMFKYGGIYGCRKTKKSI 
ERSAGRALIFAELSQKKQKISGHDDREQTVVGYQDDKSAFLEKMLKFGKIIRCKKTKRSP 
EASSGRALIFAELSQKKQKISGHNDKEQTVGGYQDDKSSFLENMVKFGQIYRCKKTKRSM 
ESSNGRALIFAELSQKKQKISGHDDREQTVSGYQDDKSAFLEKMLKFGNIYRCKKCKRSM 
ERSTGRALIFAELSQKQQKISGHDDREQTVTGYQGNKSGFLEKMLKFGQIYRCKKAKRSI 
EKSGGRALIFAELSQKDQKISGHDDREQTVPGYQDDKSAFLDQMLKYGRIFRCKKSKRSM 
EITAGRSLILAAMSQDLQKTSGHIDREQTVAGYQEQKHAFSEQMLKYGPLFGCRKTKQSV 
EITGGRSLILAAMSQSAQKISGHIDREQTVAGYQEQKGAFSEQMMKYGTLFGCRKTKRSV 
EIAGGKSLIFAAMSQDAQKISGHIDREQTVLGYQEQKNAFSEQMLKYGTLFGCRKSKRSV 
EPEFGSSLVAAESSQNEQKISERDNREQTVTGYQEQKSQFYIPMFKYGSLFGCWRNKKSI 
EPAFGSSLVEAESSQNVQKISERENREQTVIGYQEQKSQPYDPMFKRGSLMGCWRNKKSI 
ELPAGTSLVTAESCQNIQKISERDDREQTVEGYQEQKSVFVMPMFKYGRLYGCWRDKNSI 
EIWFGKALVDAEPSQGFQKISNRNDKGQTVGGYQEQKSAFYYQMFKYGALVGCKKNKDSA 
EIWFGKALVDAEPSQGFQKISNRNDKGQTVGGYQAQKSAFYNQMFKYGALVGCKKNKDSA 
EIWFGKALVDAEPSQGFQKISNRNDKGQTVGGYQERKSAFYNQMFKYGTLVGCKKNKDSA 
EIWFGKALVDAEPSQGFQKISNRNDKGQTVGGYQEQKSAFYNQMFKYGTLVGCKKNKDSA 
EILCGKAQAFAEGLQGFQKISDRNDKEQTVEGYQEEKPAFFTHMLKYGALIGCKKPKESV 
ELLCGKALVLAEGFQNYRKFSKRNDKEQTVGGYQEEKCDLFTQMLKYGVLVGCKKKKESA 
EILCGKALVFAEGFQGSRKYSKRNDKEQTVEGYQEEKSALFAQMLKYGVLVGCKKGKESA 
EGLLGKALIFAESEQGFQKVSERNDKEQTVLGYQDQKSAFPKGMLKYGALIGCKKVKESA 
EGLLGKALIFAESEQRFQKVSERNDKEQTVLGYQDKKPAFPKGMLKYGALIGCKKSKESV 
EGLLGKALIFAESEQGFQKVSERNDKEQTVLGYQDQKSAFSKGMLKYGALIGCKKSKESV 
EVLLGKALIFAESEQGFQKISERNDKEQTVLGYQEQKAAFNQRMLKYGALIGCKKTKDSA 
ETLLGKALIFAESEQAFQKISNRNDKEQTVLGYQEQKAAFNKHMLKYGALIGCKKTKESA 
ELLKGQALLRAKPSQCGQKISERNDKEQTVAGYQGEKPAFFRSMLKYGALFGCREAKEST 
ELLGGQALLRAKPSQCFQKISGRNDKEQTVAGYQDEKPAFFRRMLKYGALFGCRESKEST 
ELLVAQALILAEPSQGYQKISVRNDKEQTVNGYQGQKNAFYKRMQKYGTLLGCKKNKDAS 

TEWTKEVWASMFTMDPASDSPERKRQIPGICQLNQWGFRLDM 
TEWMKEVWASLYTMDPNSDTHERERQIPGICQLMQWGACLNM 
TEWMKEVWASVYTMDPNSDTHQRERQVPGICQLMQWGSCLNM 
CEWMKEVWASLYTMDPNSDTQERERQVPGICQLMQWGSCLNM 
CEWMKEVWASLYTMDPNSDTQERERQVPGICQLMQWGSCLNM 
TEWTKEVWASSYTMEPNSDTHERERQIPGICQLMQWGFCLNM 
TEWTKEVWASLYTMDPTSDTHERERQIPGICQLMQWGFCLNM 
TEWTKEVWASLYTMDPTSDTHERDRQIPGICQLMQWGFCLNM 
TEWTKEVWASLYTMDPTSDTHERERQIPGICQLMQWGFCLNM 
TQWTKEVWASLYTMDPNSDKHERERQIPGICQLIQWGFCLNM 
TQWTKEVWASLYTMDPNSDKHERERQIPGICQLIQWGFCLNM 
TEWTKGVRASLDTMDPNSDRKRRERQIPGTCQSIQWGFCLAM 
TEWTKGVRASLDTMDPNSDRKRRERQIPGTCQSIQWGFCLAM 
TEWTKEVWATLYAMDPNSDSHERNRQIPGGCQLPQWGLCLDM 
TEWTKEVWASLQTMEPNSDSHERPRQIPGTCQVTQWGFCLNM 
TEWTKEVWASLQTMDPKSDSHERPRQRPGTCQIAQWGFCLHM 
TEWTKEVWASLQTMEPNSDSHERPRQIPGTCQVMQWGLCLHM 
TEWTKEVWASLQNMEPNSDHHERPRQIPGTCQVTQWGFCLHM 
TEWTKEVWASLHTMEPNSDGHERPRQIPGTCQLTQWGFCLQM 
TEWTKEVWASLPTMDPASDSPEHQREIPGICQLKQWTICLAM 
TEWTKEVWASLPTMDPMSDSPERQREIPGICQLQQWTICLAM 
TEWTKEVWASLPTMDPASDSPERKREIPGICQLKQWTICLAM 
TEWISQVWASRSTMDPQSDSVERGRQIPGICQLSQWNYCLNM 
TEWIKQVWASRSTMDPQSDLAERDRQIPGICQLTQWNYCLDM 
TEWLKEVWASKKTIDPQSDSVERGRQMPGTCQLQQWNCCLAM 
TEWQKEVWKAEDTMDAQSEAHERARQEPGLCQLIQWNLCLPM 
TEWQKEVWKAEDTMDAQSEAHERARQEPGLCQLIQWNLCLPM 
TEWQKEVWAADDTMDAQSEAYERARQEPGLCQLIQWNLCLPM 
TEWQKEVWAADDTMDAQSEAYERARQEPGLCQLIQWNLCLPM 
PEWVKEVWALLEIMDPQSTANERGKQIPGLCQLAQWNFCLSM 
TEWVKEVGALLQTMDPQSDAHEKTRQRPGLCQLTQWNFCISM 
TKWVKEIGALLATMDPKSDAHEQARQPPGLCQLTQWNFCLAM 
AEQVKEVWAPKPTQEPQNDGKESKRQIPGLCQLVQWNFTLCM 
TEQVKEVWAPEPTQQPQSDGRESERQIPGLCQLVQWNFTLCM 
TEQVKEVWAPEPTQQPQSDGRESRRQIPGLCQLSQWNFTLCM 
TERVKEVWACKPVMEPQSDGRERGRQTPGLCQLVQWNFCLCM 
TEAVKEVWAHKPVMEPQSDGRERSRQTPGLCQLIQWNYCLCM 
TEAGKEVWALLPTMDARSDCQTRRRQLPGLCQMPQWNLCLCM 
TEAVKEVWALLPTMDPRSDCQTRRRQLPGLCQLPQWNFSLCM 
AERVKDVWATLATMDPQSDCEERGRQIPGLCQIIQWNFCLCM 
