# Supplementary material for: Detecting lateral gene transfers by statistical reconciliation of phylogenetic forests
Source: BMC Bioinformatics. 2010 Jun 15;11:324. doi: 10.1186/1471-2105-11-324 (PMC2905365; doi:10.1186/1471-2105-11-324)
Supplement: Additional file 1 — The 330 simulated alignments and corresponding gene trees (true and ML) along with the 40-taxa reference species tree. [file 1471-2105-11-324-S1.ZIP › simulated_dataset_prunier/seqdata167.fas.phy_tf.tree]

(((((((AGTUM1:0.048715603,(RHETL1:0.006071627,RHLEG1:0.012822183)97.324401:0.017656501)79.796588:0.015934133,SIMEL1:0.055970231)99.979287:0.075845184,MESOR1:0.1399227)41.212529:0.0043539057,((BABAC1:0.022132726,(BAHEN1:0.0093577617,BAQUI1:0.0092445968)85.510081:0.015432654)99.981117:0.07689156,(BRABO1:0.0029951327,BRSUI1:2.8064823e-06)100:0.12985329)57.677877:0.0094856096)99.405617:0.0684928,((HYNEP1:0.011119368,MAMAG1:0.038327474)100:0.24487284,MAMAR1:0.295178)75.865829:0.024482923)70.946765:0.018514535,((BRJAP1:0.047121321,(NIHAM1:0.039069192,RHPAL1:0.034904519)43.820256:0.011690308)100:0.29859233,((((CAPEL1:0.12196382,SILIC1:0.085788494)36.79435:0.0053817255,SIPOM1:0.12323283)61.571652:0.024170367,RODEN1:0.069208051)93.01635:0.045901727,JANNA1:0.12531857)100:0.18200847)44.53519:0.017794301)88.722229:0.058411835,(((((ANMAR1:0.10534869,ANPHA1:0.056594985)99.656278:0.076093241,((EHCAN1:0.031861694,EHCHA1:0.053844415)98.79216:0.039293607,EHRUM1:0.038474224)100:0.13539416)96.087074:0.067917543,(RIBEL1:0.34308206,(WOEND1:0.071558978,WOLBA1:0.10343349)100:0.32762401)93.644786:0.086561924)92.988932:0.065895844,(((CACRE1:0.10774735,GRBET1:0.10892777)99.968046:0.12240183,GLOXY1:0.19818948)99.614638:0.099618482,((RICON1:0.056230079,RIFEL1:0.01811533)86.553848:0.027107939,(RIPRO1:0.012910924,RITYP1:0.0089356716)67.474955:0.0074733291)100:0.22778469)73.497963:0.036552814)99.631906:0.15577033,(MELOT1:0.18571868,(PADEN1:0.061906695,RHSPH1:0.11180865)99.123186:0.1279302)100:0.27185622)99.453688:0.17007116,RHRUB1:0.44704662);
