# Supplementary material for: Detecting lateral gene transfers by statistical reconciliation of phylogenetic forests
Source: BMC Bioinformatics. 2010 Jun 15;11:324. doi: 10.1186/1471-2105-11-324 (PMC2905365; doi:10.1186/1471-2105-11-324)
Supplement: Additional file 1 — The 330 simulated alignments and corresponding gene trees (true and ML) along with the 40-taxa reference species tree. [file 1471-2105-11-324-S1.ZIP › simulated_dataset_prunier/seqdata168.fas.phy]

40	154
GLOXY1      GLFFTKIQDGSFWKAIHKPPSIVSMSTRYQWNLGLVEVEAREMWPENLRVDMVNGQSNGA 
GRBET1      GLFFTRIQDGSFWKAMHKPPSIVSMSTRYQWNLGLVEIEAREMWPERLRVDMVNGQNNGA 
RHRUB1      GLFFTKLQDGSFWKAVHKTPSIVSMSTRCQGNLGLIECESREMWPEALRVDMVNGQNNGA 
MAMAG1      GLFFTKIRDGSFWKAIHKVPNIVSMSTRCQWNLGLVECEAREMWPDLLRVDMVNGQDMGS 
MAMAR1      GLFFLRIQDGSFWKATHKPPSIVSMSTRCQWNLGLVESEAREMWAERLRVDMINGQDSGA 
WOEND1      GLFFTKIQDGSFMKAMQVPPAIVSMSTRYQWNLCLVETERREMWPERLRVDMVNGQYIGG 
CACRE1      GMFFTSIQDGSFWKALHRPPSIVEMSTRYQWNLGIVEIEIREMWPERLRVDMVNGQEHGA 
HYNEP1      GMFFTRIQDGSFLKAVHRPPSIVSMSNRYQWNLSLVEVEEREMWPESLRVDMVNGQASGA 
JANNA1      GLFFTRIQDGSFWKATHRSPGIVSMSTRYQGNLIIVEVEAREMWPIRLRVDMVNGQAIGA 
RODEN1      GLFFDSIQDGSFWKATHNPPSIVSMSTRYQWNLRLVEIEAREMWPVRLRVDMVNGQEDGA 
SIPOM1      GLFFDTIQDGSFLKATHNPPSIVSMATRYQWNLQLVEIEAREMWLVRRRVDMVNGQEDGA 
SILIC1      GLFFDTIQDGSFWKATHNPPSIVSMSTRYQWNLGLVEIEAREMWQIRRRVDMVNGQEEGA 
PADEN1      GLFFTRIQDGSFWKATHRPPSIVSMSTRYQWNLGLVEIEAREMWPVRLRVDMVNGQYNGA 
RHSPH1      GLFFARIKDGSFWKASHRPPSIVSMSTRYQWNLNLVEIEAREMWPVRLRVDMVNGQNNGD 
BRJAP1      GLFFTRIEEGSFWKAIHRPPHIVSMSTRYQWNLGLVEVEGREMWPEKWRVDMVNGQFNGA 
RHPAL1      GLFFARIEEGSFSKAIHRPPSIVSMSTRYQWNLWPVEFEGREMWPEKWRVDMVNGQYYGA 
NIHAM1      GLFFTRIEEKSFWKAVHQPPSIVSMSTRYQWNLGLVEFEGREMWSEKWRVDMVNGQYYGA 
SIMEL1      GLFFPRIQDGSFWKAIHRPPCIVSHSTRYQWNLSFVEIESREMWIERLRVDMVNGQKTGA 
MELOT1      GVFFAAIQDGSFWKAIHRLPAIVSHSTRYQWNLSFVEIESREMWITKLRVDMVNGQKAGA 
MESOR1      GLFFARIQDGSFWKAIHRPPCIVSHSTRYQWNLSFVEIESREMWVAKLRVDMVNGQKIGA 
BABAC1      GVFFAHIQDGSFWKAIHRPPCIVSRSTRHQWNLSFVEIESREMWIDRLRVDMVNGQKRGA 
BAHEN1      GVFFAHIQDGSFWKAIHRPPCIVSRSTRHQWNLSFVEIESREMWIDRLRVDMVNGQKVGA 
BAQUI1      GVFFAHIQDGSFWKAIHRPPCIVSRSTRHQWNLSFVEIESREMWIDRLRVDMVNGQKVGA 
BRSUI1      GLFFAHIQDGSFWKAIHRPPCIVSRSTRHQWNLSFVEIESREMWIDRLRVDMVNGQKSGA 
BRABO1      GLFFAHIQDGSFWKAIHRPPCIVSRSTRHQWNLSFVEIESREMWIDRLRVDMVNGQKSGA 
CAPEL1      GLFFTRIQDGSFLKAVHQAPAIVNMSARYQWNLGLVEVEARDMWPNTLRVDMINRQYQGA 
RHETL1      GLFFRHIQDGSFWKAIHQAPAIVSMSTRYQWNLGFVELEAREMKLKSLRVDMVNGQSRGA 
RHLEG1      GLFFRHIQDGSFWKAIHQAPAIVSMSTRYQWNLGFVELEAREMKLKSLRVDMVNGQSRGA 
RIBEL1      GYFFTLIQDGSFWRALHSPPAMVDMSTRYKWNLRIVEVEVREMWLEDLRVDMVNGQDTGC 
RIPRO1      AYFFTLIQDGSFWRALHSPPAMVDVSTRYKWNLTIVEVEVREMWLEDLRVDMVNGQSMGV 
RITYP1      AYFFTLIQDGSFWRALHSPPAMVDVSTRYKWNLTIVEVEVREMWLEDSRVDMVNGQSMGV 
RICON1      GYFFTLIQDGSFWRALHSPPAMVDMSTRYKWNLTIVEVEVREMWVEDLRVDMVNSQSMGV 
RIFEL1      GYFFTLIQDGSFWRALHSPPAMVDMSTRYKWNLTIVEVEVREMWLEDLRVDMVNGQSMGV 
ANPHA1      GLFFTSVEDGSFWKAIHGSPIIVDMSTRYRWNLPTVELEAREMWLEKLRVDMVNTQVPGA 
EHRUM1      RLFFTFIQDSSFWKAVHGPPAIVSMSTRYKWNLGLVEIETREMWLERARVDMVNGQDPGA 
EHCAN1      RLFFTFVQDSSFWKAIHGPPAIVSMSTRYKWNLGLVETETREMWFDRARVDMVNGQDPGV 
EHCHA1      RLFFTFIQDSSFWKAIHGPPAIVSMSTRYKWNLGLVEIETREMWLERARVDMVNGQDPGV 
AGTUM1      RLFFTFIQDSSFWKAIHNPPAIVSMSTRYKWNLALVEIETREMWLERARADMVNGQEPGA 
ANMAR1      GLFFTRIQDGSFWKAIHAPPAIVSMSTRYKWNLGLVELEAREMWLERLRVDMINGQDPGA 
WOLBA1      GIFFTKIKDASFWKAIHGPPAIVSMSTRYKWNLALVELEAREMWLARLRVDMINGQEFGA 

NGWGALEHECKMYYNLTRGVQELRWIKIPTATIKEVGKLSVLNTVYTSVGEVDNAPADQF 
NGWGALEHECKMYYNLTRGVLELRWIKIPTATIKEVGKLSVLSSVYTSVGDVDNAPADQF 
KGWCALEHECYMFYDLSRGIPEFRWITIPTASIKELGKLRVLNTVYTSDGFVANAPADPL 
NGWLGQEHECKMYYGLSSAISELRWICIPTAKIKEFGKLNVLNIVSTSVGLVSNSPADRL 
NGWSAPEHECKMYYNLSRDMDELRWIRIPTATIKEQRKLNVLNNVYTSVGSVSNGPADQL 
DGWLAAEHECRMYYSLSQGVNDLRWIEIPTACIKEFGKLMVLASVYTSVGSVENAPADQI 
NGWAVPEHECNMYYNLSRALVDLRWIKIPTATIKEMGKLSVLNGVYTSIGSVQNPPADQF 
NGGSAPEHECYMYYPLCRELHDVRWIRIPDATIKEAGKSSVLSSVYTSVGAVDNTPADEF 
NGWTACEHECKMYHNLSRRSRTLRWIRIPTATIKKQGKLSVLNEVYTSVGNVENHPADQY 
NGWTAREHECKMYHNLSRGSQTLRWIKIPTATIKKQGKLAVLNGVYTSVGDVQNQPADQY 
KGWTAREHECPMYHNLSRGSRQLRWIRIPTATIKKQGKLSVLNEVYTSVGSVQNHPADQY 
NGWSAREHECRMYHNLSRGSKTLRWIRIPTATIKKHGKLSVLNEVYTSVGSVQNHPADQY 
NGWVACEHECKMYHNLTRGSKTLRWIRIPTATIKKEGKRSVLNDVYTSVGQVKNHPADQY 
NGWIACEHECYMYHNLHRGGPKLRWIKIPTATIRKRGKRRVLNAVYTSTGSVANHPADSY 
NGWAALAHECAMYYCLPKGVDGLRWIPIPTATIRELGKLAVLNTVYTSVGSVENIPADRV 
NGWFALAHECKMYYCLPRRIDELRWIPIPTATIKELGKLAVLNTVYTSVGSVENVPADRV 
NGWFALAHECKMYYCLPRRLDGLRWIPYATATIKELGKLAVLNAVYTSVGSVENIPADRV 
NGWGAPEHECRMYYNLSRDIDKIRWIRIPTATIKEAGKLAVLNNVYTSVGEVVHAPADEF 
NGWAAPEHECKMYYYLSRDVEEIRWIRIPTATIKEIGKLSVLNWVYTSVGKVHNAPADQF 
NGWAAPEHECKMYYNLARDIQEIRWIRIPTATIKEIGKLGVLNSVYTSVGNVHNAPADQF 
NGWAAPEHECKMYYNLSRDIDEIRWIRIPTATIKELGKLSVLNTVYTSVGNVHNAPADQF 
NGWAAPEHECKMYYNLSRDIDEIRWIRIPTATIKELGKLSVLNTVYTSVGNVHNAPADQF 
NGWAATEHECQMYYNLSRDIDEIRWIRIPTATIKELGKLSVLNTVYTSVGNVSNAPADQF 
DGWAAPEHECKMYYNLSRDIAEIRWIRIPTATIKELGKLSVLNNVYTSVGNVHNAPADQF 
DGWAAPEHECKMYYNLSRDIAEIRWIRIPTATIKELGKLSVLNNVYTSVGNVHNAPADQF 
NGWTAGEHRCKMYYNLPQDTKVVDWILTPTASINELGKAPVLNPDYTSVGPVENRPADSF 
HGWGAAEHQCKMYYNLLQVIFDRDWILMPTASIDEAGKLDVLDEVYTSVGEVSKLPADTF 
HGWGAAEHQCKMYYNLLQVIFDRDWILMPTASIDQAGKLDVLDEVYTSVGEVSKLPADTF 
NGWEAAEHHCRMYYKLNKPPEGLRWIGMPAAVIKESGKSPVLSAVYTSVGNVDNVPADQF 
NGCEGPEHHCRMYYKLSKPPDELRWIGMPAAVIKEKGKSPVLSAVYTSVGSVDNVPADQF 
NGCEGPEHHCRMYYKLSKMPDELKWIGMPAAVIKEKGKSPVLSPVYTSVGSVDNAPADQF 
NGCEGPEHHCRMYYKLSKGPDGLRWIGMPAAVIKEKGKTPVLSAVYTSVGNVDNVPADQF 
NGCGGPEHHCRMYYKLSKPLDGLRWIGMPAAVIKEKGKSPVLSAVYTSVGNVDNVPADQF 
NGWRAPEHECKMYYNLNSAVADLRWIKMPTATIREFGKISVLSKVYTSVESVDSSPADQL 
SGWGAPEHECEMYYNLSKSIKGARWIKMPTATIKEMGKIPVLSEVYTSVGDVNNKPADQF 
SGWGAPEHECEMYYNLSKSIKGARWIRMPTATIKEMGKIPVLSEVYTSVGDVNNKPADQF 
SGWGAPEHECEMYYNLSKSIKGARWIKMPTATIKEMGKIPVLSEVYTSVGDVNNKPADQF 
SGWGASEHECEMYYNLSKVIQGARWIKMPTATIGGMGKVPVLSEVYTSVGNVNNKPADQF 
NGWGAPEHECKMYYNLSKSVKGARWIRMPTATIKEMGKIPVLSEVYTSLGDVNKVPADQF 
NGWGANEHECEMYYNLSKAAEGSRWINMPTATIKEFGKIPVLSEVYTSVGDVDNVPADQF 

RYGAGPGIPGQNGNEPLQPNYIEVEVTLKVFFKT 
RFGAGPLIPGQNGSEPLQPSYVEIEVTLQVFFKT 
RPGHPPLINGQKGTEPLQPSYIEIEITLKVLFKT 
RPGHGPLIGGQNGAEPLQPVYKQIEIILKVFFET 
RKGHGPMISGQNGSEPLQPAYPEIEITLKLFFAT 
RVGDGPYISGQNGSEPLQPTYLGIEITLKVFFQT 
RAGNGPKRTGQQGSEPLQPVYPEIEVSLKVFFGT 
RPGNGPKRIGQNGSEPLQAIYTEIEVSLKVLFWT 
NPGNGPLINGQNGAEPLQPTYAEIEVSLIVFFVT 
KPGNAPLINGQNGAEPLQPTYSEVEVSLIVFFST 
KPGNAPLINGQNGAEPLQPTYSEYEVSLIVFFLT 
KTGNAPLINGQNGVEPLQPTYSEVEVSLIVFFLT 
KPGNGPSINGQNGGEPLQPAYSEVEISLIVFFIA 
KPGNGPLINGQNRGEPLQHPYAEVEISLIVFFVT 
RDGNGPTVTGQNGAEPLQAAYSEIEVSLKVFFRT 
SDGNGPTITGQNGTEPLQPAYSEIEVSLKVFFRT 
KDGNGPTINGQNGSEPLQPAYSEIEVSLKVFFET 
RPGKSPLISGNSGNEPLQPAYDEVEVALKVFFST 
RPGKGPLIAGQNGNEPLQLVYGEVEVALKVFFGT 
RPGKGPPIAGQNGNEPLQLVYGEVEVALKVFFGT 
RPGKGPKIAGQNGNEPLQPVYREAEVALKVFFST 
RPGKGPKIAGQNGNEPLQPVYREVEVALKVFFGT 
RPGKGPKIAGQNGNEPLQPVYREVEVALKVFFGT 
RPGKGPMIAGQNGNEPLQPLYREVEVALKVFFGT 
RPGKGPMIAGQNGNEPLQPLYREVEVALKVFFGT 
GIGNGPRSSGQNNAEPLRPGYSESEDLLKVNFEA 
GVGNGPPIEGPNGGEPLRVDYAEAEDLLKVSFNA 
GVGNGPPISGPNGGEPLRADYPEAEDLLKVSFNA 
RGGDGPEIEKREGREPLQLSYPELEITLTVLFFT 
RGGDGPAIEKQEGREPLQPSYSELEITLIVLFYR 
RGGDGPAIEKQEGREPLQPSYSELEITLIVLFYR 
RGGDGPTIEKQEGKEPLQPSYSELEITLTVLFYS 
RGGDGPAIEKQEGKEPLQPVYFELEITLTVLFYS 
RGGNGPLIPADNGGEPLQPAYAEIELTLKVFFLS 
RCGNGPKIAEQAGGEPLQPSYGEVEVTLKVFFET 
RCGNGPKIAEQAGGEPLQPAYGEVEVMLKVFFET 
RCGNGPKIAEQAGGEPLQPAYGEVEVRLKVFFET 
RCGNGPKIAEQAGGEPLQPAYGEVEVTLKVFFMT 
RWGNGPRIPGQNGGEPFQAAYSEIEVTLKVFFST 
RCGNGPNIGGQNGGEPLQQSYSKVEVTLKVCFKT 
