# Supplementary material for: Detecting lateral gene transfers by statistical reconciliation of phylogenetic forests
Source: BMC Bioinformatics. 2010 Jun 15;11:324. doi: 10.1186/1471-2105-11-324 (PMC2905365; doi:10.1186/1471-2105-11-324)
Supplement: Additional file 1 — The 330 simulated alignments and corresponding gene trees (true and ML) along with the 40-taxa reference species tree. [file 1471-2105-11-324-S1.ZIP › simulated_dataset_prunier/seqdata168.fas.phy_tf.tree]

(((((((AGTUM1:0.096693358,((EHCAN1:0.042847141,EHCHA1:0.0029115901)70.22413:0.012311703,EHRUM1:0.013928013)33.346623:3.7554224e-05)99.918485:0.13273949,WOLBA1:0.21078511)43.626431:0.02421962,ANMAR1:0.07514721)64.901286:0.02373737,(ANPHA1:0.3756873,(RIBEL1:0.068225953,((RICON1:0.036908573,RIFEL1:0.031911434)35.357213:0.0026114166,(RIPRO1:0,RITYP1:0.036288225)99.240202:0.046930618)86.790276:0.071140585)100:0.51689648)53.899658:0.038630927)79.200792:0.08805865,(CAPEL1:0.41518205,(RHETL1:0.014958254,RHLEG1:0.013343915)97.978872:0.31115689)99.365509:0.36850962)77.061433:0.10186225,(GLOXY1:0.084479017,GRBET1:0.041496071)88.390058:0.073433424)72.427934:0.047791691,(((((((BABAC1:0.019658402,(BAHEN1:6.3282243e-06,BAQUI1:0.020450168)33.967197:0.0015365972)84.755158:0.02454072,(BRABO1:0,BRSUI1:0)87.65384:0.029550399)94.81042:0.045537924,(MELOT1:0.075888166,MESOR1:0.046163201)85.666811:0.038998036)33.332959:9.0117864e-07,SIMEL1:0.15441755)99.967504:0.18778762,(CACRE1:0.16537869,HYNEP1:0.30148057)81.560063:0.068062712)38.190892:0.012581405,((JANNA1:0.12467101,(RODEN1:0.060742265,(SILIC1:0.053835496,SIPOM1:0.062689205)69.969767:0.019584657)98.290288:0.06396373)33.333322:3.9054876e-07,(PADEN1:0.059715348,RHSPH1:0.22696616)81.415659:0.050971479)100:0.20215227)33.333766:8.4587851e-07,(BRJAP1:0.076657736,(NIHAM1:0.092690979,RHPAL1:0.056862488)69.094861:0.033495732)100:0.21364476)76.2456:0.026031949,(((MAMAG1:0.30178436,RHRUB1:0.31421657)38.595483:0.024307283,MAMAR1:0.14831496)79.728878:0.050823722,WOEND1:0.36829605)47.658616:0.023672845);
