# Supplementary material for: Detecting lateral gene transfers by statistical reconciliation of phylogenetic forests
Source: BMC Bioinformatics. 2010 Jun 15;11:324. doi: 10.1186/1471-2105-11-324 (PMC2905365; doi:10.1186/1471-2105-11-324)
Supplement: Additional file 1 — The 330 simulated alignments and corresponding gene trees (true and ML) along with the 40-taxa reference species tree. [file 1471-2105-11-324-S1.ZIP › simulated_dataset_prunier/seqdata169.fas.phy]

40	117
GRBET1      PCKAAAYFDLYNLQPHYWTIVAPKNADGAEEIPIDAPGKSAVSLTVFKYTPFMGRHDTGW 
MAMAG1      PSQANAYFDLRNLRPKYWTSVAPKNADEANEIPLDAKPKSAVSLIVFKYKPFLGCHDTGW 
MAMAR1      PREALAYLDFRNLAPQYWTIIAPKNADGAEEIPLVALGGFASSLTVFKYTPFVGQHDTGW 
CACRE1      PLEESAYFDFRNLHPGYWTIAAPKKADGADEIPLDAFGKSAPSLTVFKYTPFLGRHDTGW 
RHSPH1      PLEEAGYFDFRNLHPVYWTVPAPKKADKADEIPLDALGKSAPSLTVFKYTPFLGRHDTGW 
GLOXY1      PHEAPAYFDFINLKPTYWTIGAPKDADGAFEIPMDTFGKPARSLTVFKYTPFGGRHDTGW 
SIMEL1      PVEAHAYFDYRNLQPAYWTIAAPKNADGGEEIPVDSLEKSAVSLTVFKYTPFSGKHDAGW 
AGTUM1      PVDADAYFDFKNLQPAYWTIEAPKNADGAEEIPMDSLEKSAVSLTVFKYTPFSGRHDTGW 
RHETL1      PLDVDAYFDFKNLQPAYWTIDAPKNADGAEEIPVDSLEKSALSLTVFKYTPFSGRHDTGW 
RHLEG1      PLDVDAYFDFKNLLPAYWTIDAPKNADGAEEIPMDSLEKSALSLTVFKYTPFSGRHDTGW 
MELOT1      PIKAAAYFDFRNLQPAYWTLGAPKNADGAEEIPMDAVEKSAISLTVFKYTPFQGKHDTGW 
MESOR1      PIEASAYFDFKNLQPAYWTMGAPKNADGAEETPMDALEKSAVSLTVFKYTPFTGKHDTGW 
RHRUB1      PVEATAYYDFKNLQPAYWTMGAPKNADGAEETPMDAIEKSAVSLTVFKYTPFAGKHDTGW 
BABAC1      PIEASAYFDFRNLQPAYWTLGAPKNADGAEEIPMDALEKSAVSLTVFKYTPFAGKHDTGW 
BAHEN1      PIEASAYFDFRNLQPAYWTLGAPKNADGAEEIPMDALEKSAVSLTVFKYTPFAGKHDTGW 
BAQUI1      PIEASAYFDFRNLQPAYWTLGAPKNADGAEEIPMDALEKSAVSLTVFKYTPFAGKHDTGW 
HYNEP1      PYEAAAYFDFKNLHPRYWTVVAPKNAAGSEEIPFDAPQKAAVSLSVFQYTPFYGKHDEGW 
CAPEL1      PIDAGAYFDFRNSSPKYWTVVAPKSADGADEIPIVTRGKSAVSLNVFKYKPFLGRQDSGW 
JANNA1      PVEARAYFKFNNNGPKYWTILAPKSADGADEIPIVLNGKSAFSLNVFKYNPFMGRHDTGW 
RODEN1      PVEAPAYLDFRNSSPQYWTIVAPKSADGEDEIPVVLRGKSAVSLPVFKYTPFAGRHDTGW 
BRSUI1      PLEAPAYLDFRNSSPQYWTIVAPKSADGEDNIPIVLKGKSAVSLPVFKYTPFLGRHDTGW 
BRABO1      PLEAPAYLDFRNSSPQYWTIVAPKSADGEDNIPIVLKGKSAVSLPVFKYTPFLGRHDTGW 
SIPOM1      PVEAPAYLDFRNSSPQYWTIGAPKSADGEDEIPVVLKGKSAVSLPVFKYTPFCGRHDTGW 
SILIC1      PVEAPAYLDFRNSSPQYWTIMAPKSADGEDEIPVVLRGKSAVSLPVFKYTPFVGRHDTGW 
RIBEL1      SSEARAYLDFRNPSPHYWTNSAPKNADSADEIPIMIIGKGAISLTVFKYAPFLGKHDIGW 
RIPRO1      SSETRAYLDFRNPVPQYWTNTAPKNADTAEEIPVMITGKSAISLTVFKYPPFFGRHVIGW 
RITYP1      SSETRAYLDFRNPVPQYWTNTAPKNADTAEEIPVMITGKSAISLTVFKYPPFFGRHVIGW 
RICON1      SAETRAYLDFRNPVPYYWTNTAPKNADTAEEIPVMITGKSAISLTVFKYPPFFGRHVIGW 
RIFEL1      SSETRAYLDFRNPVPYYWTNTAPKNADTAEEIPVMITGKSAISLTVFKYPPFFGRHVIGW 
EHRUM1      PFEARAYFDFTNSSPGYWTMAAGKNADESAEIPSEPTGKSAVSLIVFKYTPFGGRHDTGW 
EHCAN1      PYQARAYFDFTNSSPGYWTMAAGKNADAAAEIPSVNPGKSAVSLIVFKYTPFSGRHDTGW 
EHCHA1      PYEASAYFDFTNSSPGYWTMPAGKNADAAAEIPSVNTGKSAVSLIVFNYTPFSGRHDTGW 
ANMAR1      PFDAQAYYDFMNASPLYWTMQAGKEADEAAEIPSVASVEAAVSLIVFKYTPFAGRHDTGW 
PADEN1      PSDARAYYDFMNSSPLYWTMRAGKEADEAADIPSVASVESAVSLIVFKYTPFAGRHDTGW 
ANPHA1      PYDSRAYYDFMNSRPIYWTMAAGKEADEASEIPRVSAVASAVSLIVFKYTPFTGRHDTGW 
WOLBA1      PYEASAYFDFANSSPQYWTTTAGKNADEAAEIPTVTLGKSAVSLTVFNYTPFLGRHDPGW 
WOEND1      PYEASAYFDFANSSPQYWTTTAGKNADEAAEIPTVTLGKSAVSLTVFNYGPFLGRHDTGW 
BRJAP1      PYEAKAYFDTRNTTPVYWSMLAPKNADGSDEIPVVAKGKSAVSLTVFKYTPFSGRHDTGW 
RHPAL1      PYEAKAYFDARNTTPVYWSMIAPKNADGADEIPVVAKGKSAVSLTVFKYTPFAGRHDTGW 
NIHAM1      PYEAKAYFDTRNTTPVYWSMIAPKNADGADEIPVVAKGKSAVSLTVFKYTPFAGRHDTGW 

SGSVTFVVKTIQAIAWYVAPSLDYDSVHEGSEVDSPLNHSYSINRQGVKYDKFYAAG 
SGTISYVVKTKRADAWYVVPSLEYDSVHGGSEVDSPVGHSYSINRQAVKTDKFYTAG 
RGSISYVVKTVRAAAIYSETSLEFESVHTGSEVDGPINHSYSINRQAVRIEKFFAAS 
RGSISFVIKTNSAVAWYAAPSIEADSVHGGSEVDSPTDHSYSINRQDVKYEKFYAAG 
RGSASYVIKTTSATAWYAAPSIEADSVHGGPEVDEPADHSYSINRQDVKAEKFYAAG 
RGSTSYGVKSILAVAWYSAVSMEADSVHGGSEVDVPLNNSYSINRQDVGWEKFKAAE 
RGFVHYGVKTVRASAWYSGPSMEADSVHAGSEVDVPLNHSYSINRQEVKWEKFYAAE 
RGFTSYGVKTVRAAAWYSAPSLEADSVHGGSEVDVPLNHSYSINRQEVKWRKFYAAE 
RGFVSYGIKTVRAAAWYSAPNMEADSVHGGSEVDVPLNHSYSINRQEVKWRKFYAAE 
RGFVSYGIKTVRAAAWYSSPSSEADSVHGGSEVDVPLNHSYSINRQEVKWRKFYAAE 
RGPVSYGVKTVEAAAWYSTPSLEADSVHAGSEIDVPENHSYSINRQDVKWEKFYAAE 
RGSVSYGVKTVRAAAWYSALSMEADSVHGGSEVDVPINHSYSINRQDVKWEKFYAAE 
QGSVSYGVKTVRSGAWYSAVSMEADSVHGGSEVDVPINHSYSINRQDVKWEKFYAAE 
RGSISYGVKTVRAAAWYAAPSMEADSVHGGSEVDVPINHSYSINRQDVKWEKFYAAE 
RGSISYGVKTVRAAAWYAAPSMEADSVHGGSEVDVPINHSYSINRQDVKWEKFYAAE 
RGSISYGVKTVRAAAWYAAPSMEADSVHGGSEVDVPINHSYSINRQDVKWEKFYAAE 
HGSASYVVKTVRAAAWYSAKSLEYDSIHGGPEIDTPLSSSYSINRQGVKFEKFYAAG 
RGPLSNFVKTLRACAWYIDPNLEYGSVHAGSEVDSPVNHSYSINRQDVKDEKFCAAG 
RGSLSTVVRTSRACAWYVAPSLEYGSVHGGSEIDSPVNHSYSINRQDVKDAKFYAAG 
RGSLSTVVQTLRACAWYVALSLEYDSVHGGAEVDSPVNHSYSINRQDVKDEKFYAAG 
RGSLSTVVQTLRACAWYVALSLEFDSVHGGSEVDSPVNHSYSINRQTVKDEKFYAAG 
RGSLSTVVQTLRACAWYVALSLEFESVHGGSEVDSPVNHSYSINRQTVKDEKFYAAG 
RGSLSTVVKTLRACAWYVTPSLEYDSVHGGSEVDSPVNHSYAINRQDVKDEKFYAAG 
RGSLSTVVKTLHACAWYGAPSLEYDSVHGGSEVDSPMNHSYSINRQDVKDEKFYAAG 
KGTLSNVVKTLRALAWYIPPSLEYDSVHYGSEVDGPMNQSYSINRQRVQFGKFDGAG 
KGTLANVIKTMRALAWYMPPSLEYDSVHYGAEVDGPMNHSYSINRQRVQFGKFDGAG 
KGTLANVIKTMRALAWYMPPSLEYDSVHYGAEVDGPMNHSYSINRQRVQFGKFDGAG 
KGTLANVIKTMRALAWYMPPSLEYDSVHYGAEVDGPMNHSYSINRQRVQFGKFDGAG 
KGTLANVIKTMRALAWYMPPSLEYDSVHYGAEVDGPMNHSYSINRQRVQFGKFDGAG 
KGVLSSIVKTFRAIAWYVAPSLEYDSVHFGGEVDCPYSHSFSINRQSVKYEKFYTTG 
KGVLSSIVKTFRAIAWYVAPSLEYDSVHYGGEVDCPYSHSFSINRQGVKYEKFYTTG 
KGVLSSIVKTFRAIAWYTAPSLEYDSVHYGGEVDCPYSHSFSINRQGVKYEKFYTTG 
KGASSSVVKTFRAIAWYGAPSAEYDSVHNGGEVDCPSNCSFSINRQGVKYTKFYTTG 
KGASSSVVKTFRATAWYVAPSAEYDSVHNGGEVDCPSNCSFSINRQGVKYTKFYTTG 
KGTSSSVVKTFRAIAWYIAPSCEYDSVHNGGEVDCPYTCSFSINRQGVKYTKFYTTG 
KGGMSYVVITFRAIAWYVVRSIEYDSVHYGEEVDCPRNHSFSINRQDVKYEKFYTTG 
KGGMSYVVITFRAIAWYVVRSIEYDSVHYREEVDCPRNHSFSINRQDVKYEKFYTTG 
KGTLSYVVKTLEATAWYAAASLEHESVHLGVEVDSPMNHSYSINRQDVKFEKFYVAG 
KGTLSYVVKTLEAAAWYAAPSLEHESVHYGVEVDSPMNHSYSINRQDVKFEKFYVAG 
KGTLSYVVKTLEAAAWYAAPSLEHESVHYGVEVDSPMNHSYSINRQDVKFEKFYVAG 
