# Supplementary material for: Detecting lateral gene transfers by statistical reconciliation of phylogenetic forests
Source: BMC Bioinformatics. 2010 Jun 15;11:324. doi: 10.1186/1471-2105-11-324 (PMC2905365; doi:10.1186/1471-2105-11-324)
Supplement: Additional file 1 — The 330 simulated alignments and corresponding gene trees (true and ML) along with the 40-taxa reference species tree. [file 1471-2105-11-324-S1.ZIP › simulated_dataset_prunier/seqdata169.fas.phy_tf.tree]

((((((((AGTUM1:0.025964908,(RHETL1:0.02111478,RHLEG1:0.03182796)93.719566:0.049117249)83.07302:0.055495397,SIMEL1:0.12013195)64.335871:0.04874804,GLOXY1:0.35786367)52.989972:0.039909766,(MESOR1:0.002571688,RHRUB1:0.094555679)84.558684:0.044324992)33.807203:0.0052648144,MELOT1:0.14921315)57.589769:0.023617781,(BABAC1:0,(BAHEN1:0,BAQUI1:0)33.333412:0)33.346069:1.0978436e-05)99.791735:0.1828543,(CACRE1:0.031925817,RHSPH1:0.17373499)98.814285:0.17435801)68.185562:0.044302311,((((((((ANMAR1:0.051786118,PADEN1:0.036563151)50.474852:0.041575895,ANPHA1:0.14177683)99.615955:0.19439007,((EHCAN1:0.021298091,EHCHA1:0.043426374)64.524418:0.020788671,EHRUM1:0.074710668)72.484839:0.055885859)86.907917:0.12163444,(WOEND1:0.020400863,WOLBA1:0.0098654775)97.872138:0.16934754)99.741566:0.20773957,((BRJAP1:0.066290793,NIHAM1:2.6856168e-07)36.009783:0.010166918,RHPAL1:2.7175461e-07)99.891418:0.23597916)33.33343:7.8876654e-08,(RIBEL1:0.058315305,((RICON1:0.010251731,RIFEL1:1.7065788e-05)52.703685:0.010651539,(RIPRO1:0,RITYP1:0)33.358768:2.378732e-05)97.854382:0.16706386)100:0.38574784)82.899547:0.078850822,((((BRABO1:0.010738767,BRSUI1:0)98.090059:0.073962015,RODEN1:0.022075905)83.860385:0.02493332,(SILIC1:0.055823428,SIPOM1:0.059349672)33.372229:4.8565969e-05)90.343255:0.057687268,(CAPEL1:0.21323133,JANNA1:0.18233866)67.016262:0.037614463)93.631864:0.10223601)84.237212:0.087263581,MAMAR1:0.37614843)65.693361:0.026855222,((GRBET1:0.19409738,MAMAG1:0.35464737)65.403515:0.057990487,HYNEP1:0.45616346)44.202086:0.026657414);
