# Supplementary material for: Detecting lateral gene transfers by statistical reconciliation of phylogenetic forests
Source: BMC Bioinformatics. 2010 Jun 15;11:324. doi: 10.1186/1471-2105-11-324 (PMC2905365; doi:10.1186/1471-2105-11-324)
Supplement: Additional file 1 — The 330 simulated alignments and corresponding gene trees (true and ML) along with the 40-taxa reference species tree. [file 1471-2105-11-324-S1.ZIP › simulated_dataset_prunier/seqdata17.fas.phy]

40	350
GLOXY1      LIESPEMRIDIDSLNLYTETVGNDFASKTEQELHSVRNFIPVYEIFELCRHLLPLNLGLA 
GRBET1      LLEAAEMAIDIDTLSIYTETEANDFAFKSEQELKSVRNFIPVYEIFELCKQLLPLNLGLA 
RHRUB1      LLELSEMRIDIDSLSLYTETEGNDFALKDEQELYSVRNFIPVYDIFDLCRAILPLSLGLA 
MAMAG1      LLELEEVRIDIDSLQLYSETEGNDFAYNTEQELYSVRNFIPVYGIFGLCRSTLPLYQGLA 
CACRE1      VLQLYEIRVDIDSLSMYTETAGNDFAFRLEQELHSVRNLIPVYARFDLGGNRLPYTLGLA 
HYNEP1      LLEMIETRVDIDNLGLYTETGDNEFAFRTEAALHSVRNFTPAYDIFDLGGTRLPYGLGLA 
MAMAR1      FPEMVEIRVDIDSLSLYTETAGNDMALKTETELTSFRNFGPFYKIFNLGKRALPYNLGLA 
JANNA1      GLELKEGATDIDGLNSYVETDGNDFAFDSEQDLHSVRNFTQVYDVFDLGGALLPYNLGLA 
RODEN1      RLELQEDAVDIDGLSAYGETEGNDFAFESEQDLPSVRNFTPVYDVFELGGLLLPYNLGVA 
SIPOM1      KLGLKEAAVDIDGLNAYSETEWNDFALESEQDLPSIRNVAPVYDVFNLAGLLLPYNLGVA 
SILIC1      KLGLKERAVDIDGLNAYSETEGNDFAFESEQDLPSVRNFAPVYNVFNLAGLLLPYNLGVA 
PADEN1      RLEKKEAVVDIDGLPAYVETEGNQFAFESEQDLHSVRNFIPVYDVFDLGGALLPYNLGLA 
RHSPH1      RLDQKEAAVDIDGLNAYVETEGNNFAFDSEQDLHSVRNFVPIYDVFDLGGAFLPYNLGLA 
BRJAP1      LLSLAECRIDIDALDLYAETIGNEFALVVEQELHSVRNVVPVYDVFELGGTLLPYNLGLA 
RHPAL1      LLSLAETGIDIDALDLYAETLGNEFALVVEQELHSVRNLVPVYDVFDLGGTFLPYNLGLA 
NIHAM1      LLSLAEATIDIDALHLYAETMGNEFALVVEQELHSVRNLVPVYAVFDLGGTLLPYSLGLA 
SIMEL1      LLQLDELGVDIEALNLYAETEGNHFAHRREQELQSVRNLLPVYDVFDLGGMLLPYNLGLA 
AGTUM1      LVQLAELGIDIDALNLYAETEGNHLARRQEQELHSVRNLFPVYDVFDLGGTLLPYDLGLA 
RHETL1      LLELAELGIDIDALNLYAETQGNHFARRQEQELHSVRNLLPVYDVFDLGGALLPYNLGLA 
RHLEG1      LLQLAELGIDIDALNLYAETQGNHFARRQEQELHSVRNLLPVYDVFDLGGTLLPYNLGLA 
MELOT1      FLQLAEVGIDIDALNLYAETEGNDFAYRKEQELHSVRNLLPVYDVFDLGGNLLPYNLGLA 
MESOR1      FLQLLEIGIDIDALNLYDETEGNDFACRKEQELHSVRNLLPVYDVFDLGGNLLPYNLGLA 
BABAC1      LLQLSEVRIDIDALNLYAETEGNDFAYRKEQSLRSVRNLLSVYDVFDLGGPLLPYNLGLA 
BAHEN1      LLQLTEVRIDIDALNLYAETEGNDFAYRKEQSLRSVRNLLSVYDVFDLGGSLLPYNLGLA 
BAQUI1      LLQLTEVRIDIDALNLYAETEGNDFAYRKEQSLRSVRNLLSVYDVFDLGGSLLPYNLGLA 
BRSUI1      LLQLSEIDIDIDALNLYAETEGNDFAHRQEKELQSVRNLICVYDVFDLGGALLPYNLGVA 
BRABO1      LLQLSEIDIDIDALNLYAETEGNDFAHRQEKELQSVRNLICVYDVFDLGGALLPYNLGVA 
CAPEL1      VIDATETYIDIDSLYLYAETQGNGFAAIGERELESVRNYLQVYEIFDLGGEILPLSLGLA 
EHRUM1      LLELIEVKIDIDSLHLYAETLGNDFACRLERELHSVRNFVPVYNIFNLGGEPLALNLGLA 
EHCAN1      NLELIEVKIDIDSLHLYAETLGNEFAYRTERELHSVRNFIPVYNIFNLGGEPLPLNLGLA 
EHCHA1      LLELIEVKIDIDSLHLYAETYGNEFAYRTERELHSVRNFVPVYNIFNLGGEPLPLNLGLA 
ANMAR1      TLQLLEILIDIDSLHLYVATQGNDFAFHTERDLHSVRNFVPVYRIFNLGGNLLPLNLGLA 
ANPHA1      PLELMEVRIDIDSLHLYAVTQGNDFAFMTERELHSVRNFVPVYEIFNLGGELLPLNLGLA 
WOLBA1      IVEVAEVKIDIDSLYLYTETHGNDFAFSAERKLYSVRNFLPVYEIFNLRGGILPLNLGLA 
WOEND1      ILEVAEVKIDIDSLHLYTETHGNDFAFSAERKLYSVRNFLPAYEIFNLRGGLLPLNLGLA 
RIBEL1      LLDLVEANIDIDVLHLYAETQGNEFATHIERELQSVRNFVPVYRIFELAGDVLPANLGLA 
RIPRO1      PLDLVEVNIDIDVLHLYAETQGNEFAVRSERELHSVRNFVPVYGIFELGGELLPAVLGLA 
RITYP1      PLDLVEVNIDIDVLHQYAETQGNEFAVRTERELHSVRNFVPVYGIFELGGELLPAVLGLA 
RICON1      LLDLVEVNIDIDVLHLYAETQGNEFAVRAERELHSVRNFVPVYGIFELGGNLLPAVLGLA 
RIFEL1      LLDLVEVTIDIDVLHLYAETQGNEFAVRTERDLHSVRNFVPVYGIFELGGNLLPAVLGLA 

AIFACWSGMCTSVKIREAGPGPIHSHTAYSVYLALIETAELFCLQALNETKTGWGGVRVF 
GIFACWSGTSTSVKIREAGPGPIHGHVAYSVYLALIETAELFCLQALSETKTGWSGVRMF 
VIFRCGSGMRTSMKIREAGPGPIHGHNAYSAYLAVIETAELFCLQALSQTKTGWDGVRIF 
AVFRCESGHCTSVKIREAGPGPMHGHSAYSPYMALVETAELFCLQALSQTKTGWFAVRVF 
TIFACTSGMCTSITISELGPGPVHGHFAYSAYEATIETAELFCLQALSRAKTGWAGVRVF 
PIFACRSGTCTSIPIREAGPGPIHGHTAYSAYEALIETAELVCQQALAQIKTGWNGVRVF 
AIFACDSGMFTPSKEREAGPGPIHGHIAYSPYEALIDTAELFCLQSFTATKTDWIGVRVF 
AIIIYTSGVVTSYKIRRSGPGPLHGQHAYSAYEAMIETAGLFCLKALSQTKTGWKKVRVF 
AVLVYISGTLTSYKIRRSKPGPLHGHIAYSAYEAMIETAGLFCLKALSQTKTGWKKVRAF 
AILVYASGAVTSYKIRRSGPGPLHGHNAYSAYEAMIETAGLFCLKALNQTKTTWKKVRVF 
AILVYASGAITFYKIRRCGPGPTHGHNAYSAYKAMIETAGLFCLKALNQTKTGWKKVRVF 
AILVYASGVCTSFKIRRSGPGPLHGHQAYSAYEAMIETAGFFCLKALSQTKTGWKKVRVF 
AILVYASGVCTSFKIRRSGPGPLHGHQAYSAYEAMIETAGLFCLKALSQTKTGWKKVRVF 
TIFDCVSGNNTSMKIRQAGPGPIHGHCAYSAYEALIESASLFCLQALSKTKTRWALVRVF 
TIFNCASGSNTSFKIRQAGPGPIHGHYAYSTYEALIESAGLFCLQALSKTKTGWDLVRVF 
TIFECASGDNTSFKIRQAGPVPIHGHCAYSDYEALIESAGLFCLQALSKTKTGWDLVRVF 
ALFDCLSGACTSLKIRQAGPGPIHGHCAYSAYEALIETAGLFCLQARFQTKTGLKSVRVF 
AIFDCMSGACTSLKVRQAGPGPIHRHCAYSAYEALIETAGLYCLQARSTTKTGLKSVRVF 
AIFDCMSGACTSLKIRQAGPGPIHGHCAYSAYEALIETAGLFCLQARSSTKTSLKNVRVF 
AIFDCMSGACTSLKIRQAGPGPIHGHCAYSAYEALIETAGLFCLQARSSTKTSLKNVRVF 
AIFDCASGASTSFKIRQFGPGPIHGYSAYSAYEALIETAGLFCLQARFQTKTGWTSVRVF 
AIFDCISGGSTSFRVRQFGPGPIHGHCAYSAYEAGIETAGLFCLQARFQTKTGWISVRVF 
AIFDCMSGASTSFHIRQFGPGPIHGHCAYSAYEALIETAGVFCLQARSMTKTGWKGVRVF 
AIFDCMSGASTSFHIRQFGPGPIHGHCAYSEYEALIETAGVFCLQARSMTKTGWKGVRVF 
AIFDCMSGASTSFHIRQFGPGPIHGHCAYSAYEALIETAGVFCLQARSMTKTGWKGVRVF 
AILDCMSGASTSFKIRQFGPGPIHGTCAYSAYEALIETAGLFCLQARSQTKTGWTSVRVF 
AILDCMSGASTSFKIRQFGPGPIHGTCAYSAYEALIETAGLFCLQARSQTKTGWTSVRVF 
VMFVCFSGMVTSGEIVDAGPSPFHGSNAYAPYEALIETADLFCLEVFSLTKTGWIFVRIL 
ATFLCMSGMATSIQVREASPGPEHGYAAYSLYEAVIETANLFCLQALSSTQTGSGGVRGF 
ATFQCASGMCTSNQVREASPGPVHGHTAYSLYEAVIETANLFCLQSLSSTQTNSGGVRGF 
ATFLCMSGMCTSIQVREASPGPVHGHTAYSLYEAVIETANLFCLQALSSTQTGSGGVRGF 
ATFICSSGMCTSIKVREAAPGPVHGHNSYSAYEALIETANFFCLQALTSTQTGSGGVRGL 
ATFICSSGMCTSIKVREASPGPVHGHSSYSPYEALIETANFGCLQALSSAQTGSEGVRGF 
ASFPCSSGLCTSIVARESSPGPVHGPDAYGPYEAFIETANLYCLQALSLTQTGSHEVRGL 
ASFPISSGLCTSISARESSPGPVHGPDAYGPYEAFIETANLYCLQALSLTQTGSHEVRGL 
ATLTCDSGMWTFMEVRDAEPGPVHKHGAYSEYEAIIETADLFCLQTLSQEHTGWGAVRGF 
ATLTCASGMWTFIEVRDAEPGPVHRKGAYSEYEAIIETADLFCLQTLSQEHTGWNAVRGF 
ATLTCASGMWTFIEVRDAEPGPVHRKGAYSEYEAIIETADLFCLQTLSQEHTGWDAVRGF 
ATLTCESGMWTFIEVRDADPGPVHRHGAYSEYEAIIETADLFCLQTLSQEHTGWDTVRGF 
ATLTCESGMWTFIEVRDAEPGPVHRHGAYSEYEAIIETADLFCLQTLSQEHTGWDAVRGF 

IELKSFFGDKRTMGSIQGGTHSNIRGEFRPDEHLHPPVTSKLGGVDDTNVLHFTPQNTAD 
IELKSYFGDKESMTSVQAGTPSKIRGEFRHDEHLHPAITAKLGGVDNTNVLHFTPSNTAE 
IVLKSFFSDKRYMLSIQGGTHVKIRGEFRQDQHLQIPITVKKSGVDLTNVLHFTPYNNAE 
IALKSSFADKRWMGSSQGGTANRLRGEFRHDEHLHQEITVKLGGVDETNILHFTPQNNAA 
IELKTFFGDQRSMSSVQTDTHSKARGDFRHDENFYNPITNKLGGVDVRNALHFTPFSTAD 
IELKSFFGDKRDMNSIQGDTHSKTRGQFRNDEHFYAPITAKLGGVDSTNVLHFTPRSTAT 
IELKSSFGDNRLMMSNLGGTHSKTMGQFRADQHFGDKITIKLGGVNLTSVMHFTPKTTAE 
AELKSFLGDNRRMTSAQSATNPKLRGEFRYDAHLDQQITGKLQGVDTTNVLTFTPQITAM 
AELKSFLGDNRPMTSAQFATNSKIRGELRYDKHLNQLMTGKLQGVDTINVLTFTPGITAN 
AELKSFLGDNRPMTSAQFATNSKLRGEYRYDTHLNQLMTGKLQGVDTTKVLTFTPEITAN 
AELKSFLGDNRPMTSPQLATNSKIRGEYRYDKHLKQLVTGKLKGVDLTNVLTFTPQISAM 
AELKSFLGDNRPMTSQQIGTSSKIRGEFRYDAHLRELITSKLQGVDNTNVLTFTPQTSAS 
AELKSFLGDNRPMTSSQLGTESKIRGEFRYDAHLHQLITPKLQGVDTTNVLTFTPQTTAT 
IELKSLFGDGRYMASKQAGTESRIRGNGRRDEHIQQDITTKLGGVDSTNVLHFTPHSGAS 
IELKAFFGDGRYMSSLQAGTLSRIRGEGCHDEHLQQDITTKLRGVDATNVLNFTPRSGAY 
IELKSFFGDGRYMVSMQAGTQSRIRGEGRHDDHIQQDITTKLGGVDDTNVLHFTPRSGAN 
IELKSFFGDKRYMSSVQAGTQSAIRGDWRHDNHLHQNITAKLGGVDSTTVLHFTPRSTAN 
IELKSFFGDKRYMSSIQVGTQSAIRGDWRHDNHLHQNITAKLGGVDSTNVLHFTPKSTAN 
IELKSFFGDKRYMSSIQIGTQSAIRGLWRHDTHLHENITAKLGGVDSTNVLHFTPKSIAN 
IELKSFFGDKRFMSSIQIGTQSAIRGHWRHDTHLHENITAKLGGVDSTNVLHFTPKSTAN 
IELKSFFGDKRYMSSVQIGTQARIRGDGRHDEHLHQSITAKLGGVDAANVLQFTPKSTAN 
IELKSFFGDKRYMSSVQVGTQSRIRGDGRHDEHLHQKITIKLGGVDATNVLHFTPRSTAN 
IELKSFVADKRYMSSLQHGTMSRIRGDGRHDEHLHEAITAKLGGVDATNVLRFTPRLTAN 
IELKSFVADKRYMSSLQHGTMSRIRGDGRHDEHLHQAITAKLGGVDAINVLRFTPRSTAN 
IELKSFVADKRYMSSLQHGTMSRIRGDGRHDEHLHQAITAKLGGVDAINVLRFTPQSTAN 
IELKSFVGDKRFMTSVQNGTMRRIRGDRRHDEHLEQSITSKLGGVDIVNVLQFTPDSTAL 
IELKSFVGDKRFMTSVQNGTMRRIRGDGRHDEHLEQSITSKLGGVDIVNVLQFTPDSTAL 
IDLKSFSANTRCMASVQNGTYSKARGIPRHEVHLEQGITNKLGGVDGITVLKFTPTSPAL 
IELKSHFGDKRPMPSCQAGTRAEIRGVVRYDQHLADSITMKLGGVDPENIIMFTPKAAAK 
IELKSHFGDKRPMSSYQSGTQAQIRGVVRYDEHLADSITLKLGGVDAENIIMFTPKRAAD 
IELKSHFGDKRPMSSCQSGTRAEIRGVVRYDEHFADSITLKLGGVDAENIIMFTPKRAAD 
IELKSYFGDKRAMSSKESGTKAAVRGVVRYDNPLADGITLKLGGVDATNIIMFTPKQAAE 
IELKSYFGDKRPMSSKRSGTRAEVRGVVRYDDHFADSITLKLGGVDSTNIIMFTPKQASE 
IELKPYFGDKRAMDSTQPGTSADVRGIVRHNGHLADLITVKLGGVDVNNIILFTPLQRAD 
IELKPYFGDKRAMDSTQPGTTADVRGIVRHNGHLADLITVKLGGVDVTNIILFTPLKRAD 
VELKSYFGDKRGMGSAFIGTFSVVRGIVRHDAHLINTITSKLAGVSAPNVLYFTPQQAAD 
VELKSYFGDKRGMGSAQIGTHSAVRGIVRHDDHLMNTITSKLAGVQAPNVLYFTPQQAAK 
VELKSYFGDKRGMGSAQIGTHSAVRGIVRHDDHLMNTITSKLAGVQAPNVLYFTPQQAAK 
VELKSYFGDKRGMGSAQIGTHSAVRGIVRHDDHLMNTITSKLAGVQAPNVLYFTPQQAAK 
VELKSYFGDKRGMGSAQIGTHSAVRGIVRHDDHLMNTITSKLAGVQAPNVLYFTPQQAAK 

VLSDWQLAEAEELSLLGDHAKGPKGLIKGKRPRVQQVLVFIAIDRRARAFGLDLQMAKVG 
VLSDWQMAEADELTLLGDNAKGPKGLIKGKRSRVQQTLVFIRIDRRARTFGLDLQIARMG 
LLSDWELGEAEELGLLGDQAKGPQGLIKGKRVRVQSTLVFVAIDRATPGYGLDLQVAKEV 
PLSDWEILEAQEMSLLGDAAKTGKGLIKGKRPAVQSSLVFPAIDRASPGFGLDLQIAKKI 
VISDWELGEAEEPSLLGDAARGRKAMIKGKRARVQTGLAFIMIGRAASAFGMDLQMAEGI 
IISDWEVGEAGELALLGDIARGKKGLIKGKRPRVQLSLAFANIGRAAPDLGLDLQIAEDI 
RMTDWEEGEANELSLLGDGPRGRKGFIKDKRPRVQQSLAFVMIGRAKFLLGLDLQLAECT 
LISDWEFGEAIEIRLLGDRAKGEKGLIKGKRVRVQQALAFATIGRAVPYAGVDLQMTEEI 
IVSDWEFGEIFEVRLLGDAAKGEKGLIKGKRVRVQQTLAFAQIGRAMPFSGFDLQMAESF 
IISDWEFGEIIEVRLLGDRAKGEKGLIKGKRVRVQQTLAFVSIGRAVPFSGFDLQMAEEI 
VISDWEFGEIIEVRLLGDKAKGKKGLIKGKRIRVQQTLAFATIGRAVPFTGFDLQMAEEA 
IVSDWEFGEAIEVRLLGDKAKTEKGLIKGKRARVQSTLAFAAIGRAVPFSGVDMQMAEDI 
IISDWEFGEAIEVRLLGDKAKSETGLIKGKRARVQQASAFATIGRAVPFSGVDMQMAEDI 
VLSDWELGEAQEIELLGDSAKGLAGVIKRKRHRVQQSIVFILIGRASADFGLDLQMAGKI 
LVSDWELGEAQLIELLGDGAKGMQGLIKRKRHRVQKSLVFILIGRAAPNYGLDLQRAGKI 
ILDDWELGEAQEIDLLGDVAEGLRGLIKRKRHRVQLSLVFIFIGRAPPSFGLDPQLAGKI 
FASDWELREAPEIDLLGDLAKGLKGLIKQKRPRVQQSLIFAIIGRAAPDFGLDLQMGGCI 
LASDWELGEAGEIDLLGDYAKGLKGLIKAKRPRVQQSLMFGAIGRAACPFGLDLQMGGGL 
LASDWELGEAGEIELLGDYAKGLKGLIKAKRPRVQQFLMFAVIGRAAPPFGLDLQMGGGL 
LASDWELGEAGEIDLLGDYAKGLKGLIKAKRPRVQQFLMFAVIGRAAPPFGLDLQMGGGL 
IGSDWEIGEAAEIELLGDYAKGVKGLIKAKRPRVQQSLVFIVIGRAAPSFGLDLQLGGGG 
IGCDWELGEATEIELLGDYAKGSKGLIKAKRKRVQQSLVFIVIGRATPSFGLDLQVGGGG 
NGSDWEMGEAVEIDLSGDYAKGLRGLIKAKRPRVQQSLVFIVIGRATKSFGLDLQMGGGI 
EGSDWEMGEAVEIDLSGDYAKGLQGLIKAKRPRVQQSLVFIVIGRATKPFGLDLQMGGGI 
EGSDWEMGEAVEIDLSGDYAKGLQGLIKAKRPRVQQPLVFIIIGRATKSFGLDLQMGGGI 
VGHDWELGEAAEIELLGDYAKGLEGLIKAKRPRVQELLVFIVIGRAAPSFGLDLQMGGGI 
VGHDWELGEAAEIELLGDYAKGIEGLIKAKRPRVQELLVFIVIGRAAPSFGLDLQMGGGI 
IVSDWTRGKANQLRLLGDDARVYLGQIKSKRARVQEILVFSSIGRALTKLGLDFQIARGI 
AKSDWEVGKAGDIKLLGDSAKSDLGLIKGKRPCVQDGLIFETIGRSETSFGLDFQVAKVV 
VASDWEVGKAGDIKLLGDSAKATLGLIKGKRPRVQDGLVFENIGRAETGFGLDFQVAKVI 
AASDWETGKASDIKLLGDSAKASIGLIKGKRPRVQSGLVFEIIGRAETGFGLDFQVAKVI 
ANSDWETGEAAQIKLLGDRAKETNGLIKGKRPEVQDAYVFDIIGRAQPRFGLDFQVARFL 
ADSDWETGKAAQIKLLGDQAKATLGLIKGKRREVQDAYVFDLIGRAKPRFGLDFQVVKVL 
SILDWERGEAPELTLLGDQADTSRALIKTRRPRVQDALVFEIIGRARRDDGLDYQVNKAI 
NILDWEQGEAPELTLLGDLAKASQALIKTKRPRVQDALVFESIGRARRDDGLDYQVNKSI 
TNSDWEFGKATELKLLGDTARGVLGVIKIKRATVQDLLVFESIGRDKRTFGLDFQIMKLT 
TNSDWELGKAGELKLLGDQARGVLGVIKDKRDTVRDLLVFERIGREKRTFGLDFQVMKFT 
TNSDWELGKAGELKLLGDQARGVLGVIKDKRDTVRDLLVFERIGREKRTYGLDFQVMKFT 
TNSDWELGKAGELKLLGDQARGVLGVIKGKRNTVRDVLVFERIGREKRTFGLDFQVMKFT 
TNSDWELGKAGELKLLGDQARGVLGVIKGKRDTVRDVLVFERIGREKRTFGLDFQVMKFT 

SRGIVDVQLINITAEVTDDVRVYSADSYYNDILNLRKITIIKLNGFYSMAQRSLEPVLIP 
IRGIVEVQLVNVTAEVTEEVRVYSASYYYNDILRLRKIIIIQLEGYYSMSQRSLEPILIP 
SRGIVDVQVINIGAESKDQVRVYSANYYFNDILGLRAILIIRALGYYSMMQRSLEPVLIP 
LRGIVDVQLINIAAEPGNAVRVYSANYYYNDILGLRKIYVLAPLGHYTMPQRSLEPVLLP 
SRGIVDVQVINICAECANAVRVYSAPYYYKDLLGFRKITIILPVGHYAMKQRSLEPDIIT 
SHGVVDVQIIDILAECANKLRVYSASYYYKDLLGSRKIIIIKPVGFYAMTHRDLEPELVS 
ARGIVDVQAIDLTAEPADSVRVYSADYYYKDLIRMRAIIILWPIGYYRMKQSSLEPDLFT 
KRGIVEVQLIEISAEFNDIVRVCSALYYFNDLLLLRMINIIPPIGYYTMKQRSLEPDLLT 
KRGIVEVQLIEISAESYDVVRVYSAAYYYGDLLRVRKITIIPPIGYYTMKQRSLEPDLLG 
RRGIVEVQLIEISAERYDVVRVYSAGYYYNDLLRLRKIGIIPPIGYYTMKQRSLEPDLLA 
KRGVVEVQLIEISAERLDVVRVYSAEYYYNDLLRLRKIGIIPPVGFYTMAQRSLEPDLLA 
ERGIVEVQLIEIAAETYDIVRVYSANYYYNDLLRLRKIGIITPAGLYEMKQRSLEPDLIA 
KRGIVEVQLIEIAAETADVVRVYSAPYYYNDLLRLRKIGIIPTVGLYDMKSRSLEPDLTT 
QRGIVDLQLIDIAAEEDDAVRVYSARYYFNDLLGFRKIIAIQHVGYYSMVQRSLEPDLVS 
ERGIVDLQLIDIMAEDDDIVRVYSASYYYNDLLGLRKITAIGHLGYYSMVQRSLEPDLVS 
QRGIVDLQLIDIAAEDEDIVRVYSAHYYYNDLLGLRKISAIGHLGHYSMVQRSLEPDLVS 
TRGIVDLQRIEIAAEFSDPVRVYSAPFYYNDLLGHRKITIVKTVGLYTMFQRSLEPDLVS 
NRGISDLQQIDIAAEFYDPVRVYSAAYYYNDLLGLRKINIVNTVGFYVMMQRSLEPDLVS 
NRGIVDLQWIDMAAEFYDPVRVYSAPYYYNDLLGLRKIMIVKTVGFYVMIQRSLEPDLVG 
NRGIVDLQWIDIAAEFYDPVRVYSAPYYYNDLLGLRKIVIVKTVGFYVMIQKSLEPDLVT 
TRGIVDLQLIDIAAEFFDSVRVYSAPYYYNDLLGFRKIVIVGAVGFYVMSQRPLEPDLIA 
SRGIVDLQLIDISAEFFDAVRVYSAPYYYNDLLGLRKLVIVNAVGFYVMLQRSLEPDLLA 
QRGIVDLQLIDVAAEFFDWVRVYSAPYYYNDLLGLRKIVIVCAVGFYVMVQRLLEPDLIT 
NRGIVDLQLIDVAAEFFDWVRVYSAPYYYNDLLGLRKIVIVASVGFYVMVQRVLEPDLIT 
NRGIIDLQLIDVAAEFFDWVRVYSAPYYYNDLLGLRKIVIVTSVGFYVMVQRVLEPDLIT 
NRGIADLQLIDMAAELFDWVRVYSAPFYYNDLLTLRKIVIVTAVGFYVMCQRSLEPESLA 
NRGIADLQLIDMAAELFDWVRVYSAPFYYNDLLTLRKIVIVTAVGFYVMCQRSLEPESLA 
SRGIFDVQIITLHAEEDEEARVFSVKLYFSDLLWLRNISVIEPGGYCPMIERLLEPILVS 
SRGIVDVQLIDIDAEMNHKVRVYSAVNYFNDLLILRNIDILRSPGYYEMTQRELEPAHVP 
MRGIVDVQLIDIDAESFHKVRVYAATNYFNDLLILRNINILRSPGYYEMIQRELDPANIP 
MRGIVDVQLIDIDAEVFHKVRVYSATNYFNDLLILRNINILRSPGYYEMVQRELDPAHIP 
KRGIVDVQLIDIDAEILHKVRVYSAVNYFNDLITIRNITIVRSVGFYEMSQRGLEPAHVP 
TRGIVDVQLIDVDAEILHNVRVYSATNYFNDLIVLRNIAIVRSVGYYDMSQRGLEPAHVP 
NRGIVDVQLIDVGAELCHAVRVYSAVFYFNDLLVGRKIIIIQTLGYYDMAQRELEPQIIP 
NRGIVDVQLIDVGAELTCAVRVYSAVFYFNDLLVGRKIIIIGTLGYYDMAQRELEPAILP 
ERGIKDVQLIIFEAEFNLQVRVYSAVYYFNDLLNERDITIIRGLGLYNMSRPELEPALVP 
ERGIKDVQLIIIDAELNMQVRVYSAVYYFNDLLNQRDITIIRALGLYNMSRPELEPALVP 
ERGIKDVQLIIIDAELNMQVRVYSAVYYFNDLLNQRDITIIGALGLYNMSRPELEPALVP 
ERGIKDVQFIIIDAELNMQVRVYSAVYYFNDLLNQRDITIIRALGLYNMSRPELEPALVP 
ERGIKDVQFIIIDAELRMQVRVYSAVYYFNDLLNQRDITIIRALGLYNMPRPELEPALVP 

VCTAVKKKTLVLSRLQVVVKLGDLGNCIAFMSPGKVLTVSKAPRSENLIK 
VSKAIKKKTLVLSELQVVVELGDSGNCIDFMSPGRLLTVSKAPRRENLIK 
VGRAVKAKRDVLSTLQVIVKLGDAGNCIAVMEYGKMLTLSKAPRPENVIK 
VQETVKARTLVLSLRQIIVKLRDCGNCIAYLTNGKMLTVSKAPRAENLIK 
VSRTVKRKLDVLSQLQVLVKVWDDGNCINFATPGKLLLTAKAPRSEDKIK 
VCKTVKKKIEVLSALQVVGKVWDAGNCIAFYTDGKMLLVSKAPRQEANIK 
VSHAVKKQVRVLSPSQAVVKIWDVGNCIATTTPGKVLLVSKAPRNEEIIK 
VGYVVKKTISVLSLLQVIVQTRNGGNCIAYEATGKLLILLKAPRREDKIK 
VGVAVKKTITVLSLLQVIVQVRNGGNCIAYEASGKMLLISKAPRDEDKIK 
VSYAVKKTITVLSLLQVIVEVRNGGNCIAYEAAGKILLISKAPRREDKIK 
VSYAVKKTITVLSLLQVIVQVRNGGNCIAYGAAGKILFLSKAPRREEKIK 
VGYPVKKTIRVLSLLQVIVEVRNSGNCIAYETAGKILVLSKAPRREDKIK 
VGYAVKKTTRVLSLLQVVVLVRNAGNCIAYKTAGKILVLSKAPRKEDKIK 
VCHELKKVIPVLSPLQVVVKVGDSGSCIAFMAPGKALIISKAHRAEDKIK 
VCYELKKKIPVHSPLQVVVKIGDSGNCIAFMAPGKLLIMSKAHRAEDKIK 
VCHELKKKIYVLSPLQVVVRVGDNGNCIAFMAPGKMLIMSKAHRTEDKIK 
VYKETKKKIRILSRMQVIEQIGDVGNCIAFMTVGKMLIASKAPRSEDKIK 
VYYETKKRIRVLSRMQVVVQMGDMGNCIAFMTQGKMLIAAKAPRSEDKIK 
VFKETKKKIRVLSRMQVVVQVGDMGNCIAFMTQGKMLINSKAPRSEDKIK 
VFKETKKKIRVLSRMQVVVQVGDMGNCIAFMTQGKMLINSKAPRSEDKIK 
VRHEVKKKIRTLSRLQVVVKIGDVGNCIAFTTSGKMLIASKAPRNEDKIK 
VFHEVKKKIRNLSRLQVVVKIGDVGNCIAFMTCGKYLIASKAPRDEDKIK 
VFHQVKKKIRTLSALQVVVEAGDAGNCIAFMTPGKVLIGSKAPRIEDKIK 
VYNQVKKKIRTLSALQVVVEVGDAGNCIAFMTPGKVLIGSKAPRNEDKIK 
VFNQVKKKIRTLSALQVVVEVGDAGNCIAFMTPGKVLIGSKAPRNEDKIK 
VRHEAKKKIRTLSRLQVIVSLGDAGNCIAFMTPGKMLIGTKAPRNEDKIK 
VRHEAKKKIRTLSRLQVIVSLGDAGNCIAFMTPGKMLIGTKAPRNEDKIK 
VEDLVKKGLEVISDIQVVVSTGDLGNCIVLVTAGKILTPRKAPRPERKIK 
VCKGVKKDPMVSSSLQVMLAYGDDGNCIEVITNGKLLTFKKTKRTEEKIK 
VCDGVKKDPMVSSTLQVVLRYGDDGNCIELITHGKQLTFKKTPRKEEKIK 
VCDGVKKDPMVNSTLQVVLRYGDDGNCIELITHGKLLTFKKTPRNEEAIK 
VAEGVKKDPMVLSDLQVRAKYGDEGNCIELFTHGKVLTHRKAPRREEKIK 
VADGVKKDPMVLSNLQVSARYGDEGNCIELLTHGKVLTFRKAPRNEEKIK 
VSKGIKKADLLLSSLQAVVVQEDAGNCINTLIPGKYLPFHKAPRSENQIK 
VAKGIKKADLLLSSLQAVVVQEDEGNCINTLIAGKYLPFHKAPRSENQIK 
VCAGVKKELLVQSKEQTVVRYGDEGNCIPFLSLGKLLTFEKASRVEHKIK 
VCAGVKKELMVQSKEQTVVRYGDDGNCIPFLSFGKILTYRKASRVEHKIK 
VCAGVKKELMVQSKEQTVVRYGDDGNCIPFLSFGKILTFRKASRVEHKIK 
VCAGVKKELMVQSKEQTVVRYGDDGNCIPFLSFGKILTFRKASRVEHKIK 
VCAGVKKELMVQSKEQTVVRYGDYGNCIPFLSFGKSLTFRKASRVEHKIK 
