# Supplementary material for: Detecting lateral gene transfers by statistical reconciliation of phylogenetic forests
Source: BMC Bioinformatics. 2010 Jun 15;11:324. doi: 10.1186/1471-2105-11-324 (PMC2905365; doi:10.1186/1471-2105-11-324)
Supplement: Additional file 1 — The 330 simulated alignments and corresponding gene trees (true and ML) along with the 40-taxa reference species tree. [file 1471-2105-11-324-S1.ZIP › simulated_dataset_prunier/seqdata17.fas.phy_tf.tree]

((((((AGTUM1:0.067015464,(RHETL1:0.023568039,RHLEG1:0.0079456952)99.139732:0.040473221)62.939453:0.018386034,SIMEL1:0.12454979)99.783546:0.09248415,(((BABAC1:0.02946542,(BAHEN1:0.010477578,BAQUI1:0.012956531)80.7257:0.014703414)99.936497:0.099350165,(BRABO1:0.0019357195,BRSUI1:0.003838173)100:0.15631374)91.4666:0.031424912,(MELOT1:0.054798352,MESOR1:0.098459233)92.103922:0.027558833)89.943665:0.032903798)96.349078:0.078963409,((BRJAP1:0.12925564,NIHAM1:0.10499691)34.337699:0.0021039822,RHPAL1:0.10135753)100:0.18795734)98.027885:0.094345608,((JANNA1:0.1390457,(RODEN1:0.11322537,(SILIC1:0.10216495,SIPOM1:0.044519894)93.779594:0.029756119)98.569983:0.048999869)97.172642:0.055755293,(PADEN1:0.08087003,RHSPH1:0.072398608)76.786834:0.026623865)100:0.38150456)77.847081:0.057716077,((((((ANMAR1:0.14610372,ANPHA1:0.054898396)99.8191:0.092049438,((EHCAN1:0.059684483,EHCHA1:0.026579701)68.349999:0.015640563,EHRUM1:0.12913099)100:0.1310585)81.138515:0.053409285,(WOEND1:0.037526659,WOLBA1:0.04687215)100:0.52098227)91.146559:0.087123661,(RIBEL1:0.12528565,((RICON1:0.011277074,RIFEL1:0.017956226)70.448369:0.0074791759,(RIPRO1:0.0083686614,RITYP1:0.008673252)92.762405:0.013676246)77.333844:0.018490979)100:0.41212832)92.906648:0.17156497,CAPEL1:0.92922303)97.232103:0.19068183,((GLOXY1:0.08031967,GRBET1:0.19997935)99.655491:0.095979384,(MAMAG1:0.33503762,RHRUB1:0.22771992)88.54838:0.060352038)98.872381:0.072933382)90.976566:0.046624201,((CACRE1:0.29759367,HYNEP1:0.26580634)54.667646:0.018713008,MAMAR1:0.53309183)96.94649:0.073769458);
