# Supplementary material for: Detecting lateral gene transfers by statistical reconciliation of phylogenetic forests
Source: BMC Bioinformatics. 2010 Jun 15;11:324. doi: 10.1186/1471-2105-11-324 (PMC2905365; doi:10.1186/1471-2105-11-324)
Supplement: Additional file 1 — The 330 simulated alignments and corresponding gene trees (true and ML) along with the 40-taxa reference species tree. [file 1471-2105-11-324-S1.ZIP › simulated_dataset_prunier/seqdata170.fas.phy]

40	316
GLOXY1      GKQEKSHWTEIYAEASDQEHWANLDYKEQWKPHRQYTSSKTSATVRAIDLLEGRNSFFVF 
RHRUB1      GDLEKPHWVEIHSEAIDWEHWANIDLQEQWRPHRQFTSSKTSASIRGIDSFERRNSFYVF 
MAMAG1      GDLEKPHWTEIYLEAVDQNHWASFDYQEQWQPHPQYTSSKTSASVRAIDLLEERNSFFVF 
JANNA1      GDLEKLHWAGIYQESNDQKHWANFDYQEQWKPHRQPTSSKGSANIRAIDLLEELSSFFVF 
RODEN1      GDLEKLHWTGIYSESNDQKHWANFDYQEQWKPHRQQTSSKGSANIRAIDIVERLNSFFVF 
SIPOM1      GDLEKLHWVGIYDESHDQKQWANFDYQEQWKPHRQPTSSKGAANIRAIDLLEKLNSFFVF 
SILIC1      GDLEKLHWVGIHNESDDQKHWANFDYQEQWKPHRQPTSSKGAANIRAIDLLEKLNSFFVF 
PADEN1      GDLEKLHWTGIYWESTDLEHWANYDYREQWKPHRQATSSKGSSSIRAIDILEELNSFFVF 
RHSPH1      GDYEKLHWTGIYTESNDLDHWADFDYQEQWKPHKQPTSSKGSASIRAIDILEELNSFFVF 
CACRE1      GDLEKLHWAGIYSESNDQKHAANEEYQENWKPHRQMTSSKDGASIRIIDLFEERNSFFVF 
RHPAL1      GNLEKPRWTGIYMEADDQEHGANLDYQEQWQPHRQGTSSKAYATIRSIDLLEETDSFFVF 
NIHAM1      GNLEKPRWTGIYMEADDQEHGANLDYQEQWQPHRQGTSSKADASIRTIDLLEETDSFFVF 
BABAC1      GNLEKPRWTGIYMEADDQEHGANLDYQEQWKPHRQGTSSKADASIRSIDLLEERDSFFVF 
MELOT1      GDLEKPRWTGIYIEAEDNQHWANLDYQEQWKPHRQETNSKSDASIRAIDLLEERNSFFVF 
AGTUM1      GELEKPRWTGIYMEADDHEHWANIVYQEQWKPHRQGTSSKNDASIRAVDLVEERHSFFVF 
RHETL1      GELEKPRWTGIYMEADDHEHWANLVYQEQWKPHRQGTSSKNDASIRAVDLVEKRHSFFVF 
RHLEG1      GELEKPRWTGIYMEAGDHEHWANLVYQEQWKPHRQGTSSKNDASIRAVDLVEERHSFFVF 
SIMEL1      GEIEKARWTGIYMEAYDQQHWAHSDYQEQWKPHRQGTSSKTSAPIRAIDLLEERHSFFVF 
MESOR1      GDLQKARWTGIYMEAYDQKHLANPDYQEQWKPHRQGTPSKQSAPIRPIDLLEERNSFFVF 
BAHEN1      GGLEKARWIGIFLEPFDQKHLANSDYQEQWKPHRQGTSSKQSAPIRPIDLAEERNSFFVF 
BAQUI1      GGLEKARWIGIYLEPFDQKHLANSEYQEQWKPHRQGTSSKQSAPIRPIDLAEERNSFFVF 
BRSUI1      GDLEKARWSGIYMEAYDQQHLSNGDYQEQWKPHRQGTSSKQSAPIRPIDLLEERSSFFVF 
BRABO1      GDLEKARWSGIYMEAYDQQHLSNGDYQEQWKPHRQGTSSKQSAPIRPIDLLEERSSFFVF 
MAMAR1      GDLEKARWTGIYMEAYDQQHLSNGDYQEQWKPHRQGTSSKQSAPIRPIDLLEERSSFFVF 
BRJAP1      GDLEKPHWTGIYFEARDEFHWARHDYEEEWIPHRRSTRSKTHTAIRAIDLLEERNSFFVF 
HYNEP1      GNLEKRHWTAIYLEAEDQAHWANFDYQDQWKPHRQKTSSKAPSSIRAIDLLEPRDSFFVF 
WOLBA1      GVGERPHWFGIYVETVDREHFASTDYQEEWRPHRQRTSSKECESIRIIDFSEERNSFMIF 
WOEND1      GIGERPHWFGIYIETVDREHFASVDYQDEWRPHRQRTSSKECDSIRIIDFSEERNSFMIF 
CAPEL1      GDKEKPHWFGIFGTAQDKEHWAYVDYHEEWKPHRQATSSPTRDSIRAIDLLERRNSFFVF 
EHRUM1      GAKEKPHWFGIYTEACDQEHWANLDYKDEWPPHRQDTSSKSYEAIRTIDFLEDRDSFFVF 
EHCAN1      GAKEKPHWFGIYTEACDQEHWAHLDYKDEWKPHRQNTSSASYEAIRTIDFLEDRDSFFVF 
EHCHA1      GAKEKPHWFGIYTEAADQEHWAYLDYKDEWKPHRQNTSSASYEAIRTIDFLEDKDSFFVF 
RIBEL1      GREEKPHWYGIYQEAFDQDHWSSGDYQEEWKPYIQLTSSKVHESIREIDFLEERNSFLLF 
RIPRO1      GRKEKPHWFGIYQEALDQDHWSSSDYQEEWKPYIQLTSSKVHESIRQIDFLEERNSFLVF 
RITYP1      GRKEKPHWFGIYQEALDQDHWSSTDYQEEWKPYIQLTSSKVHESIRQIDFLEERNSFLVF 
RICON1      GRKEKPHWFGIYQEAVDQDHWSSADYQEEWKPYVQLTSSKVHESIREIDFLEERNSFLVF 
RIFEL1      GRKEKPHWFGIYQEALDQDHWSSTDYQEEWKPYIQMTSSKVHESIREIDFLEERNSFLVF 
GRBET1      GRKEKPHWLGIAEEAFDQDHWSSPDYQEEWKPYLQLTSSKVHESTREIDFLEERNSFFVF 
ANMAR1      GEKEKPHWFGIYLESLDFEHWASVDYAEEWKPYIQRTASKMHENTREIDFVEESDSFFVF 
ANPHA1      GAKEKPHWFGIYSESLDFEHWASVLYAEEWKPYIQGTSSKIHENIREIDFIDESDSFFVF 

DGGPPPCEIWAFSSELACTISCDANTARLPLEGANTGHLAMNCVETQPNPNALAEPGDLS 
SGGPPPCEIWALSVEQACTVSCNASFAPLPLDGFNTGFSSMNCVETQNNPNALAEAGDLS 
NGAPPPCEIWAFRVELACTVSCDANAAQLPLDGANTGHLAMPCAETQPNPNALAEAGDLS 
ADSPPTCEIWAFGMELACTVSCAADFAQLPLESPNTGLLAMKCMETQPNPNALAENGDLS 
ADSPPSCEIWAFGMELACTVSCSADFAQLPLENPNGGLLPMKCMETQPNPNALAENGDLS 
ADSPPPCEIWAFDMELACTVSCSADFAKLPLESPNTGLLPMKCMETQANFNALAENGDLS 
ADSLPTCEIWAFPMELACTVSCSANFAKLPLESPNTGLLPMKCMETQPNPNALAENGDLS 
SDRPPPCEIWAFGIELACTVSCAAARAQLPLESPNTGLLAMSAVETQPNPNALAENGDLS 
ADRPPPCEIWAFLMELACTLSCAADLAQLPLEPPNTGLLAMNCIETQPNPNALAENGDLS 
KDSPPLCEIWALGMELACTVTCAADVAQLPLESPNTGLLAMICMETQPNPNALAESGDLS 
SDFPPPCEIWTFDMELACTVSCSADFAQLPLEGANTGQLSMECMETQPNPNAVAEAGDLS 
SDFPPPCEIWTFDMELACTVSCSADFAQLPLEGANTGELAMECMETQPNPNAVAEAGDLS 
SDFPPPCEIWAYNMELACTVSCSADFAQLPLEGANTGQLAMECMETQPNPGAVAEAGDLS 
SDLPPECEIWAFDTELACTVSCSADFAQLPLEAANTGQLTMEVMETQPNATVIAEAGDLS 
SDFPPPCEIWAFGLELACTLSCNADLAQLPLDGTNTGQLAMECMETQPDPSAVAEAGDLS 
SDFPPPCEIWAFGLELACTVSCNADLAQLPLDGTNTGQLAMECMETQPNPSAVAEAGDLS 
SDFPPPCEIWAFGLELACTVSCNADLAQLPLDGTNTGQLAMECMETQPNPSAVAEAGDLS 
SDINPFCEIWAFDIELACTVSCSADFAQLPLEGANTGQLVMDCVETQPAPNGVAEAGDLS 
TDIPPRCEIWALEMELACTVSCAADFAQLPLEGANAGQLVMECVETQPNPNGVAEAGDLS 
SDIPPQCEIWAFDMELACTVSCAADFAQLPLEGANTGQLVMECVETQPNPNRVAEAGDLS 
SDIPPQCEIWAFDMELACTVSCAADFAQLPLEGANTGQLVMQCVETQPNPNRVAEAGDLS 
ADVLPCCEVWAFDMELACTVSCAADFAQLPLEGANTGQLVMECVETQPNPNGVAEAGDLS 
ADVLPCCEVWAFDMELACTVSCAADFAQLPLEGANTGQLVMECVETQPNPNGVAEAGDLS 
ADVLPCCEVWAFDMELACTVSCAADFAQLPLEGANTGQLVMECVETQPNPNGVAEAGDLS 
NDEPPPCEIWAFGVEFACTISCAADFAYLPLEGANTGHLSMACVETLPNPTALAEAGDLS 
KNAPPPCEVWAFPVEIACTVSCAADLAQLPLEGVNTGRLLMELVETQPDYNELAEGGDLS 
EDRAPWCEISAFNVEIACTVGCAADCAQLPLEGANTGYLRMPCAETQPNPNAAAEEKDLS 
EDRAPWCEIPAFNVEIACTVGCAADCAQLPLEGANTGYLRMPCAETQPNPNAAAEEKDLS 
NDAPPQYEISDHDIEGACTISCAADIADLPLEGANTGYLALPCGESQPNPNNLAEANDLS 
NDAPPNCEISAFEVEMARTVQCKADLAQLPLEGANTGYLSMACQETYPNPNALAEGEDLS 
NDAPPNCEISAFNVEMARTVQCKADFAQLPLERANTGYLTMACLETYPNANALAEGEDLS 
EDSPPHCEISAFNVEMARTVQCKADYAQLPLERANTGYLTMACMETYPNPNALAEGEDLS 
NDEPPACEISAFSIEYACTLCCPADLAGLPLDGANTGYLSMRCNETQPNSHALAETEELS 
TDEPPACEIAAFSVEYACTLCCPADLAGLPLDGANTGYLSMRCNETQPNSSALAEAEDLS 
NDEPPACEIAAFSEEYACTLCCPADLAGLPLDGSNTGYLSMRCNETQPNSNALAEAEDLS 
NNEPPACEIAAFSVEYACTLCCPADLAGLPLDEANTGYLSMRCNETQPNSNALAEAEDLS 
NNEPPACEIAAFAVEYACTLCCPADLAGLPLDGANTGYLSMRCNETQPNSNALAEAEDLS 
NDEPPTCEISAFNIEYACTLCCPADLANLPLDSANTGYLSMRCNETQPNPNALAEADDLS 
AHVPPTCEISVFQVEYACTSCCDADLAGLPLNNANVGFLDMSCDETQPNAQSLAENEDLS 
AHVPPTCEISAFKVEYACTLCCDADLAGLPLDGANVGFLAMSCDETQPNPQSLAENEDLS 

YEAHHRDDGSIKSGALKTPVDRSAELPVNAYLGCTMKVDKEDTMKTIACGVTWQCGILAT 
YEEHAKDDASIKSAAVKNPVNSSAEYPDNGYLGFIFKPDREDAMELIASGVTWQCGISAS 
YTAHARDDIAIKSGALKTPVDRSSEEPVSGYLGFIMKADKEDTMKTIACGVTWQCGIPAT 
FEAYFRDDGSIKSGAIKVPVERSAEQPVNVYLGYMPSSDKEDTMKTIACGVTLQCGIPAT 
FQAYFREDGSIKSGAYKVPVERSAERPVNIYLGWPPSGDREDPMRTLACGVTWQCGIPAT 
FQAYFRDEGSIKSGAIKVPVERSAEQPVNIYLGLIPSGDKEDSMRTISCGVTWQCSIPAT 
FQAYFRDEGSIKSGAIKVPVERSAEQPVNIYLGLIPEGDKEDTMKSIACGVTWQCSIPAT 
FKAYIRDDGSIKSGAIKVPVQRSAEHPVNIYLGLVPISDKEDRMKTITCGVTWNCGIPAT 
FQAYPRDDGSIKSGAIKVPVERSAERPINVYLGFIPSTDKEDIMKTIACGVTWQCGIPAT 
FAAWFRDDWTIKNGAIKVPVERSAETPVDVYLGLVHSADKEDAMKTITCGVTFQCGISAT 
FTAYIRDDGSIKLGALKIPVERSAEMPVNGYLGIIPRIDQEDWMKTIACGVTWQCGIQAT 
FTAYDRDDGSIKLGALKTPVERSAEYPVNGYLGVIPRTDQEDWMKTIACGVTWQCGIQAT 
FTAYVRDDGSIKMGAVKTPVEQSAEYPVNGYLGIIPRTDQEDWMKTIACGVTWQCGIQAT 
FTAYIRDDGSIKMGALKTPVERSAEQPVNQYLGIIARIDEEDWMETIACGITWQCGIQAT 
FNAYMRDDGSIKMGALKTPVERSTEHPINGYLGMIPRADQENWMKTIACGVTWQCGIQAT 
FPAYMRDDGSIKMGALKTPVERFTENPINGYLGMIPRVDQENWMQTIACGVTWKCGIQAT 
FPAYMKDDGSIKMGALKTPVERFTETPINGYLGMIPRVDQENWMQTIACGVTWKCGIQAT 
FTAYVREDGSIKMGALKSPVERLAELPVNGYLGLIPRCDQEDWMKTILCGVTWQCCIQAT 
FTAYVREDGSIKMDALKSPVERSAETPVNGYLGLIPRADQEDWMKTIPCGVTWQCGIQAT 
FTAYAREDGSIKMGALKSPVENSAEHPVNGYLGLIPRPDQEDWMKTIPCGVTWQCGIQAT 
FTAYTREDGSIKMGALKSPVENSAEHPVNGYLGLIPRPDQEDWMKTIPCGVTWQCGIQAT 
FTAYLREDGSIKMDALKSPVERTAEHPVNGYLGMIPRADQEDWMKTIPCGVTWQCGIYAT 
FTAYLREDGSIKMDALKSPVERTAEHPVNGYLGMIPRADQEDWMKTIPCGVTWQCGIYAT 
FTAYLREDGSIKMDALKSPVERTAEHPVNGYLGMIPRADQEDWMKTIPCGVTWQCGIYAT 
FGSYARDDVSIKSGALKTPVVRSAESPVTGYLGLLERADKEETMKTTACGVTWQCGIPAT 
YESYEHDDISIKNGALKTPVDRSEEHPVNTILGLIVKQDKEENMNTIACGVTWQCGIPAT 
YEACGRDDINIKSGAGKQPVDRSAEYPYNGHLGVLMEGDKEETMKVIICGVTWQCSIPAA 
YEACGRDDVNIKSGAGKQPVDRSAEYPYNGHLGVLMEADKEETMKAIICGVTWQCSIPAP 
YEAYKGGDMDIKSGALKQPVDRSAEIPVNDHLGLTMALDQEEAMGTIGCGVTWQCNIAAT 
YKAYEKNDTNIKIGASKQSVDRSAEGPVGGYLGSTIDMDKENPMSTIACGVTWQCGTSAT 
YEAYEKDDTNIKIGALKQSVDRSAEGPVGGYLGSTMEMDKEAPMSTVLCGVTWQCGTSAT 
YETYERDDTNIKIGALKQSVDRSAEGPVGGYLGSTIDTDKEAPMSTVLCGVTWQCGTSAT 
YEAYKDDDVNIKGGALKNPVDRTAEAPVSTCLGMTMAMDKESVMKTIVCGLTWECGIPAT 
YEAYKDDDVNIKGGALKQPVDRTAEAPVNPCLGMTMAMDKESVMKTIACGLTWECGIPAT 
YEAYKDDDVNIKGGALKQPVDRTAEVPVNPCLGMTMAMDKESVMKTIACGLTWECGIPAT 
YEAYKDDDVNIKGGALKQPVDRTAESPVNPCLGMTMAMDKESVMKTIACGLTWECGIPAT 
YEAYKDDDVNIKGGALKQPVDRTAESPVNPCLGMTMAMDKESVMKTIACGLTWECEIPAT 
YEAYEDDDVNIKGGAKKQPVERTAEAPINPHLGMTMAMEKEKIMKTIACGLTWECAIPAT 
YESYPHDDVNIKAGASKRPVARMAETPLNEYLGVTMAFDKEDAMKPIYCGVTWQCGIPAT 
YESYSHDDVNIKDGALKQPVARMAECPLNEYLGIVMAINKEDMMELIECGVTWQCGIPAT 

QPGIEGACLDVPVNFSPMAVKDYPYKNARDDCSCSAVNQISKFPSPLTGSLNTTYKLGGY 
QPGIEGACLDDPVNFDRFAVKDYPYENACDDCSSSAGNKLCKFPSTLSGTLNTTYRLGIG 
QPGIEGACLDISVNFNPFAVKDYSGENACDACSCSADNKVCKFPSSLTGSLNTTYKAGRY 
QPGIDSACLDIWVNFQPFAVKDYPYESACDGCSCSASNGACKFPSRVSGSLNITYKLADY 
QPGIESACLDIYVTFRQFAVKDYPYENACDECSCSASNEACKFPSVVSGSLNITYKLADY 
QPGIESACLDIYVNFRSFAVKDYPYENACDECSCSASNDACKFPSTVSGSLNITYKLADY 
QPGIESPCLDIYVNFHPFAVKDYPYENACDECSCSASNYACKFPSTVSGSLNLTYKLAPY 
QPGIESACLDIFVNFQPFAVKDYPYEVACDECSCSAENDSTKFPSSLGGSLNPTYKLAEY 
QPGIESACLDIYVEFQPFAVKDYPYESACDSCSCSAANDASKFPSSLSGSLNKTYKLAEY 
QPGIESACLDVYVNFGYFAVKDYPYEFACDECSCSASNNAWKFPSVMTGSLNITYKLSNY 
QPGIESACLDLPVNFPPFAVKDYPYEAACDMCSCSALSSVCKFLSSMPGSLNLTYRLARF 
QPGIESACLDLPVNFPPFAVKDYPYEAACDTCSCSALSNVCKFLSSMPGSLNLTYRLARY 
QPGIESACLDLPVNFPPFAVKDYPYEAACDTCSCSALSNVCKFLSNMPGSLNLTYRLARY 
QPGIESACLDLPVNFPQFAVKDYPYEAACDASSCSALSNACKFLSSMPGSLNITYKLSTY 
QPGIESACLDLPVNFLLFAVKDYPYEAACDACSCSALSNLCHFLSPIPGSLNITYKLARY 
QPGIESACLDLPVNFLLFAVKDYPYEAACDACSCSALSNMCKFLSPMPGSLNITYKLARY 
QPGIESACLDLPVNFLLLAVKDYPYEAACDACSCSALSNMCKFLSPMPGSLNITYKLARY 
QPGIQSACLDVPVDFQPFPVKDYPYEAACDPCSCSACSHICKFLSSMPGSLNITYKLAQY 
QPGIESACLDVTVDFQTFPVKDYGYEAACDACSCSAFSNVCKFLSSMPGSLNITYKLAKY 
QPGIEAACLDVPVDFQTFPVKDYGYEAACDSCSCSAFSNVCKFLSSVPGSLNITYKLAQY 
QPGIEAACLDVPVDFQTFPVKDYGYEAACDTCSCSAFSNVCKFLSCVPGSLNITYKLAQY 
QPGIESACLDVPVDFQSFPVKDYGLEAACDTCSCTAFSNICKFLSMMPGSLNITYKLAQY 
QPGIESACLDVPVDFQSFPVKDYGLEAACDTCSCTAFSNICKFLSMMPGSLNITYKLAQY 
QPGIESACLDVPVDFQSFPVKDYGLEAACDTCSCTAFSNICKFLSSMPGSLNITYKLAQY 
QPGIEGACVDVAVNFIPKAIKDYPTERACDKCSCSAVNRFCDFPSSLTGSLNFTYKLVEY 
QPGIEGACLDLPVNFGSFAVKDYPYENACDDCSCSAWNRAGKFPSLATGSLNISYKLALY 
QPGIEGACLDRIVTFGVIAVKDFHYDSACDECSCSAGNIAGKFDSPSDGSLNITYKLGGY 
QPGIEGACLDRVVTFGLIAVKDFHYDSACDECSCSAGNEAGKFDSPSDGSLNITYKLGGY 
QPGIEGACLDGSVIFKAYAVKDHPDDLASDHCSISATNKVNSFTSPITGSRNITYKLGKY 
QPGIEGACLDRPVNFPSLAVRDYPYESAADDCSCTAHNKICSFTSLYKGSLNIVYKLGYY 
QPGIEGACLDRTVNFAVLAVRDYPYESATDICSCPAHNKICSFTSLYKGSLNITYKLGYY 
QPGIEGACLDRTVNFASLAVRDYPYESATDACSCPAHNKICSFSSLYKGSLNITYKLGYY 
QPGIEEACLDSPVNFELSAVKDYLFDFACDVCSCSARDEEGKFPSTLSGSLNVTYKLGVY 
QPGIEEACLDSPVNFAAFAVKDYLFDSACDLCSCSARDEVGKFPSSLTGSLNVTYKLGVY 
QPGIEEACLDSPVNFAAFAVKDYLFDSACDLCSCSARDEVGKFPSSLTGSLNVTYKLGVY 
QPGIEEACLDSKVNFEVFAVKDYLFDSACDLCSCSARDEVGKFPSSLTGSLNVTYKLGVY 
QPGIEEACLDSPVNFEPFAVKDYLFDSACDLCSCSSRDEVGKFPSSLTGSLNVTYKLGVY 
QPGIEAACLDAPVTFDAFAVKDYLFDIACDLCSCSAKDRAGKFPSRLTGSLNITYQLGSY 
QPGAEDACLDRPVNFLSFAVRDYLYDFAIDECSCSATEKVGKFPSYSTGSLNITYKLGQY 
QPGAEGACLDKPVNFETFAVRDYLYDFAIDECSWSAAEKVGKFPSYSTGSLNITYKLGLY 

SSACAAQKAYLDYFSKLKKIVLRIMPGSTSWKVGAFRLLQEVSLYQASSDTWGIETLALR 
SNAWAPQSAYIQYFNSLKCLIVRIMLGSGSWKVGIIRLLKQVDLYEVSGDTWGIDTLGLR 
SNACAPQNAYLKYFSSIKRIAARIMPGSTSWEVGAFRLLQDVSLYGVHSDTEGIDTIALR 
ANACAKQQAFHKYFSNLKRLMQRKMPGSMSWKVNRFRLLREVSLYTVLSDTWGIETLVLK 
GNACAPQQAFLKYFSDLKRIMRRSMPGSQSWKVNPFRLLQEVSLYLVLTDTWGIETLVIK 
VNACAPQQAFLRYFANLKRVMARAMAGSKYWKVNPFRLLLDVSLYIVLTDTWGIETLVLK 
GNACAPQHAFLDYFANLKRIMGRLMPGSRYWKVNPFRLLQEVSLYIVLTDTWGIATLILK 
GNACAPQAAFLKYFSGLKGIVCRKMPGSPSWKVNAFRLLQTVSLYLVPSDTWGIATLTLK 
GNACAPQQALLKYFSTLKRILGRKMPGSNSWKVNAFRLLQSVSLYIVSSDTWGIETLSLK 
SNACAPQTADIVYSFNLKGIVGRSMPGSISWKVNALRLLQAVQLYGMPSDTWGIETLCLK 
SNACSPQQAYLRYFSHLKKIVWRVMPGSNAWKVNGFRLLQRVSLYDVGSDTWGIETLSLR 
DKACSPQQAHLRYFSSLKRIVWRVMPGSNAWKVNGFRLLQRVSLYDVGPDTWGIETLNLR 
SNACSPQQAYLKYFSTLKRIVWRCMPGSNAWKVNGFRLLQRVSLYDVGFDTWGIETLSLR 
SNACAPQLAYLRYFSTLKHLVVRCMPGSAAWKVNGFRLLKKVSLYNVGSDTWGVETLELR 
SNACAPQRAYLKYFSILKRIVARVMPGSNAWKVNGFRLLQKVSLYNIGSDTWGIETLALR 
SNACAPQQAYLKYFSILKKIVIRVMPGSNAWNVNGFRLLQKVSLYNLGSDTWGIETLALR 
SNACAPQQAYLKYFSILKKIVIRVMPGSNAWNVNGFRLLQKVSLYNLGSDTWGIETLALR 
TNACALQPACLQYFSTFKRLVERLMPGSNAWKVNAFRLLQDVSLYEVDPNTWGIETLILR 
TNAVAPQIAHLQYFSVFKPIVERPMPGSNAWNVNGFRVLQQVSLYAIDPDTWGIETLALR 
TNACAPQIAYLQYFGIFKRIVERAMPGSSAWKVNGFRLLQRVSLYAVSPDTWGIETAVLR 
TNACAPQIAYLQYFGIFKRIVERAMPGSQAWKVNGFRLLQRVSLYAVAPDTWGIETAVLR 
TNACAPQLAALQYFSWFKRIIDRVMPGSNAWKVNGFRLLQQVSLYAVDSDTWGIETLILR 
TNACAPQLAALQYFSWFKRIIDRVMPGSNAWKVNGFRLLQQVSLYAVDSDTWGIETLILR 
TNACAPQLAALQYFSWFKRVIDRVMPGSNAWKVNGFRLLQQVSLYAVDSDTWGIETLILR 
ANACAPQEAYVKYFSNLKRVLDRIMPGSMSWNVGVYRLTSDVSLYNIASDTWGIQTLVLR 
RNACAPQDAFLTYFSGLKRVVTRTMAGSHSWKVGAFRLLQTVSLYGVGYDTWGIETFALR 
ISACAPQDAHLQYVSSLKSIPARIMPGSGSWKVGEFRLLREVSLYQIGAETWGINTLLLR 
ISACAPQDAYLQCISSLKSIPARVMAGSGSWKVGDFRLLREVSLYQIGAETWGINTLLLR 
PNACAPQSASIRHFSMLKRLIPRGMPGSGSWKVGMFRVLEFVSLYSIRSDNWGIETLGLG 
SNACAPQTAGLKYFSGLKRITPRVMPGSESWKVGEFRILQTVSFYAVRCDTWGIETLGLV 
SNACAPQIAGLKYFSGLKRITPRIMPGSDSWKVGEFRILQSVSFYTVRSDTWGIETLVLV 
SNACAPQVAGLKYFSGLKRITSRTMPGSYSWKVGEFRILYSVSFYTVRSDTWGIETLVLV 
QNASAPQEARLKYFDSLKKNITREMPGSRSWKVGEFRLLSSVSLYAVCTNTWGIDALWLK 
QNASAPQEARLRYFDSLKKNITRQMPGSRSWKVGEFRLLQDVSLYTVCRDTWGIEALWLK 
QNASAPQEARLRYFDSLKKNITRQMPGSRSWKVGEFRLLQDVSLYTVCRDTWGIEALWLK 
QNASAPQEARLRYFDSLKKNITRQMPGSRSWKVGEFRLLQDVSLYSVCRDTWGIEALWLK 
QNASAPQEARLRYFDSLKKNITRQMPGSRSWKVGEFRLLQDVSLYAVCRDTWGIEALWLK 
QNASAPQEAKLKYFDSLKKILHREMPGSESWKVGEFRLLQNVSLYEVRRDTWGIEALWLK 
PNACAPQSAYLNYFSHLKPLIQRDMPGSRSWEVGGFRFLQQVSLYDVRSDTWGIETVRLS 
PNACAPQGASLTYFSHLKKLIGRSMPGSRSWDVGGFRLLQEVSQYDVKSDTWGIEVLRLP 

WKAVIPRDVPKKMFAI 
WKLVTPGDIPCKSFKL 
WKAVIPRDTPLKTFAV 
WKPVIPRDRPGKDFAT 
WKPVIPVDRPGKDFAT 
WKPVIPRDRPIKDFAI 
WKPVIPRDRPGKDLAI 
WKPVIPHDQTGKSFAI 
WKPVIPRDVPGKNFAL 
WKPVIPRDHFAKSFPI 
WKAVIPRDRPIKNFAS 
WKAVIPRDRPIQNFAS 
WKAVIPRDRPIKNFAS 
WKTVIPKDKPEKIFIK 
WKAVIPRDKPIKNFAS 
WKRVIPRDKPIKNFAS 
WKRVIPRDKPIKNFAS 
WKQVIPRDKPSKGFAT 
WKQVIPRDKPVKDFAT 
WKQVVPRSVPEKDFAT 
WKQVVPRDVPEKDFAT 
WKQVIPRDTPVKDFAT 
WKQVIPRDTPVKDFAT 
WKQVIPRDTPVKDFAT 
WKDVIPREGPSKTFPM 
GKTVIPRDHTVKDFAL 
RKAVLPADKPCKVFGI 
RKAVLPAQRPCKVFGI 
RKGVLPADAPKKSFNL 
RKKVIPTTAPAKGFTT 
RKKVIPTTAPAKGFTT 
RKKVIPTTAPAKGFTT 
RNGVLPADEPQKGFQL 
RNGVLPAYKPQKGFQL 
RNGVLPASMPQKGFQL 
RNGVLPADMPQKGFQL 
RNGVLPADMPQKGFQL 
RNGVLPADEPKKGFEE 
RKGVLPADEPRKYFAI 
RKGVLPADEPRKYFAI 
