# Supplementary material for: Detecting lateral gene transfers by statistical reconciliation of phylogenetic forests
Source: BMC Bioinformatics. 2010 Jun 15;11:324. doi: 10.1186/1471-2105-11-324 (PMC2905365; doi:10.1186/1471-2105-11-324)
Supplement: Additional file 1 — The 330 simulated alignments and corresponding gene trees (true and ML) along with the 40-taxa reference species tree. [file 1471-2105-11-324-S1.ZIP › simulated_dataset_prunier/seqdata170.fas.phy_tf.tree]

(((((((AGTUM1:0.03017737,(RHETL1:0.0037033307,RHLEG1:0.014709881)99.528921:0.042909227)100:0.11335079,((BABAC1:0.03121867,(NIHAM1:0.04095619,RHPAL1:0.04571024)95.066613:0.021446971)99.781239:0.058737029,MELOT1:0.21447124)33.344916:5.4408976e-05)61.765587:0.025661523,(((BAHEN1:0.013911014,BAQUI1:0.019877972)100:0.09518635,(((BRABO1:0,BRSUI1:0)83.829868:0.0076949967,MAMAR1:0.0031566634)100:0.097833425,MESOR1:0.078801916)58.716607:0.0052400174)92.94368:0.038764672,SIMEL1:0.1388293)100:0.12847889)100:0.13345813,(CACRE1:0.33280222,((JANNA1:0.094506179,(RODEN1:0.11453815,(SILIC1:0.083054542,SIPOM1:0.073352464)97.030461:0.039649176)88.058084:0.038287246)90.78328:0.044550408,(PADEN1:0.19767176,RHSPH1:0.11344569)85.468251:0.041462466)66.006732:0.032762265)99.967849:0.14629609)95.233715:0.069533252,BRJAP1:0.40054449)59.623027:0.019532192,HYNEP1:0.38816415)49.331769:0.0098832887,(((((ANMAR1:0.13346271,ANPHA1:0.10195461)100:0.30656629,(GRBET1:0.15420201,(RIBEL1:0.098562801,((RICON1:0.023986876,RIFEL1:0.018908613)72.226942:0.0073052603,(RIPRO1:0.017166248,RITYP1:0.012212256)82.677156:0.013546628)76.933533:0.018834542)94.740015:0.058070524)99.966633:0.19803316)98.168415:0.14157546,CAPEL1:0.51647113)44.844529:0.029774337,(WOEND1:0.07545265,WOLBA1:0.0087770124)100:0.52658076)73.547769:0.03952828,((EHCAN1:0.019310223,EHCHA1:0.068438647)95.770222:0.064849673,EHRUM1:0.054090221)100:0.38238416)100:0.17622067,((GLOXY1:0.23647969,MAMAG1:0.16418765)33.337507:5.196548e-05,RHRUB1:0.51775048)98.578238:0.061754437);
