# Supplementary material for: Detecting lateral gene transfers by statistical reconciliation of phylogenetic forests
Source: BMC Bioinformatics. 2010 Jun 15;11:324. doi: 10.1186/1471-2105-11-324 (PMC2905365; doi:10.1186/1471-2105-11-324)
Supplement: Additional file 1 — The 330 simulated alignments and corresponding gene trees (true and ML) along with the 40-taxa reference species tree. [file 1471-2105-11-324-S1.ZIP › simulated_dataset_prunier/seqdata171.fas.phy]

40	153
GRBET1      WATKKSYDISRGEVSRYLNPMTTCGSDPMLQLRHYNVQDMPSGEQEQPEQASSTLIGGTG 
RHRUB1      WSTKHSHDVNRGFHTRYVHPVTTQGKDAHPQCRLYMLSDMPSGEQEAPDQASSALIDGAT 
MAMAG1      WGTKYSTDVSHGLRTRYGHSMTMVDGDKEPQCRYYNLSDMPNGDQEHPDQQSSSLIDGST 
HYNEP1      WGTKLSEDVAKGVRSLYVQPLTTSAKDDHPQCRHYNLSDMSAGEQEAPDQASQSLINGGP 
RHSPH1      WGMKYSQDVECGLRSRYVHPVTATGKDPQPQCFSYNLTKMPNGHQERPEKASSNLIDGTM 
CACRE1      WGTKYSQDVPGGYRSKYLHPYTTSGKDDRPQCRQYNESGMSTGEQEMVDQCGSALIDSVP 
MAMAR1      VGTKFSQDAPPGIRSKFPHPLTTSDRDHTAQCRHYSIIIMSTGEQEQLDRCVSALIDRIP 
GLOXY1      WSTKYSRDVQGGLRTKYKHPLTTTNKDTVPQCRIYNIYDMSTGEQETLDQCSSELIDEVL 
JANNA1      WGTKTSEDLPGGLRSRYVHPTTTCAKDGEPQCRTYNLAGMPNGEQEEEDQCASSLIDPLT 
RODEN1      WGTKHSEDVWKGLRSRYVHPSTTCPKDGDPQCRNYNLSDMPNGEQEEADQCASALIDYVT 
SIPOM1      WGTKHSEDIPGGYRSRYVHPSTTCPKDGDPQCRSYNLSDMPNGEQEESKQCASALISNVT 
SILIC1      WGTKHSEDVSGGLRSRYVHPSTTCPKDGDPQCRNYNLSDMPNGEQEEADQCASALISSVT 
PADEN1      WGTKFSEDVPGGLRSRYIPPTTTCGKDCRPQCRGYNLEDMPNGEQEEADQCASSLIDSVC 
BRJAP1      WGSKHSQDVLGGMRSRYVQPMTTSIKDQEPQCRPYNESEMPNGEQERSGHCSSELIADIA 
RHPAL1      WGSKRSQDVLEGMISRYVQPMTTSTKDQEPQCRPYNQAEMSNGEQEQSGHCSSDLIPGIA 
NIHAM1      VRSKDSQDVLGGMRSRYVQPMTTSTKDQEPQCRPYNQSEMPNGEQEQSGHCSSELIAGIA 
SIMEL1      WAHKNSQDVPGGMRARHVEPMTAARQDREPQCRPYNLCEMLNGEQEQPDLYGANLIDAIT 
AGTUM1      WGTKHSQDVPEGMRAKHVEPITTARQDQDPQVRPYNLCEMSNGEQEQPDLYSTNLIDVVV 
RHETL1      WGTKHSQDVPGGMRARHVEPMTTARQDPDPQVRPYNLCEMSNGEQEQPELYSTNLIDAVV 
RHLEG1      LGTKHSQDVPGGERARHVEPMTTARQDPDPQVRPYNLCEMSNGEQEQPELYSTNLIDAVV 
WOLBA1      GVTKHSQDVPGGVRSRHVEPMTTSKRDQPPQCRPYNKCDMPNGEQEQPDLYSESLIEAIL 
MELOT1      WRTKASQDVAGGMRSRHTQPSTTSRRDSEPQCRLYNLCDMSNGEQEQPDLYANSLIEGIS 
MESOR1      WSTKHSQDVSGGMRSKHVQPMTTSRTDADPQCRFYNLCNMPNGEQEQPDLYVSSLIDRIT 
BABAC1      WGTKSSQDVPGGMRSRHVEPMTTSRRDQNPQCRFYNACDMPNGEQEQPDLYASSLIDGMS 
BAHEN1      WGTKSSQDVPGGMRSRHVEPMTTSRRDEYPQCRFYNACDMPNGEQEQPDLYASSLIDGIS 
BAQUI1      WGTKSSQDVPGGMCSRHVEPMTTSRRDEDPQCRFYNACDMLNGEQEQPDLYASSLVDGIS 
BRSUI1      WCTKSSQDVRGGMRSRHVEPMTTSRRDQDPQCRFYNMCDMPNGEQEEPDLYASNLIDGIS 
BRABO1      WCTKSSQDVRGGMRSRHVEPMTTLRRDQDPQCRFYNMCDMPNGEQEEPDLYASNLIDGIS 
RIBEL1      FMTKNSKDIGGGGRSRILHPFTTDRVDLDPQCRYYGLSVMPKGEQEKLQQVKSGLIDSIN 
RIPRO1      FMTKHSEDVGEGGRSRILHPWTTVRVDLAPQCRYYGASVMPSGEQEHLQQVKIGLIDSIS 
RITYP1      FMTKHSEDVGEGGRSRILHPWTTVRVDLAPQCRYYGASVMPSGEQEHLQQVKIGLIDSIS 
RICON1      FMTKYSEDIGEGGRSRILHPRTTVRVDLDPQCRFYGASVMPSGEQERLQQVKTGLIDSIS 
RIFEL1      FMTKHSEDIGEEGRSRILHPRTTVHVDLDPQCRFYGASVMPSGEQERLQQVKTGLIDSIN 
ANMAR1      CVSKQSSDTTRGPQSRVVRPITYLGTDTYPQVKHYNGEDMPNGEQETPDELKKGLICKNI 
ANPHA1      CVSKKSNDTSRGTQSRVVRPITYAGIDSYPQVKRYNFAEMPNGEQEIPDQLKRGLITDAV 
WOEND1      WVTKCSQDILGGVNSQVVRPLTYYNKDSYPQVRHYNQQDMPRGEQEQPDELKYGLIAGSI 
CAPEL1      WFTKPSQDISGGLQSRIARPFTYSEKDYYLQIRHYNISDMPNGEQELPDELKYGLISGAE 
EHRUM1      WVTKFSRDIYAGLQSRIVWPTTYTGKDDYPQARYYNLQDMPEREQEGPDELKVGLITGNI 
EHCAN1      QITKFSHDIYGGLQSRIVRPTTYAGKDDSPQVGYYNLQDMPDGEQEGPDELRVGLITGNI 
EHCHA1      QVTKFSRDIYGGLQSRIVRPTTYAGKDNYPQVRYYNLQDMPDGEQEGPDELRVGLITGNI 

VADLKLSAPILEDVKPDHFTFSLSMEFRVVSITGATKPFIRTLAYKEPRRGLGQKIKTGG 
VADMKLSAPILEDVKPAHYAYSLLMEARVLGIDGATGYFIRNLAFKEPAGGLGQKCDTGG 
VADMRLSAPILEDVKPIHYTFSLLMEARVLGIDGATEYFIRELAYKEPPTGLGQKEETAG 
VEDMCLSAPILEDVKPNHYTFSLLMEARVLSIDAATGKFIRELAFKEPAGGLGQKMETSG 
VADMILSAPILEDVKPYHYSHRLLMEARVLSIDAATGRFIRDLAFKDPPGGLGHKLPTSG 
VTDVHLSAPIIEGVKPSHFGLSLLMEARVLSIDRATSHFIRDLALKEPASGFDRDTRTSG 
VAYMQLSAPILEDYKPGHYTRSLLNEARVFSIDRATAFFIRDLAIKEPAIGLDREIRTSG 
VADMKLSAPILEDVKPMHYAFSLLMEARVLAIDRATGYFIRDLALKEPAGGLEREIRTGG 
VADMGLSAPILEDVKPLHYGVSLLMEARVLSIDEATQAFIRELAFKGPAGGLDGKLDTSG 
VADMKLSAPILEDVKPLHYGISLLMEARVLAIDAATEAFIRELAFKEPAGGLDGKLPTSG 
VADMKLSAPILEDVKPLHYGTSLLMEARVLNIDAATQAFIRELAFKEPAGGLDGKVPTSG 
VADMKLSAPILEDVKPLHYGSSLLMEARVLNIDAATQAFIRELAFKEPAGGLDGKTPTSG 
VADMKLSAPILEDVKPLHYTASLLMEARVLSIGAATQGFIRELAFKEPGGGLDGKMDTYG 
AADMPLSAPILKEVKPLHYAITLMMEARVVDMDAVTMNFIRALAFREPAGGLDGKIQTSG 
AADMSLSAPILKDVKPLHYALTLMMEARVVDMDAVTMNFIRSLAYREPAGGLDNKIETSG 
TADMPLSAPILKDVKPLHYALTLMMEARVVDMDAVTINFIRSLAFREPAGGLDNKIETSG 
VADMELSAPILEDVKPAHVTVSMLMEARVVSIDAATGHFIRALAYKEPAGGLDGRLETKG 
VADMELSAPILEDVKPAHYTVSLLMEARVVSIDAATGHFIRALAFKEPAGGLDGRMETLG 
VADMALSAPILEDVKPNHYTVSLLMEARVVSIDAATGHFIRALAFKEPAGGLVGRIQTNG 
VADMALSAPILEDVKPNHYTVSLLMEARVVSIDAATGHFIRALAFKEPAGGLDGRIQTNG 
VEDMELSAPILEDVKPIHYTTSLLMEARVVSIDAATGHFIRALAFKEPAGGLDSKMETRG 
VADMRLSAPILEDVKPSHYTASLLMEARVVSIDAATDHFIRASAFKEPAGGLDEKLETKG 
VADMELSAPILEDVKPAHYTTSLLMEARVVSIDAATGHFIRALAFKEPARGLDERLETRG 
IADMELSAPILEDVKPEHYATSLIMEARVVSIDAATNDFIRAPAFKEPAGGLDGKMETKG 
IADMDLSAPILEDVKPAHYTTSLLMEARVVSIDAATGDFIRAPAFKEPAGGLDGKMETRG 
IADMDLSAPILEDVKPAHYTTSLLMEARVVSIDAATGDFIRAPAFKEPAGGLDGKMETRG 
IADMELSAPILEDVKPVHYTTSLLMEARVVSIDAATGHFIRTLAFKEPAGGLDGTMETRG 
IADMELSAPILEDVKPVHYTTSLLMEARVVSIDAATGHFIRTLAFKEPAGGLDGTMETRG 
VADMLLSAPISEDVKPAHATLSFMMEARALTLDAATKQFIRLMAFKRPAGGLGDKIKQQG 
VADMLLSAPIPEDVKPSHATLSFIMEARALSLDAATKQFIRLMASKRPAGGLGDKTRQQG 
VADMLLSAPIPEDVKPTHATLSLIMEARALSLDAATKQFIRLMASKRPAGGLGDKTRQQG 
VADMPLSAPIPEDVKPTHATLSLLMEARALSLDAATKQFIRLMASKRPAGGLGDKTRQPG 
VADMLLSAPIPEEVKPTHATLSLLMEARALSLDAATKQFIRLMASKRPAGGLGDKNRQQG 
VADMVLSAPIVEGVKPDHMTKSLVMEARVLTIDAATVKFIRSLAFKRPAGGLGKRNESKG 
VADVMLSAPIVEGAKPDHMTQSLVMEARVLTIDAATSQFIRSLATKRPAGGLGKKPGTQG 
VADILLSAPILEEVKPDHMNYSLVMEAGVLSIVAATSKFIRGLAYKRPAGGLGTKIETSG 
VADSTLSAPINEEVKPGHMTYSLIMEARVLSIDAATSRYIRKLAYKRPAGGLGKSTETHG 
VADIVLSAPILEEAKPQHMTVSLVMEARVLLIDAATSSFIRHLSNKRPAGGLGKNTETHG 
VADIILSAPILEEVKPQHMTVSLVMEARVLSIDPATSRFIRHLSNKRPAGGLGKNTETHG 
VADIVLSAPILEEVKPQHMTVSLVMEARVLSIDADTSRFIRHLSNKRPAGGLGKNTETHG 

AEGILHLNVKHKWMNGTCDGAEDHLSQRVHGML 
AVGVIHLNVKPKWKATTDSGSEIHLSERTHDML 
AVCIIHLNVKSKWKKSTLNGSEQHLSDRPHDML 
AVGVLHLNVKPKWKDTTMDGSEGHLSDRTHEML 
AVGILLLNVKPKWKDNTLNGSEQQLSDRTHVML 
ADGILQLNIKPKWKSITTNGSEQHLSDRTHDML 
ADGILHLNIKQKWKDQTIDGSEQQLSDRTHGML 
ADGILHLNIKQKWKNATHHGSEKHLSDRTHDML 
ADGILQLNIKIKLKEITQNGSEQHLSDRFHEML 
ADGILQLNIKVKLKEITLNGSEQRLSDRFHKML 
ADGILQLNIKRKQKELTLNGSEQHLSDRFHEML 
ADGILQLNIKVKPKEITRNGSEQHLSDRFHEML 
ADGILPLNIKSKLKEITLNGSEQHLSDRIHAMI 
ADGRLRLNIAEKWKDFTDEGNEQHLSDRVHQML 
ADGILHLNINEKWKDFTDEGNEQHLSDRVHQML 
ADGILHLNIADKWKDFTDEGNEQHLSDRVHQML 
ADGILHLNIAAKWKEVTLDGSEQHLSDRLHQML 
ADGILHLNIAEKWKDATLDGSEQHLSDRLHQML 
ADGILHLNIANKWKDVTLDGSEQHLSDRLHQML 
ADGILHLNIANKWKDVTLDGSEQHLSDRLHQML 
ADGILHLNIAPKWKDVTLDGSEQHLSERLHEMS 
ASGILHLNIAPKWKNVTIDGSEQPLSDRLHEML 
ASGILHLNIAPKWKDLTSDGSEQHLSDRLHEML 
ASGILHLNIAPKWKDVTCDGSEQHLSDRLHEML 
ASGILHLNIAAKWKEVTLDGSEQHLSDRLHEML 
ASGILHLNIAAKWKEVTLDGSEQHLSDRLHEML 
ASGILHLNIAAKWKDATLDGSEQHLSDRLHDML 
ASGILHLNIAAKWKDATLDGSEQHLSDRLHDML 
AAGIMHLNIEAKLKTATIGGSENPLSDRTYVML 
AAGIMHLNIRGKLKSATANGSEQPLSDRTHPML 
AAGIMQLNIRNKLKSATANGSEQPLSDRTHPML 
AAGIMHLNIRSKLKSATLNGSEQPLSDRTHTML 
AAGIMHLNIRQKLKSATLNGSEQPLSDRTHAML 
AVGILHLNARHKWTDVTQLGTEIHLSDRRHFML 
AVGILHLNARFKWTGATKVGTEIHLSNRRHLML 
AVGIFHLNAGTKWKAATPKGAEMHLSGRRHTML 
AVGIYQLNARSKWKDTTLNGAEIHLSERRHAML 
GVGILHLNAREKWKDATSNGAEIHLSDRRSAML 
GVGILHLNAREKWKDATDNGAEIHLSDRRSIML 
GVGILHLNAREKRKDATDNGAEIHLSDRRSIML 
