# Supplementary material for: Detecting lateral gene transfers by statistical reconciliation of phylogenetic forests
Source: BMC Bioinformatics. 2010 Jun 15;11:324. doi: 10.1186/1471-2105-11-324 (PMC2905365; doi:10.1186/1471-2105-11-324)
Supplement: Additional file 1 — The 330 simulated alignments and corresponding gene trees (true and ML) along with the 40-taxa reference species tree. [file 1471-2105-11-324-S1.ZIP › simulated_dataset_prunier/seqdata171.fas.phy_tf.tree]

((((((((AGTUM1:0.04824676,(RHETL1:0.0067913764,RHLEG1:0.013901943)97.818899:0.059497767)76.331544:0.031239964,SIMEL1:0.11481621)98.669678:0.091576618,WOLBA1:0.12713898)34.40572:0.0025416198,(((BABAC1:0.061106951,(BAHEN1:0.0071172046,BAQUI1:0.021400441)79.62907:0.025110707)86.184269:0.023606875,(BRABO1:0.0069363833,BRSUI1:0)99.803662:0.076816723)75.882399:0.022974816,(MELOT1:0.17473597,MESOR1:0.095365527)69.897521:0.033168817)84.242183:0.028904966)95.122379:0.095251935,(BRJAP1:0.066858153,(NIHAM1:0.040940919,RHPAL1:0.072009438)51.987481:0.012970996)100:0.35211583)91.115403:0.099301241,((JANNA1:0.12747393,(RODEN1:0.060620274,(SILIC1:0.029638681,SIPOM1:0.076369549)79.41519:0.029237382)78.455442:0.037256124)73.778921:0.043752107,PADEN1:0.16265112)98.79545:0.17246251)58.215302:0.035432452,(CACRE1:0.30062989,(GLOXY1:0.29073916,MAMAR1:0.42628849)33.334365:5.0422868e-06)99.753606:0.16775635)97.539198:0.086463416,(((((((ANMAR1:0.16875251,ANPHA1:0.22532581)100:0.34621811,((EHCAN1:0.044476318,EHCHA1:0.01929451)75.005531:0.025210598,EHRUM1:0.080550723)99.616718:0.20617488)33.331686:3.1124427e-06,WOEND1:0.31246553)38.150832:0.028002407,CAPEL1:0.26324405)99.730349:0.3315398,(RIBEL1:0.15374529,((RICON1:0.028416937,RIFEL1:0.044674133)52.399117:0.014413514,(RIPRO1:0.019640398,RITYP1:0.008596309)81.37365:0.061747489)70.245099:0.075100856)100:0.65466182)87.187338:0.14409939,RHSPH1:0.3466257)33.369249:6.2374253e-05,HYNEP1:0.23286839)39.868531:0.011354868,(GRBET1:0.69370032,(MAMAG1:0.28909819,RHRUB1:0.28054002)66.222209:0.050115218)56.415021:0.026087369);
