# Supplementary material for: Detecting lateral gene transfers by statistical reconciliation of phylogenetic forests
Source: BMC Bioinformatics. 2010 Jun 15;11:324. doi: 10.1186/1471-2105-11-324 (PMC2905365; doi:10.1186/1471-2105-11-324)
Supplement: Additional file 1 — The 330 simulated alignments and corresponding gene trees (true and ML) along with the 40-taxa reference species tree. [file 1471-2105-11-324-S1.ZIP › simulated_dataset_prunier/seqdata172.fas.phy]

40	291
GLOXY1      STKKVTDVTLTVREQRLALTAQNAEDAFIQPGIPQNAWQCAENIGGDEEADVNLMLMNGI 
GRBET1      SNKKVTDGNLTVRAQRLALTAQNSEDGFIHPSISQNAWQCAENIGGDNEADVNLILMNGI 
RHRUB1      SNAEVADCNLTVRQQRLAPTAQSADDSFIHPDICQNDWKCADNIGGDDELEVNLVLVEGS 
BABAC1      SSGKVTDYQLTVRKQRLALTAQTAEQAVIHPSIAQNAWEVAREVGGDDETDVNLILVNGI 
BAHEN1      SNGKVTDYQLTVRKQRLALTAQTAEQSVIHPSIAQNAWEVAREVGGDDETDVNLILVNGI 
BAQUI1      SNGKVTDYQLTVRKQRLALTAQTAEQSVIHPSIAQNAWEVAREVGGDDETDVNLILVNGI 
CACRE1      SSKVVTDYTLTVRDQRLAFTAQNSEHTFIHPAIQQNVLQCAERIGGDEEDDVNFVVYRGI 
HYNEP1      SSKSVIDQALTVRDERLAFTAQASENIFTHPGIPQNAWQCAATIGSDDGEDVNIILYCGI 
MAMAR1      SGKLVTDHTLTVREQRLAFTAQSQEESFIYPGIKQNAWQCAESIGGDDEDDVNFHLYRGI 
RHSPH1      SGHAVADHTITVRDQRLAYTAQNNEDGFISSGIKQNSWQCAESIGGDNEEDTNTVLDHGI 
JANNA1      SSQFVSDLNTTVREERPAFTAQNNFEFFIDPGIVQNDWLCVEAVGGDGEKDSNLSLLRCI 
RODEN1      SSEFVSDRNITVREERPAFTAQNAFEFFVDPGITQNVWLCVEAVGGDGDEDSNLHLVRCI 
WOEND1      SSELVPDLNITVREERPAFTAQNAFEFFIDPGIIQNVWLCVEAVGGDSDEDNNLALGRSI 
SIPOM1      SSNLVSDLNITVREERPAFTAQSAFDNFIDPGIIQDVWLCVGAVGGDRDEDHNLALVKCI 
SILIC1      SLELVSDLNITVREERPAFTAQSAFEFFIDPGIIQDVWDCVEAVGGDRDEDSNLALVRCI 
PADEN1      SSELVSDMNLTVRTEQPAFTAQNAFNFFIKPGIVQNVWQCVEAVGGDGDEDTNLTLPRCI 
RICON1      STGFIIDLKLTVREERLAYTAQDAHDLFIDPGIPQNQWRCVEAVGGDADEDDNLILIRLI 
BRJAP1      STDVVTDYNLTVRGGRFALTAQHNTDNFIEPKIKQNAWQCAMSVSGDEEEDLTLLLVQGI 
RHPAL1      SNEVVTDYNLTVRGGRFALTAQHNTDNFIEPGIRQNRWQCAMSVSGDDEEDLTLLLVQGI 
NIHAM1      SNEVVTDYNLTVREGRFALTAQHNTDNFIEPGIRQNAWQCAMSVSGDDEEDLTLLLVQGI 
AGTUM1      SGRLVTDYNLTVREQKLAFTAQKEMDTFIDPGIAQTAWKCAECVSSDDEEDVNVLLVEGI 
RHETL1      SGRLVTDYNLTVREQKLAFTAQKEVDTFINPGIAQTAWKCADCVSADAGEDVNVLAVEGI 
RHLEG1      SGRLVTDYNLTVREQKLAFTAQKEVDTFINPGIAQTAWKCAECVSADDEEDVNVLAVEGI 
MELOT1      SGTVVTDLNLTVREERLALTAQSNMDNLIVPSIDQTIWKCADSVSVDDEEDANDLLMQDI 
MESOR1      SNDVVTDFNLTVREERLAFTAQNHMDNFIDPGIDQTAWKCADSVSADHLEDVNNLLMEGI 
SIMEL1      SNYRVIDPNLTVRAQRFAFTAQSSEESIIYPGICQNLWQCADLVSGDSEEDANHVLVRPI 
EHRUM1      SNHCVTNPVLTVREKKLAFTAQNCEDPFVTPGIKQNSWQCAPNIGSDEQKIVNMALAKMV 
EHCAN1      SNHCVTDPVLTVREKKLAFTAQNCEDSFVTPGIKQNPWQCAPNIGSDEQKVVNRALARMV 
EHCHA1      SNHCVTDPVLTVREKKLAFTAQNCEDSFVTPGIRQNPWQCAPNIGSDEQKVVNMVLARMV 
ANMAR1      SNQIVTDRVLTVREKKLAFTAQNVEDPFVTPGINQNTWQCAPNIGGDEQKIVNVVLARMV 
ANPHA1      SNEIVTDRVLTVREKKLAYTAQNVEDPFVTPGINQNTWQCAPNIGGDEQKIVNVSVARMV 
WOLBA1      STHCVLDPVLTVREQKLAYTAQNSSNPFVTPGIVQNTWQCASNIGGDEQKEVNLILAQMV 
RIBEL1      SYHNVIDLNLTVRKQRLACTAQPLDDEFIGPGIAQNAVQCAESIAGDDQEDDDKCLAEGI 
RIPRO1      SYADVVDLNLTVRKQRLAYTAQPLDDIFIGPGINQNAWQCAESILGDDQEDDDKCLARGI 
RITYP1      SYADVVDLNLTVRKQRLAYTAQPLDDIFIGPGINQNAWQCAESILGDDQEDDDKCLARGI 
RIFEL1      SYGSVVDLNLTVRKQRLAYTAQPLDDTFIGPGINQNSWQCAESILGDDQQEDDKVLARGI 
CAPEL1      SPHFVPDNYLTVRERRIALTAQTKVEVFIRPGITQNCWKCAKDIGGDEEKDENLYLVHGI 
MAMAG1      SCTQVPDQYLTVREQRVALTAQPKEDVFIHPGITQNSWKCTKDIGGDEKKDANIYLAYGI 
BRSUI1      SNHAVTDLNLTVRDQRLAYTAQNKDNPFIQPGIVQDCWKCAENIGEDEKKDVNTSMTRGI 
BRABO1      SNHAVTDLNLTVRDQRLAYTAQNKDNPFIQPGIVQDCWKCAENIGEDEKKDVNTSMTRGI 

VLPDLHSPMAILQIKGRTTGVHQLNPNLPKESMENIRECNMVQPSDSVERGHQFCKDGQL 
VLPDLHSPLAMLQIKGRTMYVHQLAPNLAKESMESIRACNMVQASHSVGGGHEFCKDGQL 
LLPDLHNPPANIQIKGKAIHMHQSVPNLIRKSMTAIRACNMVEVSYYVADGHEYLKDGQL 
LLADLHNPLAKLQIKGRVLYSHQIGPNLIRESMREIRTCNMVQASRSVGEGHEYCKDGQL 
LLADLHNPLAKLQIKGRVLYSHQIGPNLIRESMREIRTCNMVQASHSVGEGHEYCKDGQL 
LLADLHNPLAKLQIKGRVLYSHQIGPNLIRESMREIRTCNMVQASHSVGAGHEYCKDGQL 
LLPDLHNPVADLQIKGRAGFRHQSGSNFPRDSMYNIGACNMVQFSKGVGDGHDYCRDGQL 
LLPDLHIPRAQLQIKGRAYYVHQLKGNFSRESMAIIRYCNMVQFSLGVAQGHEYCKDGQL 
LLPDLHYPYAKLQHKGRADYIHQKSGNFARESMTGIRSCNMVEFGAGVGSGHEYCKDGQL 
LLPDLHNPKARLQIKGRAVYVHQAATNVAREGMVMIRSCNMVNFSFTVGNGHSYCKDGQL 
LLPDQHASLARVQVKGRAEQKHQIGGNFARESMSMIRACKKVKESYGVGTGHIYCKDGQL 
LLPDLHASLARLQTRGRADQKHQQGGNFARESMSVIRACNKVKASYGVGGGHVYCKDGQL 
LLPELHARLARPQIKGRATQKHQRGGNFARESMTVIRSCNKVRTSYGVGGGHVYCKDGQL 
LLPDLHASLAKLQIKGRAEQKQQQGGNFARETMSVIRACTKVKLSYGVGDGHCYCKDNQL 
LLPDLHASMAKLQIKGRAEQKIQESSNFARESMSAIRACTKVKASYGVEDGHVYCKDGQL 
LLPDLHASLARTQIKGRAKQKHQVGGNFARESMRVIRACNKVKVSYGVGAGHVYCKDGQL 
LLTELHASVATLQIKGKATHRHQYSGNFLRESMYFIRGCNKVQVSYGVGLGHVYCKDGQV 
LSPGLHNVVAELQIKGRAMYTYQMRENLRRESMYGIRLCNQNSVSYGVGSGHTYGRDGQL 
LLPGLHNVVAKLQIKGRAMYVYQMRENPRRESMSTIRNCNQHAISYGVGDGHNYGGDGQL 
LLPGLHSVVASLQIKGRALYVYQMKENLRRESMYIIRACNQHSISYGVGDGHNTGGDGQL 
LLPDLHNPFAVLQIKGRASYPHQVVSNLSRESMMFIRSCNTLQQSYGVDEGHEYCRDGQL 
LRPDLHDPFAALQIKGRASYPVQVFSNLSRVSMFFIRSCNTLQQSYGVGQGHEYCKDGQL 
LLPDLHNPFAALQIKGRASYPVQVFSNLSRVSMFFIRSCNTLQQSYGVGQGHEYCRDGQL 
LLPDLHSPLALLQLKGRARCIHQMGSNVTRDSMHVIRACNTFQISHGVRQGHNYCRDGQL 
LLLDLHNPLALLQGKGRAPYVNQMSSNMSSESMFFIRTCNTLQLSYGVGQGHTYCRDGQL 
LLPDLHNPHARLSSKGRVIAVHKPRSNFARESMLHIRICNMMQGSKGVLQGHRFTKDGQL 
LLPELHNPDACLQIKGRAVYIHQFAPNLAREWMLIIRGCNMVQRSNGVGVGHELCKDGQL 
LLPELHNPDACLQIKGRAVYIRQFAANVAREWMMIIRSCNMVRRSNGVGMGHELCKDGQL 
LLPQLHNPDACLQIKGRAVYLRQFASNLAREWMLIIRSCNMVQRSNGVGRGHELCKDGQL 
LLSELHNPDASLQIKGRAVYIHQSGPNLKREWMLAIRSCNMVQASHGVGWGHELCKDGQL 
LLPELHNPDACLQIKGRAVYIHQSGANLEREWMLAIRACNMVQASHGVGLGHELCKDGQL 
LLPEGHNPDACLQLKGRAVYIHQFSPNLEREWMLAIRSCNMVECSGGVGMGHVLCGDGQL 
LSPKLHNPAAAAHAKSRAPFAHQLKENLDRDWMAAIRNCAMGKESYIVGHGHEYNVDGKP 
LSPKLHNPGATAQAKSRATFAHQLRFNVDRDWMVEIRKCAMGKRSYIVGLGHDYSVDGQL 
LSPKLHNPGATAQAKSRATFAHQLRFNVDRDWMVEIRKCAMGKRSYIVGLGHDYSVDGQL 
LSPKLHNPGAAAPAKSRATFSNQLKLNVDRDWMTKIRKCAMGKRSYIVGLGHDYSVDEQL 
LIPEQHNSCALLQMKGRSVLLPQLDINFKRDWMKGVRKCTIVLPSHGVGAGHRVSKDGSL 
LIPETHNSAAVLQLKGYSAYLPQYQINFKRDWMTVVRKCTIVLPSEGVGIGHEVTKDGSL 
LLPEQHNDKADLQIKGRATLFHQLEPNAEREWMLDIRRANIVNISHGVGAGHDYCRDGSL 
LLPEQHNDKADLQIKGRATLFHQLEPNAEREWMLDIRRANIVNISHGVGAGHDYCRDGSL 

VDARWAVRLKSLYMSGANQTQQTEATTLTDALNSFNVFILDGLLSFVFDTLAYKPNFTVH 
VDARVYVPLKSLYGVGANQSQQTEATTLTDALNSFSVFVLEGMLSFVFDTLAYKPNFETH 
MDARQAVSLKSLYGVGANQAQQTEKTTLTDALNSFSVYPRDGLLELVFDTLAYKLNFTVH 
MEARTFVALKSKYGIGANQSQQTEDTTLTDALNEYSVFKQDGFVQMVFDTLAYKVNYAVH 
MEARTHVSLKSKYGVGANQSQQTEDTTLTDALNEYSVFKQDGFVQMVFDTLAYKINYAVH 
MEARTYVSLKSKYGVGANQSQQTEDTTLTDALNEYSVFKQDGFVQMVFDTLAYKINYAVH 
MDVRESIALKSVYVVGANQTQQTESTTLTDALNSLSFYTADRLLSMVFDNLAYKDNFTVH 
VDARDIVALKSLYKRGANQLQQTESTTLTDALNSFSVFESDGLLHTVFDNLAYKANFTVH 
MDARHCVGLKSSYDIGANQTQQTEDTTLTDALNSFSVYGGDGLLSAVFDNLAYKINHTQH 
VDSRECVSLKSMYNDGANQMQQTETTTLTEALSSFSVFGRDGGLVKVFDRLAYKSDYTVH 
MDSRLSMVLKSEYNAGANQNQQTERTTLTDALNTFAVFCQDGLLSIVFDILAYKNKFTVP 
MDLRMCMVLKSKYNKGANQSQQTERTTLTDALNTFAVLSPDGLLSIVFDVLAYKPKFTVP 
MDLRMCMMLKSKYNKGANQSQQTERTTLTDALNTFAVLGQDGLLCIVFDTLAYKAKFTVP 
MDLRMCMVLKSKYNKSANQSQQTERTTLTDALNTFAVFSQDGLLSIVFDTLAYKAKFTSP 
MDLRMCLVLKSKYNKGANQCQQTERTTLTDALNTFAVFSLDGLLTMVYDTLAYKAKFTGP 
MDSRMCVDLKSRYSKGAQQNQQTERTTLNDALNTFAVFARDGLLTMVFDTLAYKANFTLP 
MDCRALISLKSLYNDGANRTQQTEQTTLTDALNSFSVSLPDGLLPIVFDTLAYKANFTIP 
MDTRKYVALKSLYNPGASQIQQTEQTTLSDALNSANVFGTDGVVAIVFDTLAYKDNFTAH 
MDTRQYVALKSLYNPGASQIQQTEQTTLSDALNSASVLGTDGVVAIVFDTLAHKSNFVVH 
MDARQYVALKSTYNPGASQIQQTEQTTLSDALNSASVLGTDGVVAIIFDTLAHKSNFTAH 
MDVREEVGLKSLYDPGANQTQQTENTTLSDALNPIVVSAPDGVLSLVFDTLAFKNNFTGH 
MDTRDDVGLKSDYDKGANQTQQTENTTLSDALNPMVVSAPDGVLGLVFDTLAFKKNFTGH 
MDTRDDVGLKSDYDDGANQTQQTENTTLSDALNPIVVSAPDGVLGLVFDTLAFKKNFTGH 
TDARKHVGLKSIYNGGANQTQQTEDTTLTDALDPVVVFGMDGLVSIVFDTLAYKDNFTVN 
IDNREHIGLKSLYNQGANQTQQTENTTLTDALNPVVVFGIDGLVSIVFDTLAYKDNVTGH 
VDSRRCGALKSLYNLGAESTQQTETTTLLGALNSFSIFLPDGMLSIVLDALAYKTSFTAN 
MDTRAVVILKSYYPNGPGQNQQTEGTTLTDALNTYSVLFSDGLLKFVFDALAYKSNLAKH 
MDTRACVILKSFYSNGPGQNQQTEGTTLTDALNTYSVLVGDGLLTFVSDALAYKSNFAKH 
MDTRACVILKSLYSNGPGQNQQTEGTTLTDALNTYSVLVSDGLLTLVFDALAYKNNFAKH 
MDPRACVVLKSQYTGGPGQNQQTEGTTLTDALNTYSVLYADGLLSYVFDALAYKSNFALH 
MDGRACVVLKSQYTGGPGQNQQTEGTTLTDALNTYSVLLADGLLAYVFDALAYKSNFALH 
MDARDPVDLKSAYADGAGQKQQTEGTTLTDALNTYSVFVGDGILSFVFDALAYKPNFALH 
MDSKFGITLKSPHSQGANQEQQTEQTTLPEALNSYSVFTLDGKLKAVVDTLAFKVHVLTH 
MDIKADVLLKSAHARGANQEQQTEETTLPEALNSYKVFTTDGKLKTLVDTLAFKAHILSH 
MDIKADVLLKSAHARGANQEQQTEETTLPEALNSYKVFTTDGKLKTLVDTLAFKAHILSH 
MDIKAKVLLKSAYAPGANQEQQTEDTTLPEALNSYKVFLTDGKLKAVVDSLAFKAHILQH 
GDNRAHTELKSLYSKGANQHQQTEHTTLVDALDSYCVLDYEGSLTFVFDALAYKVNYYLH 
MDNRSCVELKSAYGQGANQHQQTEHTTLTDALDSYCVLDHEGDLTFVFDALAYKVNYYLH 
MNARINVSLKSAYGRGANQTQQTEFTTLTDTLDSYIVLLSDGDLNMVFDLLAYKWNLTQN 
MNARINVSLKSAYGRGANQTQQTEFTTLTDTLDSYIVLLSDGDLNMVFDLLAYKWNLTQN 

ESRKDNQAHPPDEEGLGLGGNTITSTLLILRGGVWVSMVNAGLATTVIALSLSAKRARYT 
EESKDNQAYPPDQEGLGLGGNESTSTLLILKGGVWVSFINAGLATTVIPLSLSAKRAEYS 
EASKGNQAHPGDNEGLGLGGNSLTCSLLPLKGGVWVSLINAGLSKSIIELSLSAKRPPYT 
EAAKENQAHPGDQEGLLLGGNTLTCTLLTLNGNFWVSLINAGLKKNVIILDLSAKRPGYT 
EASKENQAHPGDQEGLSLGGNTLTCTLLTLNGNFWVSLINAGLEQNIIILDLSAKRPGYT 
EASKENQAHPGDQEGLSLGGNTLTCTLLVLNGNFWVSLINAGLEHNIIILDLSAKRPGYT 
EASKENQAYPGDEEGLGMGGNMLTFTLLDLKGQVWVSMVNAGLNRTTIALGLSAKRPGYT 
EASKDTKAHPGDDESLGMGGNMLTCALLMLEGGVWVSMVNAGQALTIIMLILSAKRSGYT 
EASKDNQAEPGDEDGLYVGGNMMTCFLLVLKGGVWVSTINAGLSKTVIGLMLSARRPAYT 
ESSKDNQAHPGDKERLGLGGNVATCNLVLLKGDVWVSMINAGSAETIIALVLSAKRPGYT 
EVSKDAQANPEDEQAIGLGGNLGTCPLLLLRGAVWESMINAKLAVTIIKLCLSANRQGYT 
ENSEDAQASPGDEEALGIGGNLVTCPLGWLRGAVWESMINAKLARAMINLYLSANRQGYT 
ENSKDAQANPEDEEALGIGGNLVTCPLLLLRGAVWESMINAKLERTIIKLYLSANRQGYT 
ENSKDVQASPEDEEALGIGGNLETCPLLLLRGTVWESMINAKLARTIINLYLSANRQGFA 
ENSKDVQAKPEDEEALGIGGNVETCPLLLLRGAVWESLINAKLARTIINLYLSANRQSYT 
ENPKDAQANPEDEETLGLGGNLNTCPLLLLKGGVWESMVNAKLAHTIINLCLTANRQGYT 
ESSKDAQALPGDQEGLGLGGNPITCSLLDLNGGVWVSMINAGLGRTIILLALSANRAEYI 
DASKDAQVCPGDEQGLDYGGCMLTCSLLSLQGGVWVSKINAGPARTTISLFLSATRIGYT 
DASKDAQVCPGDEEGLDYGGCMLTCSLLSLKGGVWVSKINAGPARTIILLFLSATRIGYT 
DASKDAQVCPGDEEGLDYGGCMLTCSLLSLKGGVWVSKINAGPARTIILLYLSATRIGYT 
DSSKDAQACPGDEDAPHLGGNALTVSLLVLRGAVWVSMTNAAVSGVLIREELSAHRPGYE 
DASKDAQACPGDDDAPHLGGNALTVSLLVLKGWVWVSMTNAAVAGVLIREGLSAHRPGYE 
DASKDAQACPGDEDAPHLGGNALTVSLLVLKGWVWVSMTNAAVAGVLIREGLSAHRPGYE 
DASKDAQACPGDEDEPVFGGNVITGSLLLLRGTMWISSINAGVTGLLIPLMLTANRRGYT 
DPSKDAQACPGDEDTSVLGGNMLTGSLLLLRGGVWVSSINAGVAGILIKLMLSAMRLGYE 
EASKDNQAKPRDHEGLGVGGNQGTCSLLFLQGLVWVSMINAGLAKTVIPLTLSAKRVRYT 
EASKDTQASPGDQEGLAAGGGASAGELLSLKGDVWGSAINAGIAKTLILLQISAKRARYT 
EASKDTQAQPGDQEGLASGGGTLAGELLALKGDVWGSPINAGIAKTLILLQISAKRARYT 
EASKDTQAQPGDQEGLASGGGTMAGELLALKGDVWGSPINAGIAKTLILLQISAKRARYT 
DPSKDVQAPPGDQEGLGTGGNALAGELLALKGEVWGSAINAGIARTLIFLLISAKRAAYT 
DPSKETQAEPGDQEGLGTGGNPLAGELLTLKGEVWGSTINARIAQTLIFLLISAKRASYT 
DPSKDTQASPGDKEGLGTGGNILAGELLPLKGSVWGSAINAGMTQALILLHISAKRSSYT 
EASKDTQAYPYDQELLGNGGNMRTGNLLQLKGGVWVSMLNAEETLSLIPLLVSAKRTSYT 
EASKDRQAPPYDLELLGSGGNTPAGGLLQLRGGVWVSMTNAEVTYSLIGLLISAKRTSYT 
EASKDRQAPPYDLELLGRGGNTPAGGLLQLRGGVWVSMTNAEVTYSLIGLLISAKRTSYT 
EASKDGHAPPYDLELLGAGGNAPAGKLLQLRGGVWVSMTNAEETYSLIGLLISAKRTSYT 
KASKENQAYPSDQELIGDGGNLIAGDLLDLRGNVWVSLLNIGIKEKLIPVEIGAKRSRYT 
ESSKDNQAYPGDQELIGAGGNMVAGDLLSLPGDVWVSLINAGIRDKLINVEFSAKRTRYT 
EASKDNQAGPRDEEGLGLGGNLHAGTLLALFGVVWVSVINAGIGAKLINLLISAHRPRYA 
EASKDNQAGPRDEEGLGLGGNLHAGTLLALFGVVWVSVINAGIGAKLINLLISAHRPRYA 

GGEEDLTLGRKFGRKRQVLASLYGQISGTATKLSQNRELRQRDFLGDGWTA 
GGEADLSLGRKFGRKRDVGASIYTQISGTATKLSQNRELRQRNYLGNGWTF 
GGEDDLSLDRKFGRKRQVLATFYNLASNTATKLARNRELRQRDYLCIGGTS 
GGEEDLSLGRKFRRKRDVIADFYSVLSGTATKLSQNRNLRQIDYLCNGWTR 
GGEEDLSLGRKFRRKRDVIADFYSVPSGTATKLSQNRELRQIDYLCNGWTR 
GGEEDLSLGRKFRRKRDVIADFYSVPSGTATKLSQNRELRQIDYLCNGWTR 
GGEQNLSLGRKFGRRRDVLASFYSLVSIAATKLSLNRELRQADYLTAEWTT 
GGERNLSLGRKFGRRRDMMASFYSRISQAATKLSLNRDVRQADYLGKEWTD 
AGENNLSLGRKLGKRRDIIATFYSIISEAAGKLALNRELRKGDYLGPEWTL 
GGEKNLSLGRKFGRRRNTLASFYALVSAAATKMSQNRELRQGDYLEKGWTC 
GGETNLSLGRKFGRKREIVAVFYSLVSVAATKLSNNRELRQGDYLKSQWTL 
GGEQNLSLGRKFGRKREIFAVFYSLISIAATKLSNNRELRQGDYLKSQWTS 
GGEPNLSLGRKFGRKREIVAVFYSRISIAATKLSNNRELRQGEYLSRQWTL 
GGEANLSLGRKFGRKREIVAVFYSFISVAATKMSNNRALRQGDYLKSQWTL 
GGEQNLSLGRKFGRKREIVAVFYSLISLAATKMSNNRELRQGDYLKSQWTL 
GGELNLSLGRNFGRKRDIVAVFYSLISNAATKLSNNRELRQGDYLKRGWTP 
GGEARLSLGRRFGRKRDILALFYSLASIAATKLSSGRELRKGDYLKNDWTF 
GGEWNLSLGRKFGRKPDVKATFYQTESAAATKLAQNRELRQEDYLAQGWTL 
AGEWNLSLGRKFGRKPDVKATFYSTESSAATKLAQNREIRQEDYLAQGWTL 
GGEWNLSLGRKFGRKPDVKATFYSTESQAATKLAQNRELRQEDYLAQGWTL 
GGESRLSLGRKFGRKAGVVAKFYSLDSSAATKMAQDRELRQEDRLGLGWTL 
GGESRLSLGRKFGRRPGVVAKFYSLDSSAATKLAQDRELRQDDLLGLGWTV 
GGESRLSLGRKFGRRPGVVAKFYSLDSSAATKLAQDRELRQDDLLGLGWTV 
GGETNLSLGRKFGRRPEVRASFYSLVSAAATKLAQNRELRQEDLLGGGWTL 
GGEMNLSLGRKFGRRPEVKASFYSFVSTAATKLAQNRELRQDDLLSGGWTF 
GGEANLSFGRKYGKRSDVIATSYSVISQAATRLSRNREMRQTLYLGFGWTY 
GGEFDLSLGRKFGRKGDVGANLYNFVSFTATKFSQNRELRQRDHLEGGWTY 
GGEYDLSLGRKFGRKGDVGASLYNFVSFTATKFSQNRELRQRDYLAGGWTY 
GGEYDLSLGRKFGRKEDVGASLYNFVSFTATKFSQNRELRQRDYLAGGWTY 
GGEFDLSLGRKFGRKRDVRASLYNFQSSTATKFSQNRELRQRDYLDEGWTY 
GGEFDLSLGRKFGRKRDVGASLYNFQSFTATKFSQNRELRQRDYLDGGWTY 
GGEFDFSLGRKFGRKRDVVASLYSFVSYTATKFSQNRESRQADFLEKGWTF 
GGETDVSLGRKFGREHMLTAPFYCFYSATATDVSKNRELRQSAVLGIGWTS 
GGEADVSLGRKFSREHELQAPFYCFYSFTATEVSKNRELRQKAVLGVGWTP 
GGEADVSLGRKFSREHELQAPFYCFYSVTATEVSKNRELRQKAVLGVGWTP 
GGETDVSLGRKFGREHELLAPFYCFYSNTATEVSKNRELRQKAVLGLGWTA 
GGEHDLSLGRKFGRRKDESAHNYEKISATATRFSQNREPKQSDLLPCGWTR 
GGESELSLGRKFGRRKDESAHTYEQISGTATRFSLNREPKQHDFLATGWTK 
AGEPELSLGRKFGSRKNVLASFYEMISGTATKFALNRELRQSDYLGRGWST 
AGEPELSLGRKFGSRKNVLASFYEMISGTATKFALNRELRQSDYLGRGWST 
