# Supplementary material for: Detecting lateral gene transfers by statistical reconciliation of phylogenetic forests
Source: BMC Bioinformatics. 2010 Jun 15;11:324. doi: 10.1186/1471-2105-11-324 (PMC2905365; doi:10.1186/1471-2105-11-324)
Supplement: Additional file 1 — The 330 simulated alignments and corresponding gene trees (true and ML) along with the 40-taxa reference species tree. [file 1471-2105-11-324-S1.ZIP › simulated_dataset_prunier/seqdata172.fas.phy_tf.tree]

((((((AGTUM1:0.057132931,(RHETL1:0.037022725,RHLEG1:0)99.179643:0.073887827)100:0.29851683,(MELOT1:0.27945579,MESOR1:0.13681298)75.620097:0.088300478)99.271858:0.17922641,(BRJAP1:0.090995267,(NIHAM1:0.0466725,RHPAL1:0.041321452)64.067751:0.022838753)100:0.33244698)97.788358:0.14604344,(((JANNA1:0.15825789,((RODEN1:0.086175716,WOEND1:0.10707369)40.946123:0.0036005896,(SILIC1:0.083510925,SIPOM1:0.082532216)98.175377:0.043183596)80.910915:0.025540298)96.242374:0.065254114,PADEN1:0.1476329)99.154752:0.19658583,RICON1:0.3988604)99.840993:0.2283725)73.881894:0.050540678,SIMEL1:0.67051438)41.813138:0.0092198271,((((((ANMAR1:0.052621703,ANPHA1:0.06321789)97.306865:0.087510357,((EHCAN1:0.028074976,EHCHA1:0.040341961)96.93827:0.04526785,EHRUM1:0.064048735)99.567819:0.10820396)83.243674:0.070385557,WOLBA1:0.22575654)100:0.31016945,((BRABO1:0,BRSUI1:0)100:0.47445214,(CAPEL1:0.27240551,MAMAG1:0.13750239)100:0.60057469)95.487618:0.18419543)35.002831:0.013220406,(RIBEL1:0.20940324,(RIFEL1:0.12609939,(RIPRO1:0.0027241877,RITYP1:0.0051039922)91.202557:0.055076465)64.890432:0.1170869)100:0.97128562)95.434839:0.16878091,((((BABAC1:0.053009094,BAHEN1:0.0030212832)36.033514:0.0040837928,BAQUI1:0.0077464736)100:0.3203229,RHRUB1:0.37892122)72.469491:0.057884414,(GLOXY1:0.19948,GRBET1:0.12422414)99.774003:0.16046006)76.986045:0.051494508)97.590733:0.094599028,(((CACRE1:0.31548023,MAMAR1:0.37082386)34.862876:0.0075590219,HYNEP1:0.35857163)76.98192:0.037503107,RHSPH1:0.4117189)71.104491:0.037196013);
