# Supplementary material for: Detecting lateral gene transfers by statistical reconciliation of phylogenetic forests
Source: BMC Bioinformatics. 2010 Jun 15;11:324. doi: 10.1186/1471-2105-11-324 (PMC2905365; doi:10.1186/1471-2105-11-324)
Supplement: Additional file 1 — The 330 simulated alignments and corresponding gene trees (true and ML) along with the 40-taxa reference species tree. [file 1471-2105-11-324-S1.ZIP › simulated_dataset_prunier/seqdata173.fas.phy]

40	233
GLOXY1      EPQSQAGVPLLIQYMAVYSRSRVDDPRRHRFTQDGVLLLTCKGSANKIHDRDQISTAANT 
GRBET1      EPQSQAGVPLLIQYVLVYSRSRRDDPWRHRFTQDGANLLTPVGSANKIHDPDVISTAAST 
RHRUB1      GSQSQAGVPLLLQYVLVYSRSRKTDPGQRRFMQDGVELLGCAGSLNKIHDDDQISTAATT 
MAMAG1      CPQSQAGVPLLLQYMLAYRNSRREDPRQRRFTQDGLRLLACVGSINKIHDHDEISTAAST 
CACRE1      GPQSQAGVPLLLQYMLVYSRSRKEDGKQRRFTQDGIPLLPCVGSLNKIHNKDQISTGAST 
HYNEP1      GPQSQAGVPLLLEYMLIYTRSRTEDGDQRRFTQDGPELLRCLGSLNKIHDRDQISASTTT 
MAMAR1      GPQSQAGVPLLLEYMLIYTKSRADDGEQRRFTQDGGDMLPCPGSLNKIYDRDFISTATAT 
BRJAP1      GQQSQAGVPLLLQYMLVYTRSRKEDGMKRRFTQDGLLLLKCGGSLNKIHDRDQISTATST 
RHPAL1      GQQSQAGVPLLLQPMLVYTRSRKEDGRQRTFTQDGLLLLKCVGSLSKINDRDQISTSSST 
NIHAM1      GQQSQAGVPLLLQPMLIYTRNRKEDGMQRTFTQDGLLLLKCVGSLNKIHDRDPISTASST 
JANNA1      DPQSQAGVPLLLKYSLVYARSRFEDGAQRHYTQDGGSLLACVGSLNKIHDKDEISTGAST 
RODEN1      DPQSQAGVPLLLKYGLVYARNRGDDGCERRYTQDGGTLLSCVRSINKIHDKDEISTGADT 
SIPOM1      DPQSQAGVPLLLKYGLVYARSRWEDGSQRRYTQDGGSLLSCVGSINKIHDKDEISTGAST 
SILIC1      DPQSQAGVPLLLKYGLVYARSRWEDGYQRRYTQDGGALLSCVGSINKMKDKDEISTGASA 
PADEN1      DPQSQAGVPLLLKYGLVYARSRWDDGDQRRYTQDGRSLLICVGSLNKIHDIDQISTENST 
RHSPH1      DPQSQAGVPLLLKYGLVYARSRWDDGGQRRYTQDGGSLLHCLGSLNKIEDGDQISGGAST 
CAPEL1      GPQSQAGVPLLLKYSLEYSRSRWEDGTQRRYTQDGGVLLACSGSLNKIYDIDQISTGAST 
SIMEL1      GSQSQAGVPLLLQYMLVYSRARKGDGGERRFTQDGANLLKCSGSANKIHDGTNIATGACT 
RHETL1      GAQSQAGVPLLLQYMLVYSRARKGDGTQRRFTQEGANLLICGGSANKIHDGTPISSRACT 
RHLEG1      GAQSQAGVPLLLQYMLLYSRARKSDGTQRRFTQEGANLLICGGSANKIHDGTSISSGACT 
MELOT1      GSQSQAGVPLLLQYMLVYARSRGEDGHQRSFTQEGAQLLRCVGSLNKIHDGSQISTKACT 
MESOR1      GSQSQAGVLLLLQYMLVYSRSRNEDGAQRRFTQDGLHLLRCVGSLNKIHDGSQISTGACT 
BABAC1      GSQSQAGVPLLLQYMLVYSRTRDNDGGQRRFTQDGTDQLRCIGSLNKIHDGSRISTGACT 
BAHEN1      GPQSQAGVPLLLQYILVYSRHRDNDGGQRRFTQDGTDLLRCVGSLNKIHDLSRISTGACT 
BAQUI1      GPQSQAGVPLLLQYILVYSRHRDNDGGQRRFTQDGTDLLWCVGSLNKIHDGSRISTGACT 
BRSUI1      GSQSQAGVPLLLQYMLVYSRHRNNDGAQRRFTQDGADLLKCVGSLNKIHDGARISTGACT 
BRABO1      GSQSQAGVPLLLQYMLVYSRHRNNDGAQRRFTQDGADLLKCVGSLNKIHDGARISTGACT 
AGTUM1      GPTSQAGVPLLLQYPLVYSKAREEDPKMRGFTQDGVALLGCLGSLNKIRDTGGISTTAVT 
RIBEL1      GPQSQAGVPLLLLFMLVYSRPREEDTRKRKFTQDGSFLLRCVGSLNKIYDDQKISTAAHT 
RIPRO1      GPQSQAGVPLLLQFMLVYSRPREEDSRKRKFTQDGSFLLRCVGSLNKIYDNQTISTAAHT 
RITYP1      GPQSQAGVPLLLQFMLVYSRPREEDSKKRKFTQDGSFLLRCVGSLNKIYDNQTISTAAHT 
RICON1      GPQSQAGVPLLLQFFLVYSRPREEDSRKRKFTQDGSFLLRCVGSLNKIYDNQKISSAAHT 
RIFEL1      GPQSQAGVPLLLQFMLVYSRPREEDSRKRKFTQDGSFLLRCVGSLNKIYDNQKISTAAHT 
WOLBA1      GPRSQAGVPLLLQFTLVYSKPREEDPVRRGLTQDGSKLLKCGGSLNKIHDRAQISYAAHT 
WOEND1      GPRSQAGVPLLLQFTLVYSKPREEDPLRRGLTQDGRKLLKCGGSLNKIHDRAAISYAAHT 
EHRUM1      DPPSQAGVPLLLQLLLVYSRLRMSDPTQRRFTQDAPMLLECVESLDKIYDIHGISSFATT 
EHCAN1      GPPSQAGVPLLLQLLLVYSRPRRSDPAQRRFTQDAPHLLDCVESLDKIYDIHGISSVAST 
EHCHA1      GPPSQAGVPLLLQLLLVYSRPRRSDPTQRRFTQDAPNLLDCVESLDKIYDIHGISSVACT 
ANMAR1      GPPSQAGVPLLLRFLLIYARPRVADPPQEKFTQDGSNLLRCAQSLNKIYDLHSVSLGATT 
ANPHA1      GPPSQAGVPLLLNFLLIYARPRVDDPPQERFTQDGSNLLKCAESLNKIYDMHGISLGATT 

REDLSTETTTTQTLPTAARCEVENGRVSSAAVSHHATGVKLASLGNLCAEGGVLERPAQR 
REDLLNDTLTEQTLPTAARVEVSNERVSSAAVSHHATFVKFVSQGNLSECGGVLERPAQR 
REKLFSESTTDQALVTAARCSVLHGRVSKAYVSKHATVVELVSLGYLSLEGGLLEQPAGR 
RDVLFSEATTDQALITCARCAVVHKRISSAAVSKHVTMIRFLSLAHLNLEGGVLEKPAKH 
SEGLFSQITINQALSTAARLPVSNIRVSSAAVSKHATWIVYASIGNLPLGDGVLEQPVDK 
RECLFSETTTNQGLSSAARVEIINMRVGRAAVSHHMTKIKFASLKHLGATGGVLEQPAER 
REVLFAEATTRQPLSTAARCRVLNLRVSTAAVSNHITFIQFGSYHHLIVEGGVLEKPAER 
REGLFGETTTSQALSAAARCYVLNVRASSAAIGTHATLIGFTSFHHLILRGGALEQPAER 
RRGLFGETTTNQALSAVARCYVLNIRASCAAISTHATTIGFTSFHHLMLRGGALEQPAER 
RQKLFGETTTNQALSAAARCYVLNIRASSAAISTHSTVIGFTSFHHLILRGGALEQPAER 
REDLFFETTTPQSLATAARCVVINSRVLDVAVSDHPTIIDAVSAGHLPLSGGLLEQPAQR 
RDDLFYETTTPQSLPTAARCNVINGRVLSVAVSEHATQIKSTSAGHLSLEGGLLEQPAQR 
REGLFFETTTPQSLPTAARCVVLNNRALNVAVAEHSTLIKSASVGHLSLEGGLLEQPAQR 
REDLFYETTTPQSLPTAARCMVVNSRVLTVAVAEHTTTIKTASAGHLSLGGGLLEQPAQR 
REDLFFENTTPQSLPTAARTSVGNSRVLEVAVSDHPTGIKSASAGHLSLEGGLLEQPAQQ 
RDDLFFETTTPQSLPTAARTTVVNSRVLDVAVSDHPTLIKSTSAGHLSLEGGLLEQPAQR 
REMLFPETTTPQGLPTAARCNVINPRVLDVAVSDHPTLIKEPSAGHLDREGGCLELWGER 
REGLFFEITTTQVLPTAARCLVLNGRVSSFAVSNHTTLVEFASAGHLKMNGGVLEQPVQR 
REGLFFEETTNQVLPTAARCLVLNGRVNSAAVSIHTTMVKFNSAGHLTLEGGVLERPAQR 
REGLFFEETTNQVLPTAARCVVLNGRVNCAAVSIHTTLVKFSSAGHLTLEGGVLERPAQR 
RDGLFFETTTAQVLPTAARCFVENGRIDLPAVSNHTTLVKFASIGKLTLEGGVLEQPGQR 
RDQLFFETTTSQVLPTAARCMVYNGRIDYAAVSNHTTLVKFASMGQLTLEGGVLEQPAQR 
REGLFFETTTSQVLPTAARCLVLNGRVNSLAVSNHGTLVKFASAGHLTLQGGVLEQPAER 
REGLFFETTTSQVLPTAARSLVIDGRVNSLAVSNHGTLVKFASAGHLTLTGGILEQPAQR 
REGLFFETTTSQVLPTAARCLVLNGRVNALAVSNHGTLVKFASAGHLTLDGGILEQPAQR 
REGLFFETTTAQVLPTAARCLVLNGRVNSAAVSNHTTLVKFASAGHLTLEGGVLEQPAQR 
REGLFFETTTAQVLPTAARCLVLNGRVNSAAVSNHTTLVKFASAGHLTLEGGVLEQPAQR 
RNALFNETTTNQALSMSARCYVANGRICHAEVSPHLTMIDRGSLGNLQWEGGVIEQPAGR 
REWLIAETTTPQALPAAAKQLVINGRLSAAAVSNHITRAEFVSMGRLALEGGILEQPQPY 
REWLIAETTTPQALPAAAKQLVINGRLSSAAVSNHITMAEFVSMGRLSLEGGILEQPQPI 
REWLIAETTTPQALPAAAKQLVINGRLSSAAVSNHITMAEFVSMKRLSLEGGILEQPQPV 
REWLIAEATTPQALPTAAKQLVINGRLSSAAVSNHITMAEFVSMGRLSLEGGILEQPQPV 
REWLIAETTTPQALPAAAKQLVINGRLSSAAVSNHITMAEFVSMGRLSLEGGILEQPQPV 
RRWLFTETTTLQPLPCAARCRVVNGRVSNAAVSCHATLAEFTSLGHLSLEGGTLEQPSQS 
RKWLFTETTTLQPLPCAARCPVSNGRVNNAAVSCHTTLAELTSLGYLSLEGGTLEQPSQA 
RFWLFYEATTLQALPTAARCNVVNDRVGSAAVSGHGTFADFISVGHLSSGGGMLEPPAQS 
RTWLFHEATTFQALPTAARCTVLNDRVSTAAVSGHGTLADFISLNHLSCGGGMVEPPAEK 
RTWLFDEATTLQALPTAARCTVINDRVSSAAVSGHTTYADFISLNHLSSGGGMLEPPAEK 
RLWLFFEATSMQALPTAARCGVGNARESSAAVSGHGTFANFVSLGHLNNGGGMLEQPAQR 
RTWLFFEATSGQALPTAARCRVENGRVSTAAVSGHGTIADFVSLGHLSSGGGMLEQPAQR 

ELKYFTDNLIIMIREVVLKDRHKRLGERWSKHSTKVEHKVWHSREVLMAEWLGSRCLDAR 
EVKYFTDTVVIMILEVVLKGKQKELQEGSSKHSTRNQYKVWFACEYLMVEWLGNRCLDAK 
KYRYFTDNRDIMICEVILKKRFKETEEGSSEHSAKVYHRVWCWGETLIIEWSGARCMDNA 
EFKYLTDNRWIMIFEAILKSKHKIIEEVFSKHSAKSYHSVWKWGEVLWIEWLGARCPDAN 
DFRYLTDDAEIMIFEVILKNYHKDWQSGFSKHSTKTYHAVWFWYEGLLIEWMGARCYGAE 
QLPYFTETYNIMVFEVILKNKHKDLQQAFSRHSAKEYHAVWLCSELVMVEWLGPRCYDAE 
DYRYSTETEHIMIFEVILKNRHKDLNEDFSRHSARNYHHVWLWGEKLMVEWLGARCYNAD 
EVRYVTDTGDIMIFEVILKSRRKDIVEEFSKHSAKHYHEVWRWSEHFVVEWVGVRCKDAE 
EIRYLTDTGDIMILEVILKSRAKDITEEFSKHSAKQYHEVWHWGEHFLVEWVGVRCYNAE 
EVRYLTSTGEIMIFEVILKSRHKDLTEEFSKHSGKHYHEVWHWGEHFIVEWVGVRCYDAE 
ENKYGTDTEYIMWVEIIVKTGHKYVGEEFSECSAKKYHQVWNWGELLMCEWLGDGCLEAE 
EDKYGTDTGYIMIVEIIVKTGHKYVGEEFSRHSAKRYHRVWGWGEVLMCEWLGDGCLEVE 
ENKYGTDTNYIMISEIIVKNGHKYSGEEFSRHSAKPYHKVWGWGELLMCEWLGDGCLEAE 
EHKYGTDTDYIMISEIIVKTGHKYVGEEFSRHSAKKYHKVWGWGELLMCEWLGDGCLEAE 
ESKYGTDTEHIMIIEVTVKSGHKVVGETFSKHSAKKYHAVWNWEELLMCEWLGDGCLEAK 
EHKYGTDTKHIMIIEVIVKSGTKVVEEEFSKHSAKKYHQVWSWTELLMCEWMGDGCLEAE 
ERKYGTYTECIMIVEVIVKSTHKYVGEKFSKHSTKRYHQVWAWHELLMCEWYGSGCMEAQ 
DFKYLTDTDDIMAHEVILKASHRDDDENLARHSAKAYHAVWAWAELILIEWLGAGCLEAG 
DFKYLTDTDDIMIHEVILKAEHRDRDEAISKHSAKTYHSVWEWSEIVFAEWLGAGCLEAG 
DFKYLTDTDDIMIHEVILKAEHRDRDEALSKHSAKTYHSVREWSEIVFAEWLGAGCLEAG 
ESKYLTQTDDIMIFEVVLKTRHREREERFSKHSAKTYHQVWGWIEILLVEWLGTGCLDAE 
ETKYLTDTEDIMIFEVILKSKYRDREESFSKHSAKYYHQVWQWGETLLVEWLGAGCLQAQ 
ELKYLTDTEDIMIFEVVLKAVHRDPETKLSKHSAKTYYQVWSWIEELLVEWLGVGCLEAE 
ELKYLTDTDDIMIFEVVLKAVHRDPEEKLSKHSAKTYHQVWVWIEELLVEWLGVGCLEAD 
ELKYLTDTEDIMIFEVVLKAVHRDPEEKLSKHSAKTYHQVWIWVEELLVEWLGVGCLEAE 
DLKYLVTTEDIMMFEVVLKGYHRDREEQFSKHSAKTYHQVWGWVEEMLVEWLGVGCLEAE 
DLKYLVTTEDIMMFEVVLKGYHRDREEQFSKHSAKTYHQVWGWVEEMLVEWLGVGCLEAE 
EFKYLTGRKSIMIIEPFLKDRHKNLEEGFSKHSAREYHHVWGWQEALILEWLGVKCPVAA 
EQKYLTETPAIPVTEVVLKEQRADPKEAFSKHSAKAYYKVGRWDEVITAEWLGARCMDVD 
EQHYLTETPAIPVTEVVLKEQRADLKEAFSKHSAKAYYKVGRWEEVITAEWLGARCMDVE 
EQHYLTETPAIPVTEVVLKEQRADLKEAFSKHSAKAYYKVGRWEEVITAEWLGSRCMDVD 
ESHYLTDTPGIPVKEVVLKEQRADLKEAFSKHSAKAYYKVGRWDEVITAEWLGARCMDVD 
ESHYITETPAIPVTEAVLKEQRADLKEDFSKHSAKAYYKVGRWDEVITAEWLGARCMDVD 
EMRYSEETKEIMAKEVSLKREHKDLEEGFSRHSAKLYHQIWFWKEVLQSEWLGGRCGDVM 
EARYSEGTTEIMAKEVSLKTEHKDLEEGFSRHSAKLYHQIWFWKEVLQNEWLGGRCGDVM 
ARFYLPGTELIMLLETSLKDAHKNKEEVFSRHSAKHSLEVWTWSEVTVREWLGGRCDNVH 
EGFYLPGTCVIMVQENSLKETHKDKEERFSRHSAKKRSEVWTWFEVTLKEWLGGRCDNVQ 
EGFYLPGTDLIMVLENSLKETHKDKEERFSRHSAKASLVVWTWLEENLKEWLGGRCDNVQ 
EAFYLPDKDFIMVVETSLKNVHKSGEELFSRHSAKSSLDIWRGGEFLMQEWLGGRCGDVN 
EAFYLPDTDLIMVVETSLKNVHKNREEQFSRHSAKSTLTIWRANEALMEEWLGGRCGDLD 

FGEGPNTSPTVETQCRIYQYALMFFLAMRGERVGMGCVGGVNVHVTRRLPEHG 
FGEGPNTCPTVFKECRLYQYAPLYSLIMRGERVGVACYIGANVHVIKRLADHG 
TGEGSNTLPSVVTQCRLYQYAVLFFLIMRGERVGMGCLSGVQVHVEKRLSDHG 
QGDGSNVNPAIATQCRLYQYASLFFLTARGERVGMGSLSGASVHVEKRLFDHG 
EGAGPSEYPSVRTECRLYAHAILFFLIVKGERVGMDCIVGGHVHVERRLTDHG 
DGAGPNPDPSVPTECRLYAQALLFFLIVRGEPVGMVCILGAHVHTMERLQNRG 
AGPGPNTSAKVSTECRLYAEAAFFFVTARGERVGLKCILGGHVHTEERLDERS 
DGAGPNTLPNVVTLCRLYAHALLSFLYARGERVGLKCAQGYHVHTQNRLRDRG 
NGVGPNTLPNVVNECRLYAHALLSFLYNRGERVGLKCAQGSHVHTQNRLPDRG 
NGAGPQTLPNVVSECRLYAHALLSFLYARGERVGLPCAQGSQVHTQNRLPDRG 
RGDGPDSSPPVTTECRLYQLPLLFTLVGRGERIGLPCVLAVHVHVEERLGDHG 
RGDGPNSNPPVLSECRLYQLPSLFTLAGRGECVGMPCLRAVHVHVEERLSDHG 
RGEGPNSSPPVLTECRLYQLPLLFTLAGRGERVGIPCVLAVHVHVDERLVDHG 
TGEGPNSDPPVYTECRLYQLPLLFTLLGRGERPGMPCDQAVHVHVEERLDDHG 
RGTGPNSGPSVITECRLYQLPLLFSPAGREERVGMPCVFAVHVHVNERLVEHG 
GGDGPNSGPPVVSECRLYQLPFLFSPAGRGERVGMPCIFAVQVHVQERLADHG 
RGGGPNSTPPVETECRLYQPPLLFSLIGRGERVGMACELAVHVHLAQRLLNHG 
GGKGPNICPAVMSECRLYQFAPLFFLQTRGERVGVTCQLGVQVHVNGRLRDHG 
SGTGPNTQPSVVTECRLYQFAPLFYLPSRGERVGVTCQLGIQVHVKNRLKDHG 
QGTGPNTQPSVITECRLYQFAPLFYLPSRGERVGVTCQLGIQVHVKNRLKDHG 
PGGGPNTRPSVASECRLYQFAPHFYLDSRGEHVGVFCKLGVQVHVQSRLFDHG 
VGGGPNTTPNVTSECRLYQFAPHFYLDSRGERVGVRCTSGVKVHVENRLNDHG 
GGGGPSTRPSVSSECRLYQFAILFYLESRGERVGIVCKLGVQVHVESRLKDHG 
GGGGPSTPPSVMSECRLYQLATLFYLDSRGERVGIMCKLGVQVHVSNRLRDHG 
GGGGPSTRPSVMSECRLYQLATLFYLDSRGERVGIMCKLGVQVHVKNRLRDHG 
GGGGPNTQPSVMTECRLYQYAPLFYLDARGEREGVVCKLGVQVHNKNRLRDHG 
GGGGPNTQPSVMTECRLYQYAPLFYLDARGEREGVVCKLGVQVHNKNRLRDHG 
RGEGPNAAPSVVVQRRLYQTALLFFLPTKGEQAGAECESGVDVHVTKRLNDHG 
IGKGPNNIPYETSQCRLYQHALLFLIGIRGERVGRTCHDGAYVHVESRIDDRG 
VGKGPNNIPYETSQCRLYQNALLFLIGIRGERVGKICDDGAYVHVESRIDDRG 
LGKGPNNIPYETSQCRLYQNALLFLIGIRGERVGKICDDGAYVHVESRIDDRG 
MGKGPNNIPYEATQCRLYQHALLFLIGIRGERVGRMCDDGAYVHVESRIDDRG 
IGKGPNNIPYEASQCRLYQHALLFLIGIRGERVGRMCDDGAYVHVESRIDDRG 
NGKGPNNPPYRQGECRLYQSPSLFLISTRGERVGISCWVGVLVHVEDRLSDHG 
NGKGPNNPPYKAGECRLYQSPALFLIDTRGERVGLGCQVGILVHVVDRLSDHG 
LGGGPNLGPSIINACRLYQRACLFLIAHRGERIGKRCKLGLHVHVALRLLDHG 
LGTGPNVNPYILHACRLYQCACLFLIANRGERIGMGCRQGVKVHVTLRLMDYG 
LGTGPNESPYIIHACRLYQRACLFLIANRGERIGMGCRQGVKVHVTLRLMDHG 
WGSGPNEAPFIGGNCRLYQTACLFLIASRGERIGKSCVLGVRVHVQVRLQDHG 
WGAGPHEGPFIIAACRLYQTACLFLIANRGERIGKSCVHGVHVHVHVRLPDHG 
