# Supplementary material for: Detecting lateral gene transfers by statistical reconciliation of phylogenetic forests
Source: BMC Bioinformatics. 2010 Jun 15;11:324. doi: 10.1186/1471-2105-11-324 (PMC2905365; doi:10.1186/1471-2105-11-324)
Supplement: Additional file 1 — The 330 simulated alignments and corresponding gene trees (true and ML) along with the 40-taxa reference species tree. [file 1471-2105-11-324-S1.ZIP › simulated_dataset_prunier/seqdata173.fas.phy_tf.tree]

((((AGTUM1:0.7966522,(MAMAG1:0.39803153,RHRUB1:0.34001581)71.956974:0.068139167)33.749545:0.0089995714,(GLOXY1:0.21349957,GRBET1:0.38359775)99.682719:0.31160729)51.120162:0.049318173,((((ANMAR1:0.21557421,ANPHA1:0.086525045)95.370615:0.18322612,((EHCAN1:0.11508322,EHCHA1:0.04448612)93.02485:0.11729614,EHRUM1:0.19715636)98.844862:0.24816521)100:0.5004627,(WOEND1:0.15194149,WOLBA1:5.3884624e-06)100:0.46812019)64.104605:0.078613767,(((RIBEL1:0.055976368,(RIPRO1:0.011559755,RITYP1:0.018431512)94.290769:0.025787278)70.621723:0.010897671,RIFEL1:0.01458301)66.144758:0.018589367,RICON1:0.025070831)100:0.52840937)99.248528:0.23674245)67.764193:0.024111702,(((((BABAC1:0.077578296,(BAHEN1:0.055733219,BAQUI1:0.016669711)94.166213:0.035757569)98.94824:0.080157441,(BRABO1:0,BRSUI1:0)99.970585:0.092036573)84.132826:0.055743628,((RHETL1:0.025305848,RHLEG1:0.03502405)99.564409:0.14029187,SIMEL1:0.22055445)99.130386:0.12818813)48.897779:0.033473748,(MELOT1:0.20714747,MESOR1:0.15477456)84.049708:0.065997732)99.58632:0.21850546,(CAPEL1:0.36459912,((JANNA1:0.12456831,(RODEN1:0.17669551,(SILIC1:0.13990688,SIPOM1:0.078059874)71.624488:0.022306256)90.12208:0.049671478)69.120967:0.032955977,(PADEN1:0.15687088,RHSPH1:0.12134574)96.010482:0.064492309)54.758424:0.029987331)100:0.38975165)85.849416:0.084429888,(((BRJAP1:0.085148045,(NIHAM1:0.071995856,RHPAL1:0.095703561)85.74217:0.032300895)100:0.29831483,(HYNEP1:0.38050234,MAMAR1:0.41527017)60.228539:0.069701237)90.661156:0.066641893,CACRE1:0.40386916)97.451931:0.097186032);
