# Supplementary material for: Detecting lateral gene transfers by statistical reconciliation of phylogenetic forests
Source: BMC Bioinformatics. 2010 Jun 15;11:324. doi: 10.1186/1471-2105-11-324 (PMC2905365; doi:10.1186/1471-2105-11-324)
Supplement: Additional file 1 — The 330 simulated alignments and corresponding gene trees (true and ML) along with the 40-taxa reference species tree. [file 1471-2105-11-324-S1.ZIP › simulated_dataset_prunier/seqdata174.fas.phy]

40	316
CAPEL1      STGHPAGDKNSFNEGSTRLKIPNQHMYSVEVGNGDWQDYQYPNQSEPATEAGTSRTALGF 
WOLBA1      FTGHKAGEGNSFNEGSIKLDVPNQHMYSYKVGNGPSHDYQYTNQNEPATAAGTSRGALGF 
WOEND1      FTGHKAGETNSFNEGSIKLELPNQHMYSYEVGNGQSHDYQYVNQNEPATEAGTSRGALGF 
RIBEL1      SKGHLAEEKNSFREGQTALDILCQRIHVYIIANSLWLDYEYPNQSEPATEAGTSNEALGF 
RIPRO1      AKGHLAEEKNSFREGQSSLDILCQQIHVMIIANSLWLDYEYANQSEPAAEAGTSKPALGF 
RITYP1      AKGHLAEEKNSFREGQSSLDILCQQIHVMIIANSLWLDYEYANQSEPAAEAGTSKPALGF 
RICON1      AKGHLAEEKNSFREGQTALDILCQRIMVMVIVNSLWLDYEYPNQSEPATEAGTSKSALGF 
JANNA1      AKGHPANDNNSFTEGSNALKILCQLMHSNLVSNEAWADYPFPNHSEPATDAAGSDDALGF 
RODEN1      EKGHPADERNSFTEGSSALKILCQHMHSPKVTNEVWIDYPYPNHSEPATEAGGSNDALGF 
SIPOM1      AKGHPADEKNSFTEGSNALKILCQHMHSPKVSNEVWVDYPYPNHSEPATEAGDSNDALGF 
SILIC1      AKGHPADEKNSFTEGSNALKILCQHMHSLKVSNEVWVDYPYPNHSEPATEAGGSNDALGF 
PADEN1      AKGHVAEEKNSFDEGSTALKILCIHLHSPKVSNDHWVDYPYPNHSEPATEAGGSNGALGF 
RHSPH1      AKGHPAEERNSFTEGSSALNQLCQHLHSKRVSNEHWLDYLYPNHSEPASEAVGSNDALGF 
BRJAP1      DTGHAPSRQNSFIEGSGILDILCQHRHSPVVGNGIWMDYQYPNASEPATQAGSSKKALGF 
RHPAL1      AAGHPPEAEDSFIDGSGILNILCQHRHSPVVGNGIRMDYEYPNASEPATQAGASKKALGF 
NIHAM1      AAGHSPVREDSFIEGSGTLDILCQHRHSPVVGNGIKVDYQYPNASEPATQAGSSKEALGF 
SIMEL1      PKGHYAEEENSFAEGSAVVSILCQHLHSSTVGNRVWMDYQYPNSSEPATEAGPSSGALGF 
AGTUM1      AKGHYAEEENSFVEGSAVLSILCQHLHSCTVGNRVWADYQYPNSSEPANEAGRSPGALGF 
RHETL1      AKGHCAEEENSFAEGSAVLSILCQHLHSSTIGNRVWTDYQYPNSSEPATEAGTSSGALGF 
RHLEG1      AKGHCAEEENSFAEGSAVLSILCQHLHSSAIGNRVWTDYQYPNSSEPATEAGTSSGALGF 
MELOT1      AKGHYAEEDNSFTEGSAVLTILCEHLHSPFIGNGVWRDYQYPNSSEPATQAGTSKAALGF 
MESOR1      AKGHYAEEENSFTEGSAVLRILCQQLHSPAIGNGVWVDYQYPNSSEPTTEAGSSKAALGF 
BABAC1      RKEHCAEEENSFTEGSATLTILCQHLHSPSVTNGSRCDYQTPNSADSATEAGTFRIALGF 
BAHEN1      QKEHCAEEKNSFTEGSATLNILCQHLHSLVVTNGTRSDYQTPNSAESATEAGTFKVALGF 
BAQUI1      QKEHCAEEKNSFTEGSATLSILCQHLHSATVTNGTRCDYQTPNSAESATEAGTFKVALGF 
EHCHA1      QKGHYAEQENSFTEGSLILAILCQHLHSPAVGNGVWMEYQSPNSAEPASEAGRSKSALGF 
BRSUI1      QKGHWAEEDNSFTGGSDPLSILCQHLHSSSVGNGKWMDYQTSNSAEPATEAGVSKLALGF 
BRABO1      QKGHWAEEDNSFTGGSDPLSILCQHLHSSSVGNGKWMDYQTSNSAEPATEAGVSKLALGF 
EHRUM1      CKKHFANQLNSFKAGSISLQTLHNHLYKVLVANGAWKDYQYPNQSEPASDVTSSEVALGF 
EHCAN1      CKKHFANQLNSFKAGSTSLQTLHNHLYKIVVANGAWKDYQYPNQSEPASDVGSSSVALGF 
ANMAR1      CKGHGAEQLNSFKEGSAVLGTLHQHLYSVLIANGRWNDYQYPNQSEPASDVGTSDLALGF 
ANPHA1      HKGHGADQLNSFREGAVLLKILHEHLYSILVANGLWVDYQAPNQSEPASDVTHSSSALGF 
GRBET1      SKGHSTEERNSFTEGSKALGILCQNLYSPEVANGIIADYQYPNLSEPASEAGASSDALGF 
RHRUB1      ATGHSTIERNSFLEGSTALKILHQHLYSLGVMNLFWFDYQYRNQSKPATDAGGSNGALGF 
GLOXY1      AKGHNTTEKNSFLEGSIALVILHQHLYSLCVINGMWFDYQYRNLSKPASDAGSSNRALGF 
RIFEL1      AKGHTTAEKNSFTEGATCLYILCQHEYSKQILNGIWFDYQYRNLSKPAVDAGTSNNALGF 
MAMAG1      AKGHNAHEGNSFTEGSTALDILCQHLYSLQVINGMWPDYQYPNLSEPASDAGTSSGALGF 
CACRE1      AKGHKAQKENSFTEGSTAMQIVCQDLYSKLVTNDPVLDYQYPNKSEPATEADVSDGALGF 
HYNEP1      AKEHNAKEQNSFTEGSGALEIVCQDLYSMMVTNDGLCDYQYSNQSKPATEVGTSDAALGF 
MAMAR1      AKGHSQVSENSFTEGSTALEIVGQDLYSMPVTNDGILDYQYPNQSEPATEAGLSDSALGF 

MKSLKRDTANIGSRAEPLSICELSAIETQYSVITQAVVQAQFLLQAVTPGAVLDMGAWCT 
MKGLKRATALILNRTDPLTIVGLDAIETRYAVITQAVAQANFMLQAVTPGAILDMANVGK 
MKGLKRATALILNRTDPLTIVGLGAIETRYAVITQAVAQAQFILQAVTPGAILDMGNVGK 
MKSLEQDTTLIMLKAKPLVIHYLGAIETRYSIITEWVANAAILLDAVTPDAKLDVSTLGM 
MKSLEDDTTLIMLKAKPLVIHYLGAIETRYSIITEWVANAAILLDAVTPDAKLDVGTVGM 
MKSLEDDTTLIMLKAKPLVIHYLGAIETRYSIITEWVANAAILLDAVTPDAKLDVGTVGM 
MKSLEDDTTLIMLKAKPLVIHYLGAIETRYSIITEWVANAAILLDAVTPDAKLDVSTVGM 
VKSLELATTIITIKAEPLAIAWLGAMETRYSVITQGVAKTQTVLEAVTPHAAMDIGALGT 
MKSLELATTIIAIKAEPLGIVWLGAMETRYSIITQGVAKAQVVLEAVTPSAAMDVGAMGT 
MKSLELGTPMIAIKALPLAITWLGAMETRYSIITQGVAKAQTVLEAVTPCAALDVGALGT 
MKSLELGTSMIATKAQPLAIAWLGAMETRYSIITQGVAKAQSVLEAVRPCAAMDVGATET 
MKSLELATRKISIKAEPLVIAWLGAMETRYSIITQGVAKAQVVLEAVTPHAQMDMGALGT 
MKSLEPATRVITVKAEPLAIAWLGAMETRYSIITQGVAKAQIMLEAVTPHAAMETGATET 
LKSLESATQVTVIKAEPLGIAKIGAMETRYSIITQGVAKAQILLDAVTPEAEMDMGTLAT 
LKSLESATDATVIKAEPVGINKIGAMETRYSIITQGVSKAQILLDAVTPGAELDMGALPT 
LKSLESATDITVIKAEPLGIGKIGAMETRYSIITQGVSKAQVLLDAVTPDAELDMGALPT 
MKSLEESTSLIVIKAIPLTIIRLGAMETRYSIITQGVAKNQILLNAVTPAAMVDMPVFGT 
MKSLEPSPSLIVLKAIPLTIMRLGAMETRYSIITQGVIKNQILLTAVTPAAMVDPPALGT 
MKSLKPSTSLIAIKAIPLDIRQLGAMETRYSIITQGVIPNQILLDAVTPGAMVDPPALGT 
MKSLKPSTSLIVIKAIPLDIMQLDAMETRYSIITQGVIPNQILLDAVTPAAMVDPPALGT 
MKSLEPSTKIIVRKAFPLGIVDLGAMETRYSIITKGVAKNQILLDAVTPEAMVDGPALGT 
MKSLEASTSLIVIKAIPLGIIRLGAMETRYSIITQGVAKNQILLEAVTPEAMVDMPALGT 
MKSLEPSTVQIVTKAVPLAINRLNAMETRYGIITSGVARNQALLEAVTPKAMVDKGAFGT 
MKSLEPSTIQIVTKASPLAINRLGAMETRYGIITTGVARNQALLDAVTPKAMVDMPAFAT 
MKSLEPSTIQIVTKASPLLINRLGAMETRYGIITTGVARNQALLDAVTPKAMVDMPAFGT 
MKSLEASTQLIPTKAPPLRIARLGAMETRYSIITQGVAKNQVLLEAITPKAMVDISALTT 
MKSLEPSTTVIVTKISPLGIIRLDAMETRYSIITQGVAKNQTLLDAVTPQAMVDMPTLGT 
MKSLEPSTTVIVTKISPLGIIRLDAMETRYSIITQGVAKNQTLLDAVTPQAMVDMPTLGT 
LKSLNANTLLISVKAEPLGIAGLGAIDTHYSVITQGVLKTQFVLKAVTPFAVLDIDTQSS 
LKSLNANTLMISVKAEPLGISGLGAIDTHYSVITQGVAKTQFILKAVTPYAMQDIDTQRS 
MKSWNTETLNITDKAEPLGISGLDAIDTRYSVLTQGVAMTQLVLQAVTRAAIRDMRTLNS 
MQSLNSDTLDIAGKAEPLGISELAAIDTRYSVITQGVAMTQIVLQAVTPTAVRDMKALLS 
MNSLEGDTSWIGIKDNPLGIFPLEVIETRYSIVTDAVIKAQYVLNAVTPFALQDLGVVAT 
MKSLEANTTWIDIKNQPFEILRLSAIETRYSIITRGVAKAQYVLNAVTPCALLDLGSLVT 
MKSLEANTTWIKIKNEPFEILRLSAIETRYSIITRGVAKAQYVLTAVTPCALLDMGTLIT 
MRSLEDDTGWITIKDAPFGILRLTAIETRYSIITQGVAKTQLVLNAVTPYAMLDLGILAT 
MKSLESSTTWIAVRNEPFGIFRLGAIETRYSIITQGVAKAQFCLNAVTPYAAFDMGTLAT 
TKSLEPNTDWIAVKNEPLDIFRLGAIETRYSIITQGVAEAQFVLSAVTPYAMLDLETTGT 
TKSLEVGTDWIATKNEPLDIFRLGAIETRYAIITKGVAEAQVVLSAVTPYAFLYLDALST 
TKSLETDTDWIAIKNEPLTILRLGAIETRYAIITHGVAEAQFVLSAVTPYAGLFLDTTET 

DERKEKELHLFLDDRQVGLFMHSHETHHLRIPLLLARGVNHPMITAVRNTTISHQRQESD 
DVRKEADLHLLLDNRQVQLFMGVHETHHLRIQLLLGRGVNPPMLTAVGNTTMSHTRQEDG 
DVRKEAELHLLLDDRQVQLFMSIHETHHLRIQLLLARGVNSPMLTAVGNTTMSHTRQEDG 
DKRKEGELHLFLDDRRIKLFTPRHEEEHFRNHLLLAAGVNLPMVTAVGNKESNHARQEDV 
DKRKEGELHLFLDDRRIKLFTPRHEEEHFRNELLLAGGVNLPMVTAVGNKESNHERQEDV 
DKRKEGELHLFLDDRRIRLFTPRHEEEHFRTELLLAGGVNLSMVTAVGNKESNHERQEDV 
DKRKEGELHLFLDDRRIKLFTPRHEEEHFRNELLLAAGVNLPMVTAVGNKEPNHARQEDV 
DKRKESELHLFLDDREVGLFNPSHETHLFRMILLLARGVNSPMITAVGATEGNHKSLEGA 
DKRKESELHLFLDDRKMGLFSPSHETHHFRMQLLLSRGVNSPMTTAVGATEGSHEAPEGD 
DKRKESELHLFLDDRKVGLFNPSHETHHFRMQLLLARGVNSPMITAVGATETSHKSPEGN 
DKRKESELHLFLDDRGVGLFNPSHETHHFRMQLLLARGVNFPMINAVGATGGLHKSPENN 
DKRKESELHLFLDQRKVGLFEPSHETHHFRMQLLLARGVNSPMVTAVGNTEGSHKRPEGD 
DNRKESELHLFLDDRNVGLFAPSHETHHFRMQLLLTRGVNNPMVMAVGNTEGSGGRPEAN 
DKRKESELHLILDDRKVDLFIIVHEPNHYRVQLLLAQGVKVPMIITVGATEATHPRQEGS 
DKRKESELHLILDKRKVDLFVLAHEPNHFRVALLLAQGVKSPMIKTVGATETTHPRQEGS 
DKRKESELHLILDDRKVDLFTLAHEPNHYRVSLLLSQGVKVPMPTTVGATEATHPRQEGE 
DTRNESELHLVLDNRHVGLFTPAHETHHPRNRLLLTRGVNAPMITTVGQKENSHPRQEGT 
DTRNESELHLVLDNHQVGMFTPAHETHHPRNQLLLTRGVNSPMVTTVSRSENSHPRQEGS 
DTRNESELHLVLDKRQVGLFTRAHETHHPRNRLLLTRGVNTPMVTTVGQSENSQPRQEGS 
DTRNESELHLVLDNRQVGLFTRAHETHHPRNRLLLARGVNIPMVTTVGQSENSHPRQEGS 
DKRKESELHLLLDNRQVGLFTPAHETHHSRIKLLLARGVNAPMITTVGQIENSHPRLENS 
DKRKESELHLVLDNRQVGLFTPAHETHHSRLQLLLARGVDTPMITTVGQSENAHPRLESS 
DKRKESEMHLVLDSRQVNLFTPAHETSHQRNQLLLARGVNAPMIKTVGQSEDAHLRQENS 
DKRKESEMHLVLDNRQVNLFTPAHETSHPRNQLLLARGVNAPMIHTVGQSENAHIRQENP 
DKRKESEMHLVLDNRQVNLFTPAHETSHPRNQLLLARGVNEPMVKTVGQTENAHVKQENP 
DKRKESELHLWLDNRKVVPFTTAHETHHSRIKLLLQQGVNAPMITTVGRSENSHTRPEDA 
DERKESELHLVLDNRQVGLFTSAHETHHGRLQLLLARGVNAPMSTTVGQDESSLPRQENS 
DERKESELHLVLDNRQVGLFTSAHETHHGRLQLLLARGVNAPMSTTVGQDESSLPRQENS 
DKRKESELHLYLDERTVGLFSPIHETHHFRFNLLLHRGTCLPMVTAVLSTEADRTRQEGG 
DKRKESELHLYLDERTVGLFSPINETHHFRFNLLLHRGTCLPMVTAVLSTEADRTRQEGG 
DKRKESELHLFLDSRSVALFSDAHETHHFRAILLLRRGTCLPMITAVISPELAKNEAEGG 
DKRKESELHLFLDGRPVALFSNIHETHHKRFALLLRRGTCLPMIVAVLSPEKGRGQAEGG 
DKRKESELHLFLDDRHVSLFSSSHETHQYRVPLVLLRGVNQPMIAAVSNTELPHHKKEGG 
DKRKESELHLFLDDRTVGLFTIIHEPHHLRLFLVLARGVNYPMVAAVGDAEINHEKQEGG 
DKRKESALHLFLDDRNVGLFTTIHEPHHLRVFLVLARGVNYPMVTAVGNTEVNHERQEGG 
DKRKESELHLTLDNRNVRLFTNIHEPHHIRILLVLARGVNDPMVNAVGNSELGHERQEGG 
DKRKESELHLFLDDREVGLFTTIHETHHFRMPLVLTRGVNYPMVTAVGSTESEQQRQEGG 
DKRKDSELHLFLDDRKVGRFNATHESHHLRVELVLARGVNVPMVTAIGNLELEEKKKENG 
DKRKDGELHLFLDDRRVGRFTVTHETHHHRVDLVLARGVNLPMVTAVGETEKEEGQQENG 
DKRKDGELNLFLDDRQVGRFTTTHETHHFHVALVLARGVNLPMVTAVGNAEMMESIQENN 

ERQNVYLWNTLLSNSVENVVASMGENTFRCEDSSVIAWSEAKDCQIDDSETPDARAVRTV 
ERQSVYLWNTLLGNQVENVPAKMDENVFPAEDSSVIDWVVEKRCAIDDSESPGAKAARLW 
ERQSVYLWNTLLGNQVENVTAKMDENVFPGEDSSVIDWLVEKRCAIDDSESPDARAARLW 
ERPKCYLWNTLLGSSVENVTAILLPSSFACEDSSIINCMCQKEAEIVDAENTFPRAARPA 
ERPKCYLWNTLLGSSVENVTAIIMPSTFACEDSSIINCMCQKEAEIVDAENTFPRAARPA 
ERPKCYLWNTLLGSAVENVTAIIMPSTFACEDSSIINCMCQKEAEIVDAENTFPRAARPA 
ERPKCYLWNTLLGSSVENVTAILAPSTFACEDSSIINCMCQKEEEIVDAEHTFPRAARPA 
DRPIVYLWNTLLGNSVENVTAQPCENIEVCEDSSVIHCMEIKEVEIVDFENPLSRRARLW 
DRPIVYLWNTLLGNSVGNATAQPCENIHVCEDSSVIHCMESKQTEIVDVESPLPRRARLW 
IRPVVYLWNTLLGNNVENATAQPCENIHVCEDSSVIHCMEIKQPEIVDVESPLPRRARLW 
DRPVVYLWNTLLGNSVENATAQPCENIHECEDSSVIHCMEIKQPEIVDVESPLPRRARLW 
DRPVVYLWNTLLGNSVENVATRPCENSHSCEDSSLLHCMEIKEPEIVDAESPLPRKARLW 
ERPAVYLWNTLLGNSVENVTTHPYENSHVCEDSSVIHCMKLKEPEIVDVECPLPRRARLW 
NRPIVYPWNTLLGNFVENVTAIPYENNFSHEDSSVINCAEDKKLDIVDAETPLPRAARMW 
NRPMVYLWNTLLGNFVENVTAIPYENNFYHEDSSVINCAEDKKLEIVDAETPLPRAARMW 
NRPMVYLWNTLLGNFVENVTAIPYENNFSHEDSSVVNCTENKKLEIVDAETPLPRAARMW 
ERTTVYLWNTLLGNSVENVTARPEENCFICEDSSSITCVESKNSAIVDVESPLPRSARMW 
ERPTVYLWNTLLGNTVENVTAKPEENCFICEDSSSIGCMESKHPEIVDVESPLLRSARMT 
ERPTVYLWNTLLGNTVENVTARPEENCFICEDSSSIGCMESKNPEIVEVESPLLRSARMW 
ERPTVYLWNTLLGNTVENVTARPEENCFICEDSSSIGCMESKNPEIVEVESPLLRSARMW 
ERPKVYLWNTLLGNSVENVTARPQENSFACEDSSSINCLESKKPGIMDVESPLQRAARMW 
SRPVVYLWNTLLGNSVENVTARPEENSFACEDSSSINCMETKKPDIVSVKSPLPRAARMW 
ERPAVYLWNTLLGNSVENVTASPEENTFIGEDSSSITCMESKKKDIVDVEAPLPRAARMW 
ERPVVYLWNTLLGNSVENVTASPEENSFIGEDSSSVTCMESKKKEIVDVESPLPRAARMW 
ERPVVYLWNTLLGNSVEYVTASPEENSFIGEDSSSITCMESKKKEIVDVESPLPRSARMW 
QRPSVYLWNTLVGNSVEDVTATPKENSFTCEDSSSIDCMESKENDIVDVEVPLLRAARMW 
EKPVVYLWNTLLGNSVENVTARPQENSFACEDSSNINCMEAKKADIVEVEIPLPRAARMW 
EKPVVYLWNTLLGNSVENVTARPQENSFACEDSSNINCMEAKKADIVEVEIPLPRAARMW 
ERPQVYLWNTVTGDSVENVTARRVENPFRCEDSSVINWIETKECRIVDAKAPLLRAARLW 
ERPQVYLWNTVTGDSVENVTAPRVENPFRCEDSSVINWIETKQCRIVDAKAPLLRAARLW 
ERPHVYLWKTVLGDSVESVTAAKLENSLNCEESSVISWLETREPEIVEAKSPLERAARFW 
ERPKVYLWNTVLGDSVESVTATRSENPLRCEDSSVISWIEAKEMDIVEAKTPLSRAARLW 
ERSQVYLWNTLLGNSVEGVAAALVENDFPAEDSPQIGWIQLKDGEIVKAQSPLPRTARLW 
RRPRVYLWNTLLGNSVENMAAELNENMFTCEDSSLINWIEVKESDIVDAKTPLPRAARLW 
QRPRVYLWNTLLGNGVGNMAAELSENMFTCEDSSLINWIEVKDDEIVDAKTPLPAAARLW 
RRPKVYLWNTLLANNVENVGASLLENMFTCEDSSIIGWIEIRDPEIVDSKSPLTRAARLW 
QRVRVYLWNTLLGNSVENVAATLLENLFTCEDSSLINWVEVKDTLIVDAKAPLPRAARLW 
DRPQVYLWNTLLLNSVENVTAPLNENPSAWEDSSLIPWIVGKELEIVDTETPCPRAARLW 
QRAMVYLWKTLLRNSVENITASLNENTSTWEDSSSISWIVGKDNRIVDAESPLPRAARLW 
ERPQVYLWNTLLGNSVENVTADLNENVSTWEDSSEISWIVGKGGNIVDAESPLLRAARSW 

EPEKVGTSPFGIICGEKGFGDVAFLSSQEKINTTENPFLQEGNPILARMRDNPISDALMG 
EPAKVGTSPFEIICGEKCVADVAFLSTQEKINTTETPFLREGHPVLLRCRGNSISDALMG 
EPAKVGTSPFAIICGEKCFADVAFLSTQEKINTTETPFLSDGHPVLLRCKGNSISDALMG 
ETKKVGMSPFGIVCGEKGFGDVASLSTQEKIDATEHPFLQDGDPHPLRLKGNAISDALMG 
ETKKVGMSPFGLVCGEKGFGDVATLSTQEKIDTTEHPFLRDGPPKPLRLKGNTISDALMG 
ETKKVGMSPFGLVCGEKGFGDVATLSTQEKIDTTEHPFLRDGPPKPLRLKGNTISDALMG 
ETQKVGMSPFGLVCGEKGFGDVATLSTQEKIDTTEHPFLRDGPPKPLRLKGNTISDALMG 
EAEKVGVSAFGMICGDKGFGDVAFLSTQEKIDTTENPLLEEGPPGPARLKGNTISDLHMG 
EAEKVGTSAFGIICGDKGFGDVAFLSTQEKIDTTENPLLKEGPPGPLRLKGNTISDLLMG 
EAEKVGTSAFGIICGDKGFGDVAFLSTQEKIDTTENPLLQEGPPGPLRLKGNTISDLLMG 
ETDKMGTSAFGIVCGDKGFGDVAFLSTQEKIDTTENPLLKEGPPGPLRLKGNTISDLLIG 
EAETVGSSAFGVACGDKGFGDVAFLSTQEKIDTTENPFLQMGPPEPLRLKGNTISDLLMG 
EADKVGSSAFGIVCGDKGFGDVAFLSTQEKIDTTENPFLKDGPPEPLRLKGNNISDLLMG 
ESVDVGRSKFGMICGEKGFGDVAFLSTQEKIDTTENPFLAEGAPGPIQAKGNTISDGLMY 
ESVDVGRSKFGMICGEKGYGDVAFLSTQEKIDTTENPFLAEGAPGPKQIKRNMISDALMY 
ETIEVGRSKFGMICGEKRYGDVAFLSTQEKIDTTENPFLAVGAPGPVQIKGNLISDALMF 
ESGKVGTSRFGMICGEKGFGDVAFLSTQEKIDTTENPFLDEGTPQPFQLRGNAISDALMG 
ESTKVGTGRFGMICGEKGFGDVAFLSTQEKIDTTENPFLDEGTPEPFQLRGNAISDALMG 
ESAKVGTSRFGMICGEKGFGDVAFLSTQEKIDTTENPFLDEGTPEPFGLRGNAISDALMG 
ESAKVGTSRFGLICGEKGFGDVAFLSTQEKIDTTENPFLNEGTPEPFQLRGNAISDALMG 
ESVKVGTSRFGMICGEKGFGEVAFLSTQEKIDTTENPFLEEGGPSPFQLRGNAISDALMG 
ESTKVGASRFGMICGEKGFGDVAFLSTQEKVDTTENPFLDEGTPGPLQLRGNIISDALMG 
TSLKVGISHFGMVCGDKGFGDVALLSTQEKIDTTENPFLKEGSPGPLQLRGNAISDALMG 
TSLKVGISHFGMVCGEKGFGDVALLSTQEKIDTTENPFLKEGSPGPLRLRGNAISDALMG 
TSLKVGISHFGMVCAEKGFGDVALLSTQEKIDTTENPFLKEGVPGPLQLRGNAISDGLMG 
TSAKVGTSHFGMTCGEKGFGDVALLSTQEKRDTTENPFLDEGAPGPLQLRGNGISDALMG 
ESTKVGTSGFGMICGEKGFGDVALLSTQEKIDTTENPFLDEGSPGPLQIRGNAISDAAMG 
ESTKVGTSGFGMICGEKGFGDVALLSTQEKIDTTENPFLDEGSPGPLQIRGNAISDAAMG 
EECEVGPNPFGTVCGEKGLGDVAFLSTQEKVDTTESPFLVDGQPRPGRAKPNEISDALMG 
EECEVGPNPFGTVCGEKGLGDVAFLSTQEKVDTTESPFLVDGQPRPGRAKPNEISDALMG 
EESEVGSNPFAIVCGEKTFGDVAFLSTQEKIDTTESPFLAHGQPWPARKKPNAISNALME 
EEAQVGPNPFGIVCGEKRFGDVAFLSTQEKINPTESPFLIDGQPWPGRIKPNTISDALMG 
DTRKVGVSPFGIICGEKSYGDVAFLSSQEKVDATENPMLVEGSPWPLRLKGNSISQALKG 
EIKRVGTSRFGLVCGEKGFGHVAFLSTQEKIDTTENPMLAHGLPWPLRMKGNTISQVLKG 
EIVRVGTSRFGLICGEKGFGDVAFLSTQEKIDTTENPMLSHGLPWPLRMKGNTISQVLKG 
GMQRVGTSRFGVVCGEKGFGDVACLSTQEKIDTTENPELKEGLPHANRMKGNTISQALKG 
EMERVGTSPFGIVCGEKGFGDVAFLSTQEKIDTTENPRLKDGLPWPLRMKGNTISQALKG 
EMAKVGPSSFRILCGEKGFGDVAALSTQEKIDTTENPFLQGGPPWPLRLKGNTVSQALKG 
EMKKIGPSSFRILCGEKGAGDVAFLSTQEKTDTTENPFLHDGVPWPFRIKGNTISQALKG 
EMNKIGPSSFRVLCGEKGFGDVAFLSTQEKIGTTENPVLQEGQPWPIRLKGNSISQALKG 

ELGRNMYQKDQKLMQL 
HFGRNMSQIDQKVVKF 
HFGRNMSQIDQKVANF 
KIGQNVLQIDNKVLKF 
KIGQNVLQIDNKVLKF 
KIGQNVLQIDNKVLKF 
KIGQNVLQIDNKVLKF 
ILGRNYFQIDNKVLES 
ILGRNVLQIDNKVLEF 
ILGRNVLQIDNKVLDF 
ILGRNVLQIDNKVLEF 
RLGRNVIQIDNKCLDF 
QLGRNVVQVDNKVLDF 
FLGRNILQIDNKILNL 
LLGRNIVQIDNKILDL 
FLGRNILQIDNKLLDL 
RKGRNVLQIDNKVMDL 
QQGRNVLQIDNKAMNI 
QQGRNVLQIDNKVMDL 
QQGRNVLQIDNKVMDL 
RQGRNVQQIDTKVMNS 
QKGRNVLQIDTKVMNL 
QQGRNVFQVDNKVMAL 
QQGRNAFQVDNKVMAL 
QQGRNAFQVDNKVMEL 
QQGRNVLQRDNKIMGL 
QEGRNVLQIDNKVMEI 
QEGRNVLQIDNKVMEI 
QLGRNTKQSDNKVLIL 
QLGRNTKQSDNKVLIL 
ELGRNSEQRDNKFLFL 
QLGRNTCQRDNRVLTL 
QVGRNLHQQDNKMLPF 
QLGRNLAQIDNKVLEF 
QLGRNLSQVDNKLLDF 
QLGRNLPQIDNNVLDF 
QLGRNLSQIDNKVVPF 
PTGKNLNQIDSKALEF 
SLGRNLCQIDTQVVQF 
SLGRNFAQIDSKVLNL 
