# Supplementary material for: Detecting lateral gene transfers by statistical reconciliation of phylogenetic forests
Source: BMC Bioinformatics. 2010 Jun 15;11:324. doi: 10.1186/1471-2105-11-324 (PMC2905365; doi:10.1186/1471-2105-11-324)
Supplement: Additional file 1 — The 330 simulated alignments and corresponding gene trees (true and ML) along with the 40-taxa reference species tree. [file 1471-2105-11-324-S1.ZIP › simulated_dataset_prunier/seqdata174.fas.phy_tf.tree]

(((((AGTUM1:0.082604559,(RHETL1:0.021686113,RHLEG1:0.020385697)98.970884:0.035981901)96.649498:0.030061567,SIMEL1:0.072376553)100:0.090703277,((((BABAC1:0.076536893,(BAHEN1:0.027922989,BAQUI1:0.0450484)68.662894:0.01678546)100:0.17327349,EHCHA1:0.24254378)61.315584:0.013793415,(BRABO1:0,BRSUI1:0)100:0.15206622)97.266799:0.036830533,(MELOT1:0.13091733,MESOR1:0.083962135)80.521595:0.014116955)44.255573:0.0042137768)99.035674:0.11358891,(BRJAP1:0.057689048,(NIHAM1:0.092062762,RHPAL1:0.085110671)92.84305:0.044930008)100:0.29738091)99.083567:0.13013218,(((((ANMAR1:0.29258253,ANPHA1:0.2112973)97.008675:0.1381389,(EHCAN1:0.027470575,EHRUM1:0.031477337)99.904418:0.19421992)100:0.37145615,(CAPEL1:0.24504355,(WOEND1:0,WOLBA1:0.10835288)100:0.28245066)99.950683:0.30157121)63.236529:0.042910667,((CACRE1:0.20209268,(HYNEP1:0.21047141,MAMAR1:0.19215383)87.130046:0.040129692)100:0.20949075,((((GLOXY1:0.073182081,RHRUB1:0.12202162)99.934584:0.10977313,RIFEL1:0.27629519)95.43823:0.055388268,MAMAG1:0.12354785)85.240513:0.057804736,GRBET1:0.48634269)82.617348:0.039240367)98.240274:0.073308074)91.825771:0.068809774,(RIBEL1:0.03774669,(RICON1:0.029384259,(RIPRO1:0,RITYP1:0.013602133)99.520069:0.035234119)57.716322:0.02269529)100:0.40409357)91.887194:0.077791384,((JANNA1:0.16263682,(RODEN1:0.082071144,(SILIC1:0.077149709,SIPOM1:0.035184703)66.047859:0.011719322)65.068573:0.010799364)98.637187:0.05597139,(PADEN1:0.1112321,RHSPH1:0.17249216)75.415784:0.026853076)99.872428:0.1464471);
