# Supplementary material for: Detecting lateral gene transfers by statistical reconciliation of phylogenetic forests
Source: BMC Bioinformatics. 2010 Jun 15;11:324. doi: 10.1186/1471-2105-11-324 (PMC2905365; doi:10.1186/1471-2105-11-324)
Supplement: Additional file 1 — The 330 simulated alignments and corresponding gene trees (true and ML) along with the 40-taxa reference species tree. [file 1471-2105-11-324-S1.ZIP › simulated_dataset_prunier/seqdata175.fas.phy]

40	198
GLOXY1      YRCGNVKMGPASWRRLRDLEREKKSQQGAHNAVKNGYTEKRYKHLNLKMIPLAKAPDVQN 
GRBET1      YRCGNIKMGPVSWRRIRDFVAELKSLQGADNAVKNRITEKRYKHLDLKMIPLAKVPDVEN 
RHSPH1      YRCGNIKMGPASWRRIRDFVTELKSLQGASNAVKNRYTEKRYKHLDLKMIPLAKIPDVRN 
ANMAR1      YRCGNVKMPLASWRRIRDLSNERKSLQGSDNAVKNGYTEKRYKHLQLRMIPLQKAVDVIN 
RHRUB1      YRCGNVKMDPASGRKIRDPIIEKKSEQGADNSVKNCFAEKRYKHLQREIIPLAKLVDVRN 
SIMEL1      YRCGNVKMHPASSRKIRDPIIERKSEQGKDNNVKNRFAEKRYQHLQREMIPLAKLIDVWN 
MAMAG1      YRCGNVKMTPASWREIRDSLNDKKSEQGADNSVKNRFTEARYRYLQREMIPLAKAVVMDN 
BRJAP1      YRCGNVKMMPASWRLIRDPVDEAKSAQGLDNSVKNRDIEKRYNHLQPEMIPLAKATDVEN 
RHPAL1      YRCGNVKMMPASWRLTRDPVDESKSSQGLDNSVKNKLIEKRYNHLQPEMIPLAKATDVEN 
NIHAM1      YRCGNVKMMPASWRLIRDPVDESKSAQGLDNSVKNKLIEKRYNHLQPEMIPLAKATDVEN 
AGTUM1      YRCGRVKMGPASWRGIRDQVDERKSEQGPDNAVANLFTEKRYKHLQFDMIPLAKAKDDSN 
RHETL1      YRCGRVKMGPASWRGIRDQTDEDKSEQGPDNAVANLFTEKRYKHLQFDMIPLAKAKDDPN 
RHLEG1      YRCGRVKMGPASWRGIRDQIDEDKSEQGPDNAVANLFTEKRYKHLQFDMIPLAKAKDDPN 
MELOT1      YRCGRVKMGQASGREIRDQINEEKSEQGPDNAVANSFTEKRYKHLDESMIPLAKARDAKN 
MESOR1      YHCGRVKMGPASWRGIRDQMEEDKSEQGPDNAVANSFSEKRYKHLEVDMIPLAKARDVRN 
BABAC1      YRCGRVEMGPASWRGFRDQATDGKSQQGPDNAVANSFTEKRYKVLQEDMIPLAKAKDTRN 
BAHEN1      YRCGRVEMGPASWRGIRDQADDGKSQQGPDNAVANSFTEKRYKVLQEDMIPLAKAKDTRN 
BAQUI1      YRCGRVEMGPASWRGIRDQADDGKSQQGPDNAVANSFTEKRYKVLQEDMIPLAKAKDTEN 
BRSUI1      YRCGRVKMGPASWRSIRDQADEGKSEQGPDNAVANNFTEKRYRHLQEDMIPLAKTRDIRN 
BRABO1      YRCGRVKMGPASWRSIRDQADEGKSEQGPDNAVANNFTEKRYRHLQEDMIPLAKTRDIRN 
CACRE1      YRCGNVRMAPDSFRHLRDLIRAKKSEQGPDNAVANKFTENRYRHLHRGMIPLAKVTDVYN 
HYNEP1      YRCGKVRINPASFRRLRDFVSDKKSDQGPDNAVANQVTEKRYKHLQKKMIPLAKASDVRN 
MAMAR1      YRCGRVKMGPASFRRLRDLAKDLKSEQGPDNAVANQFTAKRYRLLKRDMIPLAKATDVHN 
JANNA1      YRCGGVKMDPASWRQLRELQEERKSEQGPDNAVANKYTEKRYKHLQRDMIPLAKSTDDKN 
RODEN1      YRCGGVKMGPASWRQLRELVDERKSEQGPDNAVANKYTEKRYKHLQRDMIPLAKSTDNKN 
SIPOM1      YRCGGVKMGPASWRQLRELADEGKSEQGPDNAVANKYTEKRYKHLQRDMIPLAKSLDNRN 
SILIC1      YRCGGVKMGPASWRQLRELADEKKSEQGPDNAVANKYTEKRYKHLQRDMIPLAKSTDNRN 
PADEN1      YRCGSVKMGPASSRKLREIIDERKSEQGTDNAVANNYTEKRYKHLNRDSIPLAKAVDVKN 
CAPEL1      YKCGQVKMGPASWRIVRGLLQDLKSRQGNDNAVANSYSEGRYGHLDEDLIPLAKSADAFN 
EHRUM1      YKCGSVKMPPASWRLLRDLPLDLKSQQGEDNAVANSYSEERYLHLQRVMIPLAKAVDAAN 
EHCAN1      YKCGSVKMGPASWRLLRDLTLDLKSSQGEDNAVANTYSEERYIHLQRAMIPLAKAVDAAN 
EHCHA1      YKCGSVKMGPASWRLLRDLTLDLKSSQGEDNAVANTYSEERYIHLQRAMIPLAKAVDAAN 
RIBEL1      YRCGAVKMGSASWRKVRDPLREKKSRQGQDNAVANRFIEKRYKHLQRQMIPLAKATDATN 
RIPRO1      YRCGSVKMGSASWRWIRDPAREKKSLQGQDNAVANKFIEKRYKHLQRQMIPMAKATDATN 
RITYP1      YRCGSVKMGSASWRWIRDPAREKKSRQGQDNAVANKFIEKRYKHLQRQMIPLAKATDATN 
RICON1      YRCGSVKMGSASWRKIRDPAREKKSRQGQDNAVANKFIEKRYKHLQRQMIPLAKATDATN 
RIFEL1      YRCGSVKMGSASWRKIRDPAREKKSRQGQDNAVANKYIEKRYKHLQRQMIPLAKASDATN 
ANPHA1      YRYGSVKMEPASWRGIRDLILEPKSEQGQDNAVANTYTEKRYDHLQREMIPLAKSSDAVN 
WOLBA1      YRYGRVKMEPGSERAVRDLSKECKSEQGEDNAVANPFTEKRYDHLQREMIPLAKSTDAVN 
WOEND1      YRYGRVKMKPASERAVRDLSKKFKSEQGEDNAVANPFTEKRYDHLQREMIPLAKSYDAVN 

DLEKGRTSSDSAPKIFVMNTTLDATWYCVWELFGVENWGDYSSTSPRNGLAVINLDKIKK 
DLEKTRTSSDSASKIFVMTTTLDATWRCLWELFGVENWGDYASTGPRSGLEVINLDQIKK 
DFEKTRTSSDSANKIFVMTTTLDAAWRCLLELFGVENWGDYVSTGPRPGLEVINLEEIKK 
DMDKTRTSSDTAPKIFVMKTTLDATWRCVWELFGVENWGDYASTSPRAELAVIGLDKIKK 
DDAKPRSSSDDAPKLFVVVTNLDHKWRCVWELLAVDNWGDYMSTAPRVGLIVVNLNEIKK 
DDAKKPISSDDAPKLFVVLTNLDHKWRCVWELFAVENNGDYQSTEPRMELAVVNLDNIKK 
DLSKKRTSSDHAAKLFVVMTTLDPSWRCVLELFAVGNWGDYISTDPRAGLAVLNLDEIKK 
DPGKARASSDGARKFFVALSVLDPTWRCPLELFAVDNWGDYVSTTPRIGLAVINMMDIKK 
DLGKARASSDGARKLFVAFSVLDPTWRCVLELFAVDNLGDYSSTTPRIGLAVINMTDIKK 
DLGKARASSDGARKLFVALSVLDPTWRCVLELFAVDNWGDYSSTTPRIGLAVINMTDIKK 
DMGKRRESTDNASKLFVMLTNLDAIWRCVNELFIVENWGDYASTDPRIGLPVINLDEIKK 
DMGKLRESSDTASKLFVMLTNLDAIWRCVTELFAVENWGDYASTGPRVGLPVINLDEIKK 
DMGKLRESSDTASKLFVMLTNLDAIWRCVTELFAVDNWGDYASTQPRVGLPVINLDEIKK 
DMGKLRTSSDNAAKLFVLITNLDAIWRCVTELFVVDNIGDYASTDPRLGLPVINLDEINK 
DMAKLRMSSDNAYKLFVMLTNLDAIWRCVAELFAVDNLGDYASTSPRQGLPVTNLDEINK 
DMGKSRTSSDNAAKLFVMLTNLDAIWRCVAELFAVDNWGDYTSTEPRLGLPVINLERIKK 
DMGKSRQSSDKAAKLFVMLTNLDAIWRCVAELFAVDNPGDYTSTDPRLGLPVINLDRIKK 
DMGKSRTSSDNAAKLFVMLTNLDAIWRCVAELFAVDNPGDYTSTDPRLGLPVINLDRIKK 
DMGKLRTSSDNAAKLFVMLTNLDSIWRCVTELFAVDNWGDYASTDPRLGLPVINLDEIKK 
DMGKLRTSSDNAAKLFVMLTNLDSIWRCVTELFAVDNWGDYASTDPRLGLPVINLDEIKK 
DPPKKRYSNSNAPKLFVMLTNLDSEWRCVLELFVLDNTGDYGTTLPRFGLAVINLNEVKK 
DLAKGRASSDNAPKLFVALTNLDPTWRCVWELFSLDNTGDYGTTSPRIGLAVVNLNEIKK 
DLTKGRESSENAPKLFVALTNLDPTWRCVWELFSLDNRCDQGTTNPRMGLSVINLNETKK 
DLGKDRTSSDNAPKLLVVLTRLDPKWRCVWELFAVDNVGDYETTALRFVLAVINLHEIKK 
DLSKERSSSDNALKLLVILTRLDPRWKCVWELFAVDNVGDYSTTQPRIVLAVINLHEIKK 
DLGKDRTSSDHAPKLLVILTKLDPKWRCVWELFAVDNVGDYATTNPRLVLAVINLHEIKK 
DLGKERTSSDNAPKLLVILTKLDPKWRCVWELFTVDNVGDYATTDPRMVLAVINLHEIKK 
DLAKERASSDNAPKLLVELTRLDPIWRCVCELFAVNNLGDYATTNQRLVLAVINLHDIKK 
DVDKQRSSSDNALKVFVAQTNLDSLWTRVFEIFTKGNTGDHLSTPPRTALAVINLDAIKK 
DIDKSRTSSDNALKLFVALTNLDPLWTRVGELFAVGNWGDYLSAHPRLGLTVINLDALKK 
DIDKRRTSSDNALKLFVALTNLDPLWTRVGELFAVGNWGDYLSTYTRIGLTVINLDAVKK 
DIDKRRTSSDNALKLFVTLTNLDPLWTRVGELFAVGNWGDYLSTQTRIGLTVINLDAVKK 
DLSKERASSDSADKLFVVFTNLDPYWHCVRELFEVDNWGDFISASPRAGLAVINLDEIKK 
DLPKERESSDSADKLFVVFTNLDPFWHCVNELFSVDNWGDFISSPPRIGLAVINLDEIKK 
DLPKERESSDTADKLFVVFTNLDPFWHCVNELFSVDNWGDFISSSPRIGLAVINLDEIKK 
DLPKDRESSDSAQKLFVVFTNLDPFWHCVRELFSVDNWGDFISAPPRIGLAVINLDEIKK 
DLPKDRESSDSADKLFVVFTNLDPFWHCVNELFSVDNWGDFTSAPPRIGLAVINLDEIKK 
DIQKQRASADIASKLFVLFTNLDPQWTTVWELFEVGNWGDMVSAIPRSGLAVVNLDEIKK 
DYQKKTDSADNASKLFVLLANLDPEWTCVWELFGVDNWGDRVAAPPRLALAVINLDEVKK 
DYNKETDSADHASKLFVLLANLDPQWTCVWELFGSDNWGDHVAAPPRIALAVMNLDEIKK 

GEFYTSDHKLLVACDAQNCLKDPLQCFFGMDMHEFVAGGSRHAFFKANPMPQFQGLYVSL 
GDFYTSDHKILVACDAQNCIKDPLQCFFGMGMHEFVPGWKRHAFFKANIMPEFQGLYVSL 
GDFNTSDHKTLLACDAQLCSKDQLQCFFGMGMHEFVPGGKSHAFFKANPMPEFQGLYVSL 
GEFWTSDHKSLVACDAQECLTDPLQCFFGMGMHEFIPGGVRHAFFKANPMPEFRDLYVSL 
GEFYTVDHAELIACDPQYCLKDPLQCFFGMGMHNFARIGTTQAFFKAEAMPGFKGLYVSL 
SEFYAADHGELIACDPQYCLKDPLQCLFGMGMHNFAQGGNTQAFFKAEPMPGFKGLYVAL 
GKFFTTDHGDLVACDPQLCLKDPLQCFFGMVMHDFVGGGATHAFFKADPMPEFRELYVSL 
SEFYAPDHSKLVACDPQDCFRDPLQCFFRMGMHDFIPGGNTLAFPKAEPMPTFKGLYVSL 
SEFYAPDHSKLCACDPQDCFRDSLQCWFRMGMHDFIRGGNTLAFSKAEPMPTFKGFYVSL 
SEFYAPDHSKLVACDPQDCFRDPLQCFFRMGMHDFIHGGNTLAFSKAEPMPTFKGLYVSL 
SEFYIPDHAVLVTCDAQTCMKDGFQCFFGMGLHEFRKRGHHHAFSKAEPMPEFRMLYLDL 
SEFYIPDHTVLVTCDAQTCMKDGFQCFFGMGLHEFRKGGHHHAFFKAEPMPKFRMLYLDL 
SEFYIPDHTVLVTCDAQTCMKDGFQCFFGMGLHEFRKGGHHHAFFKAEPMPKFRMLYLDL 
SEFHTPDHGLLVTCDTQRCMKDGLQCFFGMDLHEFRKGEHRHAFFKAQPMPAFKVLYLDL 
TEFYTPDHGMLVTCDAQKCMKDGLQCFFGMGLHEFRNGNHQHAFFKAEPMPKFKVLYLDL 
AEFFTRDHGMIVTCDEQRCMQDGLQCFFGMGLQDFRRGGHRHAFFKAEPMPRFRILYLDL 
AEFFTGDHGMIVTCDEQDCMEDGLQCFFGMGLQDFRRSGHRHAFFKAEPMPRFRPLYLDL 
AEFFTGDHGMIVTCDEQDCMEDGLQCFFGMGLQDFRRSGHRHAFFKAEPMPRFRSLYLEL 
SEFYTPDHGMLVTCDAQRCIEDGLQCFFGMGLHEFRKGGHRHAFFKARPMPQFRILYLDL 
SEFYTPDHGMLVTCDAQRCIEDGLQCFFGMGLHEFRKGGDRHAFFKARPMPQFRILYLDL 
GEFLAPDHGTLVAVDAQICALDPLQCFLVMGMHAFVRGGGRQAPFKADFMPVFRSMIVSV 
GEFYTHDHGDLVACDAQICGLDPLQCFFGMGMHESVPDGGRHAFFKADLMPEFRALIVSL 
GEFYTSDHGGLVACDAQKCGLDPLQCFFNMGMHQFVNDLGKHAFYKAHLMPKFRSRIVCL 
GEFNVSDHGMLVACDAQYCVKDPLQCFFGNSMHEFVDRGGRHAFFKADSMPSFSSLIVLL 
GEFYVPDHGVLVACDAQYCVKDPLQCFFGNAMHEFLERGGRHAFFKADSMPKFTSLIVNL 
GEFYVSDHGILVACDAQYCVKDPLQCFFGTAMHDFVERGGRHAFFKADSMPKFNNLIVLL 
GEFYVGDHGTLVACDAQYCVKDPLQCFFGNAMHDFVERGGRHAFFKADLMPEFSVLIVLL 
GEFYVSDHGLLVACDARCCSKDPLQCFFGNAMHEFVKRWARHAFFKADPMPSFRPLIVSL 
NEFSTHDYDQLVARDAQYCKRDALQCFFGMSMHQFVSETTRHAFFNPPPMPKFNFDYVSL 
SEFYTLDYDALVARDAQLCTKDALQCFFGMNMHEFVASANQQAFFSASPMPEFKILYVSL 
SEFYTLDYDGLVARDAQLCSKDALQCFFGMGMHEFVATANRQAFFSAAPMPDFKIIYVSL 
SEFYTFDYDGLVARDAQLCSKDALQCFFGIGMHEFVETANRQAFFNAAPMPDFKIIYVSL 
SEFATSDHEGLIACDAQECSKDALQCSFGMGIRGFTGADSRYAFFSAGPMPTFRIIYVSL 
SEFCTSDHEGLVACDAQGCSKDALQCSFGMGLRGFTGAGSRHAFFTAGPMPTFRVIYVSL 
SEFCTSDHEGLVACDAQGCSKDALQCSFGMGLRGFTGAGSRHAFFTAGPMPTFRVIYVSL 
SEFCTSDSEGLVACDAQGCSKDALQCSFGIGLRGFAGAGSRHAFFTAGPMPIFRVIYVSL 
SEFCTSDSEGLVACDAQGCSKDALQCSFGIGLRGFAGAGSRHAFFTAGPMPIFRVIYVSL 
SEFYTKDHEQIIACDAQLCCKDPLQCFFGMGMHEFASGGTRHAFFPAGPMPAYRSIYVSL 
SEFDTMDHETVIAHDEQMGSKDPLQCLFGMGMNDNAEGETRHAFFNAGPMPIYSYIYVSL 
SEFYTIDHEPVIAHDAQAGSKDPLQCFFGMGMHDCADGASRHAFFNAGPMPIYSYIYVSL 

VCCNLDVFNNRTLSSPVD 
ICCNLDVFNNRTLTSVVD 
ICCNLDVVNNPTLHSTVD 
FCCNLDVFNNRTLWSRVD 
TCCHEDVLNTRTLVSTVE 
TCCNADVFNGRTLILVVE 
ACCNADVLNTRTLTSDVE 
ACCNTDVWNTRTLTSAVG 
ACCNTDVWNTRTLVSTVG 
ACCNTDVWNTRTLVSTVG 
TCCNIDVFNNRTLGSGVE 
TCCNIDVFNNRTLSSGVE 
TCCNIDVFNNRTLSSGVE 
TSCDIDAFNNRTLHSGVE 
ASCDIDVFNNKTLNSQVE 
TSCSIDVFNNRTRPSSVE 
TSCSIDVFNNRTRPSGVE 
TSCSIDVFNNRTRPSGVE 
WTCTIDVFNNRTLPSGVE 
WSCTIDVFNNRTLPSGVE 
TRCNIDVFNNRTLATLVV 
TCCNIDVFNNRTLDTTVE 
ACCQVDVFNNRTLATLVE 
TCCPRDVFNNRTLSTEVK 
CCCPKDVLNDRTLKIVVK 
TCCPKDVFNGRTLGTVVK 
TCCPKDVFNGRTLSTIVK 
TCCPRDVFNNRTLTTVVK 
TCCNADVFNNRTLSSDVE 
TCCNIDVFNDRTLGSNVE 
TACNIDVFNDRTLRSDVE 
TCCTIDVFNDRTLGSGVE 
TCCNIDVFNKRIVESASE 
ACCNIDVFNKRIVESQVE 
ACCNIDVFNKRIVESQVE 
TCCNIDVFNKRIVESKVE 
TCCNIDVFNKRIVESKVE 
TCCNIDVFNNRALSFKVE 
ACCEIDVFNSRTSASHME 
ACCEIDVFNSRTSSSHME 
