# Supplementary material for: Detecting lateral gene transfers by statistical reconciliation of phylogenetic forests
Source: BMC Bioinformatics. 2010 Jun 15;11:324. doi: 10.1186/1471-2105-11-324 (PMC2905365; doi:10.1186/1471-2105-11-324)
Supplement: Additional file 1 — The 330 simulated alignments and corresponding gene trees (true and ML) along with the 40-taxa reference species tree. [file 1471-2105-11-324-S1.ZIP › simulated_dataset_prunier/seqdata175.fas.phy_tf.tree]

((((AGTUM1:0.082935282,(RHETL1:0.013308182,RHLEG1:0.0073726275)47.636759:0.022667012)98.746634:0.10677199,(((BABAC1:0.040062024,(BAHEN1:0.017257416,BAQUI1:0.014430038)92.345715:0.035167051)100:0.14784749,(BRABO1:0.0061283189,BRSUI1:0.0058673141)98.910093:0.071236974)73.694342:0.033779803,(MELOT1:0.15090421,MESOR1:0.15358589)82.448697:0.04187507)61.740333:0.02040839)100:0.26900557,(((ANPHA1:0.17355848,(WOEND1:0.077533886,WOLBA1:0.097443305)100:0.32806133)97.547561:0.16145015,(RIBEL1:0.12443466,((RICON1:0.010004631,RIFEL1:0.020218271)93.124157:0.033674708,(RIPRO1:0.012120982,RITYP1:0.011030302)87.915486:0.024867841)39.32763:0.020226057)100:0.33894547)45.803809:0.033470706,(CAPEL1:0.52736393,((EHCAN1:0.01885259,EHCHA1:0.048844299)65.536553:0.031968854,EHRUM1:0.10734528)82.618392:0.11654385)99.554837:0.28681163)96.714485:0.16030484)55.652726:0.031210802,((ANMAR1:0.20973276,(GLOXY1:0.11159982,(GRBET1:0.04735728,RHSPH1:0.15674344)99.603963:0.12603709)38.956627:0.020782887)100:0.2193946,((BRJAP1:0.079373242,(NIHAM1:0,RHPAL1:0.05431972)33.333725:7.9617154e-08)100:0.42049998,(MAMAG1:0.31744778,(RHRUB1:0.14681442,SIMEL1:0.18488939)99.888724:0.18565046)33.334062:9.6692326e-07)98.985547:0.11921465)77.937597:0.041722014,((CACRE1:0.42487558,(HYNEP1:0.13941362,MAMAR1:0.30886174)59.365517:0.049931286)93.526131:0.10201297,(((JANNA1:0.11078905,(SILIC1:0.058955373,SIPOM1:0.055807552)88.150072:0.03328409)55.321556:0.014291115,RODEN1:0.11712483)90.3144:0.071832952,PADEN1:0.20594336)100:0.17787841)96.118355:0.072817576);
