# Supplementary material for: Detecting lateral gene transfers by statistical reconciliation of phylogenetic forests
Source: BMC Bioinformatics. 2010 Jun 15;11:324. doi: 10.1186/1471-2105-11-324 (PMC2905365; doi:10.1186/1471-2105-11-324)
Supplement: Additional file 1 — The 330 simulated alignments and corresponding gene trees (true and ML) along with the 40-taxa reference species tree. [file 1471-2105-11-324-S1.ZIP › simulated_dataset_prunier/seqdata176.fas.phy]

40	370
GLOXY1      TVIMAKWLVKGPDNANKFSHALKYPYNQLDMHHVWLGNPFPDTPDVARAEHAGCGDVFKI 
SILIC1      TVIMARWLVKGPDNANKFSHALKYPYNQLDLQHVWLGNPFPDPPDVARVEHVGRGDVFKI 
GRBET1      TVILGRWLVQGPDKANNFTYALKYPYNQLDFPHVWLGNGFPDTPEVARVEHAGRGGVFKI 
MAMAG1      TVISVKWLVAGPDKESTFPRALKFPYNQLDFQHVWLGNPFPDVPDVARREHAGRAEVFQI 
CACRE1      TVITDKWLVQGPIKAANFDKALKYPYNKLDFDHVWLGNPFQDLPDVARTEHAGRGDVFQI 
RHRUB1      TVITTKWLVEGPEEATNFVRALKYTYNKLDCGHVWLGNPFQDFPDVARSEHAGRGSVFKI 
MAMAR1      TVIADKWLATGPEKATHFSRALKYPYNKLDYTHVWLGNNFQDFPAVAHTEHAGGGRVFKI 
JANNA1      TVITNKWLVPGPGKASNFERALKYPYNKLDYVHVWLGNPLRGFPDVARRESAGKPGVFKI 
PADEN1      TVITGKWLVQGPGSASNFKRALKYPYNKLDFAHVWLGNPLRGFPDVARHESAGRPGVFKI 
RHSPH1      TVITGKWLVPGPGKASNFETALKYPYNKLDFMHVWLGNPLRGFPDVARQESAGRPGVFTI 
BRJAP1      TVIRDKWLVQGPDKATKFERALKYRYNKLDFFHVWLGNPFQAYPDVARNEHAGRGEVFNI 
RHPAL1      TVIRDKWLVQGPDKATKFDRALKYPYNKLDHFHVWLGNPFQAYPDVARTEHAGRGEVFKI 
AGTUM1      TVITDKWLVQGPAKAAKFDRALKHPYNKLDSAHVWLGNPFQAFPDVARPEHAGRGKVFWI 
RHETL1      TVITDKWLVQGPEKAAKFDRALKHPYNKLDAVHVWLGNPFQAFPDVARIEHAGRGKVFWI 
RHLEG1      TVITDKWLVQGPEKAAKFDRALKHPYNKLDVIHVWLGNPFQSFPDVARVEHAGRGKVFWI 
MELOT1      TVINEKWLVQGPKQATKFDRALKHPYNKLDTSHVWLGNPFQAVPDVARREHAGRSEVFRI 
MESOR1      TVITKKWLVPGPEKATNFDRALKHPYNKLDVSHVWLGNPFQALPDVARIEHAGRGEVFKI 
BABAC1      TVITERWLVQGPDKATDFDHALKHPYNKLDSNHVWLGNAFQVLPDVARVEHAGRGDVFRI 
BAHEN1      TVITERWLVQGPDKATDFDHALKHPYNKLDSSHVWLGNAFQVIPDVARVEHAGRGEVFRI 
BAQUI1      TVITERWLVQGPDKATDFDHALKHPYNKLDNSHVWLGNAFQVWPDVARVEHAGRGEVFRI 
BRSUI1      TVITEKWLVQGPQKATNFDRALKHPYNKLDSNHVFLGNLFSVFPDVARVEHAGRGKVFRI 
BRABO1      TVITEKWLVQGPQKATNFDRALKHPYNKLDSNHVFLGNLFSVFPDVARVEHAGRGKVFRI 
WOLBA1      TVIVDKWLVQGPLKASNFQRALKHPYNKLDSIHVWLGGPFQTTPDVARIEHAGRGDVFRI 
WOEND1      TVIVDKWLVQGPLKASNFQRALKHPYNKLDSIHVWLGGPFETVPDVARIEHAGRGDVFKI 
RODEN1      TVISNRWLVEGPMKATNFKRALKYPYNRLDFPHVWLGNYFQAFPNVARIEHAGRGDVFKI 
SIPOM1      TVISDKWLVEGPQKAINFMRALKYPYNRLDFPHVWLGNYFQAFGDVARIEHAGRGDVFDI 
SIMEL1      TVIKDKWLVRGPDKAINFDQALKYPYNPLDFPHVWLGNPFPDMPDVARSEHAGRDDVFKI 
NIHAM1      TVITAKWLVKGPIKAADFPGALKYSYNQLDKNHVWLGNPFVGCPDVRRAEHAGRGAVFKI 
CAPEL1      TVILARWLVQGPQKAKPFQRALKYAYNQLDLAHVWLGNLVQTIPGVARREHAGRGDVFDI 
HYNEP1      TVIAPQWLVIGPQRAKNFPRALKDAYNQLDFLHVWLGNLVHNIPDVARPEQAGRGEVFKI 
EHRUM1      TVIMTQWLVQGPDKAEPFHRALKYHYNQLDFLHVWLGNLVQATPGVARQEHAGRGEVFKI 
RIBEL1      TVIMREWLVRGPNRAAPFQRALKYEYNQLDVPHVWLGSPVQDFPDVARPEHAGKGEVFKV 
RIPRO1      TVIMTHWLVRGPNKRAPFRRALKYAYGQLDTPHVWLGNTVQDFPDVARYEHAGRGEVFKV 
RITYP1      TVIMTHWLVRGPNKRAPFRRVLKYAYGQLDTPHVWLGNTVQDFPDVARYEHAGRGEVFKV 
RICON1      TVIMTHWLVRGPNKAAPFQRALKYAYNQLDVPHVWLGNTVQESPDVARPEHAGRGEVFKV 
RIFEL1      TVIMTHWLVRGPNKASPFQRTLKYAYNQLDVPHVWLGNTVQDFPDVARPEHAGRGEVFKV 
EHCAN1      TVILVQWLVQGPGRASPFITALKRVYNQLDLGHVWLGNLFPEVPDAARCEHAGRVEVFKI 
EHCHA1      TVILAQWLVNGPGRASPFMTALKRVYNQLDLMHVWLGNLFPEVPDAARCEHAGRVSVFKI 
ANMAR1      TVIMAQWLVQGPANAPPFRKALKRSYNQLDLGHVWLGNLVPEFPDVARFEHAGRTDVFKI 
ANPHA1      TVIMTQWLVQGPDKAPPFQSALKSNYNQLDLTHVWLGNLVPEFPDVARFEHAGRADVFKI 

VLELPLSALFMVIHMNGHTFQQATYYDEVFFLKCLKQNINPRKTKCAAESIGLDVAWAAR 
ILELPLSALFMVIHMNGHAFQQATYYDEVIFLKNLLQNGNPRKTRCSQESIGLDVTWAAK 
LMGLPLSALFNVIVVNGHAFNQATYPNRVFYLQKLDQNNDPRKTNCKEESIGLDRVWAAV 
VMDLPLSKLFSVIQMNGHSFDQGTYLEEAFCLKGLTQNGDPRITKCGGESIGLDRLWAAG 
ILELPLSRLFNVLRMNGHAFTQNTYLDAIFLLKRLCQNDDPRATDCRAQSIALYGLWAAG 
VLELPLSKLFNVFQMNGHAFTQVTYFGDVFALKCLGQNDHPRTTDCLAENIALHAVWAAG 
FLPLPLSRLFNVLEMNGHAFAQNTYFNVVFGLKSLGQNDDPRLTHCKAENIALHPVWAAD 
LIELPLSWLFNVLKPNGHTFDQATYVTTEFCLKELTQNAEPRSTACDAEAIALDGVWAAG 
LLELPLSWLFNVLKMNGHTFEQATYIPTVFILKEPTQNGEPRSTGCDYEAISLDGVWAAA 
LLELPLSWLFNVLKLNGHVFAQATYVSTVFGLKDLAQNAEPRSTACNAEAIALDGVWAAA 
LLDLPLSRLFNVLVMNSHAFEQSTYLCGVFGLKGLEQNQEPRKTNCDMESIALDTVWAAG 
LLDLPLSRLFNVLVMNNHAFEQSTYFYGVFRLKGLEQNGEPRKTNCEMESIALDTVWAAG 
LLDLKLSRLFNVLQLNGHAFFQSTYIPGVYLLKEFVENTEPRATNCVAESIALEGVWAAG 
LLDLKLSRLFNVLQLNGHAFFQSTYLPGVYLLKEFDENMEPRSTNCVAESILLEGVWAAE 
LLDLNLSRLFNVLQLNGHAFYQSTYFPGVYLLKEFDENMEPRSTNCVAESIALEGVWAAE 
LVELKLSRLFNVLHLNGHAFKQSTYIMAVYWLKEFEQNDEPRRTYCKAESITLEGVWAAG 
LIDLKLSRLFNVLKTNGHAFYQSTYLITVYMLKEFEQNDEPRTTGCAAESITLEGVWAAA 
LLELKLSRLFNVLELNGHAFTQSTYSPAVYYLKEFDQNEEPRAANCKAESIALEGVWAAG 
LLELKLSRLFNVLELNGHAFLQSTYSFAVYFLKEFDQNEEPRAANCEAESIALEGVWAAG 
LLELKLSRLFNVLELNGHAFRQSTYSFAVYFLKEFDQNEEPRAADCEAEDIALEGVWAAG 
LTELKLSRLFNVLELNGHAFFQDTYLLAVYLLKDFEQNEEPRAVNCDGEAIALEGVWAAG 
LTELKLSRLFNVLELNGHAFFQDTYLLAVYLLKDFEQNEEPRAVNCDGEAIALEGVWAAG 
LIEPGLSRLFNVLQLNGHAFFQSTYKFTGYIMKELGQNGEPRNTNCDAESIALPAVWAAG 
LIEPGLSRLFNVLKLNTHAFFQSTYKFAAYAMKELTQNGEPRNTNCNAESITLPAVWAAG 
LLELPLSRLFNVLHMNGHVFAQSTYFLAVFYLKNLAQNGDPRATVCDAESITLEQVWAAC 
ALELPLSQLFNVLHMNGHVFAQSTYFLAVFQLKELAQNTDPRATACEAESITLEQVWAAC 
VLELPLSRLFSVLQMNGHAFAQSTYFVKVFYVKQLHQNEDPRTTSCEAEDITLEGTWAAG 
SMELPLSRLFDVREMNDHAFKQLTYLSVVFYLKRLKPNGGPRFYACEVEFIHLERIWAAD 
VTELPLSRLFNVLEINGHDFKQSTYHDFFFYLKRLQENDKPRYSNCRADGICLEGYWRAV 
VTELPLSRLFNVLIMKGHDFEQSTYVDHFFSLKKLFENPRPRYSNCQAELISLNGYWRAV 
VTKLPLSRLFNVLVMNDHDFQQETYLELFFYLKKLIENRAPRRSNCQAESIGLNGYWRAV 
VPFQPLSRLFNVLEMNMHDFTQRTYLDLFFNLKRLDENAKPRGSSCLSESIGLHQEWAAA 
VPFSPLSRFFNVLEMNLHDFAQATYLELFFNLKRLNENRKPRGSSCRSESIGLDQEWAAA 
VPFSPLSRLFNVLEMNLHDFAQATYLGLFFNLKQLGENQKPRGSSCRSESIGLDQEWAAA 
VPFQPLSRLFNVLKTNLHDFAQATYLELFFNLAGLCENEKPRGSSCRSESIGLDQEWAAA 
VPFQPLSRLFNVLMMNLHDFRQATYLELFFNLACLCENERPRGSSCRSESIGLNHKWAAA 
AQLLQMSRFFNVLHMNGHDFKQLTYALPFFDLKLLEENLKPRLSACCNDSIGLLGVWAAS 
APLLQMSRFFNVLNMNGHHFGQLTYQAPFFDLKLLEENLKPRMSACCDDSIGLLGVWAAS 
AQVIQMSRLFNVLKMNGHDFEQATYFLPFFNLKILDENAKPRTSNCCNDSIGLPGVWAAR 
EHIIQMSRLFNVLRMNGHDFEQDTYLQPFFNLKKLDENIKPRTSSCCNDSIELPGVWAAP 

DKGRLNYGMFKEMFQVLENHKNWNIVIQHLFNVTSNQSAIIVQETKGGNQICRSYQSANL 
DKGRNRAGMFKEMFQVLELHRNWNIVIQHLFNVISNQSAIIAQETKGGNRIYRDYQDENL 
DRGRHGANMFKEMFQVEENHDNWNIVIQHLFNVTSTNSAIMVEETKGANATCRNYQDANM 
DRGRHGADMFVEMFQGYENYNNWQIIVQHVSNGVSKKIAIILEETKGGNTTMRSLQVANL 
DAGRHRENMFKEMFQLKENTNNWTIVIQHLYVVASKQDATIAEEQKGGNHLCRAYSSTNL 
DIGRRGISMFNEMFQFLENTDNWIIVIQHLFIVPSGQEAIIAEEQKGDNGRCRVYNSSNL 
DDGRRGTKMFKEMFQWRENSDKWTIIIQHMYIASSKHDAIITKDTEGGNSLCRRYSRTNL 
DHSRRTADMFKEMFQFLENSNNWTSAPQVFYMVSSTQEAIIADESKGGNSHCRTHSRGNL 
DHSRRTVDMFKEMFHFTENSSNWTSAPQVLYMLSSRQDAIIVDGSKGGNSVCRTQSNGNL 
DHTRRTANMFKEMFQFLESSNNWTSAPQVLYMLTSRQDAIIADESKGGNSYCRVHSNGNL 
DRPRREATMFKEMFQFLESTNNWSVFLTHLFTVSSKQAAIIAEELRGDNTSCRAYNEGNL 
DRPRREATMFKEMFQFLESTNNWSVFLTHLFTVSSKQDSIIAEENRGGNTGCRAYSEGNL 
DKPRKGAPMFKEMFDALESTPNWGLMLHHLEKIASRRDAMIAEESKGGNPDCRGYSVGNS 
DRARRGASMFEEMFDVLESTPNWGLNLHHLEQIASKRDAMIAEESKGGNSDCRGYSIGNL 
DRARRGASMFEEMFDTLESTPNWGLMLHHLEQIASKRDAMIAEESKGGNSDCRGYSIGNL 
DRARWGAVMYKEMFQDLETTPDWGIMLQHVAKITSKQDAIIAEESKGGNQDCRYPSNGNL 
DRTREGAVMYKEMFQTFEKTPDWGILLQHLEKITSGQDAIIAEESKGGNKDCREYSKGNL 
DRGRRGAAMYKEMFQALEGTPNWGILLQHLQQHPSKKDALIPEESKGGNNDCRDYNKGNL 
DRGRRGAAMYKEMFQALEGTPNWGILLQHLDKHPSKKDALIAEESKGGNNDCRDYNKGNL 
DHGRRGAAMYKEMFQSLEGTPNWGISLQHLDKHVSKKDALIAEESKGGNNDCRDYNRGNL 
DRSRRGEAMYKEMFQTLETTPNWGIMLQHLEKIRSRRDAIIAEESKGGNSDCREYSKGNV 
DRSRRGEAMYKEMFQTLETTPNWGIMLQHLEKIRSRRDAIIAEESKGGNNDCREYSKGNV 
DGARKGAAMFKEMFQLNESAPNWGIQLQHLSKITSNRDAIIAEEANGSNNDCRAFGEGNL 
DGARKGAAMFKEMFQLSESAPNWGIQLQHLSKITSNRDAIIAEEANGSNSDCRAYSEGNL 
DKARRGPCMLKEMFQYLENSNNWTIVMQHFYPLFSRQAAIIAEETKGGNESCRVYAGGNL 
DSARRGPCMLKEMFQYFENNNNWTIVMQHFYPLSSRQDAIIVEEAKGGNTSCRVYAGGNL 
DRGRLGAAMFEEMFQSLENYNNWLILIQHLYTVAAKQDAIIGEETKGGNDFCRAYQTASL 
DGPRYGAVMFEEMFGLGENERNWTILNEHIFSVISEREAIISEEGKGGNEVCRDYQSANL 
DEGRFGAAMFNEVFHAAEHHANWNILIQHLKTAASQQDPIIAEEAKGGNLICRTYQGSNL 
DKNRFGSSMFNEMFHVAENHGNWSILISHLATAASQEETIIAEETKGDNPVCRAYQGSNL 
DRGRSGADMFKEMFPAAENNSNWNILIQHLATSASQQDPIIAEQAKGGNSICRGFQGGNM 
DRIRVGVQMFNEMFRSNEDHNNWVICFQHLYTISSQQDAIIAEESKGGNQLCRGYNDANL 
DKIRVGVQMFNEMFRGTEDHNNWVICFQHLYGISSDQDAIIAEESKGGNHLCRGYNDANL 
DKLRAGVQMFNEMFRGTEDHNNWVICFQHLYGIGSDQDAIIAEESKGGNHLCRGYNDANL 
DKLRVGVQMFNEMFRSTEDHNNWVICFQHLYIITSDQDGIIAEESKGGNHLCRGYNNADL 
DKIRVGVQMFNEMFRSTEDHNNWVVCFQHLYIISSDQDAIIAEESKGGNHLCRGYNDADL 
DWERTGIGMFAEMFRLVENHSNWTVLIQHLDTVLSDQDAIITEDLKAGSKLCRSSQCANL 
DWGRTGISMFAEMFRLVENHSNWSVLIQHLNTVPSDQEAIITEDLKGGSELCRDSQCANL 
DWGRVGVPMFNEMFRSDESHANWTILIQHLFTAPSDQDAIIAEDQKGGSKICRTSQTANF 
DWSRVGIPMFTEMFRGDEGHSNWTILIQHLFTVPSDQDAIIAEDLKGGSKICRSSQVANL 

GTREGKTKLLFLPDYPIILMCAVFGVDHVGSWKATWLLNTEEDKVILGKFGSMPDDNERK 
GTREGKTRLLFLPDYPIILMCAVFGVDHVGSWKATWLLDIEEDQVILGKFGSMPDDNERK 
GTREGRTKLIFLPDFPIILMCAVLGLAHVGKWKATWLLQIEEQKIILGKFGSRLDDNERK 
GTREGKIKMVFLPDYPIILCCAVGGLDHVGEWKSSWTLRIEEDKVILGKFGSELDDMERK 
ETNQGKTKLLFLPNYPIILFCAVFGFSHIGQWKATWLLIIEDKKSILGKFGSISDDAERK 
DTREGKTKLFFLPSYPIILLCAVFGISHVGRWKSTWVLVIEDKKSILGKFGSIGDDAERK 
DTLEGKTTLQFLPDYPIILLCAVFGVGHVGQWKATWILSIADKKNILGKFGSTNDDAERK 
DTKEGKTKLLFLPERPIILLCAVFGLGHIGAWKATWLLRIEEKKFILGKFGSEADDAERK 
ETKEGKEKLPFLPECPIILLCAVFGLGHVGAWKATWLLQIEEKKLILGKFGSDADDAERK 
ETKDEKTKLLFLPECPIILLCAVFGIGHVGAWKATWLLQIEEKKLILGKFGSQADDAERK 
ETREGKTKLLFLPDSPIILLCAVFGIGHVGEWKATWLLQIEEKKIILGKFGSVSDDAEKK 
ETREVKTKLLYLPDVPIILLCAVFGLGHVGEWKATWLLQIEEKKTILGKFGSVSDDAEKK 
DTREGKTKLPFLPDAPIILLCAVFGLGHVGEWKATWLLQIEEKKVILGKFGSTLDDAERK 
ETRDGKTKLAFLPDYPIILLCAVFGLGHVGEWKATWLLQIEEKKVILGKFGSTLDDAEKK 
ETREGKTKLAFLPDYPIILLCAVFGLGHVGEWKATWLLQIEEKKVILGKFGSTLDDAEKK 
ETREGKSKLPFLPDYPIILLCAVFVHSHVGEWKATWRLQIEEKKVILGKFGSTLDDAEKK 
GTREGKTKLPFLADYPIILLCAVFGPGHVGEWKATWLLQIEEDKVILGKFGSTLDDAEKK 
DTREGKTKLPFLPQYPIILLCAVFGLGHVGEWKATWLLRIEEQKSILGKFGSVLDDAEKK 
DTREGKTKLPFLPNYPIILLCAVYGLGHVGEWKATWLLKIEEQKVILGKFGSVLDDAEKK 
DTREGKTKLSFLPNYPIILLCAVYGLGHVGEWKATWLLRVEEQKVILGKFGSVLDDAEKK 
DTREGKSKLPFLPNYPIILLCAVFGLDHVGEWKATWLLRIEEKKVILGKFGSVLDDDEAK 
DTREGKSKLPFLPNYPIILLCAVFGLDHVGEWKATWLLRIEEKKVILGKFGSVLDDDEAK 
ETREGKTKLPFLPNYPIILICAVFGEGHVGEWKATWSLRIEEKKVILGKFGSALDDTEKK 
DTREGKTKLPFLPNYPIILICAVFGEGHVGEWKATWSLRIEEKKVILGKFGSALDDAEKK 
GTREGKKKLLFLPDYPIILLCAVYGLGHIGDWKATWLLQIEEKKLILGKFGSASDDAQRK 
GTKEGKTKLLFLPDYPIILLCAVYGFGHIGDWKATWLLQIEERKLILGKFGSASDDAQRK 
TTQEGKTKLLFLPDYPIILGCAVAGLGHVGEWKASWILLIEENKEILGKFGSIRDDLERK 
QTRDGKTKLIFLPNYPIILICPVYGNGHVGEWKATWLLETEENKVILGKFGSPPDDKERK 
NTGEVKTKLEFLQDAPIILMCAVLGAGHAGEWKATWLLKMEENKLIMGKLGSTSDDNERK 
TTGEVKTKLSFLLDKPIILFCAVFGAQHIGEWKATWLLKMEENKTIMGKLGSTGDDNERK 
DTGEVKTKISFLQDAPIILSCAVFGVGHVGEWKATWALQMKENKMIMGKLGSHTDDNEWK 
KTQEPKTKLSFLPDIPIILLCAVFGVGQAGEWKSQWPLHMDEAKVILGKLGSMSDDNERK 
KTREGKTKLNFLPDIPIILLCAVFGVGQAGEWKSQWPLGMEEGKVILGKLGSMTDDNERK 
KTREAKTKLNFLPDIPIILLCAVFGVGQAGEWKSQWPLGMEEGKVILGKLGSMTDDNERK 
KTREAKTKLNFLPDVPIILLCTVFGTGQAGEWKSQWPLGMAEGKVIIGKLGSMTDDNERK 
KTREAKTKLNFLPDIPIILLCAVFGVGQAGEWKSQWPLGMEEGKVILGKLGSMTDDNEKK 
ATKETKPKLVLLQDLPIILLCAVSGATHKGEWKATWLLRMEENKIILGKLGSAGDDAERK 
ATRETKNKLVLLQDFPIILLCAVSGAPHKGEWKATWLLRMEENKVILGKLGSGADDAERK 
GTRQGKPKLVLLPDYPIILLCAVAGAPHHGEWKATWLLRMEEKKIILGKLGSDTDDNERK 
GTSQGKPKLFLLPDSPIILLCAVTGDPHHGDWKATWLLKMEEKKVILGKLGSATDDNERK 

SLERRNGSEQHTTKWHILMRLIGAHCELQQFDAAISSQAAWHMCALEMLAKRMEHFMVRG 
SFERRNGSEQHTTKWQILMKLIGAHCVLQQFDTAISPQSAWHICALEMQVKRMEHFMVRG 
PIERKNGSETYTTKWKIQMRLIGAHNDLQQFDAAISSQDTWHICALHILLNRMEHFVIRG 
PLERMNGSEEYTTKVQILMLLIGAQTDLMQFHAALSGQVKWHICALQVLTGRMEHFEVRV 
PIERRNGSQGYTTKVQILMSFISARVDLQQFDAAISNQETWHICALWILERTMEHFEVRV 
PLERRNGSQAYTTKVQILMKFISASSDLQQFDAAISHKKAIHICAIQILTRTMEHFEVRL 
PQERRNGSQAFTTKVKILMKFIAASSILPQVDAAISSKFELHICSLQLVLRTLEHFEVRL 
PYERRNGYEVYTTKVDILMAFVPAKNDLQQFDAAISSQDAWHICALKVLIQNLEHFTVRE 
PFERDNGSESYTTKVQILMSFVPAQNDLQQFDAAISNREAWHICALRVLVHALEHFNVRD 
PFERRNGSESYTTKVEILMGFVPAQNDLQQFDAAISNQKAWHICALKVLSHALEHFIVRD 
PVERCNGSENYTTRVDILMKFTSAQNELQQFEAAISNQEKGHICALNVLSATMEHLEVRK 
PIERCNGSENYTTRVDILMKFTSAQNELQQFEAAISNQQKGHICALKVLSTTMEHLEVRK 
PLERCNGSETYTSRVQILMAFTTAQNDLKQFDAALSNQERWHICALQVMSAPMEHFGVRN 
PFERCNGSETYTTRIQILMTFTSAQNDLEQFDAALSNQERWHICALQVMSEPMEHFGVRN 
PFERCNGSETYTTRIQILMKFTSAQNDLEQFDAALSNQERWHICALQVMSEPMEHFGVRN 
PFERCNGSEQRTTRVDILMEFTSAQNDLSQVDAASSNQEKWHICALEVSMKLMEHFKVRI 
PFERCNGSETRTTRVNILMDFTSAQNDLQQFDAALSQEEKWHICALQVLKTPMEHFKVRT 
PFERCNGSEPYTTRVPVLMKFTSAQSDLKQFDAALSNQSKWHICALQVLSTPMEHFKVRM 
PFERCNGSEPYTTRVEVLMKFTSAQSDLKQFDAALSNQSKWHICALQVLKTPMEHFKVRT 
PFERCNGSEPYTTRVEVLMKFTSAQSDLKQFDAALSNQSKWHICALQVLNTPMEHFKVRT 
PFERCNGSEPYTTRVDILAKFTSAQSDLQQFDAALSNQEEWHICALQVLGTPMEHFSVRT 
PFERCNGSEPYTTRVDILAKFTSAQSDLQQFDAALSNQEEWHICALQVLGTPMEHFSVRT 
PLERCNGSEHYTTRAAHLMKFTPAQNDLQQFEAPISNQNIWHICALRVLRTTMEHFEVRL 
PLERCNGSEHYTTRADHLMKFTPAQNDLQQFDAPISNQNIWHICALQVLRATMEHFEVRA 
PFERRNGSDWFTTKVEVLMKFTTKQEDLQQFRAAISNHELQHVCALKVLMRLMEHFEVRV 
PFERRNGSDTFTTKVEILMEFTTKQEDLQQFRAAISNHAIQHICALKVLTRAMEHFEVRI 
PLERKNGSETYTTKTQILMTLIGAQSDLQQLDAAISNQDAWHICALQILGRRMEHFEVRG 
PTERRNGSEPYTTKVKILMGLIAARNDLPQFDAAISNQSGWHICAMQILTKDAEHFDVRK 
PIERRNGSEMYTTKVEILMTLVGAHNELQQVNAAISGQGSYHICALHVPGARMEHFETGI 
QIERANGSEDFTTKVEILMSLAGAHTELQQLNAAISGQDSWHICALYVSVLGMEHFETGL 
PVERRNGSEEYTTKEQILMTLVGAHLELQQLNATTSHQDNWHICALHVPVPRMEHFQTGV 
PDERRRGSEGFTTKVQILMELVEAHDELQQLNAAISSFRSWHMCALHIALRGMEHFSVGD 
PAERANGSEGFTTKVQILMQLVDAHDELQQANAALSNFRSWHMCALHIALRGMEHFNVGE 
PAERANGSEGFTTKVQILMQLVDAHDELQQANAALSNFKSWHMCALHIALRGMEHFKVGE 
PEERANGSEGFTTKVQILMQLVEAHDELQQLNAAISSFRSWHMCALHIALRGMEHFNVGE 
PEERANGSEGFTTKVQILMQLVEAHDQLQQLNAAISSFRSWHMCALHIALRGMEHFNVGE 
PKERRNGSEPYTTKKCTLMELVGAHQTLQQFEAALSPPVIWHMCALHLPIQGMEHFAVGA 
PKERRNGSVPYTTKKCTLMALVDAHQTLQQFEAALSPPAIWHMCALHLPIQGMEHFAVGS 
TLERQNGSQGYTTKRLTLMDLVGAHAELQQFEAALSPPNSWHMCALRIPTQGMEHFAVGD 
TIERINGSEGYTTKKLTLMNLVAAHAELQQFDAALSPPNCSHMCALRIPTQGMEHFAVGD 

NEAFFLFAKQMHWSVLLAYLMSWGALLEVVQESVTSVHSQFNVNETRYAATEVLEYHNKQ 
NEGFFLFVKQLHWSVLLAYQMSWGALLEVVQELVTTGHSHFNVNETRYTSTEGLEYHNKQ 
NEGFFLSVKQEHWSVLLAYKMSWGALLEVVRETNTTSHPKFNVNETQYPAKERLQYHNKQ 
NGGFFLFAKQLHWSVLQAYDMSLGTLLEVVREGNTTLHPRFNVNETRYLASERFEYYNKQ 
NDGFFLFVKQFHWSVPLAYTMSWGALLEVVQELNTAEHPLFNVNESRYPAEERFVYHNKQ 
NDGFFLFVKQLHWSVLTAYEMSWDALLEVVKEIDTTPYPWFNINETNYLAKERLVYHNKQ 
NDGFFLFVKQFHWSVLRAYHMSWNTLLEVVPESNPTRHPIFNVNETNHRAKEKLVYHNKQ 
NDGPFLFVKQLHWSVFLAYVMSWGALLEVVKEINTTQHSLFNVNETRYLGKEGLNYHNRQ 
NDGFFLFVKQLHWSVFLAYSMSWRALLEVAKEINTAQHGLFNVNETRYLGKEGLDYHNRQ 
NDGFFLFVKQLHWSVFLAYIMSWGALLEVIKEINTTAHGLFNVNETRYLGKEGLIYHNRQ 
NYGFFLYVKQLHWSVINAYQMSWTTLLEVVKEINTTRHPLFNVNETRYPAKEGLQYHNKQ 
NYGFFLYAKQLHWSVVSAYQMVWTTLLEVVKVINTTGHPLFNVNETRYSAKEKLEYHNKQ 
NEGYFLFIKQIHWSVLSAYRMSWAALLEVVKEINTTKHPLFNVNETRYPAKELLEYHNKE 
NEGYFLFIKQIHWSVLLAYRMSWATLLEVVKEINTTKHPLFNVNETQYPAKELLEYHNKQ 
NEGYFLFIKQIHWSVLMAYRMSWATLLEVVKEINTTKHPLFNVNETQYPAKELLEYHNKQ 
NDGYFLFVKQIHMSVLFAYGMSWATLLEVVYEINTTKSPLFNVNMTRYLASERLEYHNKQ 
NDGYFLFVKQVHMSVLLAYGMSWATLLEVVFETNTTKSPLFNVNETRYKAKERLEYHNKK 
NDGYFLLVKQIHWSVLLAYGMSWATLLEVVKEFNTTKHPLFNINETRYQAKERLEYRNKQ 
NDGYFLFVKQIHWSVLLAYRMSWATLLEVVQEFNTTRHPLFNVNETKYPAKEKLEYRNKP 
NDGYFLFVKQIHWSVLLAYRMSWATLLEVVQEFNTTRHPMFNVNETKYPAKEKLEYRNKP 
NDGYFLFVKQSHWSVLVAYRMSWATLLEVVKDVNTTKHPLFNVNETRYPAKERLEYHNKQ 
NDGYFLFVKQNHWSVLVAYQMSWATLLEVVKDVNTTKHPLFNVNETRYPAKERLEYHNKQ 
NDGYFLFVKQMHWSVLVAYRMSWASLLEVTKGLNKTKHPLFSVNEIRYPAKERLEYHNKQ 
NDGYFLFVKQMHWSVLLAYRMSWASLLEVSKGMNKTKHPLFSVNEIRYPAKERLEYHNKQ 
NDGFFLFGKQLHWSVQLAYNMSWGTLVEVIKEMNTTRHPIFNVNETPFPAKERLEYHNKQ 
NDGFFLFGKQVHWSVQLAYNMSWGTLLEVIKEINTTRHPLFNVNETPFPAKERLEYHNKQ 
NDGFFLFEKPWFMSVTPAYQMSWGALMEVVKELNTKQHPPFNVNETHYRSKEKGEYHNKQ 
NEGFFLYVKQSHWSVIMAYHMSWRILSEVEFEENTTAHPMFNVNETKYKAKERLEYYNKR 
NDGFFLYVKAIHWSVPMAHDMSYGAPLEVVEDVNTSRHPGFNVNETKYQARESLNTRNKT 
NDGFFLYVKQQHYSVPLAHRMSWADPLEVVGEVNTSGHPGFNSNETKYKAKEDLDYRKKQ 
NDGFFLYVKQLHWSVPKAHQMSWVAPLEVVGEINTSQHPNFNVNETRYNAKEDLRYRNKE 
NDGFFLYVKQLHWSVLQAHEMSWGSTLEVIQEVNTSLHPLFNINETGHHAAENLNYENKT 
NDGFFLYAKQLHWSVLQAHQMSWGSTLEVIQEVNTSMHPLFNSNETRHHAAENLNYENKT 
NDGFFLYAKQLHWSVLQAHQMSWGSTLEVIQEVNTSMHPLFNSNETRHHAAENLNYENKT 
NDGFFLYVKQPHWSVLQAHQMSWGSTLEVIQEINTSMHPLFNSNETRHHAAEHLNYENKT 
NDGFFLYVKQPHWSVLQAHQMSWGSTLEVIQEVNTSMHPLFNSNETRHQAAENLNYENKT 
NQGFFLRVKHHHGSVLVAHPMSWSYTLEVAKKLNTHAHPMFNADETYFGAPESLEYFNKQ 
NQGFFLREKHHHWSVLVAHAMSWSYTLEVARKLNTHSHPLFNADETRFAAPEMLEYFNKQ 
NQGFFLFVKHYHWSVLGAHQMSWCSTLEVAKDFNAHKHSLFNANETRYSAPEALDYFNKQ 
NQGFFLYVKHYHWSVQGAHEMSWSMTLEVAPDFNTHKHSLFNANETKYLAPEALEYFNKQ 

GLEQKEGDKS 
GLGHREGDKS 
GLSHKEGTKS 
GLDQTEGDRS 
GLAHSTGDKS 
GLGHCTGDKS 
SLGHDTGHRS 
GLGHTTGDKT 
GLGHTTGDKA 
GLGHTTGDKT 
GLGKSVGDKS 
GLSHNTGDKS 
GLGYATGDKS 
GLGYATGDKS 
GLGYATGDKS 
GLEHNTGDKS 
GLGHSTGDKS 
GLGHSTGDKS 
GLGHNTGDKS 
GLGHNTGDKS 
GLGHLIGDKS 
GLGHLIGDKS 
GLGHNTGDKS 
GLSHSTGDKS 
GLGTATGDKS 
GLRTSTGDKS 
GLNHITGDKS 
CLGHKEGDKS 
GLGHSEGDKS 
GLGHDEGDKS 
GLGHNEGDKS 
GLSHDEGEKV 
GLSQAEGEKV 
GLSQAEGEKV 
GLPHEEGEKV 
GLSHEEGEKV 
GLGHPEGPKS 
GLGHAEGEKS 
GLGHQEGEKS 
GLGHHEGEKS 
