# Supplementary material for: Detecting lateral gene transfers by statistical reconciliation of phylogenetic forests
Source: BMC Bioinformatics. 2010 Jun 15;11:324. doi: 10.1186/1471-2105-11-324 (PMC2905365; doi:10.1186/1471-2105-11-324)
Supplement: Additional file 1 — The 330 simulated alignments and corresponding gene trees (true and ML) along with the 40-taxa reference species tree. [file 1471-2105-11-324-S1.ZIP › simulated_dataset_prunier/seqdata176.fas.phy_tf.tree]

((((((AGTUM1:0.078885067,(RHETL1:0.017814537,RHLEG1:0.019506779)96.213353:0.035797661)100:0.11020436,(((BABAC1:0.055260715,(BAHEN1:0.0042132141,BAQUI1:0.041015338)93.708539:0.02767594)100:0.095067246,(BRABO1:0.0083497892,BRSUI1:7.4525864e-05)100:0.11159101)85.476357:0.026318219,(MELOT1:0.1669874,MESOR1:0.11145933)99.201894:0.062859499)64.391702:0.011237984)82.042706:0.027542796,(WOEND1:0.032191973,WOLBA1:0.050640586)100:0.21931919)100:0.10069356,(BRJAP1:0.066343579,RHPAL1:0.059213408)100:0.15074116)95.649904:0.049734763,(RODEN1:0.069990162,SIPOM1:0.073812518)100:0.22787599)43.615919:0.01079894,(((((((ANMAR1:0.079229014,ANPHA1:0.14868993)87.602103:0.068883203,(EHCAN1:0.074189384,EHCHA1:0.085594375)100:0.29824987)100:0.36450342,(RIBEL1:0.083690989,((RICON1:0.046398174,RIFEL1:0.035753233)94.404417:0.01791785,(RIPRO1:0.0075631232,RITYP1:0.026160914)100:0.049351085)74.289721:0.03067841)100:0.31217845)72.476774:0.068382847,((CAPEL1:0.1971826,EHRUM1:0.21826411)48.967755:0.0087256205,HYNEP1:0.27332827)100:0.20287637)100:0.20767047,((((GLOXY1:0.088578312,SILIC1:0.11737748)100:0.17663613,GRBET1:0.24651449)81.137836:0.054028449,MAMAG1:0.45729978)62.257195:0.047571823,NIHAM1:0.56400501)57.340235:0.03360813)78.967577:0.046617036,SIMEL1:0.28070049)96.673435:0.059955497,(CACRE1:0.20700738,(MAMAR1:0.36602354,RHRUB1:0.22379007)74.69933:0.046803178)97.778285:0.071933555)88.48992:0.047605211,((JANNA1:0.1176211,RHSPH1:0.087838871)42.215011:0.010264112,PADEN1:0.11548672)100:0.28370212);
