# Supplementary material for: Detecting lateral gene transfers by statistical reconciliation of phylogenetic forests
Source: BMC Bioinformatics. 2010 Jun 15;11:324. doi: 10.1186/1471-2105-11-324 (PMC2905365; doi:10.1186/1471-2105-11-324)
Supplement: Additional file 1 — The 330 simulated alignments and corresponding gene trees (true and ML) along with the 40-taxa reference species tree. [file 1471-2105-11-324-S1.ZIP › simulated_dataset_prunier/seqdata177.fas.phy]

40	219
GLOXY1      IVLDARGDCTKVFQQEDPGIAKTYDDQQVSTGGRQGATAGKPAKSCPGFDGQFKIQDCAY 
GRBET1      IVLDARGENKKAFQQEKPGIGATYDDSQVSTGGRQGATAGKTAKNCPGFEGEFKIQDCAY 
BAQUI1      IVADAKGDKKKPFQQETPGIGDTYDDSQEATGGKQGATAGKTAKDSPGLIQNFKIQDCAY 
PADEN1      IVLDAKGNKKKTFQQEKPGIGDTYDDSQAATGGKQGATAGKEAKDCPGLEISFKIEDCAY 
RHSPH1      IVLDAKGDRKKTVQQEKQGIGGTYDDGQAATGGKQSVTAGKSAKDCPGLNDVFKIDDCAY 
MAMAG1      IVLDAGNEGIKVFQQEKPKIGATYDDQQGATGGRQAQTAGKTAKSCPGFRDAFKIQDCAY 
BRJAP1      LVLDTGGEPKKIIQQEKPIIRTTYDDSQMPTGRRQSTTAGKTAKNCPGITDYFKIRDCAY 
RHPAL1      LVLDTGGTPKKIIQQEKPIIRTTYDDSQMPTGRRQSTTAGKTAKNCPGITDYFKIRDCAY 
NIHAM1      LVLDTGGQPKKIIQQEKPIIRTTYDDSQMPTGRRQSTTAGKTAKNCPGITDYFKIRDCAY 
SIMEL1      LVLDAGGLNRKVVQQEKPVIRATYEDSQVATGRRQGATAGNTAKNCPGLAEDFKIEDCAY 
AGTUM1      LVLDAGGLNRKVVQQEKPVIRATYEDSQVATGRRQGATAGNGAKNCPGLENDFKIEDCAY 
RHETL1      LVLDAGGLNRKVVQQERPVIRATYEDSQVATGRRQGATAGNTAKNCPGLQNDFKIEDCAY 
RHLEG1      LVLDAGGLNRKVVQQEKPVIRATYEDSQVATGRRQGATAGNTAKNCPGLQNNFKIEDCAY 
MELOT1      LVLDAGGVDRKVIQQEKPVIKATYDDSQEATGRRQGATNGKAAKNCPGFLKNFKIGDCAF 
MESOR1      LVMDAGGTDCKVVQQEKPVIVATYDDSEGATGRRQGATNGKAAKSYPGLKDGFKISDCAF 
BABAC1      LVLDAGTVDRKIVQQERPVIKATYDDSQAATGRRQATTNGRGAKNCPGFKEEFKISDCAF 
RHRUB1      LVMDAGEFQSKVYQQEKPGIGATYDDIEDATGGRQGQTGGGTAKTCPGHIKDFKIIDCTY 
BAHEN1      VVLDAGTDKAKVFQQETPGIGATYDDSQSATSGRQGTTVGRIAKCCPGLKKSFKISECAY 
RODEN1      AVLDAGGGATKIFQQKKPGIGKTYDDLQVATSGRQDTTGGKPARSSSGFFKGFKIMECAY 
SIPOM1      AVLDAGGDRAKIFQQEKPGIGKTYDDLLVATSGRQDTTGGKPARVAPGFYKPFKILECAY 
SILIC1      AVLDAGGKLVKIFQQEKPGVGKTYDDLQVATSGRQDTTGGKPARAAPGYFKPFKIMECAY 
RIBEL1      LVLDAGALRNEVFPQEKPGVADTYDDSEMATGGRESLTDGRNAKNAPGDAEGFKAQDCVY 
RIPRO1      LVLDAGALRTEVFPQEKPGVADTYDDTEIATGGRECLTDGRNAKTAPGLAEGFKAIDCVY 
RITYP1      LVLDAGALRTEVFPQEKPGVADTYDDTEIATGGRECLTDGRNAKTAPGLAEGFKAIDCVY 
RICON1      LVLDAGALRTEVFPQEKPGVAETYDDTEVATGGRECLTDGRNAKTAPGLAEGFKAVDCVY 
RIFEL1      LVLDAGALRTEVFPQEKPGVADTYDDTEVATGGRECLTDGRNAKTAPGLAEGFKAIDCVY 
CAPEL1      LVLDAGALKTEVFPQEKPGVADTYDDSEVSTGGRECLTDGRNAKPVPGLSDGFKALDCVY 
BRSUI1      IVLDAGGTHAKVFQQEKPGIGETYDDNEAATGGREQTTGGKSAKTCPGLNEDFKMHDVVY 
BRABO1      IVLDAGGTHAKVFQQEKPGIGETYDDNEAATGGREQTTGGKSAKTCPGLNEDFKMHDVVY 
HYNEP1      LVLDAGGKKEKAFQQEKPGIRATYDKPEIATGGREIVTGGRCAENCPGFMEQFKNVDCAR 
EHRUM1      LVLDAGGRRSKKIQQFKPGIGSTYDDSRIGSGARQAMTGGSSAKACPGLCDRFKILDCDY 
EHCAN1      LVLDAGGRKSKEFQQFKPGIGSTYDDTQIGSGGRQGVTGGSSAKACPGVCNRFKILDCDY 
EHCHA1      LVLDAGGRKTKEFQQFKPGIGSTYDDSQIGSGGRQGVTGGSSAKACPGLCNGFKIPDCDY 
ANMAR1      LVYDAGGTRTKEYQQFVPGIKETYDDSSIASGRRQEVTGGSTAKACPGFYETFKMFDCAY 
ANPHA1      LVYDARGVRTKEYQQFKPGIGATYDESQIASGGRQEVTGGSTAKACPGLHETFKMFDCAY 
WOLBA1      LVLDAGGARTKEFQQFKPGINITYDDNQITTGGRQGVTGGSVAKVCPGLCEQFKIFDCAY 
WOEND1      LVLDAGGARTKEFQQFKPGINITYDDNQITTGGRQSVTGGSVAKVCPGLCERFKIFDCAY 
JANNA1      LVLDAGGVESKEFQQFKPVINNTYDDSQIATGGRQGVTGGRSAKGCPGICERFKIFDCAY 
CACRE1      MVLDAAGGSTKVFQQNKPGIRGTYDYGQLATGGRQRETGGRSAKTCPGIVETFKILDCAY 
MAMAR1      LVIDAGGDDAKLFQQNKPGIGGTYDDGQLVTDGREGETGGRTAKTCPGTAEDFKILDCAW 

KIQDDKGNSRRINKRGQTLIKPWPLMCTNSFSKYASPGWSAGAHQLQAPHTALRRYDVIV 
AVQDDKGNDRRINKRGQTLIRPWPLMCVNSLSKYASPGDSSGSHKLQLPETALGRYEVIV 
DIQGDKGNTRHINKRGATLIKQWPLMCGNSFSKYARPGTSYVPHELQLSETALTRYDVIV 
EIQSDKGNRRHINKRGATLIKPWPLMCGNSLSKYARPGISYGTHELQLAETALVRYEVIV 
EIQGDKGDRRHINKRGATLIKSWPLMCGNSLSKYAKPGISYGPHELQLAELALTRHDVIV 
PIQEDKGNRRKINRRGNTLIKEWPLMCTNSLSKYAGPGISTGIHTLQIPKFALLFYDVIV 
QVQEDKGNKRRINERGLTLICPWPVMCFNSLSKYVSPGLSVGAHELQLKVPALASYRVIV 
QVQEDKGNKRRINERGLTLICPWPVMCFNSLSKYVSPGLSVGAHELQLKVPALASYRVIV 
QVQEDKGNKRRINERGLTLICPWPVMCFNSLSKYVSPGLSVGAHELQLKVPALASYRVIV 
CVQEDKGNARKINKRGFTLICPWPVMCYNSLSKYMRPGVSDTAHELQMKIPALPSYSVIV 
CIQEDKGNTRKINKRGFTLICSWPVMCYNSLSKYMRPGVSDTAHELQMKVPALLSYTIIV 
CIQEDKGNTRKINKRGFTIICPWPVMCYNSLSKYMRPGVSDMTHELQMKVPALLSYTVIV 
CIQEDKGNTRKINKRGFTLICPWPVMCYNSLSKYMRPGVSDMTHELQMKVPALLSYTVIV 
YVQEDKGNARKINKRGITLICPWPNMCYNSLSKYVRPGHGVTAHVLQMQVPALISYIVIV 
LVQDDKGNSRKINKRGMTLICPWPNMCYNSLSKYVRPGNGWSAHILQMQVPALISYVVIV 
FVQEDKGNARRINKRGLTLICPWPVMCANSLSKYVRPGLSITSHELQMQVPALISYTVIV 
QIQKDKLNKRRINKRGNTLICNWPTMCSNSTSKYVKPGFSAGAHGLQLVRMALIKYDVIV 
NIQSDKGNYRGINKRGATLLFLWPIMCLNSLSKYVGPGISTATHDLQVFPAAYPGYDVIV 
AIQEDKANSRGINKRGATLISFWPTMCSNSISKYVRPGKSAGPHDLQDFATAIMSYDVVV 
PIQEDKANARGINKRGNTLISFWPIMCTNSLSKYVRPGFSAGPHDLQFFLTAIMSFDVVV 
PIQEDKANTRGINKRGNTLISFWPIMCSNSLSKYVRSGLSTGPHDLQYFVSAVMNYDVVV 
RVFEDKGNARAINERGDTLLCKRPLMCYNSLSKYVRTGLSTGDHDLQIPDTAFFKYDVIV 
RIFGDKGNGRAINERGDTLLCRRPLMCYNSLSKYVRTGLSTGDHDLQTPATAFAKYDVIV 
RIFGDKGNGRAINERGDTLLCKRPLMCYNSLSKYVRTGLSTGDHDLQTPATAFAKYDVIV 
KIFGDKGNGRAINERGDTLLCKRPLMCYNSLSKYVRTGLSTGDHDLQTPATAFVKYDVIV 
KIFGDKGNGRAINERGDTLLCKRPLMCYNSLSKYVRTGLSTGDHDLQTPASAFEKYDVIV 
RIFEDKGNGRAINERGGTLLCKRPLMCYNSLSKYVRTGLSTGDHDLQIRATAFGKYDVIV 
VIQEDKGNDRRINKRGATLLCSWPLMCPNSLSRYVRPGISTNSHNLQIKVIALQSYPVIV 
VIQEDKGNDRRINKRGATLLCSWPLMCPNSLSRYVRPGISTNSHNLQIKVIALQSYPVIV 
MIQEDKGNSRTINKRGNTLLCDWPLMCVNSLSKYVRPGLSQGDHDLQIATTALGSYDVIV 
WIKEDKGNSRRINKRGNTLTCAWPLMCANSLSKYVRPGYSPGSHDLQVDKTALVIYDVIV 
WIKDDKGNSRRINKRGNTLTCAWPLMCKNSLSKYVRPGHSPGSHDLQVDKSAMLLYDVIV 
WIKDDKGNSRKINKRGNTLTCAWPLMCSNSLSKYVRPGHSPGSHDLQVDKTAMIIYDVIV 
FIQEDKGNNRSINRRGDTLLCLWPLMCTNSLSKYIRPGVSPGSHDLQVDSTAWYIEEVIV 
SIQEDKGNKRSINKRGDTLLCPWPLMCSNSLSKYIRPGVSPGSHDLQAKTTAWYIYDVIV 
RIQEDKGNRRKINRRGNTLLCEWPLMCCNSSSKYVRPGHSPWSHDLQVQTTALAVYDVIV 
RIQQDKGNRRKINRRGNTLLCKWPLMCCNSSSKYVRPGHSPWSHDLQVDTTALAIYDVIV 
KIQEDKGNKRAINKRGNTLLCEWPLMCCNSRSKYVRPGLSPWTHDLQVETTALAVHDVIV 
FIQEDKGNQRRINKRGFTLLVIWPLMCANSLSKYVRPGLSPGSHDLQVKVTAAHSYAVIV 
DDQEGKGNERRINKRGGTLLCAWPLMCHNSLSKYVIPGYSPGSHDLQVCATALQFYDVIV 

DNDTSTMKQQGPTLMVFGPFGKQGVKNLHLSVDLNFDKNPHNCYLNYALSADMSIPRIED 
DNEVSIMKPEGPSLVVFGPFGKQGVINLILSVSLNRETNLYNCYLNYNLTSDMSIGRTKD 
DNRVSTMKPEGALLVVFGPFGKQGVNNLGGSDNVNSEQNLYNCYLNYEMTTDMAIPRIAD 
DNRVSTMKPDGTLLIVFGPFGKQGVTNLGLSLNVNYYKNLYNCYINYNLTKDMAISRIRD 
DNRVSTLKPDGALLVVFGPFGKQGVENLGLSANINYDKNLYNCYLNYNLTSDMAISRIRD 
DNKVSTLKPSGELLIVFGPFGKQGVTSLMVSISLSYSKNLVNCYLNYNSADDMTIVRIKD 
DNKVSTLKPTGGLVVVFAAFGTQGVYNLTLTISLNYAKNLYNCYLNYHPAGDMGISRIKD 
DNKVSTLKPTGGLVVVFAAFGTQGVYNLALTISLNYAKNLYNCYLNYHPAGDMGISRIKD 
DNKVSTLKPTGGLVVVFAAFGTQGVYNLALTISLNYAKNLYNCYLNYHPAGDMGISRIKD 
DNQVTTMKPKGKLLFVFGAFQKQGINDLSLSISLNLPTNLYNCFLNYNLSSDMGITMVRD 
DNDVSTMKPRGDLLFVFGAFQKQGINDLNLSISLNLPTNPYNCFLNYNLSSDMGITMVRD 
DNQVPTMKPSGDLLFVFCAFQKQGINDLNLSVSLNLPANLYNCFLNYNLSPDMGITMVRD 
DNQVPTMKPGGDLLFVFCAFQKQGINDLELSISLNLPTNLYNCFLNYNLSPDMGITMVRD 
DNQVSTMKPKGDLLFVFGAFTKQGINDLDLLIGLNLTPNFYNCYLNYNLNTDMKITMVQD 
DSQAGTMKPPGELLFVFGAFTKQGINDLELLIIINSTPNFYNCYLNYNLNTDMIITMVQD 
DNQVSTMKPQGGLVFVFGEFTKQGVVDLDVSISLNLPTNLYNCYLNYGLSSDMSITMVHE 
DSKVQTMKPWGSLLLMLGRLGKQGAENLVLSISRTCLENVYNCPLNYNAVLDMYITRVND 
DNRDTIMKPHGLLSTVFGPHGKQGGRDLADVMGRNLGDNLYNCCLNYQLYSDMTLPPIKD 
DNTVSRMKPHGFLSIVFGPFEKQGSGNLARSMGKNLPGNFYNCCQNYNVLSDMNITRIKD 
DNRVSRMKPSGPLSIVFGPFGKQRTKNLVLSLNSNYPGNYNNCCQNYNVMSDMSITKIKD 
DHSVFRMKPPGPLSVVYGPFGKQGMQNLALSLSKNFPGNYYNCCQNYNVSSDMNITRLKD 
DDAVVTLKPFGRILGVFGQFGKQGARNLGLSMSVNSLGNLYNCRLNYKLITDMEITRSKD 
DDAVATMKPFGKVLGVFGPFGKQGAGNLSLSMSLNNLGNLYNCCLNYELVTDMDITRSKD 
DDAVATMKPFGKVLGVFGPFGKQGAGNLSLSMSLNNLGNLYNCCLNYELVTDMDITRSKD 
DDAVVTMKPFGQVLGVFGPFGKQGAGNLTLTMSQNSLGNLYNCCLNYELVTDMDITRSKD 
DDAVATMKPFGQALGVFGPFGKQGAGNLSLSMSQNSLGNSYNCCLNYELVTDMDLTRLKD 
DEPVATAKPRGHILRVFGPFGKQGAGNLTLSMTQNSLGNLYNCCLNYELVTDMEITRSKD 
DDQVFAMKPPGPVLLVFGHFGKQEAENLPLSISRNKVKNLFNCCLNYNVAMDMDLTRRGD 
DDQVFAMKPPGPVLLVFGHFGKQEAENLPLSISQNKVKNLFNCCLNYNVAMDMDLTRRGD 
DDQVSTMKPVGALLRIFGPFGKQGAENLKMSISKNQLGNTPNCCLNYKLEMDMAITGIDD 
DDKVQTVKDTGVRLVVFGPIGKQGAKNLSLSYSANWFGNTHNCCANYFQSLDMPISDIED 
DDKVQTVKDSGVRLVVFGPIGKQGAKNLNSSFSTNWLGNNHNCCANYFLSLDMPITDIED 
DDKSQTVKDTGVRLVVFGPIGKQGASNLGLSISKNWLGNNHNCCANYFLSLDMPITNIED 
DNKVFKMKDSGARLVVFRPFGKQGAKNLSLSISNNWVQNVHNCCMNYSLALDMKISSIED 
DNEVHKMKDAGNRLVVFGPFGKQGAKNLGLSISGNWLQNMHNCCMNYSLSLDMHISSIKD 
DNKVHTVKDPGPLLVVFRPFAKQGEDNLGLSKSGNCLVNMHNCCMNYALSMDMPIANIKD 
DNKVHTMKDPGPLLVVFRPFAKQGEHNLGISKSNNCLVNMHNCCMNYALYMDMSITNIKD 
DHKVHTMKDPGDLFMVFGPFGKQGALNLGISISENGAKNLHNCRMNYSLGIDMIITHIKD 
DHGVENMKPFGPLLAVFNPFGKQGTLKLLLRISQNQQKNLYNCCTNYSLNFDMSITGSKD 
DNGVNNMKPDGFLLLVFGPFGKQGTEKLIVSKSKNQMQNLYNCCMNRELQMDMPITRLKD 

FQTTTPDARDADSVLSGMPYYKRKQIHEGIEVLFIPLIS 
FQTATPDARDADSVLSVMPIYKDKQTHEGTEVLFIPCIS 
FQTSYPDARDKDSILSSMPVFKKKQAHEGIEILFIPKIS 
FQTAFPDARDKDSILAAMPLFKKKQAHEGVEILFIPWIS 
FQTAYPDARDKDSILASMPIFKKKQAHEGIEILFIPWVS 
FQTRFPDARDKDSILSIMPRFKQKQAHEGIENLLIPMLS 
FQTLLPDARDKDSILTGMPYLKNKQYHEGIENLFIPSVS 
FQTLLPDARDKDSILTGMPYLKKKQYHESIENLFIPAVS 
FQTLLPDARDKDSTLTGMPYLKKKQYHESIENLFIPAVS 
FQTLVPDARDKDAIIIIMPSIKLKQYHEGIENLDIPIYS 
FQTLVPDARDKNAIIIIMPSFKRKQYHERIENLFIPLLS 
FQTLVPDARDKDAIIIIMPRFKRKQYHEGIENLFIPILS 
FQTLVPDARDKDAIIIIMPSFKRKQYHEGIENLFIPILS 
FQTDAPDARDKDAILTIMPLFKKKQYHEAIENLFIPLLS 
FQTNIPDAREKDAILKIMPLNKEKQYHEPEENLFIPPLS 
FQTEIPDARDKDAILKAMPHFKRKQYHEAIENLFIPLLQ 
FNRTHPDARDKDSILNYMPVFKPKQTHEGIENLFIPGAS 
FNFGFPDARDKDSILNPMPITKAKQKHEGIKNLFIPANA 
FSINIPDARDKDSVLQIMPAPKQKQRHESVKNLFMPSDS 
FNITAPDARDKDSILQLMPAPKVKQRHESVKNLFIPTDS 
FNIGAPDARDKDSILQLMPAPKNKQRHETVKNLFIPTES 
FNLVNPDAGDKDSLFRWMPPFKVKQGHERIENLFIPCNS 
FNLINPDAGDQDSLFHWMPAFKVKQVHERIENLFIPESS 
FNLVNPDAGDQDSLFHWMPAFKVKQVHERIENLFIPESS 
FNLVNPDAGDQDSLFQWMPAYKVKQVHERIENLFIPDSS 
FNLVSPDAGDQDSLFQWMPAFKVKQVHERIENLFIPESS 
FNLGNPDARDKDSLFKWMPALKIKQVHERIEGLFIPDTS 
FNTKLPDARDKDSILKYMPKVRTKQDHETIENLFIPKVS 
FNTKLPDARDKDSILKYMPKVRTKQDHETIENLFIPKVS 
FNSKYPDAKDKDSILKFMPGLKDKQKHERIENLFIPHWS 
FNTFQPDARDKDNVLNQMPTYKVKQQHEDVENLFIPFIS 
FNTFMPDARDKDSVLNPMPLYKIKQKHEDAENLFIPFIS 
FNTFLPDARDKDSVLNAMPLYKLKQRHEDAENLFIPFVS 
FNTVFPDARDKDSCLDHMPMFKKKQKHEGLENLFIPYIS 
FNTVLPDARDKDSILDYMPDFKDKQKHEGLENLFIPYIS 
FNTDFPDARDKDSILNCMPIFKDKQKHEGIENLFIAFYS 
FNTEFPDARDKDSILNCMPILKEKQEHEGIENLFIAFYS 
FNTQFPDARDKDSILNGMPLFKDKQKHEGFENLFIPYYS 
FNTVLPDARDKDSVSKFMPTFKGKKHHEGIELLFFSRSS 
FNTIFPDARDNDSVSQLMPQFKGKQPHEDVERLFIPRLS 
