# Supplementary material for: Detecting lateral gene transfers by statistical reconciliation of phylogenetic forests
Source: BMC Bioinformatics. 2010 Jun 15;11:324. doi: 10.1186/1471-2105-11-324 (PMC2905365; doi:10.1186/1471-2105-11-324)
Supplement: Additional file 1 — The 330 simulated alignments and corresponding gene trees (true and ML) along with the 40-taxa reference species tree. [file 1471-2105-11-324-S1.ZIP › simulated_dataset_prunier/seqdata177.fas.phy_tf.tree]

(((((((AGTUM1:0.046447263,(RHETL1:0.028992375,RHLEG1:0.012203386)98.542809:0.033551678)63.46212:0.015180004,SIMEL1:0.065786662)98.664939:0.11569332,(BABAC1:0.18534124,(MELOT1:0.031609388,MESOR1:0.26962217)99.589127:0.12909217)90.142119:0.081056095)98.097658:0.2043818,(BRJAP1:0.0020279683,(NIHAM1:0.0067625651,RHPAL1:0.004190451)63.120878:0.022726643)100:0.30994)99.190277:0.19018051,((((BAQUI1:0.20404383,RHSPH1:0.12972534)33.900809:0.0048485939,PADEN1:0.10129456)99.849981:0.2037504,(GLOXY1:0.30224461,GRBET1:0.14434768)97.601533:0.14054757)80.611444:0.067809975,MAMAG1:0.3520415)82.393372:0.05875965)97.344851:0.15625532,(BAHEN1:0.63401408,((RODEN1:0.23712236,SIPOM1:0.12915402)33.331099:1.8029874e-06,SILIC1:0.14726921)99.717641:0.33426362)96.468109:0.19720618)56.570768:0.037662741,(((((ANMAR1:0.18427329,ANPHA1:0.061180616)99.419945:0.16793794,((EHCAN1:0.056971929,EHRUM1:0.15099694)48.709413:0.03693717,EHCHA1:0.044898919)100:0.31113293)78.960168:0.0458065,(JANNA1:0.22883219,(WOEND1:0.061669299,WOLBA1:0.034385369)99.950963:0.14084524)78.069538:0.065420725)99.428105:0.19269293,(CACRE1:0.37031319,MAMAR1:0.35803813)97.374833:0.19964354)66.015935:0.047230331,((BRABO1:0.0046882753,BRSUI1:1.2884967e-06)100:0.45220051,((CAPEL1:0.11934619,(RIBEL1:0.16649002,((RICON1:0.041495809,RIFEL1:0.03858441)35.885626:0.0033404721,(RIPRO1:0.010072188,RITYP1:1.7484279e-05)88.245839:0.02726007)90.121323:0.042751021)67.85748:0.029360944)100:0.5165591,HYNEP1:0.35866677)48.778617:0.070075593)82.335722:0.079899221)41.925782:0.024430813,RHRUB1:0.59654605);
