# Supplementary material for: Detecting lateral gene transfers by statistical reconciliation of phylogenetic forests
Source: BMC Bioinformatics. 2010 Jun 15;11:324. doi: 10.1186/1471-2105-11-324 (PMC2905365; doi:10.1186/1471-2105-11-324)
Supplement: Additional file 1 — The 330 simulated alignments and corresponding gene trees (true and ML) along with the 40-taxa reference species tree. [file 1471-2105-11-324-S1.ZIP › simulated_dataset_prunier/seqdata178.fas.phy]

40	242
GLOXY1      KGFNTQFNTQCQYPQVAALQSYFWVIKSHPSAKPVNVVHQVESIIMSDDTLVCSNGVYHD 
GRBET1      KGFDTQFKHQCKYPQMAALQMYFWVIRSQPSAKPVNVVYQVAKIISEDDKLVCSNGRYHD 
RHRUB1      KGFQAEFGIQCQYPRLAALQMYFWVLRSMPSAQPVNGVQQCTTVIMYIDKLVCGEGHYHD 
BRSUI1      KGFASQFDAQCKYPQKAALQFYFWVLKSSASAEPVNSVYQCAQVILYADKLVCGEGRFHD 
BRABO1      KGFASQFDAQCKYPQKAALQFYFWVLKSSASAEPVNSVYQCAQVILYADKLVCGEGRFHD 
JANNA1      KGFDVQFSEMCQYPQLAALQVYFWVIKSSPNASPVHALQQAGRVILYADKLVCSNGRYHD 
RODEN1      KGFEAQFPEMAQYHQVAALQAYFWVFKSAPNADPVHGVHQSGRVILYKDRLVCNNGRYHD 
SIPOM1      KGFEAQFIEMAQYPQIAALQAYFWVLKSSPNAGPVHGVYQEGNVILYLDKLVCSDGRYHD 
SILIC1      KGFEAQFTELAQYPQIAALQGYFWVIKSSPEADPVHGLYQEGLVILYLDKLVCSDGRYHD 
WOLBA1      KGFDKQFNDMAQYPEVAALQNYFWVIKSAPNAEPVQGVYQSGNVILYLDELVCSNGRYHD 
WOEND1      KGFERQFMDIAQYPQVAALQKYFWVIKSTPNADPVQGCFQSGKVIPYLDELVCSNGRYHD 
PADEN1      KGFGTQFNSLCQYPQIAALEPYFWVIKSLPNADPVHGVLQSGRVILYQDKLVCSNGRYHD 
RHSPH1      KGFGSQFNDLCQYPQIAALQRYFWVMKSLPDADPVHGVYQSGKVILYTDKLVCSHGRYHD 
RHPAL1      KGFGRQFEVTHQYAQIARLQNYFWVMKSTPSAEPVNVVAQMGHVILFQDKIVCLNGRYHD 
NIHAM1      KGFGKQFEITHQYAQIARLQNYFWVMKSNPSAEPVNVVAQVGHVIMFTDKIVCSSGRYHD 
MESOR1      KGFLTQFRTMQQYPNVAALQDYFWVSKSRPGAAPVNPIYQSGLVVVYDDRLVCSNGRYHD 
CAPEL1      KGLTAQFSTICQYLQIAALQWYFWVPRSKPQASPVNGMGQTIVVISYDDKLVCPEGKYHD 
SIMEL1      KGFASQSEPLVRYVQISALHESFWVLGSKPNAGPVNDLQQAAVVIAYGDKLVCGGGYYHD 
AGTUM1      KGFAPQSEPLLRYLQISALHESFWVVKSKPNAGPVNDVGQAAIVIAHGDKLVCRDGYYHD 
RHETL1      KGFAPQSEGVLRYVQLSALHESFWVRKSKPNAGPVNDVPQAAVVIAYRDKLVCRDGYYHD 
RHLEG1      KGFSPQSEGVLHYVQISALHESFWVRKSKPNAGPVNDVPQSAVVIAYGDKLVCRDGYYHD 
MELOT1      KGFATQSETLLRYVQYSALHEYFWVLKSKPTAGPVHDVTQTAVVIAYNDKLVCGDGYYHD 
BABAC1      KGFFTQSDELLRYVQIAALHEYFWVLKSKPNAGPVNGVHQAGLIIVYGDKLVCGDGYYHD 
BAHEN1      KGFFTQSDKLLRYVQIAALHEYFWVLKSAPNAGPVNGVHQVGLIIAYGDKLVCGDGYYHD 
BAQUI1      KGFFTQSDELLRYVQIAALHEYFWVLKSGPNAGPVNGVHQVGLIIAYGDKLVCGDGYYHD 
RIBEL1      KGFRRQFKLMGKYTQNAALQVYFWVTKSEPDAEPVNGPEQLGGLIHYENKLVCASGRYHD 
RIPRO1      KGFGTQFDTMSKYTQIAALQIYFWVHKSEPDAEPVNGPDQLGDLIRYDNKLVCASGRYHD 
RITYP1      KGFGTQFDTMSKYTQIAALQIYFWVQKSEPDAEPVNGPDQLGDLIRYDNKLVCASGRYHD 
RICON1      KGFGTQFGTMSKYTQIAALQIYFWVQKSEPDAEPVNGPDQLGDLIRYDNELVCASGRYHD 
RIFEL1      KGFGTQFDTMSKYTQIAALQIYFWVQKSEPDAEPVNGPDQLGDLIRYDNKLVCASGKYHD 
EHRUM1      KGFAAKFQEKCFYLKVAALQPYFWVFKSGPDTGPVNGSSQEGVVIMYGDRLVCETGRYHE 
EHCAN1      KGFGAKFNTTCFYLRMAALQEYFWVVKSSPDTGPVNGSSQEGFVIMSGDKLVCETGRYHE 
EHCHA1      KGFAAKFNPTCFYLKIAALQAYFWVLKSSPDTGPVNGGSQEGWVIMYADKLVCETGRYHE 
MAMAG1      KGFSAQFGETCYYPQFAALQNYFWVNKSLPDTMPVNGGEQDAAVIMTGDKLVCETGRYHD 
ANMAR1      KGFGTQFEETCYYPKMAALQAYFWVIKSEPETGPVNGSSQDGQVILHEDKLVCESGEYHD 
ANPHA1      KGFGAQFEGSCYYPQVAALQLYFWVCKSLPDTGPVNGSTQEGAVILNEDALVCDSGEYHD 
HYNEP1      KGFATQFAPGCHYSQYAALQPYFWVLKSGPDTGPVNGVDQGGNVIMYEDNLVCETGRYHD 
BRJAP1      KGFGTQFTPNNHYPAIAALQMYFWVMKSTPSTAPVGGVQQGRTVIMYNDKMVCETGKYHD 
CACRE1      KGFHNQFDIMCNYPQTAALQMYFWVISSQPAAEPVNNARQAAETISFRDRLVCSNGLYHD 
MAMAR1      KGFTNQFEHMCQYSQLASLQTYFWVISSQPIATPVDGVIQVASAITNDNRLVCSTGQYHD 

IIALASGHDNSIGPPFSAIDQLDDAVGLDEATLRQAGNIMLPKDRNSIYESTPYAFLRED 
VIPLASGHDNSIGPPFPCIDRKDFAVGGDEATLRQAGQIVLSKDRDSIMENMAFAFLRED 
IIPFASMHDNSIGPPFTCMDKVDDAVGIDDAALGQAGKIELLKDRDSIFEGKRFAHLRES 
LIPLASIHDFSIGPPFPCLDLVDDAHGTDGASLGEAGKIALTKDRESIYEGTAMAFLKES 
LIPLASIHDFSIGPPFPCLDLVDDAHGTDGASLGEAGKIALTKDRESIYEGTAMAFLKES 
IIPHASGRDNSAGPPFPCVDKVDNAIALDAESLGSAGAIMLSADRESISEAAAYALLKEA 
IIPFASARDNSIGLPFACLDKVDDTFGIDNEALGSAGHIALTKDRESIDEGKAYAFLKED 
IIPQASMRDNSIGPPFACLDKVDDAFGLDADSLGSAGDIGLTKDRESISEGIAFAILKED 
IIPHASIRDNSIGPPFACLDQDDDAFVLDNESLGSAGSIALAKDRESIAEAIAYAFLKED 
IIPHASDRDNSVGPPFACLDKVDDAFGLDAESLGSAGRISLTKDRESISESRAYAYVKED 
IIPHASTRDNTVGPPFACMDKVDDAFGLDSESLGSAGNIALTKDRESINEGKAQAYLKED 
IIPHASWRDNAIGPPFPCVDKVDDAVGLDDESLGSAGDIALTKDRESISEGLAYAFLKED 
IIPHASWRDNPIGPPFPCVDKVDDAIGFDNESLGTAGDINLTKDRESIGEGLAYAFLKED 
LIPLAFWYDNSLGPPFPFLDKVDYAVGLDRHSLGTAGSIHLDKDRESIDECSASAFLKEH 
LIPLASWYDNSIGPPFPFVDKVDYAVGTDNDSIGAAGEIHLDKDRESIGECAAYAFLKEH 
IIPIASWHDNSIGLPFPCQDKADDAAGADDEPLGRAGAIMLTKDRESIQEGLTPAFLKED 
IIPVASNHDNSVGAPFPCIDRVDEAIDVDKRALAQAGRILVEGDRDSILEYTAAALLKEA 
IIPEASEHDDSVGPPFSCMDRTDDAVGTDGKNLDKLGQIILTKDRESILENMAIALPKEA 
IIPDASKHDNSIGPPFSCMDRTDDAVGVDRRNLDQLGQIILEKDRESILEASANALPKEI 
IIPAASAHDNSVGPPFSCMDRVDDAVGLDKRNLDELGQIVLEKDRQSILESLAAALAKET 
IIPEASAHDNSVGPPFSCLDRVDDAVGLDKRNLDELGQIVLEKDRQSILEALTSALAKET 
IIPEASKHDNSVGPPFSCMDRTDDAVGIDGPNLDQLGKILLEKDRESILESIAPALPKET 
IIPEASQHDNSVSPPFSCMDRTDDAIGIDRPDLDQLGKIMLEQDRESIIEAVAGALPKET 
IIPEASRHDNSVSPPFSVMDRTDDAIGIDKPNLDQLGKITLEQDRESIIEAIAGALPKET 
IIPEASRHDNSVSPPFSCMDRTDDAIGIDKPNLDQLGKIILEQDRESIIEAVAGALPKET 
IIPYAEGHDNSVGAPFPCVDRLDDAVGKDQESLGPAGVITLVKDRDSIPEPGAIAKLKEQ 
IIPFAERSDNSVGAPFPCVDRVDDAVGEDQISLGQAGVIPWVKDRDSIGEPEAVAKLKEQ 
IIPFAERSDNSVGAPFPCVDRVDDAVGKDQISLGQAGVIPWVKDRDSIGEPEAVAKLKEQ 
IIPFAEGSDNSVGAPFPCVDRVDDAVGKDQISLGQAGVIEWVKDRDSIAEPEAVAKLKEQ 
IIPSAEGSDNSVGAPFPCVDRVDDTVGKDQISLGQAGVIPWVKDRDSIGEPEAAAKLKEQ 
IIPFASWHDKSVGPPFPCIDKVDDVVRFDLDELGQAGKIGLIKDRESIHETTAKAVLKET 
IIAFASWHDKSVGPPFPCIDKVDDVVRYDFDELGQAGKICLIKDRESIHEPSAKAVLKEN 
IIPLASWHDKSVGPPFPCIDKVDDVVRYDFDDFGQAAKIGLIKDRESIHESSAKAVLKEP 
IIPFATWNDNSVGPPFSCLDRLDDVAGGDIDELGQAHLIPLVKDRESIQEEVAEALLKEK 
AIPMAAWHDNSVGPPFPCIDQADDVVPIDGGDPGQAGCIPLIKDRQSIHEYTGHASLKES 
IIPLASGHDNSVGPPFPCIDHVDDVAPIDDGNLGQPGNIPLIKDRESINEPAGHALLKES 
IIPFASWHDNSVGPPFPCIDRTDDVTTADLANLGQAGRIPLAKDRESIHEIDASAILKEN 
VISFASWHDNAVGPPFPCIDRIDDVLNTDITNLGQAGDILLAKDRESIHEAGATALLKES 
VIPLASVQDNSVGPPFRRLDRLDEARGADMTNLGQAGLIKLFKDRSSIHEGLSSALLKEF 
AIPFAPIQDNSVGPPFLVKDRVDDAKGPDFIGLGQAAEIPLVKDRASIPERLTGADLKES 

TNFEDITAYPTDKMAPCKFGEHRSDAGVQSRQLQLYLISSLQEDSDAYTCADIRFMAREA 
TTFEDIVAYNTGKNAACKLGEHRSKAGVKARQMQLFFISSLQEDYDACTCTVRAFGAKVV 
NDFEDIGAYIAKKFAACKMSEHRSGAGVQARQSQLFLISSLQNDTDACTCTHGGFMTRIG 
TYFEDIVAYPRDKGAACKVGEHRSGAGVKARQLQLFLISSLRDDSDPCTGTLGKSMTGAG 
TYFEDIVAYPRDKGAACKVGEHRSGAGVKARQLQLFLISSLRDDSDPCTGTLGKSMTGAG 
TDFEDIAAYLSVKTAACKCGEHRVQAGVRARQAQLFPISSLQDDTDACTGLLLVVMTPMG 
TDFEDIAAYITNKTAACKCGEHRSRAGVYARQVQLFLISSLQDDADACTFSQMIFMTPMV 
TDFEDIAAYITDKTAACKSGEHRSRAGVYARQAQLFLISSLQDDTDAVTLSPLSFMTPMG 
VDFEDIAAYYIDKTAACKCGEHRSRAGVYARQEQLFLISSLQDDTDACTFPPLTFMTLMG 
ESFEDIAAYINPKTAACKCGEHRSGAGVYARQIQLFLISSLQDDTDACTFGSLIFMAPMG 
TSFEDIAAYITPKTAACKCGEHRSRAGVYARQVQLFLISSLQDDTDVCTFSLLKFMAPMV 
TIFEDINAYQCFKTAACKCGEHRSNAGVQARQVQLFLISSLQDDTDACTCSVLIFMTPSG 
TNFEDIPKYQSFKTAACKCGEHRSNAGVQARQDQLFLISSLEDDTDACTCSLLVFMAPMG 
PDFEDIAAYSAAKTAACKCSEFRANAGVRSRQGQLFLMSSLSDDTDACTDALFIFMTAMV 
PDFEDIAAYEGAKLATCKCGEHRAPAGVRSRQVQLFLMSSLQDDTDGCTDALLIFMTANG 
TDFEDIAAYATIKNAACKTGEQRADAGVSARQVQLFLISSLQGDTDACTSALEQFMAPVG 
VYFEDIAAYSASRMAACKKGEHRNEAGVSARQVQLFLLSSLRDDTDGCGGTTRTLMSPMA 
VQFEDIFAYISKKSAACKAVGHRSEAGVSARQLQLFLTSVLEDDTDGCGSGEQTYMTFEP 
VQFEDIFAYISRKSAACKEVGHRSEAGVRARQLQLFLISVLEDDTDDCGGGERTYMTFQP 
VQFEDIFAYISSKTAACKPVGHRSDAGVTARQLQLFLISVLEDDTDGCGGGEQAYMTFEP 
VQFEDIFAYISKKTAACKPVGHRSDAGVSARQLQLLLISVLEDDTDGCGGGEQTYMTFEP 
VQFEDIFAYIAKKSAACKPVGHRSKAGVSARQRQLFLISVLEDDTDGCGGGLKTYMTFRP 
VQFEDIFAYRSAKSAACKEMGHRSDAGVSARQVQLFLISVLEEDTDGCGGGAKKYMTFEP 
VQFEDIFAYRSAKSAACKEMGHRSDAGVSARQVQLFLISVLEEDTDGCGVGAKTYMTFEP 
VQFEDIFAYRSAKSAACKDMGHRSDAGVSARQVQLFLISVLEEDTDGCGGGAKTYMTFEP 
LNFEDIGAYNAVKNAACKKGEHRLRAGVTARQLQLFLISSLEEDTDASTCAQTKFMTPMI 
LNFEDIGAYGASKNAACKEGEHRLHAGVTARQLQLFLISSLEEDTDASTCANSKFMTPMV 
LNFEDIGAYGASKNAACKEGEHRLHAGVTARQLQLFLISSLEEDTDASTCANSKFMTPMV 
LNFEDIGAYGACKNAACKEGEHRLHAGVSARQLQLFLISSLEEDTDASTCAQSKFMTPMV 
LNFEDIGAYGAYKNAACKEGEHRLKAGVSARQLQLFLISSLEEDTDASTCAQSKFMTPMV 
LGFEDISAYLPAKKAACKLDEHRLEGGVAARQYQLSLISSLQEDTDVCTRSEGCFMTPMT 
VAFEDITAYLPCKKAACKIGEHRLDTGVVARQYQLSLISSLQDDTDVCTRTEDTFMTPMT 
VAFEDIVAYLPSKKAACKIGEHRLDTGVVARQYQLSLISSLQDDTDVCTRSEGCFMTPMT 
LSFEDISAYMTKKKAACKVGEHRLETGVVARQFQLSLISSLQHDTDVCTITKNCFMSLMT 
LKFDDIAAYLRRKKAACKEGEHRVETGVIARQFQLDLISSLRADTDVCTIKRNCFMSPMT 
LNFDDISAYNSQKKAACKGGEHRVPTGVIARQFQLDLTSSLQGDTDNCTIARDCFMTPLT 
LHFEDIGAYLIGKNAACKSNEHRLETGVAARQFQLSLISSLQEDTDVCTVAKTGVMTSID 
LNFEDIGAYPQGKNAACKDGQHRLLTGVVTRQLQLSLISSLQEDTDVCTIAKTIFMTSID 
LMFEDISAYGVGKTAACKVGEHRSNAGVNAGQLQLSNISSLQQDSDACTTMASGLMKPLP 
LRFEDISAYQAAKNASCKLGEHRSGAGVQTGQLQLYLISSLHQDSDACTQMSELFMTPMA 

KVHLLLYVQESEMVTLIYGLCGILCLGGIRGAFIPVSKPIPPQTAAFVKPVKFDINLNSY 
KVHLLLYVQVAEIVTLRYGLCGTLCLGGIKGDYIPAAKPIKPQTTVFVKPSHFDINLNSY 
KGHLLLYVQYSEVVSLSYNLCSNLSLGGIKGGLIPANQPIDPNTIVFARPDEFDINLDSY 
KGYLLLYVQCSEMVQLSRALCGQLSLGGVKGALIPMKQPIKPQTALFTRPNSFDINLNSY 
KGYLLLYVQCSEMVQLSRALCGQLSLGGIKGALIPMKQPIKPQTALFARPNSFDINLNSY 
KVHRLLYVIPSEMASLWYTLCGSLSLGGIKNALMPHNKPIKPRTVIFVRPNEFDINLNSY 
KVRRLLYVMSSETVSLWYELCGGLSLGGIKNALIPVDKPIKPRTVVFLRREEFDINMNSY 
KVHRLLYVMSSEMASLWYDLCGTLSLGGIGNALIPVEKPIKPRTVAFVKRNDFDIYLNSY 
KVHRLLYVMPSEVASLWYELCGSLSLGGIGNTLFPVDKPITPKTVVFVRRGDFDINLNSY 
KVQALLYVMPSEMSSLWYDLCGALSLGGIKNTLIPADKPIKPRTIFFVRRNEFDINRNSY 
KVQRLLYVMPSEMASLWYELCGSLSLGGIKNTLIPVDKPIKPRTAVFVRRNEFDINLNSY 
KVHKLLYVEPSEMASLFYQLCAGLSLGGSKNTLIPIDKPIKPRTVMFLRPKEFDINLTSY 
KVHRLLYVEPSEMASLFYVLCGSLSLGGIKNTLIPVDKPIKPRTVIFARPEEFDINLNSY 
KVRRLLYVDTSDVASLVFKLCENLSLGGIKGALVPAEKPIKPRTLTFMRPADFDINLNSY 
KVARLLYVDPSDVASLVFKLCENLSLGGIKGALVPTEKPIKPRTLTFMRPSEFDINLNSY 
KMFRLSYVERFEMASLVYELCANLSLGGIQGALIPEEKPIRPRTIVFVRPLDFDINPTSY 
KSRLLLYVNIAERAALLHGLCGVLALGGINGNLIPVEKPIPPRTRIFIRPAGFDINLNSY 
KAQLLIYVQVAESGSLFHFLCTPLALGKNRGNLIPYKKPVKPRAQSFIRPKGFDISLSSY 
KAQLLIYVQVAETGSLAHYLCGPLALGKNRGNLIPFKKPISPRTQVFVRPVGFDISLSSY 
KAQLLIYVQLSETGSLFHFLCSPLALGKNHGNLIPFKKPIKPRTQVFVPPGGFDISLSSY 
KAQLLIYVELAETGSLFHFLCSPLALGKNHGNLIPFKKPIKPRAQVFVRPSGFDISLSSY 
KAQLLIYVHVAETGPLFHLLCSSLALGKNRGNLIPFCKPISPRTPVFIRPRGFDISLSSY 
KAKLLIYVQRAKTGHLYHVLCNPLALGKSRGNLIPFCKPIKPRTSLFVPPKGFDISLSSY 
KAKLLIYVQRAKTGHLFHVLCNPLALGKSRGNLIPFCKPIKPRTVVFVPPKGFDISLSSY 
KAKLLIYVQRAKTGHLFHVLCNPLALGKSRGELIPFCKPIKPRTVVFVPPKGFDISLSSY 
KTRMLLYIENEEMSGLTYGLCAGLSLGVIKGALFPMEKPIKPRTSGFVRTNGFDYNLNSY 
KARMLLYVEDQEMAGLAYGLCAGLSLGVIRGALIPLEKPIKPRTSGFLRTNSFDINLNSY 
KARMLLYVEDQEIAGLAYGLCAGLSLGVIRGALIPLEKPIKPRTSGFLRTNSFDINLNSY 
KARMLLYVEDQEMAGLAYSLCAGLSLGVIRGALIPLQKPIKPRTSGFLRTNSFDINLNSY 
KARMLLYVEDQEMAGLAYGLCAGLSLGVIRGALIPLQKPIKPRTSGFLRTNSFDINLNSY 
KGQMLLYVESPKMVSLAYNLCGFLTLGAIRGVVLPTDKPIKPRTCVFIRPILFDINLNSY 
KGQILLYVEMSEMVSLSYDLCGLLTLGAIRGVLLPADKPIKPRTYVFVRPDVFDINLNSY 
KGQMLLYVELSEMVSLAYELCGFLTLGAIRGILLPSDKPIKPRTCVFVRPEVFDINVKSY 
KAPMLLYVALSEMVSLGHELCGFLSLGAIRGTLVPTEKPIKPRTSVFIRLQSFDINLNSY 
KEQMLLCVEASEMVSLTYNLCGFLTLGAIRGGLIPIEKPIKPRTSVFSRPKRFDINLNSY 
KAQMLLCVEASEMISLTYELCGFLTLGTIRGGLVPLEKPIKPRTSVFVRPHKFDINLNSY 
KAEMLVYVEAQEMASLQYQLCSFLSLGAIQGALVPPEKPIKPYTSVFKAPTGFDINLNSY 
KAKILLYVEMSEMASLLFDLCSFLTLGAIRGALIPLEKPIKPQTSIFRRPPNFDINLNSY 
KNQNLLSVEESELMSLEYSLCGLLSLDLIRGFLIPVEKTINPRTPAFFRPLGFDISLSSY 
KALMLLYVAANAIVSLGYMLCEDLSLDNIDGQQIPHEKPIQPRTGVFIHPWGFDINLNSY 

QI 
YI 
RI 
QI 
QI 
LI 
RI 
RV 
RI 
RI 
RI 
LI 
LI 
IV 
II 
QI 
LI 
VI 
VI 
VI 
VI 
II 
II 
II 
II 
LI 
LI 
LI 
LI 
LI 
NI 
II 
II 
TI 
TL 
TL 
YL 
VL 
FV 
LI 
