# Supplementary material for: Detecting lateral gene transfers by statistical reconciliation of phylogenetic forests
Source: BMC Bioinformatics. 2010 Jun 15;11:324. doi: 10.1186/1471-2105-11-324 (PMC2905365; doi:10.1186/1471-2105-11-324)
Supplement: Additional file 1 — The 330 simulated alignments and corresponding gene trees (true and ML) along with the 40-taxa reference species tree. [file 1471-2105-11-324-S1.ZIP › simulated_dataset_prunier/seqdata178.fas.phy_tf.tree]

(((((((AGTUM1:0.10991501,(RHETL1:0.046540408,RHLEG1:0.040009699)99.972522:0.083015709)65.218526:0.012139449,SIMEL1:0.12924355)90.722328:0.046359342,MELOT1:0.11727007)52.091676:0.042188844,(BABAC1:0.034280525,(BAHEN1:0.023985718,BAQUI1:0.012112671)62.374657:0.014653193)98.091149:0.1432743)100:0.55066278,CAPEL1:0.53058647)92.612195:0.22669102,(((((ANMAR1:0.17908229,ANPHA1:0.18804256)99.848622:0.18349907,(((EHCAN1:0.10070112,EHCHA1:0.081048777)56.014442:0.033272512,EHRUM1:0.14652993)100:0.23047586,MAMAG1:0.29826309)42.573214:0.026337751)87.270629:0.10112114,(BRJAP1:0.27841682,HYNEP1:0.24061703)88.674343:0.1097188)99.67854:0.18515629,(RIBEL1:0.17791834,((RICON1:0.024789477,RIFEL1:0.026062262)71.384209:0.0097098415,(RIPRO1:0.0082765264,RITYP1:0.004142503)69.466233:0.009106697)81.746066:0.045424336)100:0.35858707)62.655747:0.031430264,(CACRE1:0.5684903,MAMAR1:0.56096045)96.524346:0.26367553)51.871186:0.052334302)92.371935:0.15347502,(((BRABO1:0,BRSUI1:0.0086706247)100:0.34581426,RHRUB1:0.41020219)82.959849:0.099312317,(GLOXY1:0.26476861,GRBET1:0.26920173)99.273127:0.19450767)91.718102:0.12184613,((((JANNA1:0.24017642,((RODEN1:0.15882818,(WOEND1:0.078077595,WOLBA1:0.14130122)94.825441:0.065240974)34.92583:0.0036723312,(SILIC1:0.13543259,SIPOM1:0.12105453)88.849396:0.042830344)99.028695:0.088533373)74.675679:0.047163222,(PADEN1:0.11007711,RHSPH1:0.11167044)62.146181:0.034785447)95.823538:0.094936688,(NIHAM1:0.073053878,RHPAL1:0.1402443)100:0.39761004)51.857847:0.035742675,MESOR1:0.44766593)65.585554:0.063850972);
