# Supplementary material for: Detecting lateral gene transfers by statistical reconciliation of phylogenetic forests
Source: BMC Bioinformatics. 2010 Jun 15;11:324. doi: 10.1186/1471-2105-11-324 (PMC2905365; doi:10.1186/1471-2105-11-324)
Supplement: Additional file 1 — The 330 simulated alignments and corresponding gene trees (true and ML) along with the 40-taxa reference species tree. [file 1471-2105-11-324-S1.ZIP › simulated_dataset_prunier/seqdata179.fas.phy]

40	275
GLOXY1      SEFALYAGGASLGHAWRKHSFIANTYLPANERAWDVSEYAIDADGIARCQGASVVATAFE 
GRBET1      TDFALYAGGAGLSHMWRKHQFIANCYLPPNERPVDVSAYAIDADGAARCQSNAVIATAFQ 
JANNA1      SAFALYAGGVGLGHQWRKHQFIANCYLPPNERPWDVTEYAIDADGAQRCQAATVIHTAFQ 
RODEN1      SALALYAGGVDLGHLWCKHRFIANCYLRPNERPWAVVEYAIDADGAQKCQQGTVIHTKFT 
SILIC1      STFALYAGGVGLGHQWRRHQFIANIYLPPNERAWDVTEYAIDADGSQRCQLATVIHTAFQ 
PADEN1      STFALYAGGAGLGYNWRKHKFIANSYLPLNEKLWDVTEYAIDADGVPRCQAASVIHAMFQ 
RHSPH1      SAFALYPGGAGIGHRWRKHKFIANFYLPPNERPWDVTEYAIDADGAQRCQVASVIHSLFQ 
MAMAG1      SAFALYAGGAGLRHQWGKHKFIANYQLPPNDRPWDVSEYAIDADGAQRCQDASVVHTAFQ 
RHRUB1      SAFALYAGGAGLRHQWGKHKFIANYQLPPNDRPWDVSEYAIDADGQQRCQAASVVHTAFQ 
WOLBA1      SAFALYAGGAALGHQWRKHTFIANFYLPPNEKPWNVSEYAIDADGAQKCQVASVLHTAFQ 
WOEND1      SAFALYAGGAALGHQWRKHTFIANCYLPPNEKPWNVSEYAIDADGAQKCQVASVVHTAFQ 
CAPEL1      STFALYAGGASLEHQWRKHGFIANCYLAQNERSWNVVEYAIDADGTDTTQSTTVVHVIFQ 
CACRE1      RSLALYPGGAGLEHQWRKHGFIANFYLKPNERAWHVAEYAIDAEGRRRPQCTSVVHLTFQ 
HYNEP1      SNFALYAGGAGLEHQWRKHGFIANMYLKPNERIWPVAEYAIDADSPQRPQGTSVVHLTFH 
MAMAR1      SSIALYAGGAGLEHQWRKHGFITNSYLKPNERPWHVAEYAVDADGPQTPQSPSVVHLTFE 
BRSUI1      SSFALYAGGAGFEHQWRKHGFIANMYLKPNERSWRVAEYAIEADGPHQPQSPSVVHLTFR 
BRABO1      SSFALYAGGAGFEHQWRKHGFIANMYLKPNERSWRVAEYAIEADGPHQPQSPSVVHLTFR 
SIMEL1      AAFALYAGGAGLEHQWRSHSFIANFYLPPNERLWNVAEYAIDADGTERTKGSNVVHMTFT 
AGTUM1      SGFALYAGGAGLEHQWRLHSFIAGFYLPPNERLWNVPEYAIDADGAERMMGSSVVHMTFK 
RHETL1      SAFALYAGGAGLEQHWRLHSFIAGFYLPPNERLWNVPEYAIDADGRERMLGSSVVHMTFA 
RHLEG1      SVFALYAGGAGLEQHWRLHSFIAGFYLPPNERLWNVPEYAIDADGRERMLGSSVVHMTFA 
MELOT1      SAYALYAGGADLEHRWCAHNFIANDFLPPNERLWSVPEYAINAEGPERMKDLSVVHMTFQ 
MESOR1      SAFALYSGGAALEHRGRTHSLIRNFFLPPNERLWNVTEYAINADGPERMKDLSVVQMTFA 
BABAC1      SGFALYAGGAGVEHQWRTHAFIANFFLPPNERLWNVAEYAIDADGPERSKALSVVHMTFA 
BAHEN1      SAFALYAGGAGVEHQWRTHAFIANFFLPPNERLWNVAEYAIDADGPERSKALSVVHMTFA 
BAQUI1      SAFALYAGGAGVEHQWRTHAFIANLFLPPNERLWNVAEYAIDADGPERSKALSVVHMTFA 
SIPOM1      TAFALYTSGARLAHRWRRHTFIANTYLTQNEKVWNVQEYAIDADGTSQCQPTSVVMCTFE 
RIBEL1      GAFALYEGGTSLDPKWRDHRFINNCYLAPNERNWDVNDYAIDADGGGHSGATSVVHDTLQ 
RIPRO1      NTFALYDGGTSVDPRWRDHRFINNCYLAPNERLWDVGDYAIDADGGGHSRAESVVHITLQ 
RITYP1      NTFALYDGGTAVDPRWRDHRFINNNYLAPNERLWDVGDYAIDADGGGCSRAESVVHITLQ 
RICON1      NTFALYDGGTPIDRRWRDHRFINNCYLAPNERLWDVGDYAIDADGGGHSRAGSVVHIVLQ 
RIFEL1      NTFALYDGGTAVDPRWRDHRFINNDYLAPNERLWDVGDYAIDADGGGHSRAGSVVHITLT 
EHRUM1      SAFAPYEGGRGLGPTWRAHRFITNVYLPPNVRIWDVDDYAIDADGPQGCGSGSVVHINLK 
EHCAN1      SAFASYEGGKGLGPKWRAHRFITNMYLPPNARIWDPEDYAIDADGLQRCGSGSVVHITLQ 
EHCHA1      SAFASYEGGRGLGPKWRAHRFITNMYLPPNARIWDVDDYAIDADGLQRCGSGSVVHITLQ 
BRJAP1      TAFALYEGGTGLGPKWRPHRFIADFHLPPNERPWDVDDYAIDADGGERCGSGSVVHVTLQ 
RHPAL1      SAFALYEGGTGLGPKWRPHRFIADFHLPPNERPWDVDDYAIDADGGQRCGGGSVVHLTLQ 
NIHAM1      SAFALYEGGTGLGPKWRPHRFIADFHLPPNERPWDVDDYAIDADGGQRCGTGSVVHITLQ 
ANMAR1      SAFALYEGGTGLGPRWRPHRFIANCYLPPNDYSWDVDDYAIDADGSQRCGTRSVVHTTLG 
ANPHA1      SSFALYDGGTGLGPRWRPHRFIANHYLPPNDYSWDVDDYAIDADGSQRCGTGSVVHITLE 

MEPENPGHTFNELRSPLDVAEEEASKNEVLEIVIEGLGVIVSDEEQMPCALLHKSLERAQ 
VEPEERGHTFNELESPLDVAEDESSKFIVLEIVTEGLGVIVADEEAMPCALLHKSLERAK 
MEPDTPGHTFHELPDPLDVAEEEDSNNQVLEIVCEGLGVIMTDEENMPCALLHKSLERLN 
MEPDTTGHTFHELTDPLDVAEEEDSNALVSEIVCEGLGVIMTDEERMPCALLHKSLERAN 
LEPDITGHTFHELTDPVDVPEEENSNKKVLEIVCEGLGAIVTDEENMPCALLHKSLERAN 
VEPNVGGHTFSDLNDPLDVAEEEDSKGYVLEIVCEGLGVIMTDEENMPCALLHKNLERAN 
VEPNTTGHTFSELYDPYDVAEEEDSKRRVLEIVCEGLGAVMIMEENMPCALLHKSLERSN 
IEPESAGHTFNDMKSPLDVAEEEASKAEVLEIVSEGEDVIMTDEEQTPCALLHRSLERAN 
VEPESVGHTFNGMKSPLDVAEDEASKAEVLEIVSEGEDVIMTEEEQMPCALLHRSLEHAN 
IEPENAPHTFNDTKSPLDVGEEEASKNEVLEIVTEGEGVIMSEEEMMPCALLHKSLERAN 
VEPENAPHTFNDTRSPLDVGEEEASKNDVLEIVTEGEGVIMSEEEMMPCALLHKSLERAN 
TEPQNHGHTFKELHRPLDVSELEVSKNKVLHIMNEGLRCIMSQEEQMPCALLHKSLEKSN 
CEPEGPGHTFRELPRPLDAAEQEASKVDVFQIVCEGLGCIMAKEESMPCALLHKSLETSN 
CEPESRGHTFKELPRPADVAEREASRDEVLQIVSEALGCLMTREEQMPCALLHLSLENNI 
CEPEVLGHTFKELGRPLDVAEQEASKKKVLRIVSEYFGCIMTKEEHMPCALNHLSLENSQ 
CEPESLGHTFKELARPLDVAEQECSKYDVLQIVKEDLGCIMTKEEQMRCALLHLSLENSN 
CEPESLGHTFKELARPLDVAEQECSKYDVLQIVKEDLGCIMTKEEQMRCALLHLSLENSN 
CEPEYRGHTFKELPRPLDVIETEPSKKEVLQIVSESLNCLMAKEEEMPCALLHKALEGSN 
CEPEQGGHTSKKLPRPLDVIETEPSKREVLTIVPESLNCLMTKEEEMPCALLHKALEGSN 
CEPEHGGHTFKKLPRPLDVIETELSKREVLQIVSESLNCLMTIEEEMPCALLHKALEGSN 
CEPEHGGHTFKKLPRPLDVIETESSKREVLQIVNESLNCLMTIEEEMPCALLHKALEGSN 
CEPQHGGHTFKRLPRPLDGTETEPSKPEVLQIVRDSLGCLMSKEEEMPCALLHKNLKSSN 
CEPEHEGHTFKKLSRPLDVTETESSKADVLQIVRESLGCLMTKEEEMACALLHKKLKSSN 
CEPERGGHTFKKLMRPLDVTETEPSKRDVLQIVSESLGCLMSKEEEMPCALLHKNLEAFN 
CEPERGGHTFKKLMRPLDVTETEPSKRDVLQIVSESLGCLMSKEEEMPCALLHKNLEAFN 
CEPERGGHTFKKLMRPLDVTETEPSKRDVLQIVSESLGCLMSKEEEMPCALLHKNLEAFN 
CEPENRGHTFNELITPLDVAEQETSKVRILKIVVEKLGCLTQKEEQMPCALLHKGLERTL 
GEPERPGHTFKTAVQPFDVAEPEASKETVILIVRESLGVLITEEESMPCALLHKSLEGSN 
REPEQAGHTFKTTVQPYLIAEPENSKEQVILIVRESLGVLMTREESMPCALLHKPLEGSN 
REPEQAGHTFKTAVQPYLIAEPENSKEQVILIVRESLGVLMTKEESMPCALLHKPLEGSN 
KEPEHAGHTFKTAAQPFLIAEPEASKEKVILIVKESRGLLMTKEESMPCALLHKSLEGSN 
REPEQAGHTFKTAVQPFLIAEPEASKEKVILIVSESLGLLMIKEESMPCALLHQSLEGGN 
AEPEGSGHTFKTLKRPFDIAEQETSKDVVLKIVTKQLGALMSKEESMACALLHKALEASN 
TEPEPPGHTFKTLKRPFDIAEKETSKDVVLQIVTKQLGALMSKEESMPCALLHKALEASN 
TEPEPAGHTFKTLKRPFDIAEQETSKEAVLQIVTKQLGALMSREESMPCALLHKDLEASN 
DEPECPGHTFKILKRPFDIVEQETSKEKVLRIVRKTLGTLMTKEEAMPCALMHKFLEASN 
EEPECPGHTFKILKRPFDIAEQETSKEKVLQIVKKTLGTLMTKEEAMPCALMHKFLEASN 
DEPECPGHTFKILKRPFDIAEQETSKETVLQIVRKTLGSLMTKEEAMPCALMHKFLEVSN 
DEPECEGHTFKYLRRPFNIAEHETSKERVLQIVKKTLGVLMTKEESMPCALLHKALDKAN 
DEPECSSHTFKYLKRPFNIAEFETSKKKVLQIVKKTLVVLMTREESMPCALLHKALEKSN 

SRANNTAAGNERFEEGVEPHGCGIALTEAVSQISLIESHIWRGHQPILPFTWNKEVMREM 
NGANNFASTNERFQDPVEPHGCGTALHEEVAQISFIESGIWRGHQPMLQFTLNKEVKRDM 
SQANNVAVTNERFQEGVELHGGGKGLNESISQISLIESFIWRGHQPILPFATKKEPMRDM 
ASANNIAVTNERFQELVEPHGCGKGLQENVSQISLIESCVWRGHQPILPLDAKKEPMREM 
SRANNIAATNETFQETVEPHSCGKGLNEGISQISLIESYIWRGHQPILPLAAKKEAMRMS 
IQANNVAPTNERFQEVVEPHGCGQGLNEPIAQISLIESFIWRGHQPVGAFTPKKEPMRNM 
SQANNIAITNERFQEDVEPHGCGKGLNEPNSQISLIESFIWRGHQPSLSYGQKKESMRDM 
FQANNQATSNERFQENVQPHGCGAGLSETISQISFIESPVWRGHQPILTAGAKKESMREM 
FQANNQAASNERFQENVQPHGCGAGLSESISQISFIESPVWRGHQPILTVAAKKECMREM 
QMANNIAATNERFQGGVEPHGCGVGLAEFVNQISYIESLLWRGHQPILPFVSKKEYMREM 
QMANNIAATNERFQGGVETHGCGVGLVEYVNQISYIESLLWRGHQPILPFVSKKESMREM 
TIANNEAKSNPTFEEVVEPHGCSTAMIEGVSQISLIESFIWRGNQPVLPYPVKKEEMQNM 
RGANMDATHNPKFEEMVEPHGCGTTMREGLAQISFIESMIWRGHQPIAPFAMKKETMQGM 
SAANNSAMNNANFQEQVENHGCGHAMREEVEQISYIESLIWRGHKPILPYASKKETMQNM 
ATANNNATNNPRFQEAVEPHGCGSAMRESTEQISFIESQIWRGHQPILPTSAKKEMMQNM 
SVANNAAIINPRFQEVVEPHGCGSAMGEDTDQISWIESIIWRGHQPILPYSPKKELMQDM 
SVANNAAIINPRFQEVVEPHGCGSAMGEDTDQISWIESIIWRGHQPILPYSPKKELMQDM 
QTADTSIMVNLWFQDAVEVHGCGTGMREEADQISLIESSIWRGHQPIHPINRKKEMMQDM 
QMADTKIMVNMWFQDAVEVHGCGTGMREEADQISVIESAIWRGHQPILPVTAKKETMQNM 
QLADTAIMVNLWFQDTVEVHGCGTGMREEADQISLIESAIWRGHQPILPINAKKESMQNM 
QLADTAIMVNLWFQDTVEVHGCGTGMREEADQISLIESAIWRGHQPILPINAKKESMQNM 
QIADTTITINLWFQDLVELHGCGIGMREKKDQISLIESSIWRGHQPILTAPYKKRIMQDM 
QTADTTIVVNLWFVDGVEIHGCGIGMREKKDQISYIESGIWRGHQPIFTAAGKKEIMQNS 
QTADTAIVVNLRFQDIVELHGCGTRMREESDQISLIESGIWRGHQPILPDRAKKELMQKM 
QTADTAIAVNLRFQDIVELHGCGTRMREEADQISLIESGIWRGHQPILPDRSKKELMQKM 
QTADTAIVVNLRFQDLVELHGCGTRMREEADQISLIESGIWRGHQPILPDRSKKELMQKM 
RGMSNAAQSNQRQKEGVESHGCGSAMPEASAQISLIESYIWRGPQPIQKMTQKKERMKDM 
TIAKNTATSDPAFPQIVEPHGCAISCVEEMSQVSFIESFPWRGHQPAVGTNDKKRCVQNM 
DEANNTARSDPAFPEVVEPHGCAVAMAAKMAQVLYIESFTWRGHQPAVAAKGKKRCVQYM 
DEANNGARSDPAFPEIVEPHGCAVAMVAEMSQVLYIESFTWRGHQPAVAAKGKKRCVQNM 
DSANNTARSVPAFPEVVEPHGCAVSMVEKMSQVSYIESVPWRGHQPAVAVKGKKRCVQNM 
DSANNAARSDPAFPEVVEPHGCATSMEEKMSQVSYIESFPWRGHQPAVAVKGKKRCVQNM 
TDANNDAISNPAFKETVEPHGCAVAMGENINQISFIESLPWRGHQPDCFVTKKKQKMQNM 
TNANNHAASNPAFKEAVESHGCAVAMGEKISQISFIESPPWRGHQPDCFMTKKKQDMQHM 
TNANNHAVSNPSFKEAVESHGCAVAMGEKISQISFIESFPWRGHQPDCFMAKKKQDMQNM 
TEANNTASSNPAFQDSVEPHGCAVPMGETVHQISFIESFPWRGHRPAGSLPAKRQCMQNM 
TEANNLASSNPAFQDAVEPHGCAVAMGESLHQISAIESFPWRGHQPAGSLLAKRQCMQNM 
TEANNTASSNPAFQDEVEPHGCAVEMGESVHQISAIESFPWRGHQPAGTLPGKRQCMQNM 
TEANEPALSNPDFQELVEPHGCAVAMGEYGSQISFIESFPWRGHQPAIFLNLKKQVMEAM 
TEANQPAWSNPDFQEIVEPHGCAVAMGELVSQISFIESFPWRGHQPALSSHVKKQAMDDM 

ESCFKVGSIGIYPKVNLRRPGSPTNVIDELDVVLDNTVDEKVQAPRSTLEIPFLDTPPLM 
ESCFKHGGIGIYPKVTLRTYESPTNLVDELDVVLDNTVDEKTEAPRSTLSIPFLDTPPLM 
EPCFKVGKLGVLPKVTLRREGSSTNLVDELDAVLDSTVDEKIEAPRSALSIPFLDTPPLM 
EPCFKVGPVGVYTKVTLRHNGSSTNLVDELDSVLDSTVDEKFEAPRSILSIPFFDTPPLM 
QPCFKVGQVGVYPKVTLRHEASSTNLVDELDAVLDSTVDEKCEAPRSILSIPFLDTPPLM 
EPCFKVGTIGVYPKVTLRKMRSSNNLVDETDAVLDSTVDVKIEAPRSTLAIPFLDTPPLM 
EPCFKIGTVGVYPKVTLRKVRSTTNLVDEADAVLDSTVDEKVEAPRSTLTIPFLDTPPLM 
DGCFKVGKVGVYPKVTLRKFGSPINLVDEDDAVLDTTVDEKEEAPRSDLSIPFLDTPPLM 
DGCFKVGKVGAYPKVTLRKFGSPINLVDEDDAVLDTTVDEKDEAPRSSLSIPFLDTPPLM 
KSCFKVGRIGIYSKVTLRNFGSPTNVADEADSVLDSTVDEKLQAPRSNLSIPFIDTPPLM 
ESCFKVGKIGIYSKVTLRIYGSPTNLADESDAVLDSTVDEKVQAPRSNLSIPFIDTPPLM 
QGCFTVGKLGIYPKVTLRKFGSPTNLADEVDKVLDPTVDEKTEAPRSTLSIPLRDTPPLM 
RTCFKVGKLGLYPKVTLRRYGRPSNLVDAIDPVLDPTVDEKVEAPRSSLSIPLRDTPPLM 
NQCFKVGQQGMYAKVTLRRVGSPTNLVDELDPVLDPTVDEKLEAPRSTLSIPLRDTPPLM 
ESCYKVGKFGMYPQVTLRHICSPTNPVDELEPVLDPTVDEKGEAPRSTLSIPLKDTPPLM 
QSCFKVGKLGMQAKVTLRRFGSPTNPVDELDPTLDPVVDEKEEAPRSTLSIPLKDTPPLM 
QSCFKVGKLGMQAKVTLRRFGSPTNPVDELDPTLDPVVDEKEEAPRSTLSIPLKDTPPLM 
ERCFKIGKLMIYPEVTLRAYGSTTNLLDESDGVLDATVNEKIEATRSTLLIPLQDTPPMM 
ERCFKIGKLMIYQEVTLRPYGSTVNLLDELDGVLDATVNEKMEATRSTLLIPLHDTPPPM 
ERCFKIGKLMIYPEVTLRPYGSTTNLLDELDGVLDATVNEKLEATRSTLLIPLQDTPPMM 
ERCFKIGKLMIYPEVTLRPYGSTSNLLDELDGVLDATVNEKLEATRSTLLIPLQDTPPMM 
TTCFKIGKLMLYTKVTLRNYDSTNNPVDEIDGVLDATVDEKVEATRSNLPIPLKDTPPMM 
SSCFKIGKLMVFQKVTLRPHSSTTNPVDEIDGVLDATVDEIVEATRSGLSIPLKDTPPMM 
DSCFKIGKPMIYPKVTLRSYGSTTNLVDEMDGVLDATVDEKLEATRSSLSIPLRDTPPMM 
DSCFKIGKPMIYPKVTLRSYGSTTNLVDEMDGVLDATVDEKLEATRSSLSIPLRDTPPMM 
DSCFKIGKPMIYPKVTLRSYGSTTNLVDEMDGVLDATVDEKLEATRSSLSIPLRDTPPMM 
LSCFKTGKVGIDPKVTLRENVSRGNPVDEADSVLDPTVEEKTKAPRSILSIPFKDTPPLM 
MSCFKEGQMSIYTKVTLREFGSRTNLDDEIEVVLDHTVDEKAEAPRSILSIPFSDTPPYM 
FSCFKEGKMSIYTQVTLREYGSKTNLDDELEVVLDRTVDEKNEAPRSILSIPFYDTPPLM 
FSCFKEGKMSIYTKVTLREYGSRTNLDDELEVVLDRTVDEKSEAPRSILSIPFYDTPPLM 
HSCFKEGKMSIYTKVTLRQYGSRTNLDDEIEVVLDRTVDEKNEAPRSILSIPFFDTPPLM 
FSCFKEGTASIYTKVTLRQYGSRTNLDDEIDVVLDKTVEEKNEAPRSILSIPFYDTPPLM 
ISCFKEGKLSVYRKVTLRKLGSVTNLGDELDIVLDRTVDEKEEAPRSILSILFYDTPPLM 
DSCFKEGKLSIYNKVTLRPLGSVTNLGDEVDIVLDRTVDEKDEAPRSKLSIPFYDTPPLM 
DSCFKEGKLSIYNKVTLRPLGSITNLGDEVDIVLDRTVDEKDEAPRSKLSIPFYDTPPLM 
ESCFKEGKLSIYSKVTLRKLASVTNLVDEVDIVLDRTVNEKLEAPRSTLSIPFYDTPPLM 
DSCFKEGKLSIYAKVTLRKLASVTNLVDEVDIVLDRTVNEKQEAPRSTLSIPFYDTPPLM 
ESCFKEGKLSIYSKVTLRKLASVTNLVDEVDIVLDRTVNEKKEAPRSNLRIPFYDTPPLM 
QACFKETKLLILPKVTLRGFGSVTNLVDEMDVVLDRTVNEKSEAPRSNLSIPFYDTPPLM 
QSCFKEGKLLILNKVTLRRFGSVTNLVDEMDVVLDRTVDEKTEAPRSNLSIPFYDTPPLM 

LTAGDPTRDDINTCEEGGYADILGGVSSDQYPNCR 
LTGGDPTREDICTCEDGGSDEILGGVSSDQYPGCR 
LTGGDPTREDIDTCEEGGSGEILGGVSSDQYPSCR 
LTSGDPTREDINTCEEGGSKEILGGVSSDQYPSCR 
LTGGDPTREDIHACEEGGSEEILGGVSSDQYPGCR 
LTGGDPTREDIDICEQGGSVEILGGDSSEQYPICR 
LTGGDPTREDINSCEEGGSGEILGGVSSDQYPDCR 
LTAFDPTRDDINSCENGGADEILGAVSSDQYPGCR 
LTAFDPTRDDINCCENGGADEILGQVSSDQSPGCR 
LTFGDPTRDDIQICEDGGASEILGAVSSDQYPACR 
LTLGDPTRDDIQICEDGGASVILGAVSSDQYPACR 
LTGADPTREDISSCEDGAAGEVLGAVSSDRYPCCR 
FTDGDPTREDISNCEEGAAAEVLGTISSNRYLVCR 
LTGGDPTREAINACENGSAAEVLGTASSVRTLACR 
LTGGDPTREEIRICENGAADEVLGTVSSDRYFTCR 
LTVGDPTGEDIKLCENGAAAEVLGAVSSDRYLACR 
LTVGDPTGEDIKLCENGAAAEVLGAVSSDRYLACR 
LTGGDPTREDIEGFEGGAAMVQLGTVYSNRYLGCR 
LTGGDPTREDIEGFEGGAAMVQLGTIYSERYLGCR 
LTGGDPTREDIEGFESGAAMVQLGTVYSERCLGCR 
LTGGDPTREDIEGFEGGAAMVQLGTVYSERCLGCR 
LTGGDPTRADIQSAEGGAAVVVLGPVSSERYLKCR 
LTGGDPTRADIKGAEGGAAVVVLGPVSSDHHLKCR 
LTDGDPTRADIDGCEGGAAVVVLGPASSDRYLGCR 
LTDGDPTRADIDGCEGGAAVVVIGPASSDRYLGCR 
LTDGDPTRADIDGCEGGAAVVVIGPASSDRYLGCR 
PTAGDPTREDIDACEDGLAREVLGSMSSNRYGICR 
LTRGDPTKEDISICEKGAASAILGPISSARYPTCR 
LTPGDPTKEDIVICEKGAAPSILGSLSSERYPVCR 
LTPGDPTKEDIVVCEKGAAPSILGSLSSERYPVCR 
LTLGDPTKEDIVVCEKGAATAMLGSISSERYSACR 
LTLGDSTKEDIVVCEKGAAPAILGAISSARYPACR 
LTGKDPTREDITGCEGGGAGELLGTDTSTQYPTCR 
LTGGDPTKEDIAGCEDGGAGALLGTDTSTQYPNCR 
LTGGDSTREDIAGCEDGGAGALLGTDTSTQYPNCR 
LTGGDPTREDIMACDEGAAGEILGAVSSYQYPACR 
LTGDDPTREDINPCEEGAAGAILGAVSSYQYPTCR 
LTGDDPTREDINPCEEGAAGEILGAVSSYQYPTCR 
LTGGDWTREDIDNCEEGADGEILGAVPSYQYQMCR 
LTGGDWTRDDINACEEGAAGELLGAVPSYQYPMCR 
