# Supplementary material for: Detecting lateral gene transfers by statistical reconciliation of phylogenetic forests
Source: BMC Bioinformatics. 2010 Jun 15;11:324. doi: 10.1186/1471-2105-11-324 (PMC2905365; doi:10.1186/1471-2105-11-324)
Supplement: Additional file 1 — The 330 simulated alignments and corresponding gene trees (true and ML) along with the 40-taxa reference species tree. [file 1471-2105-11-324-S1.ZIP › simulated_dataset_prunier/seqdata179.fas.phy_tf.tree]

((((((AGTUM1:0.086137435,(RHETL1:0.0074273647,RHLEG1:0.014671001)98.590672:0.041662443)93.705338:0.036605682,SIMEL1:0.082150358)99.65983:0.12066721,((BABAC1:0.0092475244,(BAHEN1:0.0041057527,BAQUI1:0.0083655914)69.048369:0.0073981739)99.839765:0.10675452,(MELOT1:0.1824057,MESOR1:0.15613927)99.636757:0.12446959)72.685492:0.043738494)100:0.35403587,((((BRABO1:0,BRSUI1:0)100:0.16503468,MAMAR1:0.20752568)87.243265:0.049040229,HYNEP1:0.21645923)70.189118:0.021071402,CACRE1:0.29863769)74.743414:0.040512303)85.93275:0.063149784,CAPEL1:0.28507118)62.816632:0.029422791,((((ANMAR1:0.13355181,ANPHA1:0.083240654)100:0.16418456,((BRJAP1:0.059115864,(NIHAM1:0.046649353,RHPAL1:0.045201983)79.454702:0.014246031)99.932981:0.10083071,((EHCAN1:0.035848302,EHCHA1:0.03494957)79.213595:0.051137096,EHRUM1:0.14417622)100:0.24887374)36.784029:0.0096509913)53.240055:0.026581773,(RIBEL1:0.15284962,((RICON1:0.068699986,RIFEL1:0.077902114)45.928621:0.0073737879,(RIPRO1:0.037381732,RITYP1:0.025892722)99.897879:0.076715217)96.319896:0.10699772)100:0.36725734)100:0.30930556,(((GLOXY1:0.19055696,GRBET1:0.25626019)95.169926:0.08179829,((JANNA1:0.048168623,(RODEN1:0.19051899,SILIC1:0.16636995)59.033817:0.02732291)92.403501:0.034665451,(PADEN1:0.22525743,RHSPH1:0.15256353)90.627277:0.059887864)99.88445:0.10868018)55.739284:0.014689633,((MAMAG1:0.023970637,RHRUB1:0.058900387)100:0.19727537,(WOEND1:0.02684873,WOLBA1:0.051533643)100:0.19161337)76.733005:0.03880943)99.500382:0.14914856)62.466484:0.05914807,SIPOM1:0.73223132);
