# Supplementary material for: Detecting lateral gene transfers by statistical reconciliation of phylogenetic forests
Source: BMC Bioinformatics. 2010 Jun 15;11:324. doi: 10.1186/1471-2105-11-324 (PMC2905365; doi:10.1186/1471-2105-11-324)
Supplement: Additional file 1 — The 330 simulated alignments and corresponding gene trees (true and ML) along with the 40-taxa reference species tree. [file 1471-2105-11-324-S1.ZIP › simulated_dataset_prunier/seqdata18.fas.phy]

40	276
GLOXY1      SDHCGFMIGKSDLVQLFGVAPKKMSTGCYSISAEGFCPQNASTVLEIFLFIPIASKLEVQ 
GRBET1      ADHCEAMIGRSDSVQLPQVAGKKMSTGCYSISTEGFFPQNGSTVLEIFLFINIASNLEVQ 
RHRUB1      SPHCGGMISKSDLVQLTGVAPKKMSTGCYSTSSEGFCQKNASTVVETFVFIPTASALLVQ 
MAMAR1      SKHCECMLSNTDLVQLLSVAPKKMSTGCYSISVEGFCPKNLSTVVETFLFIPIASLLMVQ 
MAMAG1      SDHCEKMISKSDLVQCLSVAPKKMSTGCYSVSIDGFCPPNHSTVIEVFLFIAIASLLMVQ 
CACRE1      SQHCQAMIGKSDLVQLSVVAPKKMSTGCLTISLEAFHPMNSSTVGEIFLFIVIASALVVQ 
HYNEP1      SMHCATMICKSDLVQLFVVAVKKMSTGCLTISYEAFVPLNDSTVGEIFLFIALTSELVVQ 
JANNA1      STHCQNMISKSDLVQLMLIAVKKMSSGCLTISGEGFCPMNDSTVIESFLFILIASGLVVQ 
RODEN1      SEHCQTMIGKSDLVQLMLVAEKKMSSGCLTVSGEGFCPMNDSTVIETFLFIVIASGLVVQ 
SIPOM1      SAHWQWMIGKSDLVQLMLVAEKKMSSGCLTVSDEGFCPINDSTVIETFLFIVIASQLVVQ 
SILIC1      SSHWQWMIGKGDLVQLMLVAEKKMSSGCLTVSDEGFCPINDSTVIETFLFIVIASQLVVQ 
PADEN1      SAHCQRMIGKSDLVQLMLVAEKKMSSGCLTISGEGFCPMNDSTVVETFLFIFIASNLVVQ 
RHSPH1      SRHCPHMIGKFDLVQLRLVADKKMSSGCLTISGEGFCPINNSTVIETFLFIIIASTLVVQ 
BRJAP1      SQHCDTMVEKNDLVQLGIVASKKMSGGCPTDSEEGFCPMNTSTVIEIYLFIIIASPLVLQ 
RHPAL1      SEHCEPMVDKNDLVQLRIVAAKKMSGGCLTISEEAFCPMNTSTVIEVLLFIIIASPLVLQ 
NIHAM1      SDHCQKMVEKNDLVQLRIVATKKMSDGCLTISGEAFCPMNTSTVIETFLFIIIASPLVLQ 
SIMEL1      SDHCHKMIGRSDLVQLFFVAAKKMSSGCLPISSEGFCPTNASTVIEISLFIIIASFLVVQ 
AGTUM1      SEHCHKMPRKSDLVQLFFVAGKKMSSGCLTISSEGFCPTNATTVIEIFLFIVIASFLVIQ 
RHETL1      SEHCHKMPGKSDLVQLFFVAGKKMSSGCLTISAEGFCPTNATTVIEIFLFIVIASFLIIQ 
RHLEG1      SAHCHKMPGPSDLVQLFFVAGKKMSSGCLTISMEGFCPTNATTVIEIFLFIVIASFLIIQ 
MELOT1      SLHCKKMIGKSDLVQLFFVAGKKMSIGCLTISGEGFCPMSVSTVIEVFLFICVASPLVVQ 
MESOR1      SQHCHKMIGRSDLVQLILVAKKKMSSGCLTISGEGFSPMSMSTVIEVFLFILIASPLVVQ 
BABAC1      SEHCKKMIGKSDNVQLSFVATKKMSAGCLTISGEGFCPMNASTVIEVFLFIVIASPLVVQ 
BAHEN1      SEHCKKMIGKSDNVQLNFVATKKMSAGCLTLSGEGFRPMNASTVIEVFLFIVIASPLVVQ 
BAQUI1      SEHCKKMVGKSDNVQLNFVATKQMSAGCLTISGEGFRPMNVSTVIEVFLFIVIASPLVVQ 
BRSUI1      SEHCQRMIGKSDLVKLFFVAPKKMSSGCLTISPEGFCPMNASTVIEVLLFIIIASPIVVQ 
BRABO1      SEHCQRMIGKSDLVKLFFVAPKKMSSGCLTISPEGFCPMNASTVIEVLLFIIIASPIVVQ 
CAPEL1      SNHCECMIAKADLVQLLIIAIKKMSTGCLTISLEGYMPPNPSTVIEIILAIATASALIVQ 
RIBEL1      SPHCPQMIEKAGLVHLVTIAWKKMSFGCLAVSDEAFCQLNSSTVVEPILFIVVASALIIE 
RIPRO1      SPHCSYMIEKAGLVHLVTIAWNKMSIGCLAVSSEAFCQLNSSTVVEPILFIVVASNLIIE 
RITYP1      SAHCSYMIEKAGLVHLVTIAWNKMSIGCLAVSSEAFCQLNSSTVVEPILFIVVASNLIIE 
RICON1      SPHCPYMIEKTGLVHLVTIAWKKMSIGCPAVSGEAFCQLNSSTVVEPILFIVVASNLIIE 
RIFEL1      SPHCPYMIEKAGLVHLVTIAWKKMSIGCLAVSSEVFCQLNSSTVVELILFIVVASNLIIE 
EHRUM1      SGQCARLVSKQGLVYLVEIARNKMSFKCLTISNEGLCPPNSSTVIEIVLFISAASRLVVQ 
EHCAN1      SGQCPRLVSKQGLVYLVEIARNKMSAACLTISNEGLCPPNASTVIEIVLFISTATRLVVQ 
EHCHA1      SGQCPSLVSKQGLVYLTKIARNKMSAACLTISNEGLCPPNSSTVIEIVLFISTASRLVVQ 
ANMAR1      SEQCPRLVPKQGLVYLIDIAMNKMSSGCLTISDEGFCPPNSSTVIEIILFISTASELVVQ 
ANPHA1      SEQCPRLVAKQGLVYLIEIAMNKMSAGCLTISEEGFCPPNSSTVIEIILFISTASALVVQ 
WOLBA1      SEQCVILVPKQGLVYLVGTAHNKMSLGCLTASSEGLCPLTLSTVVEMILFIPTASTLVVQ 
WOEND1      SPQCVVLVPRQGLVYLMGIAHNKMSLGCLTASSEGLCPLTSSTVVEMVLFIPIASTLEVQ 

QSEDFKKMSCRDSGICPSTTTRLWDERVMLINQQPYSQFEVNPQMTICPASEGLKYLTGI 
QSEDFKKMSCKDSGTCPSSPFRFWDECVMAKTHPPYSSFDVNPQLTICPASEHLKYLTGQ 
QSEDFKVMSCNDSGSQPSSQTRLWDEYVMLRVRVPYTNFEVNPQMSICPANENSKYLTGV 
QSEDFKIMSCKDSGFCPSEITRLWGEFAMLCVHPSYSSFEVNPQMAICPAPESLKHLTGI 
QSEDFTVMSCKDSGVCPSSPARIWAEPVMLKVRTPYSSFEVNPQMLICPAPESLKYLTGV 
QSEDLDVMSCGDSGTCFSFASRLWNEKVMLPAGTNYNLFEVNPQMTVCPAREGVKYLSSI 
QSEDFEVMPCDDSGKCFSFSGRLWNERVMLKAGTNYHIFEANPQMFMCPVPEAVKYLNGI 
QSEDFAHMSCQDSGSRLSFDDQLWSEPVMLCAGIPFNKFEVNPQMTVCPAIESAKYLTPV 
QSEDFNQMSCKDSGSRLSFEDQLWSESVMLCAGIPFYKFEVNPQMTVCPAVESAKYPTSV 
QSEDFNQMSCQDSGSRLSFDDQLWSESVMLCAGIPFYKFEVNPQMAVCPAVESAKYTTPV 
QSEDFNQMSCQDSGSKLSFDAQLWSESVMLCAGIPFYKFAVNPQMTACPAVESAKYPTPV 
QSEDFDQMSCDDSGSRLSFEDQLWNEPVMLCAGILFNAFEVNPQMTVCPAVESAKYLTPV 
QSEDFDQMSCQDSLDRLSFEDQLWSEPVMLFAGIRFNAFEVKPQMWVCPAVESAKYLTPV 
QSEDFKVMSCRDSGICLSFHNELWDEDVLLSAGTSYALFEVNPQMAACPASEPLKYLTQV 
QSEDFKIMSCRDSGLCLSFNSQLWDDAVLLTAATSYSLFEVNPQMTACPASEPLKYLTQV 
QSEDFKIMSCEDSGVCMSFSSQLWDEPVLLTAGHSYSLFEVNPQMSACPAYEPLKYLTQV 
QSEDFHMMSCRDNGICLSFPAQLWSEYVMLRAGSSYQKFEVNPQITQCPATESLKYITQV 
QSEDFHMMSCRDSGMCLSFPAQLWSETVMLDAGSSYNKFEVNPQITVCPADEPLKYITQV 
QSEDFQMMSCRDSGLCLSFPAQLWTETVMLEAGTSYNKFEVNPQITVCPANEPLKYITQI 
QSEDFQLMSCRDSGLCLSFPAQLWTELVMLEAGTSYNKFEVNPQITVCPANEPLKYITQI 
QSDDFHIMSCLDSGVCLSFTSQLWSEVVMLGPGTSFNRFEVNPQMRLCPAAEPEKYITQV 
QSEDFYTMSCVDSGMCLSFCGQLWGETVMLSYGTSFNRFEVNPQMHLCPAAEPLKYITQV 
QSEDFRDMSCHDSGMCLSLSCQLWNETVMLRAGTIFNKFEVNPQMKLCPAAEPLKYITQV 
QSEDFRQMSCHDSGMCLSLSSQLWNEVVMLSAGTVFNKFEVNPQMKLCPAFEPLKYMCQV 
QSEDFRQMSCHDSGMCLSLSSQLWNEVVMLAAGTVFNKFEVNPQMKLCPAFEPLKYICQV 
QSEDFHIMSCHDSGCCLSFSSQLWNEVVMLGAGTPFNRFEVNPQMRLCPAAEPLKYITQV 
QSEDFHIMSCHDSGCCLSFSSQLWNEVVMLGAGTPFNRFEVNPQMRLCPAAEPLKYITQV 
QSEDFEIMSCSDGGTDFYSPIRLLTDCLMLELRTTYTLFEVNPNMALCPALENIKYLTSL 
QSEDPTIMTCKDSGANFSTLLRIWASKVMLPARTANSLFVVNPQLLGCPCIKNYKYLTTI 
QSEDPRLMTCRDSGGNFSTLLRIWAAKVMLPAQTAYSMFVTNPQLIGCPCIKNYKYLTTI 
QSEDPTLMTCRDSGGNFSTLLRIWAAKVMLPARTAYSMFVTNPQLLGCPCIKNYKYLTTI 
QSEDPTLMTCRDSGGNFSTLLRIWASKVMLPARTAYSMFIVNPQLIGCPCIKTYKYLTAI 
QSEDPTLMTCRDSGGNFSTLLRIWRSKVMLSARTAYSMFVVNPQLIGCPCIKNYKYLTAI 
QSEDFDRMSCKDSGSEFSSPAKLWDECVMLKARTSYSSFEVNPQLVSCPSADYLKYLISI 
QSEDFAGMSCKDSGTIFSSPARLWDECVMLNARSSYSLFEVNPPLLSCPSADYLKYLISI 
QSEDFAGMSCKDSGKTFSSPVRLWDENVMLNARTFYSLFEVNPPLVSCPSADYLKYLISI 
QSEDFEDMSCNDSGQDFSSSARYWDEMVMLKAQGSYTMFEVNPQMATCPSADYLKYLISI 
QSEDFEDMSCNDSGYSYADPARLWDEMIMLRAQGSYTMFDVNPQMVTCPSADYLKYLISI 
QSEDFGSMSCQDSGADFSTLTRLWEDEVVLRSRTTYSTFGVDQQMQVCPSDDFLKYLTSS 
QSEDFETMSCKDSGADFSTPTRLWEDEVVLKAKTTYSTFGVDQQMAVCPSDDFLKYLTSS 

VRGEKEFAEPRQVYLSGYELATDLVAWHAPADNFYMEVPMEVAAWSLDGPKDKLIVYLNI 
VRGEKGAVEPKQTYLSDYELPIGLVAWHAPAENFYMDVPMELAAWSIDGPKDKLNVYLNI 
VRGEKEFVEPVQLYMPGYELPLELVAIHAPAAHFYMEVPMELALWSIDSLKDKLIVYMNI 
VRGDKEFVEPHQLYLPGYELPMELVAVYVSASHFYMEVPMEKANWSIQGPKDKLIVYLNI 
VRGEKKFVEPRQVYLSGYELPNELVAVHAPAGHFNMGVPMEGAVWSIDVPKDKLLVYLHI 
VRGEKTFVEPKQWYLSGYGLPLELVATLDLADHFYMEVLFEMALWTITGLTDKLIVYLNI 
VREEKFFVEPKQLYPPGYGLPIGLVAYYAHTRHFYMEVPLEHAVWTIAGLTDKLLVYFNI 
VRGNKSFVEPQQSFLTGYGLPFDDVAWHACADHFFMEVPMEIAYWTIDGLKDKLLLYLNI 
VRGNKSFVEPQQLYLTGYGLPLDIVAWHASANHFYMEVPMETTYWTIDGLKDKLLLYLNI 
VRGNKGFVEPQQPYLAGYGLPLDIVAWHANADHFYMEVPMEVTFWSIDGLKDKLLLYLNI 
VRGNKLFVEPRRSYLTGYGLPLDIVAWHASADHFYMEVPMEVTYWTMDGLKDKLLLYLNI 
VRGNKAFVEPQQSYLTRYGLPLNIVAWHASADHLYMEVPTEIAYWTIDGLKDKLLLYLNI 
VRGNKSFVEPQPTYLTGYGLPFNIVAWHANAEHFFMEVPSEVAYWTIDGVKDKLLLYLNI 
VRGVRNFLEPKQEYLAGYWLPIEGGAWYTDADHFYMEVPIEAIIWTIDGLRDKLLVYLNI 
VRGVRVFLEPKQCYLTGYWLPFGLAAWYATAKLFYMEVPTEVIAWTIDGLRDKLVVYLNI 
VRGVRTFLEPKQVYLTGYWLPFELAAWYTTAENFYMEVPTEMIMWTIDGLRDKLVVYLNI 
VRGESAFLEPRQCYMTGYWLPLELAAYYGYADIFYMEVPAEVALWTIDGLRDKLLVYLNI 
VRGESAFIEPRQCYMTGYWLPLELAAYYSYADIFYMEVPAESAYWTIDGLRDKLLVYLNI 
VRGESAFLEPRQCYMTGYRLPLELAAYYGYADIFYMEVPAEVALWTIDGLRDKLLVYLNI 
VRGEAAFLEPRQCYMTGYRLPLELAAYYSRADIFYMEVPAEVALWTIDGLRDKLLVYLNI 
VRGESAFLEPHQAYLTGYWLPFELAAFVSYADIFRMQVPAELAIWTIDGLTDKLQVYLNI 
VRGESGYLEPHQVYSTGYWLAFDLAASYKYADIFYMKVPAELALWTIDGYTDKLHVYLNI 
VRGESSFLEPYQVYLTGYWLPSTLAAYYEYAHIFYMVVPAEMALWTIDGFRDKLLVYLNI 
VRGESAFLEPYQVYLTGYWLPNTLAAYYEYADIFYMEVPNELALWTIDGFRDKLLVYLNI 
VRGGSAFLEPDQVYLTGYWLPSTLAAYYEYADIFYMEVPNELAFWTIDGFRDKLLVYLNI 
VRGESVFLEPYQVYLTGYWLPLELAAYYSYANIFYMDVPAELAIWTIDGLRDKLLVYLNI 
VRGESVFLEPYQVYLTGYWLPFELAAYYSYANIFYMDVPAELAIWTIDGLRDKLLVYLNI 
VRGERYFVEPRQGYLSGYELPTELVAWHSAAAHFIMEVPVEVALWSIDGSKDKLLVYINI 
VRGDKYFVGPPQMYQSQYTLDMEPVAPHAYADQFYMPVPVESCVWSIGGPQDKLLVYSNI 
VRGDKAFVGPPQNYQSQYTLQKEPVAPHAYADQFGMPIPVESCVWSIGGPQDKLLVYSNI 
VRGDKAFVGPPQNYQSQYTLQKEPVAPHAYADQFGMPIPVESCVWSIGGPQDKLLVYSNI 
VRGDKYFVGPPQNYQSQYTLQMEPVAPHAYAEQFGMPIPVESCVWSIGGPQDKLLVYSNI 
VRGDKYFVGPPQNYQSQYTLQMEPVAKHAYAEQFGMPIPVESCVWSIGGPQDKLLVYSNI 
VRGEKPFVEPKQETLSGYTLQTELVAIHGSADHFCMPVPMEAALWSIDGPHDNLLVYLNI 
VRGEKPFVEPKLETLAGYTLQSELVAIHGSANHFFMPVPMEAAIWSIDGPHDNLLVYLNS 
VRGEKSFVEPRQETLSGYTLQTEMVAIHGSADHFCMPVPMEAAIWSIDGPHDNLLVYLNI 
VRGEKPFVEPRQEYLSGYTLRTELVAIYGSADHFAMPVPVECAMWSIDGPHDNLLVYLNI 
VRGEKKFVEPRQEYLSGYTLRQELVAIPGNAEHFAMLVPVECAMWSIDGPHDNLLVYLNI 
VRGKKCFVEPDQKILRGYTLPVDLIADLVSANHFAMPVPMEVANWSIDGPEDKLSVYLNI 
VRGKKCFVEPDQKILRGYTLPVVLIAILVSANHFTMPVPMEHATWSIDGPEDKLSVYLNI 

EGDNVTEVAITVRLANENFLFKSLALSVTNSAGYIMDGHRNGKGVGVFKNGSDKRHTMTG 
SEDNVTEIAFTVRLGNENFLFRGLILSVTNSAGNIMDGGKNGAGVSIFKNGSDKRQDMPA 
AEDNVTGVAVTVILSQENFLFRALSLSITNSAGGIMDGGRHGPGVDVFKNDSDKRHEMTW 
AEENVTGVAFTVMLANESFLFRRLSLSVTNSAGPIMDGGRHWQGVKVFRNGSDKRHEMTR 
PEDNVTGDAVTVRLASENFLFRSSPLNTTNSAGHIMDGGRHGGGVLVFKNGSDKRHEMKW 
EEDNVTGVALTVKVQTERFGFNSLSLSVTNSAGRIMDGGRHGPGVVVFKNGSDKRTEMTG 
EEDNVTGNALTVRLGAEKFAFLSPSLSVTHSAGKIMDGDRHGVGVNVFKNGSDKRNSMGK 
EEDNVTSIAATVYLANEQFGFPTLTISPTNSAGYIMDGDRHGSGVNVFKNGSEKRHHMTF 
EEDNVTSIAITVYMANEQFGFPTLTISCTNSAGHIMDGNRHGNGVGVFTNGSEKRHNMTW 
EGDNVTSIARTVYLANEQFDFPTLTISVTNSAGHIMDGDRHGQGVSIFKNGSEKRYNMTT 
EEDNVTSIATTVYLKNEQFNFPTLTISVTNSAGHIMDGDRHGNGVGVFKNGSEKRHSMTS 
EEDNVTSIAKTVYLANEQFQFPSLTISVTNSAGHIMDGGRHGNGVGVFKNGSEKRHNMTW 
EEDNVTSVATTVYLDNEEFDFPSLTISLTNSAGHIMDGTRHGNGVGVFKNQSEKRHQMTW 
HQDNITGVTETVRMGCENFEFSSLSLSRTNSAGYIMDGARFWYGVEVFKNGPDKRHNMTW 
QEDNITGVTSTVRLACEHFEFSSLSLSATNSAGIIMDGARYWYGVAVFKNSRDKRHNMTG 
QEDNITGATTTVRLACEHFEFGSLSLSATNSAVYIMDGARYWRGVGIFKNSRDKRHNMTW 
EEDNITGTAATVRLACENFLFPSLSLSITNSAGLIMDGARHGYGVGVFKNGSDKRYYMMW 
EEDNITGTAATVRLACENFLFPSLSLSVTNSAGLIMDGSRHGYGVGVFKNGSDKRHYMMW 
EEDNITGTADTVRLACENFLFPSLSLSITNSAGLIMDGSRHGYGVNVFKNGSDKRHYMMW 
EEDNITGTADTVRLACENFLFPSLSLSITNSAGLIMDGSRHGYGVNVFENGSDKRHYMMW 
EDDNITGIVATVRLACEHFAFPSLSLSITNSAGFMMDGARHGYGVGVFKNFSDKRYNMTW 
EEDNITGTVTTVRLGCEEFSFSSLSLSITNSAGYMMDGSRHGYGVRVFKNGSDKRYEMAW 
EEDNITGTVMTVHLTCESFSFPSLPLSITNSAGFMMDGSRHGYGVSVFKNGSDKRLDMTW 
EEDNITGTVKTVHLTCEHFSFPSLPLSITNSAGFMMDGSRHGYGVPVFKNGSDKRHDMTW 
EEDNITGTVTTVHLTCEHFSFPSPPLSVTNSAGFMMDGSRHGYGVSVFKNGSDKRHDMTW 
EEDNITGSVCTVQTACERFQFPSLSLSITNSAGFMMDGNRHGYGVGVFKNGSDKRHDMTW 
EEDNITGSVCTVQTACERFQFPSLSLSITNSAGFMMDGNRHGYGVGVFKNGSDKRHDMTW 
DEDNVTQVACTVPFANENFGFLPLSLSLTNSAADIMDGGRYGPGVGVFKNGSDKRHPMGG 
DADNATAFAGTIPLGNETFNLSSKSLSTTNSAADIMDGGRHGHGVGVFKNGSDSRRLMGL 
DEDNTTAFAETIPFGNENFGLASKSLSTTNSAAEIMDGGRHGHGVGVFKNGSDKRHLMAF 
DEDNTTAFAETIPFGNENFGLASKSLSTTNSAAEIMDGGRHGHGVGVFKNGSDKRHLMAF 
DEDNATAFSTTIPFSNENFGLSSKSISTTNSAAEIMDGGRNGHGVGVFKNGSDKRHLMAF 
DEDNATAFAATIPFSNENFGLSSKSLSTTNSAAEIMDGGRHGHGVGVFKNGSDKRHLMAF 
EEDNVTSVACTIPSDNDNFWFTSLSQSETNSAGNIMDGLRHPPGVRVFKNGDDKRHGMGF 
DEDNVTSVACTIPSDNDNFGFVSLSRSETNSAGKIMDGLRHPPGVGVFKNGDDKRHGMGF 
DEDNVTLIACTIPSDNDNFGFASIAASETNSAGGIMDGLRHPPGVAVFKNGDDKRHGMGF 
EEDNVTSVACTIAFDTDNFGFASLSPSNTNSAGTIMDGVRHPPGVTVFKNGDDKRHGMSL 
EEDNVTSVACKIPFDNDNFGFASLSPSNTNSAGSIMDGVRTPPGVGVFKNGDDKRHGMGF 
ENDNVTSVAQTIPFDNDDFEFSHLSPSITNSAGDIMDGGRHSPGVEVFRNADDKRHDMGF 
ENDNVTSTAQTIPFDNDDFEFSHLSPSTTNSAGDIMDGGRHSAGVEVFRNADDKRHDMGF 

EGAGEKPILGIADAVEKDRTQLDSIEGSDTCRAFQP 
EGAGEKPILGITEAVEKLRTKLKTIEGSDTSRAFEP 
EGAGEKPIMGVSEAVEKVRPKLDGIEGADTYRAFHP 
EGAGDKPIMGVSNVVEKMRTKLDGIEGGDSYRAFSP 
EGAGEKPIMGVTDAVEKVRTKLAMIEGSDTCRAFNP 
EGAGEKPIMGAKCVVEKKRTELDVIEGSDTYRAFGP 
EGAGEKLIRGGDKQVEKDRTQLHAIEGSDKCRSFNP 
EGAGGKPIMGVMDKVEKDRTRLDFVEGSDTCRAFEL 
EGAGGKPIMGVVDKVEKDRTKLDYIEGSDTCRAFEL 
EGAGGKPIMGVVEKVEKGRTKLDYIEGSDTCRAFGL 
EGPGKKPIMGVVSKVDKGRTKLDDIEGSDTCRAFEL 
EGAGAKPIMGVIDRVEKDRTKLDYIEGSDTCRAFDL 
EGAGTKPITGVADPVDKDRTKLNCIEGADTCRAFTL 
EGAGHKGIMGVTDNVDKDRTELDVIEGNDTCRAFEP 
EGAGNKGIMGVSENVDKNRTELEVIEGNDTCRALIP 
EGAGSKGIMGVEDNVDKNRTELEIIEGNDTCRAFEP 
EGAGAKPIMGILIAVDKNRTKLDAIEGPDTCRAFNP 
EGAGAKRIMGVQVAVDKNRTTLDAIEGPDTCRAFNP 
EGAGTKPIMGVQVAVDKNRTRLKEIEGPDTCRAFNP 
EGAGTKPITGVQVAVDKNRTRLKAIEGPDTCRAFNP 
EGAGKKPIMGVDVLVDKNRTKLDSIEGPDTARAFNP 
EGAGKKPIMGVEVAVDKNRTKLEEIEGPDTCRAFDP 
EGAGTKPLMGVEVAVDKNRTQLDAIEGPDTCRAFKP 
EGAGTKPLMGVGVAVDKNRTELDAIEGPDTCRAFNP 
EGAGTKPLMGVEVAVDKNRTRLDAIEGPDTCRAFNP 
EGAGKKPLMGVEVAVDKNRTKLDAIEGPDTCRAFKP 
EGAGKKPLMGVEVAVDKNRTKLDAIEGPDTCRAFKP 
EGTGTKPIMGVGQPVKKNRTRLVGIEGSDTARAFQP 
ENAGPKPITGILNAVEKDRTKLEAIEGSDTCRAFQP 
ENAGAKPITGILNVVEKDRTKLEGIEGSDTCRAFQP 
ENAGAKPITGILNVVEKDRTKLEGIEGSDTCRAFRP 
ENAGPKPITGILNAVEKDRTKLEGIEGSDTCRAFQP 
ENAGPKPITGILNAVEKDRTKLEDIEGSDTCRAFQP 
EGAGNKLIMGVSDEVEKERTRLRAVDGSDHARAFQP 
EGAGNKLIMGVCDDVEKERTRLRAVDGSDTARAFQP 
EGAGNKLIMGVCDDVEKERTRLREVDGSDHARAFQP 
EGAGDKPIMGICDEVEKERTRLRSIDGSDTNRAFPP 
EGAGDKPIMGVCDEVEKERTNLNGIDGSDTKRAFQP 
EGAGKKSIIGVMDEVEKERTKLEIIDASDTSRAFKP 
EGAGKKSIIGVMDEVEKERTKLEIIDASDTSRAFKP 
