# Supplementary material for: Detecting lateral gene transfers by statistical reconciliation of phylogenetic forests
Source: BMC Bioinformatics. 2010 Jun 15;11:324. doi: 10.1186/1471-2105-11-324 (PMC2905365; doi:10.1186/1471-2105-11-324)
Supplement: Additional file 1 — The 330 simulated alignments and corresponding gene trees (true and ML) along with the 40-taxa reference species tree. [file 1471-2105-11-324-S1.ZIP › simulated_dataset_prunier/seqdata18.fas.phy_tf.tree]

((((((AGTUM1:0.041150273,(RHETL1:0.0078286099,RHLEG1:0.040209461)99.729067:0.058632858)89.257365:0.024828786,SIMEL1:0.087274976)98.662084:0.10219995,(((BABAC1:0.055147683,(BAHEN1:0.028451803,BAQUI1:0.042091291)94.269753:0.028121755)99.955738:0.10913349,(BRABO1:1.7130012e-05,BRSUI1:0.0041745221)100:0.10123804)66.541487:0.01440669,(MELOT1:0.1444546,MESOR1:0.20184901)88.00137:0.036521774)96.007746:0.063157414)97.631097:0.10038442,(BRJAP1:0.21067051,(NIHAM1:0.10303754,RHPAL1:0.11503605)67.564964:0.031532075)100:0.24172907)99.462456:0.13977055,((JANNA1:0.12902191,(RODEN1:0.05365887,(SILIC1:0.080086108,SIPOM1:0.075942731)97.460711:0.041531536)94.358546:0.029204341)63.086998:0.023880264,(PADEN1:0.058027497,RHSPH1:0.22362506)49.614102:0.018052975)100:0.2713403)83.17669:0.068651595,((((((ANMAR1:0.074425555,ANPHA1:0.10381649)88.173109:0.060433664,((EHCAN1:0.067114285,EHCHA1:0.083038295)71.105444:0.030822935,EHRUM1:0.062295133)99.686682:0.13640616)87.91163:0.10382051,(WOEND1:0.063435539,WOLBA1:0.05194809)100:0.47077388)99.729455:0.21264525,(RIBEL1:0.095923276,((RICON1:0.038247089,RIFEL1:0.026464219)72.664547:0.011769372,(RIPRO1:0.0085063404,RITYP1:0.012102828)99.709177:0.049357814)62.322497:0.029306318)100:0.65101497)87.311864:0.088333539,CAPEL1:0.40392279)96.293861:0.14295187,((GLOXY1:0.14710902,GRBET1:0.32962634)93.831402:0.098705018,(MAMAG1:0.24993703,(MAMAR1:0.28905545,RHRUB1:0.24415979)84.543347:0.069302368)71.59946:0.045925096)96.061438:0.099208896)96.56145:0.0982927,(CACRE1:0.21872001,HYNEP1:0.52062874)95.170254:0.15291007);
