# Supplementary material for: Detecting lateral gene transfers by statistical reconciliation of phylogenetic forests
Source: BMC Bioinformatics. 2010 Jun 15;11:324. doi: 10.1186/1471-2105-11-324 (PMC2905365; doi:10.1186/1471-2105-11-324)
Supplement: Additional file 1 — The 330 simulated alignments and corresponding gene trees (true and ML) along with the 40-taxa reference species tree. [file 1471-2105-11-324-S1.ZIP › simulated_dataset_prunier/seqdata180.fas.phy]

40	270
RHRUB1      GGKKESPKTLSGPLYIVAETEAPKRSIKKHASVKGAVCMNSLPELYYVIHWASPDNSDLS 
MAMAG1      RGQRESPRSLSRPPYIVIETEAPQRSIKMHFSVKGAVCMNPLADLYFNVHWASPENGDLT 
WOLBA1      RGQRESPRGLSRPPYIVIETEAPQRSIKRHSSVEGAVCMNPLADLYFNVHWASPENGDLT 
WOEND1      RGQRESPRGLSRPPYIVIDTEAPNRSIKRHSSVEGAVCMNPLADLYFNVHWASPKNGDLT 
RIBEL1      RGQRESPKGLSRPLYIVVETEAPSRSIKRHSSVKGAVCMNPLHDLYFVIHWASPENGDLT 
CACRE1      RGEKEAPKALSRPLYIVTDTESRLRSIKKHSEVKGAVCMNPLPSLYSVVHWASPENGDLT 
MESOR1      RGKKESPRALARPLYIGTDTECRLRSIKKHSEVAGAVCISPLPDLYYVVNWASPENGDLT 
HYNEP1      RGKVEAPKALTRALYIVTDTECRLNSIKKHSEVKGNVCMNPLPELYYVVHWASPVNGDLT 
MAMAR1      RGKKEGPKDLSRPAYIVSDTECRIISIKRHSEVDGAVCMNPLPELYYVVHWASTSNGDLT 
EHRUM1      RGKSEGPRKLSRPLYIVVDTECRMRSIKKHSHVTGAVCMNPLPELYYVVHWASQDNGDLT 
EHCAN1      RGNVEGPRDLSRPLYIVVDTECRMRSIKKHSHVIGAVCMNPLPELYYVVHWASPENGDLT 
JANNA1      RKKKEAPKTLSQPLYIVTETECRLRSIKSHSEVRGAVCMNPLPEFYYVMLWAVHANGDLT 
RODEN1      RTKKEAPKTLSPPLYIVSDTECAPKSIKEHSEVRGAVCMNPLPELYYVLLWASPENGDLT 
SIPOM1      KTNIEAPKVLSPPLYIVSDTECARRSIKKHSEVRGAVCMNPLPELYYVHLWASPGNGDLT 
EHCHA1      KTNKEAPKILSPPLYIVSDTECARRSIKKHSEVRGAVCMNPLPELYYVHLWASPGNGDLT 
SILIC1      KTKKEAPKTLSPPLYIVSDSECAKRSIKKHSEVQGAVCMNPLPELYYVHLWASPGNGDLT 
PADEN1      RTQKESPKNLSPPLYIVSDTECRQRSIKKHKDVKGAVCMAPLPELYSVHLWASPENGDLT 
RHSPH1      RTKREAPKTLSPPLYIVTDTECRQRSIKKHSEVKGAVCMNPLPELYHVLLWASAENGDLT 
BRJAP1      RGQKEAPKNQSRPRYIVMEPEGQPTSIKHHPAVKGAVCLNPLPSLYWVVHWASPGNGDLT 
RHPAL1      RGKKEAPKNQSRPLYIVMEPEGQPGSIKHHPAVKGAVCMNPLPSLYLVVHWASPDNGDLT 
NIHAM1      REKKEASKNQSRPLYIVMEPEGSPTSIKHHPAVRGAVCMNPLPSLFYVVHWASPENGDLT 
SIMEL1      RGRKEAPKILSRPLYIVADPECRLLSIKAHSAVRGAVCMNPLRELYYVVHWASPANGDLS 
AGTUM1      RGMKEAPKILSRPLYIASDPECRQLSIKAHTTVKGAVCMNPLRELYYVVHWASPDNGDLS 
RHETL1      RGKKEAPKILSHPLYIAFDPECRQLSIKAHSTVKGAVCMNPLRELYYVVHWASPDNGDLS 
RHLEG1      RGTKEAPKILSHPLYIASDPECRQLSIKVHSTVKGAVCMNPLRELYYVVHWASPDNGDLS 
MELOT1      RGRKEAPKILSKPLYIVSDPECRQLSIKGHSEVKGAVCMNPLPELYYVVHWASPDNGDLS 
BABAC1      RGRQEAPKTLSRPLYIVVDPECRQLSIKKHSNVKGAVCMNPLPELYYVVHWASPENGDLS 
BAHEN1      RGRQEAPKILSRPLYIVTDPECRQLSIKTHSNVKGAVCMNPLPELYYVVHWASPENGDLS 
BAQUI1      RGRQEAPNELSRPLYIVTDPECRQLSIKTHSNVKGAVCMNPLPELYYVVHWASPENGDLS 
BRSUI1      RGRKEAPKILSRPIYIVSDPECRQLSIKKHSDVQGAVCMNPLPELYYVVHWASPENGDLS 
BRABO1      RGRKEAPKILSRPIYIVSDPECRQLSIKKHSDVQGAVCMNPLPELYYVVHWASPENGDLS 
CAPEL1      KGQREAPEALSKPLYIVGITECSTQSIKFHSEVAGAVCMNPLAELFYVEQWASPANGDLA 
GLOXY1      RGEREAPEWLSKPLYIVPITEGPTQSIKPHSEVVGAVCMNPLSGLFYVEHWASPNNGDLS 
GRBET1      RGEREAPECLSKPLYIVPNTECSTQSIKSHSEVAGAVCMNPLAQLFYVEHWASPKNGDLS 
RIPRO1      FGEKEAPKELSCPLYIVTKTEELEQSIKLHSEVVGAVCMNPLPKIYFVTHWASPRNADLT 
RITYP1      FGEKEAPIELSCPLYIVAKTEELEQSIKLHSEVVGAVCMNPLPKIYFVTHWASPRNADLT 
RICON1      FGEAEAPKKLSCPLYIVTKTEELEQSIKKHSEVVGAVYMNPLPKVYFVTHWASPRNGDLT 
RIFEL1      FGEKKAPSKLSCPLYIVTRTEELEQSIKSHSEVVGAVCMNPLPKIYFVAHWASPRNGDLT 
ANMAR1      QGEAETTKDVSIPLYIVPATETKSKSIKDHPEVDGAVCMSPLPSIYHVLHWASPENGDLA 
ANPHA1      QGEAETTKDTPIPLYIVTATETKAQSIKAHPEVNGAVCMSPLPSLYYVLHWASPQNGDLA 

GAWDLLADPPFPPGGQNSFAFHGMETVRNYSHTASIRYHVSSQPVLQTAAKVATSYTDDK 
GALDLLANPPFGPGGQLSFKFHGMETTRNRSHAAALICNVPSQRVLQTAAKECTSYITDK 
GALDLLADPPFAPGGQVSFDFHGMETTRNRSHAAPVICAVPSERVLQTAAKECTSYNTDK 
GALDLLADPPFSPGGQTSFKFHGMETTRNRSHAAPVICTVPSEPVLQTTAKECTSYNTDK 
GALDLMADPPFQPGGQLSFNFHGLDTTRNHSHTADVRGNVTSQPVLQTAAKECTSYKADK 
GAFDLLGDPPFSPGGRFSFAFHGMETTGNHSDSAAVRCFSSSTPVLQTAAKEATSYLEDK 
GAFDLFGDPPFSPGGRFSFDFHGIETTGNRSHAANLRCDSSSAPVLQTAAKEETSFIEDK 
GAFNLFGDPPFNPSGQFSFVFHGMETTGNYSHCIAMRCYSDSAPVLQAAAKECTSYVADK 
GAFDLFGDPPFEPGGQFSFNFHGMETTGNQSHAAADNTFYSSAPVLQNAAKECTSWLEDK 
GAYDLFGDPPFHPGGQVSFLFHGMETTDNLSHNAAIRCWSSSSSVLQTAAKECTEYIEDK 
GAYDLFGDPPFIPGGQFSFTFHGMETADNHSHSAAMRCWSSSASVLQTAAKECTSYMEDK 
GAFDLFGDPPFMPGGQFPFEFHGMETTGNKSNASDVRYLSSSSPVLQTAAKECTSYMEDK 
GASDLFGEPPFNPGGQRPFKFHGMETTGNASNASEIRCNSKSGPVLQTAAKECTNHLEDK 
GASDLFGEPPFNPGGQFPFKFHGMETTGNKSSASDIRCFSSSSPVLQTAAKEYTSHMEDK 
RASDLFGEPPFNPGGQFPFKFHGMETTGNRSSASDIRCFSSSSPVLQTAAKEYTSHMEDK 
GATDLLGEPPFQPGGQFPFEFHGMETTGNKSSASDIRCFSSSSPVLQTAAKECTSHMEDK 
GASDLFGDPPFTAGGQFPFSFHGMETTGNKSHASEMRCFSASDSVLQTAAKECTSYTEDK 
GASDLFGDPPFSPNGQFPFGFHGMETTGNKSHGSEMRCFGSSPPVLQTAAKECTSYVEDK 
GAFDLVGDPPFTPSGQASFAFHGIETTGNLSSYSKMTCFSNSGPVLQSAAKQCTGYIEDK 
GAFDLTGDPPFGPSDQESFGFHGIETTGNVSSSSAMTYFSESGPVLQSAAKECTGYIEDK 
GAFDLAGDPPFPPSDQAGFTFHGIETTGNLSSSSALTCFSNSGQVLQCAAKECTGYIEDK 
AAFDLIGAPPFGPGGQASFVFHGMETVGHPSSSAAMRCGSPSGPVLQSAALECTPYIEDQ 
AASDLVGVPPFGPGGQVSFIFHGMETVGNPSSSAAMRCSSLSGPVLQSAALECTPYMEDK 
AAFDLVGAPPFGPGKQLSFIFHGMETVGNASSSTAIRCSSPSGPVLQSAALECTPYMEDK 
AAFDLVGAPPFGPGKQLSFIFHGMETVGNASSSAAMRCSSPSGPVLQSAALECTPYIEDK 
GAYDLLGAPPFGPGGQISFSFHGMETVGNPSSSSVMRGFSGSGPVLQSRASECTSYVEDK 
GAYDILYLPPFIPGGQLSFLFHGMETTGNPSSLSVMRSLSFSGPVLQSGISEYTPYTEDK 
GAYDILGLPPFIPGGQLSFVFHGMETTGNPSSSSVMRYCSFSGPVLQSGAIECTPYTEDK 
GAYDIWGLPPFIPGGQLSFVFHGMETTGNASSASVMRYCSFSGPVLQSGAIECTPYTEDK 
GAFDIQGTPPFIPGGLLSFTFHGMETVGNPSSCSVMRCLSFSGPVLQTAASECTFYMEDK 
GAFDIQGTPPFIPGGLLSFSFHGMETVGNPSSCSVMRCLSFSGPVLQTAASERTFYMEDK 
GAYDLRGIPPFEAPGQFSLCFHGMETAGNNSHAASIGKDNSSSPVLHYVAHECTNHADGK 
GAFDLHGHPPFLADGQFSFPFHGMETTGNLSHSAAVKGRDASTPVLQTAANETTDQTDDK 
GSYDLHGDPPFKANGQFSFQFHGMETTGNHSHSAPVKREDSSSPVLQTAACDTTDHADDK 
GAVDLPGGPPFFPGGQFSFDFHGMETTGNPSYYSDSRIRNASSPVLQTTAKETTDYKDDK 
GAVDLPGGPPFMPGGQFSFPFHGMETTGNPSYYSDSRIRNASSPVLQCTAKETTDYKDDK 
GPFDLPGGPPFFPGGQFSFPFHGMETTGNPSCYSESRVANSSSPVLQTTAKETTEYKDDK 
GAFDLPGGPPFFPGGQFSFPFHGMETTGNWSHYSESRLGNSSSPVLQTTAKETTDYHDDK 
GAPDLQDDPPFIPGGQRSFSFHRMETTADASRSATDRPFNTNSPVLQTTAKEMAHHFPDK 
GAPDLDDDPPFIPGGKESFNFHRMETTADGSRTATNRLFNQSSPVLQTAAKEPTSQVPDK 

LTDAQRSEQLYHVRVERRDPDPYRPVIANNSITPYILDKQAMCNNGATTGTRLPIDLEVH 
LHDAQGSEQLYQVRIERIDPDPYRQVIANNSFINYILDKIAMCGLGATSGAGLKIDLQVL 
LTDAQGTEQLYEVRIERIIPDPYRQVIANNSFTNYILDKIAMCGLGATSGAGLKIDLQVL 
LHDAQGTEQLYQVRIERIDPDPYRQVVANNSFTNYILDKIATCGLGATSGAGLKIDLQVL 
LPEAQGSEQLYQVRVERPDPDPYRPMIANNSFEEYILDKNAMCSLGATSGAGLSIDLQVV 
LPDAQGAEQLYMVRVERTNPDPYKPVAANNSISQYILDKTAMCTTGATSGTGLPIDFAVA 
LYDAQDIEQLYEVRVERANPDPYSPVAANNSISQYILDKHAMCDVGATSVTGLAIDLQVD 
LLDAQGLEQLYHVRVERTDPDPYRPVAANNSIIQYILDKAAMCETGGTSGTGLPIDLEVT 
LHEAQGPEQLYTVRVERSDPNPYRPVAANNSISQYILDKKAMCSSGATSATGLSVDLQIF 
LHNPQGAEQLYRVRVERTDPDPYRPVAANNSVSQYILDKKAICVSGATSGTGLPIDLQVR 
LHHPQGTEQLYSVRVERTDPDPYRPVAANNSISQYILDKKAICMAGATSSTGLPIDLQVK 
LHDAQGCEQLYRVRVERQDPDPYRPAAANNSIDAYILDKSAMCAIGATSGTGLHIDLQFI 
LHDVQGVEQLYWARVERSDPDPYRPAAANNSIKSYILDKTAMCTVGATSGTGLNIDLQFT 
LHDAQGCEQLYWVRVERSDPDPYRPAAANDSIKAYILDKSAMCVVGATSGTGLHIDLQFT 
LHDAQGCEQLHWVRVERSDPDPYRPAAANDSIKAYILDKSAMCVVGATSGTGLHIDLQFT 
LHDAQGCEQLYWVRVERSDPDPYRPAAANNSIKAYILDKNAMCVVGATSGTGLHIDLQFT 
LQDAQGCEQLYKVRVERTDPDPYQPAAANNSIPKYILDKTAMCTVGNTGGTGLAIDLQFV 
LHDAQGCEQLYRVRVERTDPDPYRPAAANNSIPAYILDKSAMCTVGATSGTGLPIDLQFI 
LHDPQGSEQLYRVRAERKDPDPYKPVAANDSISPFTLDKSAACTQGLKSKTGLQIDLNVA 
LHDPQAPEQLYQVRAERVDPDPYKPVAANNSISPYTLDKAAACTQGLKSGTGLQIDLNVV 
LHDPQGSEQPYSVRAERVDPDPYKPVAANNSISPYTLDKAAACTQGLKSGTGLQIDLNVA 
LPDAQGIEQLYRVRIERTDPDPYRPVAANNSIAHYILDKRAACSAGATNCTGLPIDVQVV 
LPTAQGFEQLYRVRIERADPDPYRPVAANNSIAQYILDKRAACTAGATNCTGLPIDLQVV 
LTDAQGLEQLYHVRIERTDPDPYRPVAANNSIARYILDKRAACTPGATNCTGLPIDLQVI 
LPDAQGLEQLYHVRIERTDPDPYRPVAANNSIARYILDKRAACTPGATNCTGLPIDLQVI 
LSDAQGIEQLYRVRNERTDPDPYRPVAANNSISQYILDETAACTSGATSNTGLPIDLQVV 
LSDAQGIEQLFDVRIERADPDPYRPVAANNSISQYILDKAAACTAGATSNTGLPIDLQVV 
LSDAQGIEQLFQVRIERADPDPYRPVAANNSISQYILDKSAACTAGATSNTGLPIDLQVV 
LSDAQGMEQLFQVRIERADPDPYRPVAANNSISQYILDKSAACTAGATSNTGLPIDLQVV 
LPDAQGIEQLYQVRMERNDPDPYRPVAANNSIAKYILDKSAACTGGATSNTGLPIDLQVI 
LPDAQGIEQLYQVRMERNDPDPYRPVAANNSIAKYILDKSAACTGGATSNTGLPIDLQVI 
LGVAQGTEQLYTVRVERRDPDPYRPVIANNSIYKYILDKPAMGEIGATGGPELIIDPQVS 
LNMVQGGEQLYPVRVERPDPDPYRAVLANNSITQYILDEKAMCGVGVAGGPELAVALQVE 
LNVAQGGEQLYSVRVERSDPDPYRPVIANDSISKYILDKRAMCGSGATGGPELVVDLQVS 
LHDAQRAEQLGDVRIERTDPDPYRPVIPNNSIKRYILDKLAMCRGGATVGTGLTIDLEAE 
LHDAQRNEQLGEVRIERTDPDPYRPVIANNSIKRYILDKLAMCRGGATVGIGLTIDLEAE 
LNDGQRTEQLGRVRIERIDPDPYRPVIANNSIRQYILDKLAMCTGGATVGTGLTIDLEIE 
LHEAQHSEQLGDVRIERTDPDPYRPVIANNSIRQYILDKLAMCEGGATVGTGLTIDLEAE 
LHQTHINEHPNGVRIERGRPDPYHPTIANNSIQRYILEKFATCTAGATAELGLAIDLQVP 
LWQTHIKEHPNDVRVERTRPDPYHPTIANNSIARYILEKFATCTPGCTADLGLGIDLQVP 

CPALPAPKSKLCSPRMMRPEGNEVLFTSVAGDLLQPKNPSAVDPNEIRLQNTAGISLKCQ 
NPALPESKRKIYSATTIRSEGGEVLFTSVAGDLLQPGNPNSVEPLKIRGQNTAGIAVKCQ 
NPALPESKRKIYSATTLRSEGGEVLFPSVAGDLLQPGNPNSVEPIKIGGQNTAGISLKCQ 
NPALPESKRKIYSATTMRSEGGEVLFPSVAGDLLQPGNPSSVEPVKIGGQNTAGISLKCQ 
MPALPASKRKIFSEVEMRSEGGEVLFPSVAGDLLQPTNPVSVDPSKIRGQNTAGISFKCQ 
GPRVRASKKKIYSGRTMRPEGGEVLFPSVAGDLLRPGNPVAVSPTEIRGQNTAGISVKCQ 
FPRLRASKRKVASGRAMRPEGGEVLFPSIAGDLLQPDNPVCVAPKEIRDQNTAAISLKCQ 
KPRLPASKRKIYSGSATRPEGGEVLFGSVAGDLLQPDNPAAVRPKEIRGQNTAGISGKCQ 
APTLPSSKRKVYSGRTTRPEGGEVLFPAKAGDLLQPGNPICVAPREIRGQNTAGISLKCQ 
PPWLPASKRKVLSGRTLRPEGGEVLFPGVACDLLQPSNPVCVAPKEIRGQNTAGISLKCQ 
PPWLPDTKRKVLSGRTLRPEGGEVLFPSVAGDLLQPANPLQVAPKEIRGQNTAEISLKCQ 
SPKLPASKRKILGGRTLRPEGGEVLFASVAGDLLQPRNPACVAPKEIRGQNTAGISSKCQ 
SPKLPASKRKVLGGRTMRPEGGEVLFASIAGDLLQPRNPACVSPKEIRGQNTAGIIKKCQ 
SPKLPANKRKVLGGRTMRPEGGEVLFASVAGDLLQPRNPACVAPREIRGQNTAGISTKCQ 
SPKLPANKRKVLGGRTMRPEGGEVLFASVAGDLLQPRNPACVAPREIRGQNTAGISTKCQ 
PPKLPANKRKILGGRTTRPEGGEVLFASVAGDLLQPRNPAVVAPKEIRPQNTAGISTKCQ 
SPKLPASKGKILSGRTMKPEGGEVLFASVAGELLQPQNLACVAPKEMRGQNTAGISGKCQ 
SPKLPASKRKIPSGRSGRPEGGEVLFTSVAGDLLQPQNPTCMAPKEIRGQNTAGISTKCQ 
SPKLPASKHKGTSNRTMRLELGEVLFTTIAGDLLRPSNPGCIAPKEIRGQNTAGISAKCH 
SPKLPAAKRKASSVWVARLELGDVLFTSIAGDLLRPLNPGCVTPKEIRRQNTAGISQKCH 
SPKYPASKRKTTSNRTARLELGEVLFTSIAEDLLRPCNPTCVAPKEIRGQNTAGISLKCH 
SPRLPASKRKMCTGKTVRLEGGEVLFAKVAGDLLRPGNPVCVAPKEIREQNTAGISAKCQ 
SPRLPASKRKMCTVRTIRLEGGEVLFARVAGDLLRPGNPIGVAPKEIRGQNTAGISSKCQ 
SPRLPASKRKMCTGRTIRLEGGEVLFARVAGDLLRPGNPFCVAPKEIRGQNTAGISSKCQ 
SPRLPASKRKMCTGRTIRLEGGEVLFARVAGDLLRPGNPFCVAPKEIRGQNTAGISSKCQ 
SPRLPASKLTMYSGRTLRLEGGEVLFARVAGDLLRPGNPVCVAPKEIRGQNTAGISTKCQ 
SPRLPASKTKIYSGRTLRLEGGEVLFARVAGDLLRPGNPVCVAPEEIRSQNTAGISAKCQ 
SPRLPASKIKIYSGRTLRLEGGEVLFARVAGDLLRPGNPACVAPEEIRSQNTAGISAKCQ 
GPRLPASKMKIYSGRTLRLEGSEVLFARVAGDLLRPGNPACVAPEEIRSQNTAGISAKCQ 
SPRLPASKQKMYSGRTLRLEGGEVLFLRVAGDLLRPTNPACIAPEEIRSQNTAGISSKCQ 
SPRLPASKQKMYSGRTLRLEGGEVLFLRVAGDLLRPTNPACIAPEEIRSQNTAGISSKCQ 
GPRLPAGKGKTGTQRSSRLEGGEGLFTAIAGDLLEPGNSACVAPKAIRAQNTAGISLKCQ 
SPRLPAGKRKAYTERSLRPEGLEGLFTSVAGELLEPRNSICVAPRAIRGQNTAGISVKCQ 
SPRLPAGKKRAYTERSLRPEGLEGLFTSVAGELLEPGNSGCVAPKAIRRQNTAGISVKCQ 
SPKLPAGKKKVIHVRVRRPEGGEGLFPNVAGDLLEPGNPSCVAPKEIRGQNTAGISVKCE 
SPKLPAGKKKVLHVKVRRPEGGEGLFPNVAGDLLEPGNPSCVAPKEIRGQNTAGISVKCE 
APRLPAGKRKVIYVRVIRPEGGEGLFPNVAGDLLEPGNPNCVTPKEIRGQNTAGISLKCE 
SPRLPAGKKKVLHVRVVRPEGEEGLFPNVAGDLLEPGNPACVAPKEIRGQNTAGISLKCE 
TPRIPAGKPKRLRRQDHRPEGTEGLFPSMAVDLLQPENPCCVAPREIREQNTADISLACQ 
SPRIPAGKSKRLSKQDPRTEGTEGLFPSMAVDLLQPENPCCVAPHEIREQNTADISTACQ 

AALIWTSLNTTLIEEDINASLGRAERKNRV 
SALIWDSLKKTLNEDDINASLGRSERKERV 
SALIWDSLKKTLSEDDINASLGRSERKERV 
SALIWDSLKKTLSEDDINASLGRSEKKERV 
SALIWESLNKTLNEDDINASLGRSERKERV 
AALIWESLNRDLAEGNVNPSLGRAEKKERV 
DALIWESLNRDLTEGDVNASLGRAERKERV 
TGLIWESLNRDLPEGDVNPSLGRAERKKRV 
YELIWLSLNRDLPEEDVNPSLGRAERKERV 
TALIWESLNCDLVEADVNPSLGRAERKERA 
TALIWESLNSDLVEGDVNPSLGRAERKERA 
AAFIWGSLNRDLLEEDVNPSLGRAERKQRV 
AALIWDSLNRDVLESDVNPSLGRAERKSRA 
AALIWDSLNRDLLEEDVKPSLGRAERKSRV 
AALIWDSLNRDLVEEDVKPSLGRAERKSRV 
AALIWDSLNHDLLEEDIKPSLGRAEGKSRV 
AALIRDSLNRDLLEGDINPSLGRAERKERV 
AALIRESLNRDLLETDVNPSLGRAERKSRV 
CALIWASLNRDILEHDANPSLGRAERKGRV 
CALIWASLNRDLLESDVNPSLGRAERKGRV 
CALIWASLNRDLLESDVNPSLGRAERKGRV 
GALIWESLNKDLNEGDVNQSLGRAERKVRV 
GALIWESLNRDLEEGDVNPSLGRAERKIRV 
GALIWQSLNRDLEEGDVNPSLGRAERKIRV 
GALIWQSLNRDLEEGDVNPSLGRAERKIRV 
GALIWESLNRDLDESDMNPSLGRAERKFRV 
RALIWESLSRDLKESDINPSLGRAERKIRV 
GALIWESLSRDLEESDINPSLGRTERKIRV 
GALIWDSLSRDLEESDINPSLGRAERKIRV 
AALIWQSLNRDLEESDVNPSLGRAERKSRI 
AALIWQSLNRDLEESDVNPSLGRAERKSRI 
GALIWGSLNPDLGEGDVNPSLGRAERKNRV 
GALIWESLNPDVNESDVNPSLGRAERKERI 
AALIWESLNPDLSEGDVNPSLGRAEKKKRV 
DALIWESLNKDVPEDDVNPSLGRAERKGRV 
DALIWESLNKDVPEDDVNPSLGRAERKGRV 
DALIWESLNSDLQEDDVNPSLGRAERKGRV 
EALIWESLNKDLPEDDVNPSLGRAERKGRV 
GALIWESLNKDLREGDANPSLGRTEIKDRI 
AALIWDSLNKDLMETDVNPSLGRTEIKDRI 
