# Supplementary material for: Detecting lateral gene transfers by statistical reconciliation of phylogenetic forests
Source: BMC Bioinformatics. 2010 Jun 15;11:324. doi: 10.1186/1471-2105-11-324 (PMC2905365; doi:10.1186/1471-2105-11-324)
Supplement: Additional file 1 — The 330 simulated alignments and corresponding gene trees (true and ML) along with the 40-taxa reference species tree. [file 1471-2105-11-324-S1.ZIP › simulated_dataset_prunier/seqdata180.fas.phy_tf.tree]

((((((AGTUM1:0.053925279,(RHETL1:0.019972976,RHLEG1:0.012423486)99.478859:0.049912338)62.717885:0.013004104,SIMEL1:0.12183966)99.923235:0.10471376,(((BABAC1:0.062250649,(BAHEN1:0.0057445328,BAQUI1:0.044325627)80.191261:0.020651098)99.764341:0.084105272,(BRABO1:0.0083340213,BRSUI1:0)100:0.12268266)93.814737:0.054457105,MELOT1:0.093833908)43.944725:0.012406944)99.156111:0.11506986,(BRJAP1:0.11691268,(NIHAM1:0.092142887,RHPAL1:0.11681276)53.898615:0.011112876)100:0.32317381)95.925432:0.064576536,(((((EHCHA1:0.020428726,SIPOM1:0.0053731515)95.149302:0.026833347,SILIC1:0.068678092)96.224207:0.036480135,RODEN1:0.12383965)92.497599:0.044081674,JANNA1:0.12532891)89.266628:0.048275906,(PADEN1:0.16302739,RHSPH1:0.087029439)63.856578:0.0099139907)100:0.12350139)67.138237:0.023127261,(((ANMAR1:0.14388017,ANPHA1:0.14635079)100:0.79132116,((CAPEL1:0.34583588,(GLOXY1:0.25129737,GRBET1:0.08452046)81.236148:0.058111224)100:0.30888115,(RICON1:0.10638567,(RIFEL1:0.078061825,(RIPRO1:0.012829606,RITYP1:0.039546757)100:0.081112107)38.580117:0.0088125969)100:0.35515653)36.71191:0.014920507)88.805932:0.090029102,(((MAMAG1:0.064291841,(WOEND1:0.053284181,WOLBA1:0.031368089)76.616395:0.032913935)100:0.15647096,RIBEL1:0.13203546)98.430574:0.13140165,RHRUB1:0.34258149)99.71258:0.17032175)70.983195:0.029071012,((CACRE1:0.13699941,MESOR1:0.25171775)82.104862:0.025852659,(((EHCAN1:0.083521453,EHRUM1:0.10635202)100:0.13822462,MAMAR1:0.274852)50.003701:0.012717182,HYNEP1:0.2407364)33.299211:9.735959e-07)62.084103:0.0085826853);
