# Supplementary material for: Detecting lateral gene transfers by statistical reconciliation of phylogenetic forests
Source: BMC Bioinformatics. 2010 Jun 15;11:324. doi: 10.1186/1471-2105-11-324 (PMC2905365; doi:10.1186/1471-2105-11-324)
Supplement: Additional file 1 — The 330 simulated alignments and corresponding gene trees (true and ML) along with the 40-taxa reference species tree. [file 1471-2105-11-324-S1.ZIP › simulated_dataset_prunier/seqdata181.fas.phy]

40	153
RHRUB1      LADATDTLDFSFTNYVAVELSEGETSDTEEILQTSGWKADAASPVNYNPCFGAPGGIWFN 
GRBET1      LADAADQLDFNFTMYIASELSEGETVDTEEILKSNGWRADAVNPVNYVVCFGTPGEIWFN 
MAMAG1      LTTAADDLDFLTTMYIAIELSEGETADTEEIPKAYGWLADARIPVNYVSYFHTPGEIWYN 
GLOXY1      IGQATDNLDFVFTLYAAGQLSEGETTDTGEIPKTRGWEADAANPVSYIPCFDDPGEIWYN 
NIHAM1      ISEATDNLDFLFTMYAALELSEGDTVDTGEIPKTPGWRADAANPVSYFQCFDLPGEISYN 
HYNEP1      VSDITDPLDFQFTGYVAMEFSEGETLDTVEIPKRQGWSADAANPVSYVTSFWSPGEIWQN 
MAMAR1      HAAITDPLDFAFTRYVAMDFSEGETVDTAEVPKRQGWNADAANPVSYVQSFGRPGEIWYN 
CACRE1      HVDITDPLDFTFTRYLAVDFSEGETVDTTEVPKRLGWHADAANPVYYAQRFPGAGEIWYN 
JANNA1      LADVADSLDFRFTKYVATEFSEGETIDTLEITKAKGWLADAASPVSYVASFGSPGEIWYN 
EHCAN1      LADVADSLDFKFTYYVATEFSEGETIDTFEITKAKGWLADAASPVSYVASFGSPGEIWYN 
RODEN1      LADVFDSLDFKFTDYVASEFSEEETLDTLEITKVKGWLADAASPVSYVTSFGSPGEIWYN 
SIPOM1      LADVFDSLDFKFTKYVACEYSEGETIDTFEITKDKGWLADAASPVSYESSFGSPGEIWYN 
SILIC1      LADVFDSLDFKFTKYVATKFSEGETIDTLEITKSRGWLADAASPVSYVASFGSPGEIWYN 
BRJAP1      LAGITDSLDFKVTKYLAIEFSEGETLDTAEIPQAKGWEADAANPVAYVGALGSPGEIQYN 
RHPAL1      LVGITDSLDFRFTKYWAIEFSEGETLDTAEIFKAKGWEADAADPVAYVGAFGSPGEIQYN 
SIMEL1      LSAIADSLDFLFTKYVAIEFSEGETADEGEIPKAQGWCADAANPVPYVASFGSPGEIQYN 
AGTUM1      LSAIADSLDFPFTKYVAIEFSEGETTDEWEIPKAQGWCADAANPVPYVASFGSPGEIQYN 
RHETL1      LSAIADSLDFPFTKYVAIDFSEGETADETEIPKAQGWCADAANPVPYVASFGSPGEIQYN 
RHLEG1      LSAIADSLDFPFTKYVAIDFSEGETADEGEIPKAQGWCADAANPVPYVSSFGSPGEIQYN 
MELOT1      LSEYADNLDFPFTKYVAIEFSEGETADEGEIPKAQGWAADAADPVPYVPSFGSPGEIQYN 
MESOR1      LSDLADNLDFPFTKYVAMGFSEGETTDEKEIPKTQGWKADAADPVPYVASFGSPGEIKYN 
BABAC1      LADIADPLDFPFTKYVAVEFSEGETADELEIPKAQGWRADAASPVPYVESFGSPGEIQYN 
BAHEN1      LAEIADPLDFPFTKYVVVEFSEGETADELEIPKAQGWRADAANPVTYVESFGSPGEIQYN 
BAQUI1      LADIADPLDFPFTKYVVVEFSEGETADELEIPKAQGWRADAANPVTYVESFGSPGEIQYN 
RHSPH1      LSDIADPLDFPFTKYVALEFSEGETADEGEIPKAQGWYADAANPVPYVESFNGPGEIQYN 
CAPEL1      VDDANDSLDFIYTDYVASEPSEGETIDTSEVPKRVGWRADASKPVSYIPCFGAPGEIWYN 
RIBEL1      LADLTDGLDFLHTMYVANKPSEGETCDTFEVHRAFGWCADASGPVSYIQCFRTPGEIWYN 
EHRUM1      FAKTTETLDFAYTDYIARDPSEGETADTAEVPSPLGWKADATSPVSYVPCFQQPGEIWYN 
EHCHA1      FAKTTEALDFPYTDYIAGDRSEGETADTGEMPSPLGWKADATSPVSYVPCFQQPGEIWYN 
PADEN1      LARTADTLDFPDTDYIASDPSEGETADTGEMPRLLGWRADASNPVSLVPIFQEPGEIWYN 
RIPRO1      FAKTTDTLDFIYTDYIAQDPSEGETPDTSEMPRPFGWTADASAPFSYVPCFQGPGEIWYN 
RITYP1      FAKTTDTLDFIYTDYIAQDPSEGETPDTSEMPRPFGWTADASAPFSYVPCFQGPGEIWYN 
RICON1      FAKTTDTLDFLYTDYIARDPSEGETPDTGEMDRPFGWNADAPAPFSYVPCFQGPGEIWYN 
RIFEL1      FAKTTDTLDFLYTDYIARDPSEGETPDTGEMPRPFGWSADASAPFSFVPCFQGPGEIWYN 
ANMAR1      LAKTTDTLDFVYTDYIADDPSEGETSDTEEMQRPLGWNADASSPVSYVPCFQQPGEIWYN 
ANPHA1      FAKTTDTLDFIYTDYIARDPSEGETSDTQEMPRPFGWHADASRPVSYVPCFQQPGEIWYN 
BRSUI1      FAKTTDTLDFVYTDYIARDPSEGETNDTEEMPRPFGWHADASSPVSYVPCFQQPGEIWYN 
BRABO1      FAKTTDTLDFVYTDYIARDPSEGETNDTEEMPRPFGWHADASSPVSYVPCFQQPGEIWYN 
WOLBA1      LADTTDNLDFVYTDYIAGDPSEGETIDTAEMPRPFGWEADASSPVSYIPCHKQPGEIRYN 
WOEND1      LADTTDNLDFVYTDYIALDPSEGETSDTTEMPRPFGWEADASSPVSYIPCHKQPGEIRYN 

PFDGACYACNDADTVDIHNYPIIFLWLTWQNDQRDESRQKGELLKGSPSSTQLKMGEGGL 
TFDGVCRACQDVDTVDIPNWPILPLWLTWQIDQRDENKRKGELLKDSPSAKEVKAGDGGL 
TSDGVCDRCNDTDTVDVENWTILILWLMDQIDQRDQNEQKGELLKRSPSEEELKATDGGL 
TRDGDCHACKDIDTVDILRWMIISLGLTWQIDVRDENTEKGELLKESPSDKSLKSEAGGL 
TLDGECHACNDVNTVDIWNWPILPLWLNWQIEARDDNKAKGELFKASPSDKDLKSGDGGL 
TFDGECSSCPDVETVDVPNWNILAIWLTGQMDDRDENEQQGELLKHSPSNEELKWGEGGL 
LFDGECHSCPDTETVDLNNWSILAIWLVSQIDQRDENEQQGELLKESPTREDLKSGDGGL 
SFDGECYSCMDIETVDLSNWPILPIWLRGQMDTRDENGTQGELLKKSPSSEELKSGGGGL 
TSDGDCHSCSDVETVDIPNWPILLIQLNGSVDQRDENDQQGELLKDSPSIKELKDGDGGL 
TSDGECHSCTDVETVDIPNWPILLIWLNGQVDQRDENEQQGELLKESPTLKELKAGDGGL 
TSDGECSSCDDVETVDILNWPILLIWLNGQIDQRDENEQQGELLKESPSLKELKSGDGGL 
TSEGYCQSCADVETVDIANWPILLVWLNSQVDQRDENEQQGELLKDSPSPKELKSGNGGL 
TTDGECQSCADVETVDISNWPILLYWLNSQVDQRDENGQQGELLKDSPSLKELKSGDGGL 
VRDGECHRCIDIETVDIPNWPILPIWLSVQIDKRDDNKQRGELLKDSPSMKELKFGDGGL 
IRDGECHSCKDIETVDIPNWPILSIWLSSQIDQRDDNTQRGELLKDSPSMKELKFGDGGL 
NGDGECCSCQDVETVDISNWPILAIWLAGFIDQRDENKQQGELLKDSPQQKELKFGDGGL 
NGDGECCCCQDVETVDIPNWPILAIWLAGFIDQKDENKQQGELLKDSPQGKELKFGDGGL 
NGDGECCSCQDVETVDIPNWPILAIWLARFIDSRDENKQQGELLKDSPQRKELKFGDGGL 
NGDGECCSCQDVETVDIPNWPILAIWLAGFIDSRDENKQQGELLKDSPQRKELKFGDGGL 
NADGECHSCDDNETVDIPNWSILVIWLAGFIDRRDENKKQGELLKDSPQQKELKLSDGGL 
GADGECHSCDDVETVDIPNWVIEVVWLAAFIDQRDENRQQGELLKDSPQQKELKLGDGGL 
NGEGECPSCNDVEAVDIQNWPILPIWLAGFVDQKDENKQQGELLKDSPQQKELKFGDGGL 
NGEGECPSCDDVEAVDIQNWPILPIWMAGFIDQKDENKQQGELLKDSPQQKELKFGDGGL 
NGVGECPSCEDVEAVDIQNWPILPIWLAGFVDQKDENEQQGELLKNSPQQKELKFGDGGL 
NGEGDCHSCSDVDAVDIQNWPILNIWLAGFIDQRDENKQQGELLKDSPQRKELKFGDGGL 
QLDGRCHACNDNETVDIINWAILQVWLTWQSDNREEHLQQGELIKSSPSKKEPKKGDGGL 
AFDGECQACDDYETVDIFNWAILQIATTWQSDARDENTQQGELLKSSPTSKSVKKGEGGL 
RFDGECHACNELETVDIPNWPILPIWLTWQTDQRDENQQQGELIKESPSLKKLKEGEGGL 
RFDGECHACNELETVDIPNWPILPIWLTWQADQRDENRQQGELLKESPSLKKLKEGEGGL 
RSDGDCLVCRELETVDITNWPILFIWLTWASDQRDENKQQGELIKESPSQKKLKEREGGL 
RFAGECHACNDLDTVDIANWPIFPICLPWEGDQRDENQGQGELIKESPSWKTLKEGDGGL 
RFAGECHACNDLDTVDIANWPIFPICLPWEGDQRDENQGQGELIKESPSWKTLKEGDGGL 
RFAGECHACNDLDTVDIMNWPIFQICLPWQGDQRDENQQQGELIKESPSWKTLKDGDGGL 
RFAGECHACNDFDTVDIANWPIFQTCLPWQGDQRDENLQQGELIKESPSWETLKEGDGGL 
RLDGECHACLDLETVDMPNWPILPIWLTWQSDIRDENKQQGELIKESPSTKKVKEGEGGL 
RFDGECHACFDLETVDVTNWPILPIWLTWQSDQRDENEQQGELIKESPSSKKLKEGDGGL 
RFDGECHACLDLETVDVFNFPILLIWLTWQSDQRDENSQQGELIKESPSSKKLKERDGGL 
RFDGECHACLDLETVDVFNFPILLIWLTWQSDQRDENSQQGELIKESPSSKKLKERDGGL 
KLNGECHAYSDLETIDIRNRPIHPIWLTWQNDERDENDQQGELLKESPSEPELKEGDGGL 
KLNGECHACNDLETVDIRNRPIHPIWLTWQNDERDENNQQGELLKESPSEPELKEGDGGL 

AGKAVVDPVERDPSHTSGSGTAIAGDNLCDQTR 
AGNAVVEQLERSPVDTVEAGTAIFGSNSCDQTR 
MGNAVVEQPERVPPFVSQVGTAIFGSNLCDRTR 
AGNAVVDLMERKPAFPPQVGTAIYGNNLCDQTR 
AGNAVVNLIERRPSLPSQVGTAIFGDNLCDQTR 
AGNAVVEQAERSPSYNEEVGTAIFGIAMSDRTR 
AGNAVVEALERRPHYPEQVGTAIFGIAASDGTR 
AGNAVVELIERKPNHTEQVGTAIFGVAYLDRTR 
AGNAVVELVESAPSFTGQVGTAIVGSTLCQQTR 
AGNAVVELVESLPSFTGYVGTAIVGETLCEQTR 
AGNAVVELMESAPGLADQVGTAILGGTLCEQTR 
AGNAVVEQVESAPNFTDQVGIAIVGSTLCQQTR 
AGNKVVELVESVPNFTDQVGTAIVGSTLCEQTR 
VGNAVVEKIERLPGFTDQTGTAIVGNADCELTR 
VGNAVVEKIERRPRFTDQTGTAIVGNAGCELTR 
AGNAVVESVERLPGFPDQIGTAIVGTAVCVQTR 
VGNAVVEPVERLPGFTDQIGTAIVGTAICVQTR 
AGNAVVERVERLPGFTDQIGTAIVGTAICVQTR 
AGNAVVERVERLPGFTDQIGTAIVGTAICVQTR 
AGNAAVGNVERMPGFTDQTGTAIVGSAICVKTR 
AGNAAVGQLERMPAPTDQTGTAIVGKAICVETR 
AGNADVGDVERLPYFTDQIGTAILGNAMCVQTR 
AGNAVVGDVERLPYFIDQIGSAILGNAICVQTR 
AGNAVVGTVERLPYFIDQIGTAILGNAICVQTR 
AGNAVVGNVERLPGFTDRIGTAILGNAICVQTR 
VGNAMVQVFERDPEYTSQIGTAIFGVDLADQTR 
AGNAVVSKLEKGPSFTSQIGTAIHAPDTCDETR 
DGNAVVGIVERTPAFTVQVGTAIFGPDKCDQTR 
DGNAVVGIVERTPGFTVQVGTAIFGPDKCDQTR 
DGNAVVGVVERPPGFTSQVGTAIFGADNCDQTR 
DGNAVVGIVERLPGFSSQGGTAIFGPDRCDQTR 
DGNAVVGIVERVPGFSSQGGTAIFGPDRCDQTR 
DGNAVVGIVERAPGFSSPGGTAIFGPDQCDQTR 
DGNAVVGIVERAPGFSSQGGTAIFGPDRCDETR 
DGNAVVGIAERPPGFTSQVGIAIFGPDWCDVTR 
DGNAVVAVVERPPSFTSQVGTAIFGPDKCDVTR 
DGNAVVAIVERSPAFTSQVGTAIFGPDKCDVTR 
DGNAVVAIVERSPAFTSQVGTAIFGPDKCDVTR 
SGNAVVGIVEGSPRFSSQVGTAIFGADTCDSTR 
SGNAVVGIVEGPPRFSSQVGTAIFGRDTCDSTR 
