# Supplementary material for: Detecting lateral gene transfers by statistical reconciliation of phylogenetic forests
Source: BMC Bioinformatics. 2010 Jun 15;11:324. doi: 10.1186/1471-2105-11-324 (PMC2905365; doi:10.1186/1471-2105-11-324)
Supplement: Additional file 1 — The 330 simulated alignments and corresponding gene trees (true and ML) along with the 40-taxa reference species tree. [file 1471-2105-11-324-S1.ZIP › simulated_dataset_prunier/seqdata181.fas.phy_tf.tree]

(((((((AGTUM1:0.057872543,(RHETL1:0.016502689,RHLEG1:0.0074288577)90.263712:0.028810582)33.34946:1.3463296e-05,SIMEL1:0.034383956)89.242887:0.043903828,(((BABAC1:0.028156334,(BAHEN1:0.029089456,BAQUI1:0.041492172)92.435741:0.028572705)98.263586:0.070916972,RHSPH1:0.080548806)96.916425:0.065327642,(MELOT1:0.079315837,MESOR1:0.17719265)96.403039:0.09253903)59.363866:0.012706817)99.539089:0.16170741,(BRJAP1:0.080139908,RHPAL1:0.080556273)99.985915:0.21058083)79.72331:0.06264707,((EHCAN1:0.070520378,JANNA1:0.064442901)62.955028:0.012019633,(RODEN1:0.14784356,(SILIC1:0.064446098,SIPOM1:0.11859027)58.343142:0.025533341)62.618506:0.018434053)99.430108:0.15388972)79.700243:0.060732466,((CACRE1:0.33316082,MAMAR1:0.18974401)69.860959:0.070527082,HYNEP1:0.2353675)97.398335:0.17665511)97.555:0.14861921,(((((ANMAR1:0.13894085,(ANPHA1:0.04755228,(BRABO1:0,BRSUI1:0)99.082029:0.068658629)70.825762:0.035202728)80.403382:0.042215564,(((EHCHA1:0.052387216,EHRUM1:0.033714977)96.743071:0.071321751,PADEN1:0.25409333)76.783949:0.041112269,((RICON1:0.056844281,RIFEL1:0.056649978)49.087483:0.013377026,(RIPRO1:0.0079368387,RITYP1:1.0256181e-05)93.912148:0.052662735)100:0.18908277)33.333689:1.4360505e-06)83.517694:0.091961114,(WOEND1:0,WOLBA1:0.074250743)99.822402:0.23545594)81.847143:0.17668684,RIBEL1:0.58318503)43.221277:0.066513412,CAPEL1:0.489891)92.176342:0.15351115,((GLOXY1:0.34649637,NIHAM1:0.21126246)90.740657:0.14295683,((GRBET1:0.21129269,RHRUB1:0.48136949)67.059571:0.062913488,MAMAG1:0.5481187)68.213379:0.04749621)79.160756:0.055969422);
