# Supplementary material for: Detecting lateral gene transfers by statistical reconciliation of phylogenetic forests
Source: BMC Bioinformatics. 2010 Jun 15;11:324. doi: 10.1186/1471-2105-11-324 (PMC2905365; doi:10.1186/1471-2105-11-324)
Supplement: Additional file 1 — The 330 simulated alignments and corresponding gene trees (true and ML) along with the 40-taxa reference species tree. [file 1471-2105-11-324-S1.ZIP › simulated_dataset_prunier/seqdata182.fas.phy]

40	141
GLOXY1      FIIIRVGYQGSEGTMFSSKFLSFFLASISYHEYTIDLTGPNKTLLVTAWHDWARTERKVM 
GRBET1      CIIIRVGYQGSEGHMFSSILVSFYVAKVSNHGYTIDLCGPRKTLLVTAWHDWARTEKRAM 
MAMAG1      CIIVRVGYQESEGNMFESTLVRFFLAKVSDKKYTCDLMGCSDFLLKTAKHDWAITESTVI 
RIBEL1      CIIIRVGYQKSEGSMFESLLLTFFLARVSDRKYTSDLPGSSDFLLKTAWHDWAITESKVM 
CACRE1      SVIVRVVYQRSQGTLFPSELNTFFLANVSARNYIQDLPSNAETSLISAPHGYAKTECAAM 
HYNEP1      SIIARVCYQKSQGNLFSSGLASFFLAKASRRKYTLDLPSSANTLLVTATHGYAFTEPRRM 
EHCAN1      SIIDRVCYQKSQGLLFNSTLSTFFLAKTSGRKYTPDLPSTQNTYLVTACHGYAYTEPTRM 
MAMAR1      SIIVRVCYQRSQGVLLGSTLNSFFLAQVSTKKYTPNLPSDEDTLLVTACHGHALTEQIAM 
JANNA1      SIIIRVCYQESPGHMMSSKLSTFFLASVNDGRYTLDLAPRPDTLLVTACHDWAYTEGRIM 
RODEN1      SIIIRVCYQRSPGAMMSSRLITFFLAKVNQGRYTPDLASTSDTLLVTACHDWANTEGKVM 
SIPOM1      SIILRVCYQRSPGTMMGSSLVNFFLAKVNDGRYTPDLASTSATLLITACHDWANTEPKIM 
SILIC1      SIIIRVCYQRSPGTMMGSRLVTFFLAKVNAGRYTPDLMSTSDTLLITAYHDWAKTEPKIM 
RHSPH1      SIIIRVHYQRSQGYMCSSLLATFFLAAVNNPRYTPDLDSSLDTLVVTACHDWASTEGKIM 
PADEN1      SIIVRVYYQRSQGIMYSSRLRTFFLAGVNEGKYTPDLASSTDTFLVTACHDWASSERATM 
RIPRO1      CIIPRVCYQRSEGLMYYSVLRTFFLANVSKRKYTKGLTNPGDTPLVTACHDWAHTDLSAM 
RITYP1      CIIPRVCYQRSEGLMYYSVLRVFFLANVSKRKYTKDLTNPGDTPLVTACHDWAHTDLSAM 
RICON1      CIIPRVCYQRSEGMMYYSVLRVFFLANVSKRKYTKDLINPGDTPLVTACHDWAHTDLSAM 
RIFEL1      CIIPRVAYQRSEGLMYYSVLRVFFLANVSKRNYTKDLTNSGDTPLITACHDWAATGLSAM 
BRJAP1      CIIVRIVYQKSEGIVISSSLKVFFLAKLRARAYTSDTRSTFDNMLVAACHDWAGNEPAIM 
SIMEL1      CIIIRIDYQSSDGNMSSSQLKGFFLADLSGKKYTNDTRSFGDTMLLTACHDWAGNEPAIM 
AGTUM1      CIIIRINYQSSEGSMSSSQLKSFFLADLSGRKYTVDTRSFGDTMVLTACHDWAGNEAAIM 
RHETL1      CIIIRINYQASEGPMSRSQLQSFFLADLSGRKYTVDTSSFGDTTLLTACHDWATNEPAIM 
RHLEG1      CIIIRINYQASEGPMSRSQLQSFFLADLSGRKYTVDTRSFGDTTLLTACHDWAANEPAIM 
MELOT1      CIIIRIEYQSSEGSMTSSELKSFFLADLSGYKYTIDTDSFGETMLVTACHDWAGNEPAVM 
MESOR1      CIIIRIEYQSSEGAMASSELQSFYLADLSGGKYTIDTSSFGDTLLVTACHDWAGNEPAVM 
BABAC1      CIIIRIEYQSSEGSMTSSVLRSFFLADLSGRKYTIETDSFGDTMLVTACHDWAGNELTIM 
BAHEN1      CIIIRIEYQSSEGRMTSSVLKSFFLADLSGRKYTIETDSFGDTMLVAACHDWAGNELSIM 
BAQUI1      CIIIRIEYQSSEGVMTSSVLKSFFLADLSGRKYTIETDSYGDTMLVAACHDWAGNELSIM 
BRSUI1      CIIIRIEYQSSEGSMTSSELKLFFLADLSGRKYTIDTGSFGDTMLVTACHDWAGNEPSIM 
BRABO1      CIIIRIEYQSSEGSMTSSELKLFFLADLSGRKYTIDTGSFGDTMLVTACHDWAGNEPSIM 
EHRUM1      CIIAKVGNQRSGGIMLSSPLRSFFLAKVSQRKYTIDLLSELGTVLVIAYHDWAENEIEVM 
EHCHA1      CIIAKVGNQRSGGIMLSSPLRAFFLAKVSQRKYTIDLLSELGTVLVIAYHDWAEDEVEVM 
ANMAR1      CIIAKVGYKGSGGMMLSSPLRSFFLAKVSRRKYTTDLLSDMDSILVIAYHDWAQNEMDLM 
ANPHA1      CIIAKIGYQGSGGMMLSSPLSPFFLAKVSKRKYTTDLLSDMDSILVIAYHDWAQNEMGLM 
RHRUB1      CIIAKVHYQRSGGLMLSSRLRNFFLAHTSGREYTLDLFTERDTILQIAYHDWADNELGIM 
WOLBA1      CIIVKVGYQRSGGIMFQSLLRSFFLAKVSVRKYTIDLLSTRDVLLVIAYHDWAENEIAVM 
WOEND1      CIIVKVGYQRSGGMMHQSSLRSFFLADVSARKYTIDLLSARDVLLVTAYHDWAKNEIAEM 
RHPAL1      CIILRVLYQSSEGGMFTSKLTWFFLAQVSAYKYSTDLPSLQNTLLVAACHDWACNEVSLM 
NIHAM1      CIIIRVLYQSSEGGMFTSKLRWFFLAQVSSYKYSADLPSSLNTLLVAACHDWACNDIALM 
CAPEL1      CIIARVRYQRSEGFVYRSVLATFFLAHVSAQKYTYDLESYTDTPLIMACHDWALNDLSVM 

LAYMPRPNLEERDPAVNDNMALVQQAPHERIYLWSMSLASDHADETLGADYVEVKEGLAS 
LKYMPKLNIEERDPSVNDNMGLVDIAPYVRVYLWTVAAVADHADETLNADKAEVKERLAS 
LAFMPRTNALENGPNVNDGMTLIGASPLERVYLWLERARADHAEEALNADRWELKEDAAS 
LIFMPRANTGERGPEVNDGMSLVAASPLERVYLWFEKARADHAEEALNADASEIKEDAAN 
LLFVPRSDKKERGQGVNDGMNLIQFAPFKRVYLWFVLASADYADETLNADSAEAKEDAAD 
LVFPPRINLSERGPRVNDGMTLVEPAPFARMYLWSVAAKADYADEHLNADQGEIKEDAAN 
LLFPPRINLTERGPRVNDGMDLIEPAPFERMYLWEIAAKADYADEFLNADQAEIKEDAAN 
LLFSPRYNLTERGPVVNDGMDVIQPIPFDRTYLWAVPARADYAEENLNTDKAEIKEDAAN 
LAFSPRGNIMERGPYVTDGMKLIRGTPFERIYLWLAAAKSDYANETLNADLKEVKEDAAL 
LYFVPRGHITERGPMVNDGMALIRGTPFERIYLWLVAAKADYANEALNADQSEVKEDAAI 
LAFIPRGNVTERNPLVNDGMTLIQGTPFERIYLWFVEAKADYANETLSADQSEVDEDGAV 
LDFVPRGNITERNPFVYDGMALAQGTPFERIYLWYVAAKADYANETLNADQSEVKEDGAV 
IAFVPRGDTTERGPQVNDGVRLIRGTPIERIYLWLVAAKADYANEHLNADKNEVKEDAAT 
LIFVPRANYIERAPTVNDSMDLIRPTPFERIYLWTVVAKADYANDTLNADRAEVKEDAAA 
LTFMPRLNLEERGPPVNDGMALVQPAPFERVYLWFMRAKADHADEALIADELELEEQAAS 
LTFMPRLNLEERGPPVNDGMALVQPAPFERVYLWFMRAKADHADEALIADELELEEQAAS 
LAPMPRLNLEERGPPVNDGMRLVQPAPFDRVYLWFMRAKADHADETLIADESELEEQAAS 
LTPMPRLNLEERGPPVNDGMRLVQPAPFERVYLWFMRAKGDHADEALIADEVELEEQAAS 
IGFMPASNVNERGPKINDGMKLVVMAPFERIYLWTTMAKADHANETLDADQGEVKEEAAK 
LIFMPLPNLNERGPQIHDGVDLVEAGPFERAYLWPTTAKADHANDTLDADLSELKEEAAV 
IGFMPSPNLNERGPRIHDGVDLVEAGPFERPYLWPTTAKADHANETLDADLSEVKEEAAA 
IMFMPSPNLDERGPKIHDGVDLVESGPVERAYLWPTTAKTDHANETLDADLPEVKEEAAA 
IMFMPSPNLDERGPKIHDGVDLVESGPVERAYLWPTTAKPDHANETLDADLSEVKEEAAA 
IMFMGSTNINERGPEIHDGMNLEESGPFRRAYLWPSTARADHATETLDADLSETKEEAAV 
ISFMRSTNVNERGPEIHDGMSLEETGPFRRAYLWPSTARADHANETLDADLNEAKEEAAV 
ISFMPSLNLNERGPEIHDGMNLVETGPFERAYLWPSTARADHANETLDADLREVKEEAAD 
ISFMPSMNLNERGPDIHDGMNLVETGPFERAYLWPSSARADHANETLDADLREVKKEAAD 
ISFMPSLNLNERGPDIHDGMNLVETGPFERAYLWPSSARADHANETLDADLREVKEEAAD 
ISFMPSSNLNERGPRIHDGMNLVEVGPFERAYLWPSTAKSDHANQTLDADLSEVAEEAAD 
ISFMPSSNLNERGPRIHDGMNLVEVGPFERAYLWPSTAKSDHANQTLDADLSEVAEEAAD 
CTFMPIENMRERSPTIQDDMALIKPTPFERIYLWLIPADDDQANEALNADEKETKEAASM 
TTFMPIENMRERSPNIQDDMALIKPTPFERIYLWLVPAEDDQANEALNADDKETKEDASI 
TPFMPIPNLQERPPAINDGMILVKPTPQERVYLWFVTAEDDHANEALEADEREAKEAASL 
TQFMPLENKQERPPTINDGMRLVKPTPQERVYLWFVTAEDDHANEALEADDRETGEAASV 
TEFMPIANMHERSPAIKDGLTLAKPAPIERIYLWFVAAEDDHANEALSADEQETKEEPSV 
TMFAPTTNMHERSHAINDGMVLVKPTPFERIYLWLVPIKEDHANEALAADKLEAKEDASQ 
TCFAPATNMHERSHSIHDGMVLVRPTPFERIYLWLVPIKEDHANEALAADKTEIKEDASQ 
VNFLLASNLDERGPRPNDGMGLVKVEPFERTYLWFVASKADHADETLNTDALEIKEEASK 
VDFMLACNMDERGPKPNDGMGLLKVEPFERTYLWYVASKSDHADEILNTDKAEIKEEASK 
ILFMPSSNPYERGPHINDGMGLVQMAPSERIYLWFTLTKGDHADETLDADERETKEEGAQ 

AKEYPRSIQSLAAFLYERTQR 
AETYPKSIQLLAQFLYERIQR 
AKAYPRSIQLLARFLYEKPQR 
AKAYPRSIQLLAKFLYEKPQR 
ANLYPVSTQLLVCFLYEKAQR 
AKRYPGSTQLLVKFLYEKTQK 
AKRYPGSTQLLVKFLYEKIQT 
AKRYPCSTQQLVYFLYEKTQT 
AKCYPGSSQLLANFLYEKKQR 
AKSYPGSSQPLANFLYEKKQR 
AKSYPGSSQPLANFLYEKKQR 
AKSYPGSSQPLANFLYAKKQR 
SESYPGDSQLLAQFLYEKRQR 
AKAYPGSVPLLAQFLYEKEQR 
AKDYPTTIQLLRQLLQEKPQR 
AKNYPTTIQLLRQLLQEKPQS 
AKSYPTTIQLLAQLLQEKPQR 
AKSYPTSIQLLARLLQEKPQR 
AKSYPGSSQLLAQFLYEKIQR 
AENYPGSSQILAKFLYEKTQR 
AENYPGSSQILARFLYEKTQR 
ADNYPGSSQILAKFLYEKTQR 
ADNYPGSSQILAKFLYEKTQR 
AESYPGSSQILAKFLYEKDQR 
AESYPGSSQILAKFLYEKVQK 
AESYPGSSQMLAKFLYEKVQR 
AESYPGSSQILAKFLYEKVQR 
AESYPGSSQILAKFLYEKVQR 
AESYPGSSQILAKFLYEKAQR 
AESYPGSSQILAKFLYEKAQR 
AKSYPGGIQLLAQFLYEKSRR 
AKSYPGGIQLLAQFLYEKSRR 
AKSYPGGIQLLAQFLYEKDRR 
AKSYPGGIQLLAQFLYEKDRR 
AKSYPGGIQLLAPFLYEKDHR 
GKAYPGGLQLLAQFLYEKNQR 
GKAYPGGLQLLAQFLYEKDQR 
AKPYPGEIQLLSHFLYEKAQR 
AKPYPGEIQLLSHFLYEKAQR 
AKAYPGTIRILASLRYERDQR 
