# Supplementary material for: Detecting lateral gene transfers by statistical reconciliation of phylogenetic forests
Source: BMC Bioinformatics. 2010 Jun 15;11:324. doi: 10.1186/1471-2105-11-324 (PMC2905365; doi:10.1186/1471-2105-11-324)
Supplement: Additional file 1 — The 330 simulated alignments and corresponding gene trees (true and ML) along with the 40-taxa reference species tree. [file 1471-2105-11-324-S1.ZIP › simulated_dataset_prunier/seqdata182.fas.phy_tf.tree]

((((((AGTUM1:0.042354747,((RHETL1:0.030920583,RHLEG1:2.431628e-05)99.988991:0.10322354,SIMEL1:0.11034093)33.343694:6.7337296e-06)90.154415:0.092555759,(((BABAC1:0.021482206,(BAHEN1:0.018423619,BAQUI1:0.014974702)87.323803:0.030984595)95.605332:0.046567835,(MELOT1:0.064473893,MESOR1:0.095817462)96.172118:0.064710142)72.87637:0.029714884,(BRABO1:0,BRSUI1:0)96.937937:0.05534626)56.32714:0.038445281)97.619206:0.27152221,BRJAP1:0.20600133)94.539654:0.24547529,CAPEL1:0.63341515)54.370922:0.059097071,(((((ANMAR1:0.052625379,ANPHA1:0.093335931)99.219704:0.18379306,(EHCHA1:0.037422899,EHRUM1:0.039938784)99.48687:0.14997694)34.175453:0.00958365,RHRUB1:0.32895887)85.177648:0.13248549,(WOEND1:0.14205575,WOLBA1:0.017949415)97.347522:0.18725665)99.826092:0.34437651,(NIHAM1:0.11137406,RHPAL1:0.075182569)100:0.51060944)53.408223:0.03574067)90.538532:0.10379678,(((CACRE1:0.53691572,((EHCAN1:0.10423272,HYNEP1:0.18618713)83.894831:0.12375273,MAMAR1:0.35104622)72.869444:0.095212417)93.420941:0.11714925,(((JANNA1:0.23392371,(RODEN1:0.0564313,(SILIC1:0.082424482,SIPOM1:0.09141356)98.331827:0.080915158)67.806178:0.028651101)75.564235:0.045025313,RHSPH1:0.28326133)88.879764:0.14676561,PADEN1:0.26036188)92.083043:0.12845378)96.651697:0.12898108,((RICON1:0.047147491,RIFEL1:0.087659329)64.454275:0.015060449,(RIPRO1:0.023490238,RITYP1:0.009155168)68.896818:0.024938095)100:0.48159296)33.409297:0.0010674704,((GLOXY1:0.29359274,GRBET1:0.25532406)99.573743:0.34040061,(MAMAG1:0.33612211,RIBEL1:2.3530654e-05)99.277693:0.34665703)86.720544:0.12466731);
