# Supplementary material for: Detecting lateral gene transfers by statistical reconciliation of phylogenetic forests
Source: BMC Bioinformatics. 2010 Jun 15;11:324. doi: 10.1186/1471-2105-11-324 (PMC2905365; doi:10.1186/1471-2105-11-324)
Supplement: Additional file 1 — The 330 simulated alignments and corresponding gene trees (true and ML) along with the 40-taxa reference species tree. [file 1471-2105-11-324-S1.ZIP › simulated_dataset_prunier/seqdata183.fas.phy]

40	288
CACRE1      DSNKTTSPIIRIKSGRALEGFIAREEDLKQLYIVESLQMGCVGHDASLLGVTSGISRAGN 
HYNEP1      DSNKIPSPIIRTKSDRALEGYVARIGEVKQLYIVERNLMGCVGHEAPLLSVTGGASGPAS 
RIBEL1      DSKRTLSPIIRIKSDRALEGFIARISDIKQLYIVERNMVGCVGHTASLLSVTGGASGAAK 
RIPRO1      DSRRTLSPIIRIKSDRALEGFITRIADIKQLYIVEKNKIGCVGHAAALLSATGGPSGAAS 
RITYP1      DSRRTLSPIIRIKSDRALEGFIARIADIKQLYIVEKNKIGCVGHTAALLSATGGPSGAAS 
RICON1      DSRRTLSPIIGIKSDRALEGLIARIAAIKQLYIVERNMIGCVGHAAALLSVTGGASGAAS 
RIFEL1      DSRRILSPIIRIKSDRALEGFIARIADIKQLYIVERNMIGCVGHAAALLSVTGGASGAAS 
MAMAR1      DGNKTPSPIMRIKSDRALEGFIARIDDVKQLYIAESNMFGCVGHDAQLLSVTGGTAGATS 
WOLBA1      DSSKNTSPIIRIKSEKALEPYIARVGDVKQIFIIETNRLASVGHDALLLSVALETSGSGS 
WOEND1      DSSKNTSPIIRIKSDKALEPYIARVGDVKQLYIVETNRLACVGHDALLLSVAVETSGAGS 
BRJAP1      DSSKGLSPIIRIKSDRALDGWIARVDDVKQLYIIERNRSGCVGHEAHLLSVTEGTSGAGS 
SIMEL1      DSNKTTSPIIRIKSDRSLEGYICRVDDVKQLYIVETNHLGCVGHGAFLLSVTTGVSGAGT 
MELOT1      DSAQSTSPIIRIKSERSLERYINRVDDVKQLYILEKNTLGCVGHGAYLLGVSSGTSGAGM 
MESOR1      DSEKPTPPFIKIKSERSLEPYIARVEDVKQVYILEKNSLGCVGHGALLLGVTSGTSSATT 
BABAC1      DSNKSTSPIIRIKSDRSLEGYIARVDDVKQLYIVEKNFLGCVGHIAFLLSVTTGDSAAGS 
BAHEN1      DSNKSTSPIIRIKSDRSLEGYITRVDDVKQLYIVEKNALGCVGHVAFLLSVTTGDSAAGA 
BAQUI1      DSNKSTSPIIRIKSDRSLEGYITRVDDVKQLYIVEKNALGCVGHVAFLLSVTTGDSAAGS 
BRSUI1      DSIKSTSPIIRIKSLRSLEGYITRMDDVKQLYIVEENGLGCVGHSAHLLSVTTGDPGACS 
BRABO1      DSIKSTSPIIRIKSLRSLEGYITRMDDVKQLYIVEENGLGCVGHSAHLLSVTTGDPGACS 
GLOXY1      DSCETTPPIIRIKADRALEGYISRVDDVKQLYIIECNEMGCVRLEAYLLSVTAGISGRGR 
GRBET1      DSCDETPPIVRIKASRALEGYIAKVEDVKQVYIAEYNGVGCVDLAASLLSVTAGISGRPR 
RHRUB1      DSHQTTPPIIKIKSDRALEGYIGKIADVKQHHIVECNEMGCLRIEANLLLVAKGKSGANS 
AGTUM1      DSNQASPPIIKVKSDRALEGYIARIADVKQHYIAECNEMGCLRLEAYLLLVATGTSGAGS 
RHETL1      DSNQTAPPIIKIKSDRALEGYIARIADVKQHYISECNEMGCLRLEAFLLLVATGQSGARS 
RHLEG1      DSNQAAPPIIKIKSDRALEGYIARIADVKQHYISECNDMGCLRLEAYLLLVATGQSGAGS 
MAMAG1      DSEKSTPPIVRIKSQRALEGYISRVADGKQMYILEANKMGCVGLDAFLMLVTCGNSGAGS 
RHSPH1      DSDKSTPPIVRVKFQRALEGYITRIEDGKQMYILEVNKMGCVGVDAYLMLVTSGDSGAGA 
EHRUM1      DSEKATPPIVSIKADRALEGFIERVSDVKSMYILEVNEMGCVGLRAHLMLVTCGASSASR 
EHCAN1      DSEKATPPIVRIKADRALEGFIERVQDVKSMYILEVNGKGCVGLEAHLMLVTCGASSPSR 
EHCHA1      DSEKATPPIVRIKADRALEGFIDRVQDVKSMYILEVNEMGCVGLNAHLMLVTGGASSASR 
NIHAM1      DSDEKAPPIIRIKNDRALEGYIRRVGNVKQAYIVECNAMGCVSLHALLLSVTVGGSGAGS 
RHPAL1      DSSKGEVPIIRVKSDRALEGYILRVNDIKQLYIIECNDAGCVGLNAYLLSVTTGVSGAGC 
CAPEL1      DSTKCTPPIIRVKPDRALEGFTTRVEDVKQNYIHQGNISGCVGLSAFLLPVTTGATGAGC 
ANMAR1      DSGRNRPPIIRINSNRALEGYIGRVEDVRQVCILECSAIGCVGLFAVLLPVTTGDNGAVH 
ANPHA1      DSGKNRPPIIRIKSDRALEGYIGRIEDVKQICILECSALGCVGFLAILLPVTTGDNGAVH 
RODEN1      DSGRSRPPIIRIKSYRALEGLIGRMDDVKQLCILESVEMGCVPIYAKLLPVTAGRNGEGS 
JANNA1      DSIKNIPPIFRIKSDRALEGYIVRMKDVQQLYILECSNMGCVGLLAFLLPVATGMAGASS 
SIPOM1      DSIKNTPPILRIKSDRALEGYIVRMKDVQQLYILESSNMGCVGLLAFLLPVATGMAGAGS 
SILIC1      DSIKNTPPILRIKSGRALEGYIVRMKDVQQLYILEPSNMGCVGLLAFLLPVATGMAGAGS 
PADEN1      DSTKNTPPILRIKSDRALEGYIIRVKDVQQLYILECSSMGCVSLLAFLLPVTTGLAGAGA 

GSDDLDSLALECHRDQLYHFLSKNNQWWGRIQALKECGVTRRFSGEHMMAFNALTPIHWL 
GSEELDSLAVECHRDQLYHYLSYQNQWWGRFQTLKECGVTHCFQKARDLRFNSLIPIKWL 
GSDELDSLAIECHRDQLYYLLSHRNQWWGRTQALAECGVTLCFYGSGPLKFNSLIPIHWL 
GSDELDSLAIECHRDQLYYLLSRRNQWWGRIQALKECGVTLYFLGSGPLQFNSLIPMDWL 
GSDELDSLAIECHRDQLYYLLSRRNQWWGRIQALKECGVTLCFLGSGPLQFNSLIPMDWL 
GSDELDSLAIECHRDQLYYLLSRRNQWWGRIQALKECGVTLYFLGSGPLQFNSLIPIGWL 
GSDDLDSLAIECHRDQLYYLLSRRNQWWGRIQALKECGVTLFFLGSGQLQFNSLIPIDWL 
GSDELDSLAIKCHRDQLYHLLSHQNQWWGRLQALKECGVTHCFAGDWTLRFNSLIPIQWL 
GSEALDSLAVTCHRDQMYHLLSEQNQWWCRLQASKECGLTVMFCRRGNIRFNALKPAFWL 
GSEDLDSLAVACHRDQMYHLLSDQNQWWARLQASKECGMTDMFFKRGSTGFNALTPAYWL 
GSEDLNSLAIECHRDQFYHILSYQNQWWARNEAMKECGVTHCFLGDGPLVFNSLIPACWL 
GSEDLDSLAIECHRDQLYHLLSFQNQWWVRVQAKRECGVTHRFFGEGPVQFNALIPARWL 
GAEELDSLAIECHRDQLYHLLSYQNQWWARQQAMKECGVTHRFDGDGPLIFNSLIPSYWL 
GSEDPDSLALECHRDQLYHQLSYQNQWWARLQAGKECGVTHRFKGKGLLAFNSLIPAIWL 
GSEILDSLAIECHRDQLYHLLSYQNQWWARLQAMKECGGAHNFLADGPLIFNSLIPASWL 
GSEILDSLAIECHRDQLYHLLSYQNQWWARLQAMKECGGTHNFLADGPLMFNSLIPAAWL 
GSEILDSLAIECHRDQLYHLLSYQNQWWARLQAMKECGGTHNFLADGPLMFNSLIPASWL 
GSEVLDSLATECHRDQLYQQLSLQNQWWARLQAMEECKGTHHFLEDGPLMFNSLIVTNWL 
GSEVLDSLATECHRDQLYQLLSLQNQWWARLQAMEECKGTHHFLEDGPLMFNSLIVTNWL 
GSDPLDSLAIDCHRDQLYHFISYQNQWWSRLQGVKECSMTYAFWGENIYFFNSLISIRWL 
ASDPLDSLAEDCHRDQLYLFISWQNQWWARDQAVTECGCTYTFVGEGMLFFNSLLSIQWL 
GSDTLDSLAIACHRDQLYHVLSHQNQWWVRAQAVKECGVTHTFCGDGALRFNSLIPLNWL 
GSDNLDSLAINCHRDQLYHVLSHQNQWWVRAQALKECGVTHLFCGDGALIFNSLIPIDWL 
GSDNLDSLAIQCHRDQLYHVLSHQNQWWVRYQAVKECGVTHPFCGEGALKFNSLIPIKWL 
GSDNLDSLAIQCHRDQLYHVLSHQNQWWVRYQAVKECGVTHPFCGEGNLKFNSLIPIKWL 
GSDALDSLVIECHRDQVYNLLSEENQWWARVQAVKECGITHNFVGDGNLRFNSLIPLSWL 
GSDALDTLVIECHRDQLYHGLSKENQWWDRAQAVKECGITHGFMGDGSLRFNSLIPLSWL 
GSDALDSLAIQCHRDLLYQFLSGENQWWVRDQAVKECGVTYDFGGDGFMRFNALIPLDWL 
GSDVLDSLAIECHRDLMYNLLSEENQWWVRDQAVKECGVTYDFGGDGSMRFNELIPLEGL 
GSDALDSLAIECHRDLLYNLLSEENQWWVRNQAVRECGVTYDFGGDGPMRFNALIPLDWL 
ESDALDSLTITCHRDQLYHFLSHQNQWWVRNQAAKECSASHPFVKSGGFQFNSLIPVQWL 
GSDALDSLAIECHRDQLYHLLSTQNQWWSRFQAKRECTVTHAFLGDGPPKFNSLIPVQNL 
GSDSLDSLAIICHRNQIYNDLSYQNEWWVRLQALKEYNVTHDFAVEWDARFNALIPIAWL 
NSDGLDSLNVDCHRDQLWHLLSQQNQWWSRRQALKERGVTQIFLSDSSIQFNTLIPMSGL 
NSDALDSLAIECHRDQTWDLLSKQNQWWTRKQALKERGVTQLFLSEGSIQFNTLIPMVWL 
PSDALDSLAIACHRDQPWHLPSDQNQWWARFQMLKERGVTQLFPGDASAEFNRLIPLPWL 
GSDSLDSLAIQCHRDQLWHILSQQNQWWLRLQALKECGETQGFVGDGSVKFNTLIPTSWL 
GSDSLDSLAIECHRDQLWHILSQQNQWWLRMQALKECGETQGFVGDGTVKFNTLIPTPWL 
GSDSLDSLAIECHRDQLWHILSQQNQWWLRLQALKECGETQGFVGDGTVEFNILIPTPWL 
GSDALDSLAILCHRDQLWHILSQQNQWWLRLQALKECGETQGFVAYGTVRFNTLIPISWL 

TSPCFDLSDSKTFQISGIISDKEPIWIHDQDKSSSKEGIYKCNVMPKKYIKERGYKRPHN 
TSPAPGLSDSKNLKITGIIDEGQPIWIHEKDKASNKFKGYKCAVMRKKYSKERSHVSPMN 
TPPDMDSSDSKSTQISGIIGQGMPVWIHDEDAGPNKFAGYKYNVMQKKYLKDRGLVAPHN 
TPPTIDSSDSKSIQISGVIGEGVPVWIHDEDKGPNKFAGYKYNVMPKKYLKDRGLVAPHN 
TPPTIDSSDSKSIQISGVIGEGVPVWIHDEDAGPNKFAGYKYNVMPKKYLKERGLVAPHN 
TPPEMDSSDSKSIQISGVIGEGMPVWIHDEDAGPNKFAGYKYNVMPKKYLKSRGLVAPHN 
TPPEMDSSDSKSIQISGVIGEGMPVWIHDKDAGPNKFAGYKYNVMPKKYLKDRGLVTPHN 
TSPTFDASDSKFIQITGIIGESQPILIHDGDKTSNKMGGYKCNVMMKKFPKTRSHVKPHN 
TFPGVDYSDSKGWQISGLITEPQPIWVHDGDKDTNKTRTIKCDVMSKKFPKDRECRAPNN 
AFPGVDYSDSKIWQISGVITEAQPIWVHDGDKGTNKPRTIKCDVMSKKFPKQRDCRKPNN 
TSPSINFSDSKTVQISGVIVEVQPFWIHDDDKRSNKFGTMKCNVMPKKYSKCRGCKRPHN 
TSPGPDASDSKHVQISGIMGEAQPIWTHDKDKSSNKFGTITCNVMLKKFAKERGCKPPHN 
TTPQENGSDSKMMQISGVIGEKQPVWTHDKDKGPNKVGTIKCNVMPKKFVKERGCKRPHN 
TFPSGNGSDSKHMQISGVIGQDQPIWTHDSDKGPNKVGTIKCDVMSKKLAKNRGPKYPHN 
TSPSANGSDSKHFQISGIIGEIQPVWTHDTDKWSNKFGTIECNVMAKKFSKERCKKPPHN 
TSPSTNDSDSKSVQISGIIGEIQPVWTHDADKWSNKFGTIECNVMSKKFSKERCCKPPHN 
TSPSSNDSDSKHVQISGIIGEIQPVWTHDADKWSNKFGTIECNVMSKKFSKERCCKPPHN 
TSPTNNESDSKHVQISSIIGEPQPVWTHDIDKGSNKFGTIECSVMPKKFCKLRRCKGPHN 
TSPTNNESDSKHVQISSIIGEPQPVWTHDIDKGSNKFGTIECSVMPKKFCKLRRCKGPHN 
TSPTADTTDAKRLQISGLIDKSQPIWIHDLDKGTNKFKTYKCKVMEKKDAKQRKRESPHN 
ISPTSDVSDAKTLQISGIIDRPQPIWIRDSDKIPNKFKTYKCRVMSKKYSKFRPGEPPHN 
TSPGPESSDSKAVQISGTIGEHIPVLIHDLDKTANSFGTYKCKVMSKKYLKTRNKKEPHN 
TSPGPEGSDSKSVQISGTIGQPVPVLIHDTDKAANKFGTYKCEVMPKKYLKARSKKRPHN 
TSPGPEGSDSKSTQISGTIGQPVPVLIHDTDKAANKFGTYKCEVMPKKYLKARSKKRPHN 
TSPVPEGSDSKSTQISGTIGQPVPILIHDTDKAANKFGTYKCGVMPKKYLKARSKKRPHN 
TSPAIEASDSKTIQISGVIGDTQPAGIHDQDKQANKFGTQQCMVMAKKIRKVRGRKYPHN 
LRPTDEASDSKTDQISGVIGDTQPIGIHDDDKQANKFGTQNCSVMAKKIWKVRSKKHPHN 
TPPSVNAADSKSIQISGVIGDTQPIGIHDDDKKANRFGTQKSFVMLKKIWKVRGKKQPHN 
TPPSVKAADSKSIQISGVIGDTQPVGIHDEDEKANRFKTQKSFVMLKKIWKIRGGKQPHN 
TPPAVNAADSKSIQISGVIGDTQPVGIHDEDEKANRFKTQKSFVMLKKIWKIRGKKQPHN 
TQPLTSHSDPKILQISAEIGEGQPLWIHDQDKDANKFGTYECAVGAKKSKKVRGKKCPHN 
TGPNQDASHSKAVQISGIIGQGEPFWIHDWDKDNNKFGTYKCQVMSKKYRKERPRKRPHN 
TSPATLGKRSKHLQISGITGRTEPDWIHDKDKISNKYGKCKCNVMTKKYFKYRGCKTPHN 
TSPTFASSQSKTDQISGIIGEFLPVWIHDEDRHSNKHGTYRCNVMPKKHAKWRDKKHPHN 
TSPAATSSQSKADQISGIIGENLPVWIHDQDRDCNKHGTYKCNVMFKKHAKSRDKKQPHN 
TSPEQAKSQNKGTQISGVIGEALPIWIHDDDGDTNKHGTQKCLVVTKKCVKIRAMKTPHN 
TSPGVADSQSKTVQISGVIGAPLPIWIHNTDNAPNKYGTYRCQVMSKKYVKSRGSKLPHN 
TSPGVADSQSKPVQISGIIGAPLPIWIHNSDNAPNKHGTYACQVMTKKYGKARGCKIPHN 
TSPGVADSQSKSVQISGIIGAPLPIWIHNSDNAPNKHGTYECQVMTKKYGKARGCKIPHN 
TSPSATDSQSKTVQISGIIGAPLPVWIHNSDNAPNKHGTYRWQVMTKKYGKTRACKPPHN 

TRTNVLPIRGRCAMLQVGYVRNNQQAEPIDLAPQCGEKLIMILTRYLSVKTVYVPAWRVV 
TRTNVLPGRGRSAMLLVGLMRNHWRAVPATLAPGHGERRAMILTRYINAKTVCVPAWRLV 
TRTNVLPIRGRRAMLQVGRSRNHWRAAPVQLAPGCGEKLTMIVTRHEGVKTIYVPAWRLV 
TRTNVLPVRGWRAMLQVGKLRNHWRAAPVKLAPGPGEKLTMIITRLEDVKTICVPAWRLV 
TRTNVLPVRGWRAMLQVGKLRNHWRAAPVKLAPGCGEKLTMIITRREDVKTICVPAWRLV 
TRTNVLPVRGCRAMLQVGRLRNHWRAAPVQLAPGCGEKLTMIVTRHEDVKTICVPAWRLV 
TRTNVLPMRGRRAMLQVGRLRNHWRAAPVKLAPGCGEKLTMIVTRHEDVKTICVPAWRLV 
TRTNVLPVRGRKAMLEVGKNRNHWRAAPVKLGPVFGEKFGMILTRSVSVKTVYVPAWRLV 
ARTAVLPIRGRAPMLQVGGFRNHGFGIPVELAPECGSKRAMIITKQMGSKTVFVNAWRLV 
ARTAVLPSRGRLPMLQVGGNRNHGLAIPVELAPKCGSKSSMITTKHVSAKTVYVTAWRLV 
ARANVLPERGRNAMLQVGGLRNYWRAVPVELAPTRGEKLIMILTKYIVAKTVYVPAWRLV 
ARTNVLPIRGCRAMLQVGTDRNHRHAVPVGLAPACGEKLIMIITKYINLKSVYVPAWRLV 
ARTNVLPPRGRRAMLQVGYLRNHWRPAPVELAPPCGEKLIMIVTKNIGRKSVGVPVWGLV 
ARTDVLPKRGRAAMLQVGYYRNHWNAAPVELAPPCGEKLVMIVTKDISIKSVEVTVWGLV 
ARTNVLPIRGRHAMLPVGKLRNHWRAVPVELAPRCGEKLLMILTKSITVKSVHVPAWRLA 
ARTNVLPIRGRHAMLPVGKMRNHWRAVPVGLAPNCGEKLLMILTKSVTVKSVQVPAWRLA 
ARTNVLPIRGRHAMLPVGKLRNHWRAVPVGLAPKCGEKLLMILTKSVTVKSVQVPAWRLA 
ARTNVLPARGRPAMLHVSQLRNHWRAQPVELAPPCGEKLTMIMTKPITVKSVRIPAWRLA 
ARTNVLPARGRPAMLHVSQLRNHWRAQPVELAPPCGEKLTMIMTKPITVKSVRIPAWRMA 
ARTNVLPGRGRLYMLEVGPMRNHLRAIPVDLTPACGEKTIMIPTKWMTVKTIPVPLWRLV 
ARTNVLPTRGRGYMLEVGPIRNHGRGLPVILAPVCGEKMLMIITKWRTDKSVLVPVWRLV 
ARTNVLPVQGNNTMLTVGKQRNHWGALPVLLAPGCGEKVIMIDTKAVSVKTVPVPGRRLV 
ARTNVLPIQGNCNMLSVGKKRNHWGVVPVTLAPSCGEKVIMIETKAIIVKTVIVPGRRLV 
ARTNVLPIQGNCNMLSVGKKRNHWGVVPVTLAPTCGEKQIMIETKAVIVKTVIVPGRRLV 
ARTNVLPIQGNCNMLSVGKKRNHWGVVPVTLAPTCGEKAIMIETKAVIVKTVIVPGRRLV 
ARVNVLPGEGNCNVLSVGQVRNHEQLVPVRLAAGYGEKVMMILTKLISAKTVSVPGWRLV 
ARVNVLPGEGNCNVLAVGPVRMHQQLMPVRLAAGCGEKAMMILTKIISVKTVSVPGWRLV 
ARTNVLPKQGNCNMLSVGPTRNHWASVPVALAPAVGEKIMMILTKVLSVKMVQVPGWSLV 
ARTNVLPRQGNCNMLSVGPTRNHWASVPVSLAPAVGEKLMMIMTKVLSVKMVQVPGWSLV 
ARTNVLPQQGNCNMLSVGPTGNHWASVPVVLAPGVGEKLMMILTKVLSVKMVAVPGWSLV 
ARTNVLPSRGNCSMLQVGAFRNHWREVPVMLAPITGEKTIMILTKGISVKTVTVPGWRLV 
ARTNVLPIRGKCGVLQVGPFRNHWSAVPVRLAPGAGENLVMISTKGNEVKRVHVPAWRLV 
ARTNTLQDRGRCSMLGVGGTRNDIKAEPVRLAPCCGFKFTMMTTKYVRIKILRVPSWKLV 
ARTNVLPLRGSCSMLEVGIKRNHWFEVPDCLASLSGDREDMIITKVIAAKTIQVPTWRLV 
ARTEVLPLRGSCSMLEVGINRNHGFEVPDSLAPASGERSVMIITKFIRAKTIQVPTWRLL 
ARTNVLPVRGRLAMLDVGIVRNRCKAAPIGLAPSGSERNLMILTKFTPAKRISVPGWRPV 
ARTNVLPSRGRCSMLKVVVICNHCSATPIFLASIMGEVMFMIMTKYILNKTISVPAWKLV 
ARTNVLPLRGRCSMLEVIAICNHCLAVPIFLAPIMGEVKFMIMTKYILNKTIQVPAWKLV 
ARTNVLPIRGRCSMLEVVSICNHCLAVPIFLAPIMGEVKFMIMTKYILNKTIQVPAWKLV 
ARTNVLPNRGRCSMLEVVMICNHCLAVPILLAPIMGEVLIMIITKFIVNKTIQVPAWKLV 

PNKKHRNNVVNFDSGLLAVWKVQVPGACRGRGDANVKITETMSKDIPE 
PAKKKRNLVVNFSSGLPAVWNVQVPNTCRGSGEANVKIAEKMSSDVPM 
ANKKKRDVVCNFNSGLPAVWKMQVPNACRGSGDANAKVVETMSNEIPI 
VNKKKRDIVCNFNSGLPAVWKMQVPNACRGSGDANAKVGETMSNGIPV 
VNKKKRDIVCNFNSGLPAVWKMQVPNACRGSGDANAKVGETMSNGIPV 
VSKKKRDIVCNFNSGLPAVWKMQVPNACRGSGDANAKVGETMSNGIPI 
VNKKKRDIVCNFNSGLPAVWKLQVPNACQGSGDANAKVGETMSNGIPI 
PNKKKRNVVLNFNSGLSAVWKVQVPNACRGSGDANVKIFETRSKATPN 
QERKKRSIVLNFNSGLTAVWKVQVPNAENGEGDANVKIPDAMSCEMPE 
KERKKRSIVLNFNSGLTAVWKVQVPNAENAEGDANVKIPDAMSREMPE 
PNKKKKNLVLNFESGLPAVWKVQVPNACRGKGDANVKIAESISKEIPP 
TNKKKRKIVVNFNSGLPAVWQVQVPNAVRGKGDANLKIADSMSKRIPE 
PNKKKRKAVVNFNSGLPAVKKVQVANACRGKGDANVKIPETMSKVIPN 
PNRKERKIVVNFNSGLPAVDKVQVANACWSNGDANVKIAETMSKEIPE 
PNKKRRKTVVNFNSGLPAVWKIQAPNACRGKGDANVRIAETMSTDIPA 
PNKKRRKSVVNFNSGLPAVWKVQAPNACRGKGDANVRIAETMSTDIPD 
PNKKRRKTVVNFNSGLPAVWKVQAPNACRGKGDANVRIAETMSTDIPD 
PTKKKRKLVVNFNSGLPAVWKVQVPNACRGKGDANVRIAEKMSSDIPE 
PTKKKRKLVVNFNSGLPAVWKVQVPNACRGKGDANVRIAEKMSSDIPE 
PCKKKRDFVVNFHSGLPAVWKVQIPSTNRRRGDADVKINGGMSNDIPS 
PGKKKRNFVVNFHSGLPAVRKVQIPSTLRRQGDANVKITGEMSKEIPD 
SRKKKRNPVSNFHSGLMAVWHVQIPSTTKGKGDANVKILQTMSEDVAK 
STKKKRNPVSNFHSGLPAVWQVQIPSTSKGKGDANVKIAQTMSEDVPN 
VSKKKRNPVSNFHSGLAAVWQVQIPSTSKGKGEANVKIPQTMSEDVPN 
VSKKKRNPVGNFHSGLAAVWQVQIPSTSKGKGDANVKIPQTMSEDVPN 
PSKKKRNSVANFRSGLGAVLTLQIPESNRGRGDANVKIFQTMSKNITD 
PSKKQWNLVSNFRSGLGAVLTSQVPESNRGRGDANVKIFQTMSQNVID 
PGKKKRNLVANFHSGLHAVPIVQVPSSSKGKGDANVKTLQTMSENIPS 
PGKKKRNLVANFHSGLRAVPMVQIPSSNKGKGDANVKTFQSMSKNIPS 
PGKKKRNLVANFHSGLRAVPMVQIPSSSKGKGDANVKTFQSMSKNIPS 
PPKKKRNDVPNFHSGLPAVWKVQIPTTSGGKGDAYVKIPETMSKSIPT 
RFKKKRNIVVNFNSGLPAVWKIQIPNTARGKGDANVKIHEMMSKEIPA 
PSGKRRAIVSNFNSGLSAVWRVQIPKANRDRGDANVKILEKMSTDVLM 
LNKKKRNVVVNFDSGLTAVWTMKIPNASHGKGDANVKINEVMSELILQ 
LNKKKRRVVLNFDSGLPAVWTMKIPNAEPGKGDANVKISEVMSGMILE 
MNKKKRNSVSNFDSGLLAVWDVEIPNAGPGKGDADVKTSRIMSSSILE 
TNKKKRDVVVNFNSGLKAVWKVQIPNAQPGKGDANVKISEIMSNTILT 
TNKKKRDVVVNFNSGLQAVWKVQIPNAQPGKGDANVKITEIMSNSILE 
TNKKKRDVVVNFNSGLQAVWKVQIPNAQPGKGDANVKITEIMSNSILG 
TNKKKRDVVVNFNSGLLAVLKVQIPNAQPGKGDAIVKVPEIMSRDILG 
