# Supplementary material for: Detecting lateral gene transfers by statistical reconciliation of phylogenetic forests
Source: BMC Bioinformatics. 2010 Jun 15;11:324. doi: 10.1186/1471-2105-11-324 (PMC2905365; doi:10.1186/1471-2105-11-324)
Supplement: Additional file 1 — The 330 simulated alignments and corresponding gene trees (true and ML) along with the 40-taxa reference species tree. [file 1471-2105-11-324-S1.ZIP › simulated_dataset_prunier/seqdata183.fas.phy_tf.tree]

(((((((AGTUM1:0.03309885,(RHETL1:0.01721059,RHLEG1:0.025812683)96.410042:0.05025434)80.031854:0.050185115,RHRUB1:0.20041638)100:0.24951022,(((EHCAN1:0.058338792,EHCHA1:0.040901331)78.590053:0.02254706,EHRUM1:0.064050416)100:0.25100347,(MAMAG1:0.068569582,RHSPH1:0.18870875)99.939013:0.16680422)99.737549:0.20013006)87.618202:0.062097794,NIHAM1:0.47582964)79.047436:0.060898882,(GLOXY1:0.20309935,GRBET1:0.39399675)100:0.30724827)68.252665:0.029096827,RHPAL1:0.37592957)73.008668:0.027256887,((((ANMAR1:0.164925,ANPHA1:0.12161113)98.993295:0.2028505,RODEN1:0.60143027)95.339274:0.14645932,((JANNA1:0.094726035,(SILIC1:0.026652026,SIPOM1:0.01695474)83.835268:0.026511702)87.232041:0.056320658,PADEN1:0.11558414)100:0.25896528)97.909445:0.16582487,CAPEL1:0.81405435)78.355151:0.060446891,((((((BABAC1:0.052094657,(BAHEN1:0.026656162,BAQUI1:6.4427942e-06)70.867884:0.019005387)94.893396:0.076179133,(BRABO1:0.0037664076,BRSUI1:0.0038343823)100:0.22721115)98.917216:0.10563496,(MELOT1:0.13493661,MESOR1:0.27031917)99.934089:0.13897414)38.003507:0.010503661,SIMEL1:0.20985388)98.558581:0.05772338,(BRJAP1:0.22845556,(WOEND1:0.040789072,WOLBA1:0.19623086)100:0.5356146)40.782928:0.019325368)93.00155:0.0466383,(CACRE1:0.33718607,((HYNEP1:0.37720917,MAMAR1:0.23785891)54.20168:0.016927917,(RIBEL1:0.060353774,(RICON1:0.030613183,(RIFEL1:0.038340329,(RIPRO1:0.016241561,RITYP1:0.012593916)100:0.055593594)33.553919:7.1925286e-05)92.994016:0.057907415)100:0.24991972)96.348661:0.075281838)89.055824:0.048863651)98.196077:0.067129036);
