# Supplementary material for: Detecting lateral gene transfers by statistical reconciliation of phylogenetic forests
Source: BMC Bioinformatics. 2010 Jun 15;11:324. doi: 10.1186/1471-2105-11-324 (PMC2905365; doi:10.1186/1471-2105-11-324)
Supplement: Additional file 1 — The 330 simulated alignments and corresponding gene trees (true and ML) along with the 40-taxa reference species tree. [file 1471-2105-11-324-S1.ZIP › simulated_dataset_prunier/seqdata184.fas.phy]

40	335
GLOXY1      VCSMALHIHCSPTAEQGMEKLFPVLKINGAKPLDDCQLMWFIKFLTGTIEEKYVDLAPIM 
RHRUB1      VCSMAIHHHCSPNAEQGMEKLFPVLKINAAKNLDDAQAMWFIKFLTGTVENKYVLLAPIM 
GRBET1      GCMLAIHIHCSPEAEQGMEKPFPRPKINGAKPLDDPPEMWFLKFLTGTIEKKYVQLAPTM 
RIPRO1      VDVMARHAHCSPLIEQGLEKLCPTSDINARKTLDDPHVQWATKFLTGTIEEKYVVLAPIV 
RITYP1      VDVMARHAHCSPLIEQGLEKLCPTSDINARKTLDDPHVQWATKFLTGTIEEKYVVLAPIV 
HYNEP1      VTPMAPHVHCSPKIEQRLEKLLPVLDINARKPPDDLYFWWFIKFLTCTVEPHYVLLSPMM 
MAMAR1      VWIMAEHVHCTPFVEQRPEKLLPVLDINPKKPYDDLVFQWFIKFLTGNTEDKYVKLFPMM 
JANNA1      VEPMAGHIHCSPKIEQGLDKLLPVLEINGRKPLDDLFFGWFAKFLRGKVEDKYVQLRPIM 
RODEN1      IDPIAGHIHCGPKIEQGLDKLLPVLEINGRKPLDDLFFGWFIKFLKGKIEDKYVQLRPIM 
SIPOM1      VDPMAAHIHCSPKIEQGLDKLLPVLEINSRKPLDDLFFGWFIKFLKGKIEDKYVQLRPIM 
RHPAL1      VNPMAGHIHCSPKIEQGLAKLLPVLEINGRKPLDDLFFGWFIKFLKGKIEDKYVYLRPIM 
PADEN1      VNPMAGHIHCSPSIEQGLDKLLPVLKINGRDPLDDLFFNWFVKFLKGKMEDKYVQLRPIM 
RHSPH1      VNPMAGHIHCSPKIEQGLEKLLPVLEINGRNPLDDLFFGWFLKFLKGKMEHKYVLLRPVM 
BRJAP1      VSPMAGHVHCSPGIEQQLEKLLPVLDINGRKPCDDMYFKWFLKFLTGTVEEKYVRLAPSM 
RIFEL1      VNPMAAHVHCSPKIEQRLEKLLPVIDINRKKPLDDLYFKWFLKFLTGTVEEKSVPLAPIM 
AGTUM1      VNRMALHYHCSPKIEQKIDKLLPVLDINMKRPLDDYYFEWVVKFLTGTAEKKFVALAPVM 
RHETL1      VERMAVHIHCSPKIEQKLDKLLPVLEINMKRPLDDWYFEWVIKFLTGTAEKKFVGLAPVM 
RHLEG1      VNRMALHIHCSPNIEQKLDKLLPVLEINMKRPLDDWYFEWVIKFLTGTAEKKFVGLAPVM 
MELOT1      ANPMAGHVHCSPKVEQKFEKLLPALDINVRKPLDDLYFKWVAKFLTDIMENKFVSLAPTM 
MESOR1      ISPMAKHVHCSPKIEQNLDKLLPVLDINARKPLDDAYYKWVAKFLTDTMEEKFVYLAPIM 
BABAC1      VNPMATHVHCSPDVEQKLEKLLPVLDINSKKPLDDTYFKWVIKFLTGTMEDKFVVLCPTM 
BAHEN1      VNPMACHVHCSPSVEQKLEKLLPVLDINSKKPLDDLYFKWVIKFLTGTMEDKFVVLCPTM 
BAQUI1      VNPMACHVHCSPSVEQKLEKLLPVLDINSKKPLDDLYFKWVIKFLTGTMEDKFVVLCPTM 
NIHAM1      VNPMACHVHCSPSVEQKLEKLLPVLDINSKKPLDDLYFKWVIKFLTGTMEDKFVVLCPTM 
BRSUI1      VNRMAHHVHCSPRIEQKLEKLLPVTDINSKKPLDDYYFKWVTKFLTGTMEQKFVYLCPTM 
BRABO1      VNRMAHHVHCSPRIEQKLEKLLPVTDINSKKPLDDYYFKWVTKFLTGTMEQKFVYLCPTM 
SILIC1      VDAMTGHVHCTPATEQKLIKLFPVLDINDTKAMDDNHIRWFIKFLTGTLEEKYVPLAPVM 
CACRE1      INSTADSVHCAPGVEQRFKKLFPVLEINAKRVLDDFNVYWFEKFINGTVEDKYVILIPLV 
CAPEL1      VGLMAGHFHCAPLLEQRLNKLFPILDINFRRTLDDVKIHWFFKFISGTVENKYVLLAPAI 
RIBEL1      VGTLAKHLHCTPLLEQKLKKLYPVLDINNRKPLDDGQIRWFPKFITGEPEQKYVDLAPLV 
RICON1      IGTLAKHTHCTPLLEQKLKKLYPVLDINKRKPLDDGEIRWFPRFITGEPESKYVDLAPLV 
SIMEL1      VGPMAQHIHCTPVLEQKLKKLFPVIDINTRKPLDDGFKRWFAKFITGGPELKYVVLAPLV 
EHRUM1      VNEMAGCVHCTPKIEQKLKKQFPVLDINSRRPLDDGNTRWFTKFITGTLEAKFVSLTPLV 
EHCAN1      VNEMAGCVHCTPKIEQKLKKQFPILDINSRRPIDDQNIRWFTKFITGTLEAKFVSLTPLV 
EHCHA1      VNEMAGCVHCTPKIEQKLKKQFPILDINSRRPLDDGNIRWFTKFITGTLEAKFVSLTPLV 
ANMAR1      VNEMASCVHCTPKIEQRLKKQFPVLDINSRRPLDDGNVPWFPKFITGTFETKLVRLTPLV 
ANPHA1      VNEMAACVHCTPKIEQRLKKQFPVLDINSRRPLDDGNVRWFPKFITGTLEAKFVSLTPLV 
WOLBA1      VNEMAGCAHCTPRIEQRMKKHFPVLVINSRRPLDDVNIRWFPKFIAGTLETKSVNLTPMV 
WOEND1      VNEMAGCAHCTPRIEQRMKKHFPVLVINSRRPLDDVNIKWFAKFIAGTLETKFVTLTPLV 
MAMAG1      VTGMAGLVHCTPPAEQRLKKIFPSLEINNRRPLDDTKARWFPRFITGTEEIKYVDLTPLV 

ANPRTGLVARKRCEAVDKYHKIILYPTELENELMCCLHSLTQPQFAERMKTLLVVDFRGM 
ANPRTGFLARKKCEAIDKYHKLILYPTTLENELMCCLHTLTQPQFAERMKTVPVVDLRGM 
HNPRQGFTARKWCEAIDKYHGKILYPDPLEAELMCCLHSLTAPQFAETMKTTFVVELRGM 
VEPRTGFEARKQCEAVDTYHKLIHYPCSLGNQFMCCLHKLTQPQLAEIMKTFAVVDLRGM 
VEPRTGFEARKQCEAVDTYHKLIHYPCSLGNQFMCCLHKLTQPQLAEIMKTFAVVDLRGM 
IVPRVGSAARKRCPAIDEYHKVIHYPGGFENQFMACLHRLTQPQFAERMKTAVVTCSRGI 
MNPRVGVAARKRCPAVEKYHRRINYPGQFDNQFMCCLHKLTQPQWAERMKTTRVATMRGM 
LNPRLGYDARKRCGAVEKYHKLISYPGVFENAFMCCLHKLTQPQYAEPMKTTTVASMRGM 
LNPRLGYKAKKRCAAVDKYHKLIFYPGRFENAFMCCLHKLTQPQFAEPMKTATVAGMRGM 
LNPRLGYKAKKRCAAVDKYHKLISYPGRFENAFMCCLHKLTQPQFAEPMKTAQVAGMRGM 
LNPRLGYKARKRCAAVDKYHNVISYPGAFENAFMCCLHKLTQPQFAELMKTATVAGMRGM 
LNPRLGYNAQKRCAAVDKYHKPISYPGSFENAFMCCLHKLTQPQFAEPVKTARVAGMRGM 
LNPRLGYKARKRCAAVEKYHKLISTPGSFENGFMCCLHKLTQPQFAEPVKTATVAGMRGM 
LNPTVGYNARKRMMAVDKYHKLIEYPGKFENQFMCCLHRLTYPKFAETMKTSNLARMRGM 
LNPAVGYEAQKRCMAVNNYHKLINYPGKFENQFMCCLHRLSYPKFAEKSKTSKVAGIRGM 
LNPLVGDEARKRCMAVDKYQKYIHYPGVFENRFMCCLHRLTYPKFAEKIKTGTVAAVHGM 
LNPHVGDSARKRCMAVDRYQKHIHYPGVFENEFMCCLHRLTYPKFAEKIKTGIVATMHGM 
LNPHVGDSARKRCMAVDRYQKHIHYPGVFENEFMCCLHCLTYPKFAEKIKTGIVATMHGM 
LNPHVGNVARKRCMAVSKYQQQIHYPGYFENKFMCCLHRLSYPKFAENMKTASVAGMRGM 
LTPHVGCEARKRCMAASKYQKHIFYPGYFENDLMCCLHRLSYPKFAEGMKTGDVAGMRGM 
LNPHVGCEAQKRCMAVSKYQKDIHYPGYFENEFMCCLHRLSYPKFAEKMKTSNVAGMRGM 
LNPHVGCEARKRCMAVSKYQKHIHYPGYFENEFMCCLHRLSYPKFAEKMKTSNVAGMRGM 
LNPHVGCEARKRCMAVSKYQKHIHYPGYFENEFMCCLHRLSYPKFAEKMKTSNVAGMRGM 
LNPHVGSEARKRCMAVSKYQKHIHYPGYFENEFMCCLHRLSYPKFAEKMKTSNVAGMRGM 
LNPHVGCEARKRCMATSKYQKHIHYPGYFENEFMCCLHRLSYPKFAEKMKTANVAGMRGM 
LNPHVGCEARKRCMATSKYQKHIHYPGYFENEFMCCLHRLSYPKFAEKMKTANVAGMRGM 
INPYIGAIAQKRFQAVDKYHKVIHYPTNLENTFMCFLHKLTQPQFAEHMKTTDVVSLEGM 
FNPRSGPWAAKRCVAVERYHKSIYDPTGLETEFMCCLHELAQPQFAEVLKTDDVVDLRGM 
LNPRGGAEAPKECGAVEKYHQNIYYPTHLENQFMCCLHQLSQPNFAEQMKTKGVVNPRGM 
FNPKVGGTAPKKCAAIDNYHKRISYPTLLESQFMCCLHALCQPQLAEWQKTETVVELRGM 
FNPKVGGDAPKKCAAIDNYHKRISYPTLLESQFMCCLHALCEPQLAEWQKTRTVVDLRGM 
FNPRVGIVAPKKCAAVENYHQIISYPTYLEKQSMCCLRPLTQPHFAEQMKTPSVVDRRGM 
FNPRVGSLAPKKCSAVDKYHSSIYHPAILENQHMCCLHGLTQPQFAEGMKTNSVVDLRGM 
FNPRVGSLAPKKCSAVDKYHSSIYHPAILENQHMCCLHRLTQPQFAEGMKTTSVVDLRGM 
FNPRVGSLAPKKCSAVDKYHSGIHHPAILENQHMCCLHRLTQPQFAEGMKTSSVVDLRGM 
FNPRVGSIAPKKCPAVDKYHSNITHPAILENQHMCCLHRLTQPQFAEEMKTTSVVDPRGM 
FNPRVGSVAPKKCGAVDKYHSNIYHPAILENQHMCCLHRLTQPQFAEGMKTTGVVDPRGM 
FNPKAGTMAPKKCAAVDKYHSSIYHPAALEKQYMCMLHRLTQPQFAEDMKTVTVVDLRGM 
FNPKAGTMAPKKCAAVDKYHNSIYHPAILEKGYMCMLDRLTQPQFAEDMKTVTVVDLRGM 
SNPTVSGAPPKKCAAVEKYHSGIHNPTILENQFMVLLHRLPEPQLAEDMKTMAVVNSRGM 

LHTAYKKGHDSYKSTHHWEPWALCKSVTGNSGMARPGATPRQIIGVQKVGLGVNKFHKNK 
VMKAYKKGQDSMKSTRHWEPWALCKSVTGNSGCARTGDTPRQIIGVIRVRLGVHKFDKNQ 
FLLAYKKGRNSYKSTHHWEPWALCKSVTGDSGMARPGDTPRQVIEVLKIGLGVTKFHKNR 
HMTFFKKGYNSIKSTRHWEPIALCKSVTGHGGVAVPDTAPNQIVEVLRAGLGVNKFPKNL 
HMTFFKKGYNSIKSTRHWEPIALCKSVTGHGGVAVPDTAPNQIVDVLRAGLGVNKFPKNL 
KHRFYKPGHNSPKSTKHWEPSGLCKSVTGQGGMARPECRPTQISDVKKEGLGVPQFLKNP 
MHEFQKDGDDLAKSTSHWEPKALCKSVTGHGGMAHREYRPCQVMKVAKVGLGVSKFIKTR 
EGEFYKKGHESLKSTAHWEPWALSKGVTGLSGMARPTYGPNQIVSVFKVGLGVNKFVRSR 
TRQFYKKGHDALKSTPHWEPWALSKGVTGLTGIARPTYGPNQIVSVYKVGLGVNKFVRSL 
TREFYKKGHDSLKSTPHWEPWALSKGVTGLTGMARPTYGPNQIVSVFKVGLGVNKFVRSL 
TREFYKKGYDSLKSTPHWEPWALSKGVTGLTGMARPTYGPNQIVSVFKVALGVNKFVRSR 
TKQFYKKGHDSLKSTPHWEPWALSKGVTGLTGMARPTYGPNQIVKVFKVGLGVTKFVRSH 
IREFYKKGHDSLKSTPHWEPGALSKGVTGLKGMARPSYAPNQIVIVFKIGLGVNRFVRSR 
AREFYKKGHDSFKSTRHWEPRALCKGVTGYGGMARPEYRPNQIVGILKVSLGVNKFVKNT 
AREFYKKGHDTIKSTGHWEPRALCKGVTGFGGMARPDYSPNQIVGIFKVGLGVNKFTKNG 
MQDFYKSGHDRFKSTSHWEPWALCKRVTKRGGLARSEYRPNAILGIGKLSLGVNRFVKNL 
MQDFYKSGHDRFKSTYHWEPWALCKRVTKRGGLARPEYRPNAIVGIGKLGLGVNRFAKNL 
THDFYKSGHDRFKSTYHWEPWALCKRVTKRGGLARPEYRPNAIVGIGKLGLGVNRFAKNL 
EGSFYKKGHDRFKSTRHWEPCALCKAVTGHGGMARPGDRPSQIITICKVGLGVNRFPKNI 
TAEFYKKGHDRYKSTKHWEPSALCKAVTGKEGMARPEYRPNQIIGILKVGLGVNKFPKDL 
VGEFYKKGSDRDKSTQHWEPTALCKAVTGHGGMARPAYKSNQIVGIIKVGLGVNKFPKSL 
VGEFYKKGHDRDKSTQHWEPTALCKAVTGHGGMARPIYRSNQIVGIIKVGLGVNKFPKSL 
IGEFYKKGHDRDKSTQHWEPTALCKAVTGHGGMARPIYRSNQIVGIIKVGLGVNKFPKSL 
IGEFYKKGHDRDKSTQHWEPTALCKAVTGHGGMARPIYRSNQIVGIIKVGLGVNKFPKSL 
GAEFYKKGHDRLKSTKHWEPCALCKAVTGHKGMARPAYRSNQIVGIVKVGLGVNKFPKSI 
GAEFYKKGHDRLKSTKHWEPCALCKAVTGHKGMARPAYRSNQIVGIVKVGLGVNKFPKSI 
VREFYKKGDDNLKSTKHWEPWALCKSVTGDIGMARPEYRPNQIVTVSKVDLGVDKFPKNL 
CNGFHKRGYDAGKSNEHWEPWDLCKDVTGDDGMARAQYLPNQIIEAQKVRLGVAKFSKQQ 
SRDFYKTGLDKMKSTPHWEPCALCKGVTGKGGMAVADYRPHQIVGVEKLRLGVNKFAKNK 
ADMFYKEGVEKCKSTDHWEPKQLCKNVTGGGGVARTEQRPNQIVGVSKVSLGVKKFKKNL 
TDMFYKDGVEKCKSTNHWEPKQLCKNVTGGGGVARTEHRPNQIVEVSKVTLGVKKFKKNL 
VAAFYKEGHEKPKSTRHWEPDKLCKNVTGDGGAARAEHRPNQIESVIKVGLGVNEFSKNT 
VGAFYKTGHDKYKSLRHWEPSELHKSVTGRGGMARAEYRPNHIINVLKVGLGVNKFPKNA 
VGTFYKTGHDKYKSTLHWEPSELHKSVTGRGGMARAEYRPNHIINVLKVGLGVNKFPKNV 
VGTFYKTGHDKYKSTRHWEPSELHKSVTGRGGMARAEYRPNHIINVLKVGLGVNKFPKNV 
VKTFYKTGNDKFKSTHHWEPAELHKSVTGGGGMARAEYRPNQIINVLKVELGVNKFPKNI 
VRTFYKTGHDKFKSTRHWEPPELHKLVTGGGGMARAEYRPNQIINVLKVGLGVNKFPKNV 
ASNFYKAGSDKLKSTRHWEPDELHKSVTGGGGMARAEYGPNQIVDVIKVGLGVNKFPKNV 
ASNFYKAGRDKLKSTRHWEPDELHKSVTGGGGMARAEYGPNQIVDVIKVGLGVNKFPKNV 
VGAFSKDGVNKMKSTGHWEPAELTKGVTFGGGLARSGIKPNQIVGVTKAVLGVTKFPKNV 

MSDCSLKPACNPGRCESVGELKLLQEEALAISTVIHQSPTQKRSSFVSTPMTHESGGNAF 
MSNISVKQACNPGRCESRGELKLMEEEALAIFTVIHQSPAQKRNSFISTVVTTEQGGNAF 
MSDCTRKQACNPGRCGGDGELKLLIEEALAIFTVIQQSPTQKRHSFLSTPMTSENGGNAF 
MSSASLDPACNPGRCQDSGDVKLLREEALAILTVIQQSPTQKRKAFLATIMTIPAGGNDF 
MSSASLDPACNPGRCQDSGDVKLLKEEALAILTVIQQSPTQKRKAFLATIMTIPAGGNDF 
FSACTFDEECNPRRCERNGALKLVDEEALAICTVNAQSPVQKRPSFLATRMTVENGGGPV 
LSTNHLAPECNPGRCDSLGDLKLIVEEALAIMTVVYQAPVQKRNSFLATPMTTERGTGSF 
LSACTQGGECNPGRCCTYGTLKLVTEEALAICTVIMQSPTQKRGSFIATGMTLEWGALAF 
LSACTQEGECNPGRCCSYGTLKLVLEEALAICTVINQSPSQKRGSFIATGMTLESGASAF 
LSACTQEGECNPGRCCSYGTLKLIIEEALAICTVINQSPTQKRGSFIATGMTLESGASAF 
LSACTQEGECNPGRCYSYGTLKLAIEEALAICTVIKQSPTQKRGSFIATGMTLESGANAF 
LSACTREGECNPGRCCSYGTLKLVIEEALAISTVIKQTPTQKRGSFIATTMTLESGAKAF 
LSACTQEGECNPGRCCAYGTLKLVVEEALAICTVIKQTPTQKRGSFIATAMTLEAGANAF 
WSACTLGDECTQGRCDAHGELKLLMDEALAISTVIKQSPTQKRGSFIATNMTVEKGADAF 
WSACTLGDECNDGRCDSFGELKLLITEALAICTVIKQNPTQKRGSFIATSMTVKKGANAF 
WSACALGNECNRGRCKNLGSLKLLIEEALAICTVAGQSPSQKRGSLIATTMTIEKGGNAF 
WSACTLGDECNRGRCKPLGTLKLLREEALAICSVTSQSPSQKRGSLIATIMTIEQGGNAF 
WSACTLGDECNRGRCKPLGTLKLLREEALAICTVTSQSPSQKRGSLIATMMTIEQGGNAF 
WSACTLGDSCNRGRCKSAGELKLLSEEALAICTVTVQSPTQKRGSLIGTAMTIKKGALAF 
WSACTLGDSCNRGRCKALGELKLLAEEALAICTVTGQSPTQKRGSLIATLMTIKEGANAS 
WSACTLGDSCNRGRCKSLGELKLLAEEALAICIVTFQSPTQKRGSLLATIMTIKKGANAF 
WSAMTLGSSCNRGRCKSLGELKLLANEALAICIVTTQSPTQKRGSLLATIMTIKKGENAF 
WSAMTLGDSCNRGRCKSLGELKLLANEALAICIVTAQSPAQKRGSLLATIMTIKKGENAF 
WSAMTLGDSCNRGRCKSLGELKLLANEALAICIVTAQSPAQKRGSLLATIMTIKKGENAF 
WSACTLGGSCNRGRCKSLGELKLKTEEALAICTVTAQSPTQKRDSLIATIMTIKKGANAF 
WSACTLGGSCNRGRCKSLGELKLKTEEALAICTVTAQSPTQKRDSLIATIMTIKKGANAF 
LSACTLEPACSPGRCEGRGRLKLLATDALAICTVIAQSPTQKRGSFEATGMTVEKGGDAF 
LSACTAHSACNPGRCLLDGELELASDEALAICPVTSQSPTQKRGSFGATAMAVETGGHAF 
YSSDTIEAVCNPGRCEVTGLLKLNLNEALAIKSVFPQTPSQKRDSFEATNVTDEIGGHNV 
LSGVILEAICNPGRFSVPGILKLGVDEALAICTVIAQLPNQKRGSFSATWTTIEDGGKSF 
LSGVILDSICNPGRFGVAGILKLRVDEALAICTVIPQLPNQKRESFSATWTTIEEGGKTF 
LSACTLEPICNPGRFPVPGELKLGVDEALAICTVIEQLPMQKRGSFSSTSTTVEEGGTNF 
LSACTLEPVCDPGRCCISGELKLTVEEALAICAVVMSPPTQKRGSFVATSVTIEAGGVSF 
LSACTLEPVCNPGRCCISGELKLVIEEALAICAVVMQPPTQKRGSFVATTVTIEAGGVSF 
LSACTLEPVCNPGRCCISGELKLVVEEALAICAVVMQPPTQKRGSFVATSVTIEAGGVSF 
LSVCTLEPVCNPGRCCISGELKLILEEALAICAVVSQPPTQKRGSFVATNVTIETGGVHF 
LSACALEPVCNPGRCCISGELKLVVEEALAICAVVTQPPTQKRGSFVATNVTIETGGVHF 
LSACTLQPVCNPGRCTIPTELKLLAKEALAIHTVVVQPPTQKRGSFVATGVSIENGGISF 
LSACTLQPVCNPGRCTIPTELKLLVKEALAIHAVVVQPPTQKRGSFVATGVSIESGGISF 
LSACTLESVCNPGRCLDLGELKLPMDEALAIWNVIIQPPTQKRASFVATPMSMAFGSTSF 

LNLNFEAKAVLGKPPLRILYNGSGDFNLLEVEQLHAPYYVSVDPYHGRLLFDEVFPGMGE 
LDLNFECKPILGKPQGRIVYNGSDDFNLLESEQMYTPYEVSKETYHGRQLFDEEFPGMGE 
LDLNFDAKPILGKPSERIIYNGSGDFNLLEVEQIYAPYKVSSEPYHGRQLYDEVFPGMTE 
LDLNYEAKPISEKAKERIIYKGSEDFNLFEVEESYVPYEVSEKPYHGRRLFNKVFPGMEY 
LDLNYEAKPITEKAKARIIYKGSEDFNLFEVEESYVPYEVSEKPYHGRRLFNKVFPGMAY 
LDLSFEAVPMLEKHSYRLTYKGSADFSLREVEGDYMPYMVSVKPNHGRRLFDKAFPRMGK 
LNLSFEAVSILEKYVIRIIYKGSGDLSLKEVEARHLPYMVSEKPHHGRTVFDKVFPRMGK 
LDLSFEAQPALEKAEYRLIYKGSRDFSLAEVEDEYLPYTVSMKPYHGRRIFEKVFPGMTR 
LDLSFEAQPIMEKSQLRLPYKGSRDFSLAEVEDEYMPYMVSMKPYHERRIFDKVFPGMLR 
LGLSFEAQPIMEKPQIRLTYKGSRDHSLAEVEDEYMPYMVSMKPYHERRIFDKIFPGMTR 
LDLSFEAQLILEKPQFRLIYKGSRDFSLAEVEDEYIPYMVSMKPYHGRRIFDKVFPGMTK 
LDLSFEAQPILEKPQLRLIYKGSKGFSLAEVEEEYMPYMVSVKPYHGRRIFDKVFPGMTK 
LDLSFEAPPILEKPQVRLIYKGSQGFSLAEVEDEYMPYTVSVKPYHGRRIFDKVFPGMTK 
LDLSFEAQPILEKPHNRIGYKGSGDMSLREVEEQSMPYNVSTKPYHGRRAFDRVFPGMTK 
LDLSWEAHPILWKPNGRIIYKGSGDMSLREVEEKYMPYMVSPKPYHGRRVFDKAFPGMDK 
LDLSFEVQPMLEKPNDRITYKGSGDKSLQEAEHCYMPYEVSASPYHWRIDFDRVFPGMGR 
LDLSAEVQPILEKPDGRITYKGSGDKSLLEAEAGYMPYKVSASPYHWRITFDRLFPGMAR 
LDLSFEVQPILEKPDGRITYKGSGDKSLLEAEAGYMPYKVSASPYHWRITFDRLFPGMTR 
LTLSFEVQPVLEKRGNRIPYKGSGDKSLREIEENYMPYLVSTKPDHGRIAFSRVFPGMGK 
LDLSFEGQPLLEKRGRRIPYKGVGDKSLREVEENYMPYIVSNKPYHGRIGQARVFPGMSR 
LDLSFEVQPIVEKPGDRITYKGSGDESLREMEENYMPYLVSAKPYHGRIAFDRVFPGMEK 
LDLSFEVQPIVEKPGDRITYKGSGDESLREMEENYMPYLVSTKPYHGRIAFDRVFPGMEK 
LDLSFEVQPIVEKPGDRITYKGSGDESLREMEESYMPYLVSTKPYHGRIAFDRVFPGMEK 
LDLSFEVQPIVEKPGDRITYKGSGDESLREMEESYMPYLVSTKPYHGRIAFDRVFPGMEK 
LDLSFEVQPILEKPGDRITYKGSGDKSLNEMEEGYMPYLVSFKPYHGRIAFDRVFPGMQK 
LDLSFEVQPILEKPGDRITYKGSGDKSLNEMEEGYMPYLVSFKPYHGRIAFDRVFPGMQK 
LDLSFEAKPLLEEPHSRIIYKGSEDSNLGEIEGVYIPFATSAKPQHGRKLTDKAFPGMGA 
LDLSFEAAPLLEKSNVRIGYKGSPQLNLEELELMYYPYIVSRQPYHGRTINYTVFPGMRK 
LELSFEAAALSEKLQGRILYKGSGEVSLEEIEERHSPYVVSSHPDHGRKAIDGTFPGMSK 
LDLSYESTPFLEKIKGRIIYKGRGELNLEEAEAYYIPYSVSLKPPHGRRVLGRVFPGMKK 
LELSYESTPFLTKPRGRIIYKGRGELNLEEAEAYYIPYLVSLKPPHGRRVLGRVFPGMQK 
LDLSFEASPLLEKPVLRIIYKGSAELNLEEVEAYYIPYRVSYKPHHGRRITSRVFPGMSK 
LDLSYEAKPLLEKKKVRILYKGSGDLNLDEAEGKDMPYLVSNQPYHGRRVANVVFPGMRM 
LDLSYEARPLLEKKKVRILYKGSGDLNLDEAEGKDMPYAVSNQPYHGRRVKDIVFPGMRM 
LDLSYEARPLLEKKKVRILYKGSGDLNLDEAEGKDMPYLVSNQPYHGRRVADIVFPGMRM 
GDLSDEARGLKEKKKVRIIYRGSGDFNLQEVEGKNMPYSVGLQPYHGRVMDDIVFPGMNM 
LDLSYEARGLLEKKKVRIIYKGSGDLNLDEVEGKDMPYLVSFQPYHGRRVDDIVFPGMRM 
LDLSYEAHPVLEKRRFRIIYKGSGDLNLEEAEEYDRPYVESLQPYHGRRIADIVFPGMKY 
LDLSYEAHPVLEKRQFRIIYKGSGDLNLEEAEEHDRPYVESLQPYHGRRIADIVFPGMKC 
LDLSYEAHPLLEKKLARDVYKGSLELSLEEAEGFTLPYLVSFHPGHGRAICDRLFPGMRV 

QVHLQAIRDGSPNSAEKKPSVEKFKPVSTTNEALT 
QVYLQKIRDGSPKPSQEKPSVEKFKPISTTDEALT 
QVHLQGIRDGSPNHSEGKPSVEKLKPLSAANEALD 
QVHLQVPIEGSPNIAEFKPSVERVAPIWTTDQALS 
QVHLQVPIEGSPNIAEFKPSVERVAPIWTTDQALS 
YVHLQKNPDGAPYANEDKPSVEKFKRLETIQEALS 
QVHLQGNRDGSPHGAEFKPSVSKHKPLDTICEAVG 
HVHLQINQDGSPTPVERKPSVDNEKPLSPTTEALL 
HVHLQINQDGSPTPLEKKPSVDNEKPLSATTEALI 
HVHLQINQDGSPTAAEKKPSVDSEKPLSATTEALI 
HVHLQINQDGSPTPAEKKPSVDNEKPLSATTEALL 
HVHLQVNQDGSPTPAEKKPSVDNEKPLSATREALL 
SVHLQVNQDGSPTPAERKPSVDNEKTLSATAEALL 
HVHLQINRDGSPNVAEQKPSVAKRKPLSATHEALV 
HVHLQDNIDGSPNQSERKPSVAKHEPLSATNEALA 
HVQLQKNKDGSPTGAERKPSVAKIKPLNATVEAMG 
YVYLQANKDGSPTGAEHKPSVAKKKPLNATLEALS 
HVYLQANKDGSPTGAEHKPSVAKKKPLNATLEALS 
RVSLQTTKDGSPNNAELKPSVAKQKPNNATVEAMT 
HVHLQTTKDGSPNPAELKPSVAKQKPLKPTLEAMS 
HVHLQLNKDGSPNAAELKPSVAKQKPLNATVEAMS 
HVHLQINKDGSPNAAELKPSVAKQKPLNATVEAMS 
HVHLQLNKDGSPNAAELKPSVAKQKPLNATVEAMS 
HVHLQLNKDGSPNAAELKPSVAKQKPLNATVEAMS 
HVHLQSNKDGSPNLAELKPSVAKLKPLNATVEAMN 
HVHLQSNKDGSPNLAELKPSVAKLKPLNATVEAMN 
QVHLQGNRDGSPDGTEALSSVELVKPLSTHMEALC 
PVILQANGDGSPNAQENKPSVKKKKPKATTVQVFF 
AVHLQNNRDGDPNDAKTKPSVEKGRPTPSTAQAVF 
AVHLQKERSGQPNDQAAKPSVEKSKPEATTQEAAV 
AVHLQSERSGQPNDQAMKPSVEKSKPDATTAEAAV 
SVHLQQDRSGSPNSPEPKPSVEAPKPNATTTEAVL 
AVYLQGDKSGSPNNTDCKPPVEKPDPIGTTDVAGM 
AVYLQGDRSGSPNKTDCKPPVEKPDPIRTTDVAGM 
AVYLQGDRSGSPNKTDCKPPVEKPDPIGTTDVAGM 
AVYLQRDRSGSPSKTECKPPVEKPDPIATTAVAGM 
AVYLQGDRSGSPNKTECKPPVEKPDPIGTTDVAGM 
AVYLQADRSGSPNKTERKPPVEKPKPIGTTNVAPM 
AVYLQSDRTGSPNKTERKPPVEKPKPAGTTSVAPM 
NVYLQSDYSGSPNSKEIKPSVEKARPTGTIKEASL 
