# Supplementary material for: Detecting lateral gene transfers by statistical reconciliation of phylogenetic forests
Source: BMC Bioinformatics. 2010 Jun 15;11:324. doi: 10.1186/1471-2105-11-324 (PMC2905365; doi:10.1186/1471-2105-11-324)
Supplement: Additional file 1 — The 330 simulated alignments and corresponding gene trees (true and ML) along with the 40-taxa reference species tree. [file 1471-2105-11-324-S1.ZIP › simulated_dataset_prunier/seqdata184.fas.phy_tf.tree]

((((((AGTUM1:0.12586894,(RHETL1:0.020346594,RHLEG1:0.017663488)94.893461:0.074907847)100:0.24752728,(((BABAC1:0.028724362,(BAHEN1:0.0092416168,(BAQUI1:6.3328749e-06,NIHAM1:0.0031177661)89.759612:0.0099458032)96.586019:0.017878342)99.364305:0.055150347,(BRABO1:0,BRSUI1:0)100:0.09631823)94.310784:0.035817034,(MELOT1:0.18375878,MESOR1:0.18412949)87.552702:0.034832656)93.001664:0.059230504)99.973851:0.17854906,BRJAP1:0.15153904)35.93778:0.007713264,RIFEL1:0.19533134)99.068224:0.080864221,(((JANNA1:0.12809906,(RODEN1:0.050228333,SIPOM1:0.032748991)97.379482:0.032475063)53.1923:0.0062952221,RHPAL1:0.042439741)33.355358:2.5367161e-05,(PADEN1:0.075957412,RHSPH1:0.10449879)95.49877:0.032874133)100:0.26519687)75.472558:0.03664698,((((((((ANMAR1:0.13974252,ANPHA1:0.016448463)97.770131:0.040405746,((EHCAN1:0.027628982,EHCHA1:0.0088940637)46.370468:0.0025464658,EHRUM1:0.047366935)98.727608:0.042160277)84.639758:0.06970219,(WOEND1:0.044609306,WOLBA1:0.025167713)100:0.20631211)97.333866:0.13154474,MAMAG1:0.66586054)92.018718:0.12821455,((RIBEL1:0.021379879,RICON1:0.11867111)100:0.37531714,SIMEL1:0.24294061)99.772066:0.21977682)88.159287:0.10846264,(CACRE1:0.75369021,CAPEL1:0.76404194)40.605304:0.058554348)98.992836:0.21117907,SILIC1:0.45620564)46.308896:0.03244513,((GLOXY1:0.11990974,(GRBET1:0.31882126,RHRUB1:0.24621641)45.802364:0.019787424)100:0.28699063,(RIPRO1:0.015391088,RITYP1:8.3971952e-06)100:0.50847254)92.127007:0.10424463)99.753761:0.11762192,(HYNEP1:0.47184163,MAMAR1:0.50650667)92.873883:0.11623548);
