# Supplementary material for: Detecting lateral gene transfers by statistical reconciliation of phylogenetic forests
Source: BMC Bioinformatics. 2010 Jun 15;11:324. doi: 10.1186/1471-2105-11-324 (PMC2905365; doi:10.1186/1471-2105-11-324)
Supplement: Additional file 1 — The 330 simulated alignments and corresponding gene trees (true and ML) along with the 40-taxa reference species tree. [file 1471-2105-11-324-S1.ZIP › simulated_dataset_prunier/seqdata185.fas.phy]

40	365
CACRE1      MGDAVKEVNLTYCAEEKTLKSVGKKFVFKNASVVDIAITRYRALSWLVWPYATMQVERNV 
HYNEP1      MGEAVKDCNISYCAEKKTLKSISKKTVFQESSVVDIAVTRYRALHYMVWPYAPFQVERRA 
MAMAR1      MGNPVRDVNIGYCAEEKTLKSAGKKYVYKHYDIVEIAVTRYRAPQYMIWPYAASQVERRT 
JANNA1      MGQAVKDVHLEYCNEQKTLKSSEKKLVFCPTSVVDIAVTRYRAQGHMVWPYATHQLERRA 
RODEN1      MGQAVKDGNLEYCAEQKTLKSTEKKLVFCSTSPVDIAVTRYRAICFMVWPYANRQLERRA 
SIPOM1      MGQAVKDVNLEYCAEQKTLKSTEKKLVFCSTSVVDIAVTRYRAICFMVWPYACKQLERRA 
SILIC1      MGQAVKDVNLEYCTEQKTLKSTEKKLVFCSTSVVDIAVTRYRASCFMVWPYATHQLERRA 
RHSPH1      MGQAVKDVNLKYCTEIKTIKSPGKKNVFRSTSVVDIALTRYRATCFMVWPYAAHQLERRA 
BRJAP1      MGQAVKDVNLGYCAEKKTLKSSEKKYVFCPTSVVGIAITRYRATRFMIWPYAPYQLERRA 
RHPAL1      MGHAVKDVGLGYCAEKKTLKSREKKFVFCPTSIVDIAVTRYRATRFMIWPYAPYQLERRA 
NIHAM1      MGHAVKDVGLGYCAEKKTLKSSEKKYVFCPQSIVDIAITRYRATRFMIWPYAPYQLERRA 
RIBEL1      MEVVVKDVGFEYCAEEKTLKSQGKKSVFVDHSIVGIATTRYRAFQNPEWPYAAYQLERSM 
RIPRO1      MEVVVKDVGFEYCLEEKTLKSQVKKSVFLDHSIVGIRATRYRAPQNPDWPYAAYQLERSM 
RITYP1      MEVVVKDVGFEYCLEEKTLKSQVKKSVFLDHSIVGIRATRYRAPQNPDWPYAAYQLERSM 
RICON1      MEVIVKDVGFAYCLEEKTLKSQVKKSVFLEHSIVGIAATRYRAPENPEWPYAIYQLERPM 
RIFEL1      MEIVVKDVGFAYCLEEKTLKSQVKKSVFLDHSIVGIAATRYRAPQNPEWPYAAYQMERSM 
EHRUM1      MCASVQDVGFVYCVEDKMLKSRRKKYVFETESGVTITLTRYRVVELPDDPYAKDDVEREM 
EHCAN1      MGDAVQDVNLVYCMEDKMLKSRKKKYVFEAQSDVSITITRYRVAEIPEEPYANQQVEREM 
EHCHA1      MGDAVQDVNFVYCVEDKMLKSRRKKYVFETQSNVSITITRYRVVEIPEEPYAMQQVEREM 
ANMAR1      MGMAVQDVGFVYCVEEKLLKPRKKTFVFKDLSVVSITITRYRAVETPEEPYADDQVERKM 
ANPHA1      MGMAVQDVGFVYCVEDKMLKSRKKTLVFKDSSIVSITITRYRAVETPQEPYADDQVERKM 
PADEN1      MGVAVQDVGLVYCAEEKMLKSRKKKFVFQYSSAVSITVTRYRAVEMPDEPYASDQVERRM 
WOEND1      MSTAVQDVGAVYCVEEKMLKSRKKKLVFKRRSTSNITVTRYRAAEAPEQPYAAAQYERVP 
CAPEL1      MGTAVKDVGFAYCAEDKQLKSKIKQFVFSKSSVVDITVTRYRATKYPEAPYADYQVERKM 
SIMEL1      MGAAVKNVGVTYCSEIKTLKSQNKGYVFEESALFDIGATRYRATDKPAGPYASFQIERKL 
AGTUM1      MGKAVKNVGVGYCPEDKTLKSQDKGYVFEESAMFDIGATRYRAKDEPAGPYANFQIERKV 
RHETL1      MGEAVKNVGVTYCPEDKTLKSEDKGYVFDESAMFDIGATRYRAKDKPAGPYAGFQIERKV 
RHLEG1      MGTAVKNVGVTYCPEDKTLKSEDKGYVFEESAMFDIGATRYRAKDKPAGPYAGFQIERKV 
MELOT1      MGDAVKEVSVAYCSEDKTLKSEYKGFVFEETNLFDIGATRYRAGDKPEGPYAGFQVERKL 
MESOR1      MGDAVKNVGVTYCSEDKTLKSEDKGFVFEETNLFDIGATRYRAEDKPEGPYAGFQVERKL 
BABAC1      MGNAVKNVGIVYCTEGKTVKSKEKSFVFEESNLFEIGPTRYRAEDVAEGPYAGFQIERRL 
BAHEN1      MGNAVKNVGALYCTEGKTLKSQDKSFVFEESKLFDIGPTRYRAVDKPEGPYAGFQIERRL 
BAQUI1      MGKAVKNVGALYCTEGKTLKSVDKSFVFEESKLFDIGPTRYRAEDKPEGPYAGFQIERRL 
BRSUI1      MGEAVKNVSVAYCSEDKHLKSDEKGFVFDESNLFDIGATRYRAETRPERPYADFQVERLL 
BRABO1      MGEAVKNVSVAYCSEDKHLKSDEKGFVFDESNLFDIGATRYRAETRPERPYADFQVERLL 
GLOXY1      MGDSVKDVGIIYCLEEKSLKSLGKNYVFKMVSMMDIGITRYRALQFPEWPYASFQVERNL 
WOLBA1      MGLSVKDVGVSYCQEMKTLKSVEKKYVFKKAPFVDIAMTRYRALRFPEWPYAGFQVEREM 
RHRUB1      MGLSVKDVGMRYCHEEKTLKSLEKRYVFTGANVVQIAITRYRAVAGPEWPYAKFQVERKM 
GRBET1      MGVRVKDVGTPYFREQKTLKSVEKRYVFKGASVVNIAITRYRAVACPQWPYARLQVERKM 
MAMAG1      MGSSVKDVGIPYCLEEKTLKSIGKKYVFGQKSVVLIGTTRYRPMAYPRWPYACFQVERPM 

IKTRERLTALDEQLIMMLFKAVASVLRTLINLKTVGGIQRKAAGSPHEGNGFVFNVCSSS 
IKTREGLTLLSEQLAMLLFEAVASFLRTLIDLCIIGGIQSKAAGSPHESNGFIFNVYLSS 
IKTREGLTLLSEQLAMLLFEAVASFVRTLIDLCGMGSIQAKAAGSPHETNGFAFNVYISS 
IKTRERLTLLSEQLVTSLLTAVASFLRTLIELRIIGGMQQKAGGSAHETPGFIFNVTMSS 
IKTRERLTLLSEQLVTSLLAAVASFLRTLIELRGMGGIQQKAAGSAHETPGFIFNVSMSS 
IKTRERLTLLSEQLVTSLLAAVASMLRTLIELRGMGGIQKKAAGSAHETPGFGFNVNMSS 
IKTRERLTLLSEQLVPLLLAAVASFLRTLIELRGMGGIQQKAAGSAHETPGFVFNVNMSS 
IKTRERLARLTEQLVTLVPVAVASFLRTLIELRGMGGIQHKAAGSAHEKPGFVFNVGVSS 
IKTRERLTLLSEQLVILLLAAVASLLRTLIDLRAMGSIQLKAAGSAHEPPGFLFNVKMSS 
IKTRERLTLLSEQLVILLLAAVASLLRTLIDLRGMGNIQLKAAGSAHETPGFIFNVSTSS 
IKTRDRLTLLSEQLVLLLLAAVASLLRTLIDLRGMGSIQLKAAGSAHETPGFLFNVSMSS 
LKTRQSLTPLSEQLIVSLNEAVDSLLRTKIALRSIGHSQGKAACSSHETHGFAFNVFQSS 
LKTRQNLTPLSEKLIVRLNEAVDSLLRTKIELRPIGHSQGKAACSSHETHGFAFNVFQSS 
LKTRQNLTPLSEKLIVRLNEAVDSLLRTKIELRPIGHSQEKAACSSHETHGFAFNVFQSS 
LKTRQNLTPLSEKLIVSLNEAVDSLLRTKIELRPTGHSQGKAACSSHETHGFAFNVFRCS 
LKTRQNLTPLSEKLIVSLNEAVDSLLRTKIELRPIGHSQGKAACSSHETHGFAFNVFQSS 
LKRRQRLTLLSEQLTVALFEAVSSVVRTKMDLKIPGVIQMKAATSTHEIHGFKFNVHLSS 
LKTKRRLTLLSEQLTVALFEAVNSLVRTKIDLKTPGVIQEKAATSTHEIHGFKFNVEQSS 
LKTKQRLTLLSEQLTVALFEAVNSLVRTQIDLKTPGVIQVKAASSTHEIHGFKFNVQQSS 
LKTRDRLTLLSEQLTVVLFEAVNSLVRTKIDLKYPGVIQLKAAASTHETHGFKFNVEASS 
LKARDRLTLLSEQLTVVLFEAVNSLVRTKIDLKTPGVIQLKAATSTHETHGFTFNVEASS 
LKTRDRLTFLSEQLTVILFEAVDSLVRTKIDLKYPGVIQMEAATSTHETHGFEFNIHESS 
LKTRDRLTWLSEQLMVVLFEVVDSVVRTKIDLKVSGVIQIKAARSTHETHGFKFNVYQSS 
LKTRERLTVLSEQLVVVLFGAVESLVRTKIDLLCSGTIQRKAALSAHETSGFPFNVYCSS 
YKTRQGLTYFRERLVVIQHEAVESLLRAQIELNGMGAIQQKAATSHHEGHGFTFNVYQSS 
LKTRQGLTVFRERLVVVQHEAVESPLRTRIELNGMGAIQQKAATSHHEGHGFTFNVYQSS 
LKTRQGLTLFRERLVVEQHEAVESLLRTRIELNGMGAIQQKAANSHHEGHGFTFNVYQSS 
LKTRQGLTLFRERLVVVQHEAVESLLRTRIELNGMGAIQQKAANSHHEGHGFSFNVYQSS 
LKTRQGLTMFKERLVIVQYAAVDSLLRTRIDLNGMGAVQQKAAMSHHEAHGFQFNVFQSS 
LKTRQGLTFFKERLVIVQYEAVESLLRTRIELNGMGAVQQKAATSHHEGHGFSFNVFQSS 
KKTRQGLTTFKEWLVVAQYEAVESILRTNIELNVMGAVQEKAAASHDEGHGFSFNVLRSS 
KKTRQGLTTFKEWLVVVQYEAVESILRTNIELNLMGAVQQKAATSHHEGHGFAFNVLQSS 
KKTRQGLTTFKEWLVVVQYEAVESILRTNIELNLMGAVQQKAATSHHEGHGFTFNVLRSS 
LKTRQGLTHFKEWLVIVQYEAVESLLRTRIVLNLMGAVQQKAARSHHEGNGFTFNVLQSS 
LKTRQGLTHFKEWLVIVQYEAVESLLRTRIVLNLMGAVQQKAARSHHEGNGFTFNVLQSS 
LKAREFLTPLSEQLEIDLSQAVESLLHTRIYLREVGAIQNKAPSSSHEKHGFTFNVYTSS 
LKRRERLTSLSEQLLIVLFVAVESLLRTRIDLRAAGAIQKKAAGSAQECHGFAFNVVESS 
VKTRDPLTFLAEQLAVILLPAVESLLRTRIDLRAIGTIQLKAAASSYECYGFFFNVASSS 
LKTREPLTLLAEQLSVVLFQAVRSLLRTRIELRGVGTIQYKAAASSHETHGFIFNVAQSS 
LKTREPLTLLAEQLIIMLFQAVESVLRTRANLRMIGAIQGKAASSSHETHGFIFNVTQSS 

HKTSVDASVESYLEAPRRPDYGTPAVVESSIERKETRAGNDGKSWFACEGGAVNYTGVES 
HVQNVDASVESYLEEAGRAEYCTPYIVEESVERGETRAGNEGKSWFACEGGAVTYTNVES 
HRINVYASVESYLAESRRLEYCTPSVVEESIERGETRAGNEGKSWFACEGGAVLYTGVES 
HKDNMDASVESYLEDYRRNNYWTPEAVEPTVERRDTRAGNEGKAWFACGGGAVVYIAVES 
HKGNSDASVESYLEDYRRSSYCTPNVVEPTIERKDTRAGNNGKAWFACGGGAVAYIGVES 
HKGNSDASVESYLEDVRRSHYCTANVVEPTIERKDTRAGNEGKAWYACGGGAVLYIGMES 
HKGNLDASVESYLEDYRRSHYCTPTVVEPTIERKDTRAGNEGKAWFACGGGAVAYIGVDS 
HKENSDASVESYLELHRRNYYCTPYVVEFTIERRDTRAGNEGKVWFACGGAAVAYIDVAS 
HKDNTDASVESYLEETRRKQYCTPSIVEPTIERGDTRAGNEGKAWFACGGGAVAYIGVES 
HKDNTDSSVESYLEDTRRKQYCTPNIVEPTIERGDSRAGNEGKAWFACGGGAVAYIGVES 
HKDNTDASVESYLEETRRKQYCTPNIVEPTIERGDSRAGNEGKAWFACGGGAVAYIGVES 
GNTKVESSVESYLEETRRFQYFTPCVISLSLERGTCSAGNSGKKWLDCTAGTVTYTKSES 
GNTKTESSVESYLERIRRFQYFTPCVISSSLERIKCRAGNSGKKWLECNAGTVAYTKSES 
GNTKTESSVESYLERIRRFQYFTPCVISSSLERIKCRAGNSGKKWLECNAGTVAYTKSES 
GNTKTESSVESYLEGIRRFQYFTPCVISQSLERIKCRAGNSGKKWLECNAGTVTYTRSES 
GNTKTESSVESYLERIRKFQYFTPCVISTSLERIKCRAGNSGKKWLECNAGTVTYTRSES 
GKAKIEASVESYLEKYARMEYATPEVISLSIERGASRAGNTGKAWFACGGETVGYARSDS 
GKIKIEASVESYLEKYRRLEYVTPEVISTSIEREATRAGNSGKKWFACGGETVGYTRSDS 
GKIRIEASVESYLEKYRRMVYVTPDVISSSIERAATRAGNSGKKWFACGGETVGYTRSDS 
GKAKPEASVESYLEKYCRLDYNTPIVISMSIERGATRAGNQGKKWCACGGETVAYTRTDS 
GKAKTEASVESSLEKYRRLVCTTPIVISLSIERGATRAGNQGKNWCACGGETVAYTRSDS 
GSVKIEASVESYLDPYRVMEYETPVVIASSIERGVTRAGNHGKKWFACGGETVDYARSDS 
GHSTIEASVESYLQKVRQLEYCTPLTISISIERGSARAGNQGKKWFACGGGTVAYTASDS 
GKGKVDASVESYLELQRLLGYCTPVVISWSIERASPRAGNQGKRWFGSGGGTVAYTHPDN 
GAIKIDASVESYLERARCVKYGTPCVISRSIERGGTRAGNEGKKWFACGGGAVSYYGGNS 
GAIEIDASVESYLDRAKCLKYGTPYVISRSIERGGTRAGNEGKKWFACGGGAVSYYGSNS 
GAVEIDASVESYLDRARCLKYETPCVISRSIERGGTRAGNEGKKWFACGGGAVSYYGGNS 
GALEIDASVESYLDHARCLKYETPCVISKSIERGGTRAGNEGKKWFACGGGAVSYYGGNS 
GAFEIDASVESYLERPRRVKYGTPCTISRSIERGGTRAGNEGKKWFSCGGGAVSYYGGNS 
GSLEIDASVVSYLERERGIKYGTPSTISKSIDRGVTRAGNEGKKWFACGGGAVSYYGGNS 
GMFEVGASVESYLEVARRVEYGTPCVISRSIERGPTRAGNGGKKWFACGAGAVSYYVGNS 
GMFEIGASVESYLEVARQVEYGTPCVISRSIERGGTRAGNGGKKWFACGAGAVSYYVGNS 
GMFEIGASVESYLEVARQVEYGTPCVISKSIERGGTRAGNGGKKWFACGAGAVSYYVGNS 
NASEIDASVESYLERARRVEYDTPCVIFRSIERGGTRAGNQGKKWFACGGGAVSYYGGNS 
NASEIDASVESYLERARRVEYDTPCVIFRSIERGGTRAGNQGKKWFACGGGAVSYYGGNS 
GKRATEASVESYLDGFRVVPYATPMIISISVERGGTRAGNDGKKWLACGGGAVSYTESDS 
GKVKIDAAVQSYLEGIRRKPYCTPYVISLSVQRGVTRAGNRGKKWLACGGGAVAYTASDS 
GKMILDASVKSYLERLRRHAYTTPLITSHSTERGCTRAGNEGKKWLTCGGGAVAYTGSDS 
GKTTVDASVKSYLEKFRKCSYNTPCVTSRSIERGETRAGNDGKKWLACGGEGVAYTGSDS 
GSSVVDASVESYLEGYRRQPYATPCMISGSMERQESRAGNDGKRWLACGGGAVGYTESDS 

KHLNRLVQPEGDQNDILCIDGYQFEVLCGAYSVNVTDLVSLEGTSYILNLRANAWFIITN 
RHLYRLVRPEGDQNDLLSIDGFQFEILCGSYILHKSVVVAKEMTWYILNLKANAWFINPN 
MHLKRLVKPEGDQNDLQCIDGHAFETLCGAAILPVGGLVSNDMTSYILNLQANAWFIVPN 
THLSRLVDPEGDQNEVLVIDGYQFEYLSGDHIRNVADCVSKEVTWYITNFLANAWCVTNN 
LHLSRLVEPEGDQNEVLCIDGYQFVILCGSPIRDVAESVPKEVTWYILDLFANAWCVTNN 
RHLSRLVEPEGDQNDVLCIDGYQFVILCGSCIKEVADSVSKEVTWYILDLLANAWCVTNN 
GHLSRLVDPEGDQNDVLCIDGYEFVILCGSHIQDVADSVSKEITWYILDLLANAWCVTNN 
RHLTRLVDPEGDQNDFFCIDGYQFEILCESHISNIAAAVTKEITSYLLELTANAWCVTNN 
RHLARLVQPEGDQNEVLCIDGYQFEILCGSYIRNVADSVVKEITSYILDLAANAWCVTKN 
RHLSRLVQPEGDQNEVLCIDGYQFEILCGSYIKNVADSVVQEITSYILDLAANAWCVTKN 
RHLARLVQPEGDQNEVLCIDGYQFDILCGSYIRNVANSVVKEITSYILDLAANAWCVTKN 
PHLVQSVPPEGDQNDIICIDGYGFDTLCGVYKRNLWGSVSKEILSYVCNLGANAWFTVIQ 
GHLVQSVLPEGDQNDIICIDGYRFDPLCGVYKRHLWRSVSKETLSYVCSLAANAWFTVIQ 
AHLVQSVLPEGDQNDIICIDGYRFDPLCGVYKRHLWRSVSKETLSYVCSLAANAWFTVIQ 
AHLVQSVPPGGDQNDIICIDGYRFDTLCGVYKRHLWGSVSKETLSYVCSLAANAWFTVIQ 
AHLVQSVLPEGDQNDAICIDGYRFDTLCGIYKRHLWGPVSKETLSYVCSLEANAWFTIIQ 
KHLIRMVVLEGDQNEFSCIDGYGFAALCGIYTGVISTNVSKEIASYVHNLDANAWFAAFQ 
KHLIHMVYPEGDQNGFVCIDGYGFSALCGIYITTLSTNVSKEIASYVHNLSANAWFAALQ 
KHLIRMVYPEGDQNGFVCIDGYGFSALCGIYIATPSENVSEEIASYVHNYNANAWFAALQ 
DHLTRLVFPEGDQNDFVCIDGYDFSTLCGIYSGTVSDLVSKEITTYVHNLKANAWFAVSQ 
KHLTRMVFPEGDQNDLICIDGYGFSSLCGIYSGAASESVSKEITSYVHNLKANAWFAVSQ 
KHLTRMVYPEGDQNEFICIDGYGFNTLGGIYTGTVSNEVSKEFTSYVQNLDANAWFAVLQ 
KHLTRMVSPEGDQNEFYCIDGYGFSVLCGLYIAEISNEVSKEVTSYVLNLEANAWWVVKQ 
KHLTRMVLVEGDQNQVVCIDGIEFSALCCVYIHNVSTDVSREVTAYALNAIANAWYAGSQ 
RHVNRLIASEGDQNEIVGIDGYDFECLCGRYIKAASDDVSKEITSYAMALIANAWFSVVQ 
PHVDRLIKPEGDQNEIVGIDGYDFECLCGNYISEASNDVSKDITSYVMALTANTWTSITQ 
RHVNRLIKPEGDQNELVGIDGYDFECLCGNYIKESSTDVSKEITSYVMALSANAWFEIAQ 
RHVNRLITPEGDQNELVGIDGYDFECLCGNYIKEASTDVSKEITSYVMALSANAWFEIAQ 
RHLGRLIKPEGDQNEILCIEGYDFECLCGNYIREASSEVSKETTSYVMAGTANAWFSVTQ 
RHLRRLIKAEGDQQEIVCIEGYDFECLCGNYIREASNEVSKEITSYVMAISANAWFSVAQ 
RHLNRFIKPEGDQNLIVSINGYDFECLCGNYVREASDDVGREITKYVMAVNANAWFSEHQ 
RHLLRFIKPEGDQNEIVCINGYDFECLCGNYIREASIEVSKEITKYVMAVDANAWFSEPQ 
RHLLRFIKPEGDQNEIVCINGYDFECLCGNYIRDASMEVSKEITKYVMAVDANAWFSEPQ 
RHLVRLIKPEADQNEIVCIDGYDFECLCGNYIQQISNEVSKETTSYVVAVEANAWFSVTQ 
RHLVRLIKPEADQNEIVCIDGYDFECLCGNYIQQISNEVSKETTSYVVAVEANAWFSVTQ 
CHLTRNVSPEGEQNEVICIDGYQFEMLIGTYIEKVSTAVSKETTKYALSLAANAWFATTQ 
QHLNRLVKPEGDQNEVICIDGYHFEILCGTYIGEISTEVSREVANYVLRLEANAWFAIVQ 
KHLNRLVGPEGDQNEIVSIDGYSFEKLFGTYIWRYSARVSKEVTNYSLDINANAWFHVAQ 
AHLNRLVRPEGDQNEIISIDGYLFEKLFGTYIGRYSNEVSKEVTNYSLDLNANAWFAITQ 
AHLSRLARPEGDQNQEISIEGYGFEKLCGTYVGHLSPDVPKEMGNYVLNHAANAWFTVGQ 

EVWFSKKAGFPKSIMGIPTTRESSPSDMRAIGMYNDQKAGSWKVTQESPYNASPIWAEVA 
EVWFSKKSSFTNGMTGIPTTRESPNVDMIAIDMYTDQKAGSWKVTRETPYNASPIWAEVA 
EVWFSKKNSFTRGVKGLPTTRESPNIDMFALDMYTDQKAASLKVPQETPYNASTIWAEVA 
EVKFSKKSSFTKIVHGGPTTRRSPNVDTSAIDMYRDQKAPSRKVVNEAPYNESPIWAEVA 
EVRFSKKSSFTKIDHGCPVTRMSHNVDMAAIDSYRDQKAASRKVIEEAPYNESPIWAEVA 
EVRFSKKTSFAKIVFGCPTTRKSPNVDMSAIDMYSDQKSKSRKVIEEAPYNESPIWAEVA 
EVRFSQKTSFVKIVHGCPTTRKSPNVDMSAIDMYSDQKSKSTKVVEEAPYNESPIWAKVA 
EVKFSKKSSFTQIVTGCPTTRKSPNVDMMATDIYQDQKATTKKVTNEAPYNASPIWAEVA 
EVRFSKKSNFAMTFNGMPTTRTSPNVDLNAIDMYKDQKGASWKVIGEVPYNASPIWAEVA 
EVRFSKKSNFALTVIGMPTTRTSPNVDMTAIDMYRDQKAASLKVVGEVPYNASPIWAEVA 
EVRFSKKSNFAMTVIGMPTTRTSPNVDMTAIDMYRDQKARSWKVIGEVPYNASPIWAEVA 
EVGFAKKENFDVQLLGVTSTRISPDVDMAAIDMYEDQKAKSQKVLEESPYNTSPIPAEVA 
EVGFAKKGNFDVQLMGSPSTRFSPNVDMAAIDMYEDQKAKSQKVLGEGPYNTSPIPAEVS 
EVGFAKKGNFDVQLMGSPSTRFSPNVDMAAIDMYEDQKAKSQKVLGEGPYNTSPIPAEVS 
EVGFAKKENFDAQLMGVPSTRISPNVDMAAIDMYEDQKAQSHKVRGEGPYNTSPIPAEVA 
EVGFAKKENYDVQLMGVPSTRLSPNVDMTAIDMYEDQKAKSHKVRREGPYNTSPIPAEVA 
EVYFNKKGNFEEILFGVPTTRASLNCDMAALDMFEDQKAGSSKVLEEHPYNASPISAEVA 
EVWFNKKGNFEDIIFGLPTTRASPNCDMAALDMYEDQKAASGKVLDENPYNASPISAEVA 
EVWFNKKGIFEEVLFGIPTTRASPNCDMAALDMYEDQKAGSGKVLDENPYNASPISAEVA 
EVWFNKKANFQQVLFGIPTTRSSPNCDMVAVDMYEDQKAGSGKVYEDKPYNASPISAEVA 
EVWFNKKANFQQILFAIPTTRNSPNCDMVAVDMYNDQKAGNGKVFQEKPYNASPISAEVA 
EVWFNKKANFERALLGVPTTRPSSNCDMTALDMYEEQKAGTGKVFLEDSYNASPILAEVA 
EVWFSKKVNFEQVLFAFPTTRCSPNCDVTALDMYSDQKAGTRKVFSEKPYNASPTSAEVN 
EVWFSKKRNFENNLFGVPTTRLSPNCDMTAIDMYRDQKAGSWKVLKEKPYNASPISAEVA 
EVWFSRKMNFTLQLIELTTTRFSPNVDLKAIDMYTEQKAGSWKVIREAPYNASLISAEVK 
EVWFSRKISLTMQLIELTTTRFSPNVDLEAIDMYTEQKAGSWKVVREAPYNASPISAEVK 
EVWFSHKISFTFQLMELTTTRFSPNVDLQALDMYTEQKAASWKVVGEAPYNASPISAEVK 
EVWFSHKVSFTFQLMELTTTRFSPNVDLEALDMYTEQKAASWKVVREAPYNASPISAEVK 
EVWFSRKANFTLNIIELTTTRHSPNVDMDAIDMYTEQKARSWKVARECPYNTSPISAEVN 
EVWFMRKANFTAQLLEATTTRHSPNVDMEAIDMYTEQKAGSWKVVQECPYNASPIHAEVS 
EVWFARKVNFTLQLIVLATTRHSPNVDMNAVDMYCGQKAGTWKVVRETPYNASPISAEVR 
EVWFTRKSNFTLQLVVLATTRYSPNVDMDAVDVYCDQKAGTWKVVRETPYHASPISAEVS 
EVWFTRKVNFTLQLVVLATTRYSPHVDMDAVDVYCDQKAGTWKVVRETPYNASPISAEVS 
EVWFNRKVNFTLAFIAFATTRPSPQVDIDAVDMYPEQKANSWKVAGEAPYNASPISAEVP 
EVWFNRKVNFTLAFIAFATTRPSPQVDIDAVDMYPEQKANSWKVAGEAPYNASPISAEVP 
EVWFSLKTNRTGKRYDIPTTRRSQNVDKKAIDMYPEQKAGSKKVVKEMPYTASPVEAEVT 
EVWFSKKQNFTFKLIGTPTTRGSPNLDQRAIDMYGDQKAGSRKVIEEVPDSASPISAEVQ 
EVWFSAKPNFAPKQLNEPATRKTPNVDKRAIDMYVDQKAGSFKVVPEGPYAASSISAEVQ 
EVWFSKKANFTPRLFGVPTTRTSPNVDKRAIDMYVDQKTLSFKVAEETRYAESPISAEVQ 
EVWFTKKGEFVLKSLRVCMTRTSPNMDKRAIDMYTDQKTISLKVTDEPPYSASPIRAEVQ 

TPEMLVANKDLNNTDCLFRSVYGVLGKEGNTDCQRIRKDDAMWHTVASSNPCEGYNTEWE 
IPEIVVANNGLNNSVMLFRSVYGVMAKGGNTDCQKIRKDEAMWNTVSPSEPFKGYKTEWD 
VPEILVANNGLNNSEELYRQVYGVMVKGGNTDCQNIRKDEAMWSTVSPSNPFKGVETEGD 
IAEALVVNDGLSNQKSLLRAVYGVMGKLGNTDCQKIRKDDAMWYTASNSNPFGGFRTGWD 
IAETLLVNDGLSNQKALLRPVYGVMGKLGNTDCQEIRKDDAMWHTASVSHPFGGNKTGWD 
IAETLVVNDGLSNQKALLRAVYSVMEKLGNTDCQTIRKDEAMWHTASTSHPFGGFKTGWD 
IAETLVVNDGLSNQKALLRAVYGVMGKLGNTDCQTIRKDEAMWHTASTSHPFGGFRTGWD 
IAETLVVNAGLSNQASLLHEVYGVMGKLGNTDCQTIRKDDVMWHTASTSHPFGGFKTGWD 
IAEPPMVNDGLSNVTALLKAVYGVMGKLGNTDCQTIWKDDGMWHTASSSVPFGGFKTGWD 
IAEPLVVNDGLSNVATLLRAVYGVMGKLGNTDCQKIWKDDGMWHTASSSVPFGGFQTGWD 
IAEPLVVNDGLSNVAALLRAVYGVMGKLGNTDCQKIWKDDGMWHTASASVPFGGFKTGWD 
ISEICVASTGVSNSSSLLRLVFGVMPKGGNTDCQGIRGDDAMELTVSTSRPVKGYENEWS 
ISEDCVASTGVSNSFSLLRIVFGVMWKGGNTDCQPIRGDEAMILTVSTSKPVKGYENELS 
ISEDCVASTGVSNSFSLLRIVFGVMWKGGNTDCQPIRGDEAMILTVSTSKPVKGYENELS 
ISEHCVASTGVSNSYPLLRIVFGVMWKGGNTDCQPIRGDEAMIPTVSTSKPIKGYENELS 
ISEHCVASTGVSNSFSLLRIVFGVMWKGGNTDCQPIRGDEAMILTVSTSKPIKGYENELS 
ISEIAVVNSGVANKNNLIRVVYGVMIKGGNTDCQKVRGDDAMWHTPSRSGPVSGYDNEWN 
ISEIAVANNGVANAKNLTRLVYVVMRKGGNTDCQEVRGDDAMWNTPSGSRPFKGYDNEWH 
ISEIPVANNGVANANNLTRLVYVVMRKGGNTDCQEVRGDDAMWHTPSGSRPFKGYDNEWH 
ISEICVANNGVSNSSSLLKFVYGVMGKGGNTDCQEVRGDDAMWHTQSGSVPFKGYDNQWH 
ISEICVANNGVSNSFTLVRFVYGVMRKGGNTDCQEVRGDDAMWHTPSGSLPLKGYDNEWH 
ISEICVNNNGVSNSTTLLRLVYGVMWKGRNTDCQEVRGDDAMWHTPSGSRPLKGYDNQWH 
ISEICVANNGVSNSCTLLRLVYGVMEKGGNTDCQSIRGDDAMWHTISSSLPFKSYNNELH 
ISELCVANNGVSNSHTLLRLVYGVLNKAGNTDCQNIHGDEAMWQTVSASEPFKGYENDWH 
ITEICLANNGVSNADQLVRLVAGVMAKGGNTDCQEVRGDDAMWQTVNSSVPQEGYDNKKG 
ITEVCLANNGVSNAPSLVRLVAGVMAKGGNTECQPVRGDDAMWQTVNSSVPQEGYDNKKG 
ITEICLNNNGVSNAPSLVRLVAGVMAKGGQTDCQPVRGDDAMWRTVNSSVPQGGYINKRG 
ITEICLNNNGVSNAPSLVRLVAGVMAKGGQTDCQPVRGDDAMWRTVNSSVPAGGYNNKRG 
ITEVCVANNGVNNNTSLVRVVAGVMVKGGNTDCQPVRGDDAMWHTVNTSNPQKGYDNNRG 
ITEICAANNGVSNNSSLVRIVAGVMVKGGNTDCQPVRGDDAMWHTVNASNPDKGYDNRRG 
ITEICVANNGVSNNPPLVRIVAGVMVKKGNTDCQAVRGDDAMWQTVNASNPQKGYDNKPG 
ITEICVANNGVSNNPPLVRIVAGVMVKKGNTDCQHVRGDDAMWHTVNASNPQKGYDNKKG 
ITEICVANNGVSNNPPLVRIVAGVMVKKGNTDCQSVRGDDAMWHTVNASNPQKGYDNKHG 
ITEICVLNNGVSNNESLVRIVAGVMVKSGNTDCQPVRGDDAMWRTVNASNPKKGYDNGKG 
ITEICVLNNGVSNNESLVRIVAGVMVKSGNTDCQPVRGDDAMWRTVNASNPKKGYDNGKG 
VTEDCLANSGVSNTQILSRFVYGVMRKGGKTDCQIIRGDDAMWHTVSALGPYKAAENEWD 
ITEVCVANNGASNTRILLRMVYGVMVKGGNTECQKIRGDEAMWHTVSKSRPYQGNDAEWD 
ITEVCVANNGVSNVLTLFRMVYGMMGKAGNTDCQNIRGDDAMWQTVSNSKPCEGEENEWD 
ITEVCVANIGVSNVRTLLRLVYGVMAKSGNTDCQEIRGDDAMWETVTSSQPCEEEENEWD 
IREICVCNNGVSNVTKLLRFVYGVMAKGGNTDCQKVRGDGAMWHTVSSSWPKKPDDNDWD 

STARW 
STVLW 
ATARW 
LSIKK 
LSLRW 
LSLRW 
LSLYW 
SACRW 
LSIWW 
LSVRW 
LSVRW 
NSARW 
NAARW 
NAARW 
NADRW 
NATRW 
QSSRG 
KSSRW 
KSSRW 
ESHRW 
ESSRW 
KSCRW 
QSKRW 
GSTRW 
VSEIW 
VSEIW 
VSEIW 
VSEIW 
VSEIW 
VSPIW 
ASEIW 
VSEII 
VSEII 
TSEIW 
TSEIW 
TSLTW 
ASVRW 
RSPRW 
LAQRW 
EAFRW 
