# Supplementary material for: Detecting lateral gene transfers by statistical reconciliation of phylogenetic forests
Source: BMC Bioinformatics. 2010 Jun 15;11:324. doi: 10.1186/1471-2105-11-324 (PMC2905365; doi:10.1186/1471-2105-11-324)
Supplement: Additional file 1 — The 330 simulated alignments and corresponding gene trees (true and ML) along with the 40-taxa reference species tree. [file 1471-2105-11-324-S1.ZIP › simulated_dataset_prunier/seqdata185.fas.phy_tf.tree]

((((AGTUM1:0.060411063,(RHETL1:0.019502245,RHLEG1:0.021958348)100:0.060638831)87.007785:0.021027244,SIMEL1:0.086239145)99.758393:0.082397613,(((BABAC1:0.10094408,(BAHEN1:0.017964432,BAQUI1:0.02177956)95.894569:0.034262606)100:0.11862639,(BRABO1:0,BRSUI1:0)100:0.17465946)89.151436:0.028226589,(MELOT1:0.10015734,MESOR1:0.090883184)85.69991:0.021036367)62.938583:0.023846537)100:0.43739133,(((((ANMAR1:0.085464247,ANPHA1:0.075326084)99.462831:0.072116819,(((EHCAN1:0.058666183,EHCHA1:0.045034333)98.044533:0.056713575,EHRUM1:0.17944379)100:0.12175446,PADEN1:0.20272526)37.978649:0.0078242632)98.614639:0.078514779,WOEND1:0.26201338)95.643353:0.097213431,CAPEL1:0.33743084)92.812282:0.089735691,(RIBEL1:0.032820242,((RICON1:0.056141023,RIFEL1:0.039626185)62.487072:0.012238613,(RIPRO1:0.0027394378,RITYP1:0.0028126594)99.779832:0.038799854)99.81584:0.11042868)100:0.48420483)94.369644:0.099325359,((((BRJAP1:0.052923466,(NIHAM1:0.021916262,RHPAL1:0.045832039)72.8019:0.014968655)98.493737:0.087026062,((JANNA1:0.16699437,(RODEN1:0.077013942,(SILIC1:0.054741544,SIPOM1:0.054255871)86.801434:0.022625066)78.570247:0.01701724)82.596368:0.025389142,RHSPH1:0.24583244)97.462606:0.079512822)100:0.25848587,(CACRE1:0.32397081,(HYNEP1:0.15447428,MAMAR1:0.26507365)87.257248:0.057065023)88.268679:0.074378457)100:0.26283776,((GLOXY1:0.50410799,WOLBA1:0.29447471)33.332396:2.1662656e-06,((GRBET1:0.13671238,RHRUB1:0.28820249)99.038327:0.14103259,MAMAG1:0.42442785)90.343028:0.071856845)99.256313:0.093269536)33.33647:3.2682609e-07);
