# Supplementary material for: Detecting lateral gene transfers by statistical reconciliation of phylogenetic forests
Source: BMC Bioinformatics. 2010 Jun 15;11:324. doi: 10.1186/1471-2105-11-324 (PMC2905365; doi:10.1186/1471-2105-11-324)
Supplement: Additional file 1 — The 330 simulated alignments and corresponding gene trees (true and ML) along with the 40-taxa reference species tree. [file 1471-2105-11-324-S1.ZIP › simulated_dataset_prunier/seqdata186.fas.phy]

40	313
GLOXY1      CVPPGSATTYFNCECTERKNGLEIAWYTRFRPTLYQSNIGIRNSVARGWGEDFELSGDRH 
GRBET1      CVPPASAAAYFRCECTAQTNGMEIAWYTRYRPTLYQSNITIRNSLARGPGEDFQLSEDRH 
RHRUB1      CVPPASASAYLKCEITTIIHGIEIAWYTRCRPTLYQSGINMRNRVARGVGKKFPLSEDRH 
CACRE1      CLPPLSANAYFKCENTPGYSGLEIAWYTTAKSTLYQSGIEIRSEVARGIGKKFVLSEDRH 
HYNEP1      CLPPMSASAYFKCELTQTDLGVEIAWYTTSRTTIYESGISIRNHVARGIGKKFLLSEDHH 
MAMAR1      CLPPLSASAYFTCDLTKSHSGVEIAWYTTVRSTNYQSGISIRNPVARGLGKKFIFSGDRH 
JANNA1      CAPPRSASAYFDCEYTDGYAGVEISWYTRTRSSLYQSGIMIRYHVARGIGKKFMLSEDRH 
RODEN1      CVPPISASAYFRCEVTDGYSGAEIAWYTRTRSSLYQSGIIIRYKVARGVGKKFMLSEDRH 
SIPOM1      CVPPISASAYFRCEGTEGYSGVETAWYTRTRGSLYQSGIVIRYKVARGFGKKFMLSEDKH 
SILIC1      CVPPISASAYFRCEVTDGQSGVEIAWYTRKRSSLYQSGIVIRYNVARGFGKKFMLSEDRH 
PADEN1      CIPPVSASAYFKCEVTNGYPGVEIAWYTRNRSSLYQSGIVIRYKVARGFGKKPILSEDHH 
RHSPH1      CIPPISASAYFKCEVTNGYPGLEIAIYTRTRSSLYQSGIIIRYEVARGFGKKPHLSEDRH 
BRJAP1      CAPPLSASAYFQCESTQRPSGIETTWATRAQLTLYQSGIVIRYLVIRGHGKKFRLLEDGH 
RHPAL1      CAPPLSASAYFQCEPTERFDGIETTHATRAQRTLYQSGIVIRYKVIRGTGKKFVLLEDGH 
NIHAM1      CGPPISASAYFQCEITERFSGIETTWSTRAQRTLYQSGVVIRYKVIRGHGKKFVLLADGH 
SIMEL1      CGPPNSASAYFQCEITERFVGIETTWATRAQRTLYQSGIVIRYRIIRGHGKKFVLLEDGH 
EHCHA1      CGPPISASAYFQCEITERFVGIETKWATRAQRTLYQSGIVIRYRIIRGHGKKFVLLEDGH 
AGTUM1      CLPPMSASAYFVCEFTQRYPGVEMIRASRCRSTLYQSGIVIRYEVARGEGKTFVFSEDRH 
RHETL1      CLPPMSASAYFDCETTERYPGVEMIWASRTRSTLYQSGIIIRYEVARGQGKKFVLSEDRH 
RHLEG1      CLPPMSASAYFVCETTERYPGVEMIWASRTRSTLYQSGIIIRYEVARGQGKKFVLSEDRH 
MELOT1      CTPPMSASAYFVCEVTQAFRGIEIMWASRNRSNLYQSGIIIRYEVARGQGKKFVLSEDRH 
MESOR1      CAPPMSASAYFTCEVTQRFRGIEVTFRSRTRSNLYQSGIVIRYGVARGEGKKFGLSEDRH 
BAHEN1      CAPPMSASAYFTCEVTIRCRGIEITWLSRTKANLYQSGIVIRYEVARGRGKKFVLSEDRH 
BAQUI1      CAPPMSASAYFTCEVTIRCRGIEITWLSRTKANLYQSGIVIRYEVARGRGKKFVLSEDRH 
BRSUI1      CGPPMSTSAYFTCEVTIRYRGIEITWASRTRSNLYQAGIVIRHEVARGQGKKFVLSEDRH 
BRABO1      CGPPMSTSAYFTCEVTIRYRGIEITWASRTRSNLYQAGIVIRHEVARGQGKKFVLSEDRH 
MAMAG1      CTPPLSASAYFACEVTKGYSGIEITWATRTRSTLYQSGIAIRYEVARGAGKKFVLSRDSH 
ANMAR1      CSPPVSASVYFACEITQGYAGIEITWATRTRSTLYQSGITIRYKVARGPGKKFALSGDRH 
RIBEL1      CFPPLSDSAYFKCESTRHIDGVEVAWYTRIRATIYQSGIFIRSLVARGHGKKFFLSGDNH 
RIPRO1      CYPPSSDSAYFKCEGTKHIEGVEVAWYTRIRATVYQSGIFIRSYVARGRGKKFFLSGDTH 
RITYP1      CYPPSSDSAYFKCEGTKHIEGVEVAFYTRIRATIYQSGIFIRSYVARGRGKKFFLSGDTH 
RICON1      CYPPVSDSAYFKCEGTKHYEGVEVAWFTMIRAMIYQSGIFIRSDVARGHGKKFFLSGDTH 
RIFEL1      CYPPVSDSAYFKCEGTKHIEGVEVAWYTRIRATIYQSGIFIRSTVARGHGKKFFLSGDTH 
EHRUM1      CFPPISASAYFKCELTPRYSGIEIARYTRIAVTLYQSGIGLRKEVARGNRDKFPLSEDRH 
EHCAN1      CFPPISASAYLKCELTARYSGAEIARYTRVAVTLYQSGIGLRKAVARGNRDKFRLSEDKH 
ANPHA1      CFPPASASAYFKCEITSRYSGIEIARYTSIRVTLYQSGIGIRKTVARGTRDKFPLSEDVH 
BABAC1      CFPPASASAYFKCEITSRYSGIEIARYTRIRVTLYQSGIGIRKTVARGIRDKFSLSEDVH 
WOLBA1      CGPPPSASAYFNCEFTSKSDGAEIARSTRVLATIYQSGIGIRRMIARGGRERFVGSDDRH 
WOEND1      CAPPQSASAYFNCEFTTKGDGIEIARSTRILATVYQPGIGIRRIIARGCRERFVPSDDTH 
CAPEL1      CYPPPSASAYFKCELTNKHNGVEISWYTRVRATVYQTGLMVRNWVARGGSKKFLLTEDTH 

FAQGMSMKRVYIAGRLQLYIIISKAHPLRDDTKTAANLERYSILTLTYEGIDLKGEGIFV 
FAQGMAMKRVGIAGRLQMYIIIPKAHPLKSNTKTAANLERYQVLTLSYEQLELKQEAIFV 
FAQIMAVKRVKTADRMKAYIIIPKAHDPKDDTKTAATLERYGILTLKYEGDVLKKEGVFV 
FAEDMHVKRVYTAARMKGCIIVPKAHGLQDDTNTAKQLERYCILTLKYEGRPLKKEGIFV 
FAESMQVKRVYTADRMKIYVVVPKAHSLKDDTNTATQLEGYCILTLKYEGRILKNEGIVV 
FAERMQMKRVPTADRMKGYIIVPKAHTPVDDTNTAVQLERYSILTLKYESRGLKKERIFV 
FAQAMDIKRVFTANRMRTYISIPKAHSLKDHTKTAANLERYRVLTLKYEGTRLKREMIFV 
FAQTMDIKRVYTANRMKTYILTPKAHSLKDDTKTAANLERYRVLTLKYEGTGLKKENIFV 
FAQTMEIKRVYTANRMKTYILIPKAHSLKDDTTTAANLERYRVLTLKYEGGGLKKVTIFV 
FAQTMNIKRVYTANRMKMYILIPKAHSLKDDTKTAANLERYRVLTLKYEGRGLKNETIFV 
FAQSMDTKRVSTANRMKGYILIPKAHTLKDDTKTAANLERYRVLTLKYEGRGLKKEYIFV 
FAQTMAIKRVSTTNRMKEYILIPKAHSLKDDTKTAANLERYRVLTLKYEGKGLKKESIFV 
FAQQMNMKRVYTAHRMKVYIDIPKAHTLKDGTQTAANLEKYTILTLKYEGNGPEKESIFI 
FAQNMEMKRVYTAHRMKVYVDIPKAHALKDGTKTAANLEKYTILTLKYEGIGPEKESIFI 
FAQDMKMKRVYTAHRMKVYIELPKAHSLKDGTKTAANLEKYTILTLKYERTLPEKEAIFI 
FAQEMNMKRVYTAHRMKVYIDIPKAHTLKDGTKTAANLEKYTILTLKYEDKGPEKEKIFI 
FAQEMNMKRVYTAHRMKVYIDIPKAHALKDGTKTAANLEKYTILTLKYEDKGPEKEKIFI 
LAQDMGMKRVYTADRMKAYIVMPKAHPLKDGARTAGNLEKYCILTLAYEGHLLKHEDIFV 
FAQDMSMKRVYTADRMKAYIVMPKAHPLKDGARTAANLEKYCILTLHYEGHLLKHENIFV 
FARDMSMKRVYTADRMKAYIVMPKAHPLKDGARTAANLEKYCILTLHYEGHLLKHESIFV 
FAKDMTMKRVYVAGRMKAYIVMPKAHSLKDGAKTAANLEKYCIATIRYETQLLKREGIFV 
FAQTASMKRVYTADRMKIYIVFPKAHALKDGARTAANLEKYCILTLQYEGQLLKQEEIFV 
FAQFMGMKRVYTADRMKEYIAIPKAHSLKDGAETAANLENYSILTLRYEGNLLKKEDIFV 
FAQFMGMKRVYTADRMKEYIAIPKAHSLKDGAETAANLENYCILTLRYEGNLLKKEDIFV 
FAQNMSMKRVYTADRMKEYIVIPKAHSLKDGARTATGLEKYCILTLRYEGHILKREDIFV 
FAQNMSMKRVYTADRMKEYIVIPKAHSLKDGARTATGLEKYCILTLRYEGHILKREDIFV 
LAVDMTIKRVYTADRMKAYIVIPKAHTLKDGTKTAANLEKYVILTLKYEAKGLKKEAIFV 
LAQYMSMKRIYTAERMKIYIVIPKAHDLKDGTKTAANLEKYCILTLKYEGRGLKKEEIFV 
FAQGMETKRVYNADRMKCYIIFPKAHPLKEDTKTAESLEVYSVLTKAYEAVNLHDETIFV 
FAQGMETKRVRDAERMRCYIVFPKAHPLKEDTKGAESLEMYTVKTKAYETINLHDETIFV 
FAQGMETKRVRDAERMRCYIIFPKAHPLKEDTKTAESLEMYTVKTKAYETINLHDETIFV 
FAQVMETKRVYNAERMRCYIIFPKAHPLKEDTKTAESLEVYSVLTKAYETVNLHDESIFV 
FARGMENKRVYNAERMRSYIIFPKAHPLKEDTKTAESLEVYSVLTKAYETVKLHDETIFV 
FAQIMLIKRVYTARRMKTYVSFPKAHALNADTNTANGLERYSLITPAYEGVGLKDDQIFV 
FAQLMVIKRVYTARRMKTYVSFPKAHGLKHNTKTAIGLERYSLLTPAYEGVNLKDDPIFV 
FAQLMDIKRVYTARRMKEYVSFPKAHGTKDDTKTALGLERYSLLTPAYEGVPLKDDPIFV 
FAQLMEIKRVYTARRMKEYVSFPKAHGQKDDTKTALGLERYSLLTPAYEGVVLKDDAIFV 
LAQVMHIKRVYTAKRMKLYIAFPKAHAVQDDTKTANGLERYTVLTLAYEGIRLENEGIGV 
LAQCMHIKRVYTAKRMKLYIAFPKAHHVQDDTKTANGLERYTLLTPTYEGVRLEDEGIGV 
LAQNMHTKRVYTADRMKLCIIFPKAHSLKDETKTADNLEGYAILTLAYEGGSLEVEMIFV 

VLELMRESDCIEVARGTEESVTKWIIHPKMNTNVGKETKHPYGINHQEFNVRGVVVINCG 
VLELLREDDCIEVPVGNEESVTKWIVHPKMSTTVGCETKHPYGINHQEFNVLDVVMINCG 
ELELGRENNCIQILSGEEEFVTEWIVHPKMTTPVGMETKHPYRMNHQAFNVMEVVIINCG 
VIELFRENRCIDTRPGGEESATKWIVHPKMSTAVGTEVKHPYGMNHQAFNVLGIVIINRG 
VIEIVREADCIEVRNGGEEHVTELIVHPKMSTAVGVEAKHSYGMNHQAFNVLGAVLVNPG 
FVEMTRENSCISVLKGGEETVTKWIVHPKMSTAVGIEVKHPYGVNHQAFNVLGVVMINRG 
ILELTRENDCVEIQAGAEENVTKWIVHAKFSTAVGVQIKHPYGLNHQGFNVMGVAIINRG 
VLELTRENDCIEIQSGTEENVTKWIVHAKLSTAVGVQIKHPYGMNHQAFNVMGVAIINRG 
VLELARENDCIEIQAGTEENVTKWIVHAKLSTAVGVQIKHPYGMNHQAFNVMGVAIINRG 
VLELARENDCIEIQAGTEENVTKWIVHAKQSTAVGVQIKHPYGMNHQAFNVMGLAIINRG 
VVELAGEKDCIEIRAGTEESVTKWIVHAKLHTAVGAQIKHPYGMNHQAFNVMGVAIINRG 
VQELDRENDCIEIRTGKEESVTKWIVHAKLSTAVGVQIKHPYGMNHQAFNVMTVAVINRG 
CLELVRESDCIGVATGLEETVTQWLVHAKMSTAVGLDIKHPHGANHQAFNVIGVVIINGG 
CLELIRESDCIGVDAGLEESVTQWLVHAKMSTAVGLEIKHPHGANHQAFNVIGVVIINGG 
CLELIRESDCIGVILGLEENVTQWLVHAKMSTAVGLEIKHPHGANHQAFNVIGVVVINGG 
CLELLRESDCIGVESGLEENVTQWLVHAKMSTAVGLEIKHPHGANHQAFNVIGVVIINGG 
CLELVRESDCIGVEAGLEENVTQWLVHAKMSTAVGLEIKHPHGANHQAFNVIGVVIINGG 
ALELDRENDCIDVEPGLDENVTKHVVHAKMSTAVGLEIKHPHGMNHQAFNVLGVVVINRG 
ALELDRENDCIDVEPGLDENVTKHVVHAKMSTAVGLEIKHPHGMNHQAFNVLGVVVINRG 
ALELDRENDCIDVEPGLDENVTKHVVHAKMSTAVGLEIKHPHGMNHQAFNVLGVVVINRG 
ALELQRENDCIDVSPGLDENVTKHVVPAKVPTAVGLEIKHPHGINHQAFNVLGVVVINRG 
VLELERENDCIDVDPGLDENVTKHVVHAKMSTAVGLEIKHPHGINHQAFNVSGVVVINRG 
ALELDRENDCIDVNSGLDENVTKHVVHAKMSTAVGLEIKHPHGMNHQAFNVLGIVVINRG 
ALELDRENDCIDVGSGLDENVTKHVVHAKMVTAVGLEIKHPHGMNHQAFNVLGIVVINRG 
ALEFRRENDCIDVSPGLDENVTKPVVHAKMSTAVGLEIKHPHGMNHQAFNVLGVVVINRG 
ALEFRRENDCIDVSPGLDENVTKPVVHAKMSTAVGLEIKHPHGMNHQAFNVLGVVVINRG 
KLEMVRENDCIAVGTGLDENVTKRVVHAKMSTAVGLEIKHPHGSNHQAFNVFGVVIINRG 
RAELARENDCIDVWTELEEDLTKRVVHAKMNTAVGLDIKSPHGSNHQAFNVLGVVIINRG 
ALELDTENDCIESGDGHGEEVTKWIVHPKMGTDVGAETKHPHGMNHQEFNVLGLVIINCS 
ALELDTENDCIESGGGHEEEITKWIVHPKMGTDVGVENKHPHGINHQEFNVLGLVIINCS 
ALELDTENDCIESGGGHEEEITKWIVHPKMGTDVGVETKHPHGINHQEFNVLGLVIINCS 
ELELDTENDCIESGRGHEEKVTKWIVHPKMGTDVGVETKHPHGINHQEFNVLSLVIINCS 
ELELDTENDCIESGGGHEEEVTKWIVHPKMGTDVGVESKHPHGINHQEFNVLGLVIINCS 
LLEIPREDECIQTEGGSQENVTKLIVPPKIGTAVGCETKHSHGNNHQKFNVLGFVVINCS 
MLEIPREDECIQTKGGSQEKVTKLIVPPKVTTDVGVDTKNSNGNNHQKFNVLGFVVINCS 
LLEIPREDECIETGGGSEEKVTKLIVPPKITTAVGAETKHPHGNNHQKFNVLGVVVINCS 
FLEIPREDECIEADGGSEEKVTKLIVPPKITTAVGEETKHPHGNNHQKFNVLEVVVINCS 
LPEILREDECIESDGGKEEEVTKLIVPPKISTAVGIESKRPYGPNHEDFNVRGIVVINCS 
LPEILREDECIESEGGKEEAVTKVLVPPKISTAVGIESKRPYGSNHEDFNVRGIVVINCS 
LRELQRENSCTEFQRGAPEEVTKWVVHPKMSTTVGDESKHPFRKNHIEFNVPGLVIINCS 

LHPFTYKESLAWRREEDMHCNPTSQNRIDTTQLRRAVGKNRMLLVGKNPIPMGAAFPCSI 
LHPFAYKSSLAWRREDAMHCNPTGQNKIDTTQVRRAIAKNRALLVGKNPIPMGAAFPYLI 
LHPFTYKEGLALRRAELMHCNLTGQYRLDSTQLRRATGKNRNLVVGWNPIPMGRALPLTI 
LHQFPNKDGLAWRREEGMHCNLKGQNKIDSTQLRQAVGKDRKLVVGANPIEKGDAFPSSI 
LQEFANKDSLAWRRGEGMNCNLTGQNKIDTTEARQASSKDRKLVVGINPIPMGEAFPVSI 
LHLFHNKDSLAWRRRENMHCNLTGQDKIDTTQLRQAVGKDRDLVVGSNPIPMGQAFPYSI 
FHEFYNKEGLAWRREELMHCNLTGQGKIDTTKLRRAIGKDRKLVVGKNPIHLGEAFPYSI 
FHQFSNKEGLAWRREELMHCNLTGQNKIDLTKLRRAIGKDRKLMVGKNPITLGAAYPYSI 
FHQFSNKEGLAWRREELMHCNLTGQNKIDTTKLRRAIWKDRKLVVGKNPITLGAAFPYSI 
FHQFSNKEGLAWRREELMHCNLTGQNKIDTTKLRRAIGKDRKLVVGKNPIILGSAFPYSI 
FHQFSNKDGLAWRREETMHCNLTGQNKIDTTKLRRAIGKDRKLEVGKNPIILGAAFPDSI 
FHQFSNKEGLAWRREELMHCNLTGQKKIDTTKLRRAVGKDRKLVVGKNPIMLGAAFPFSI 
LHQFTNKGELAWRREELMHCNLTGQNNIDTTQMRQATPKDRVLVVGKNPIPMGRAVPTSI 
LHQFTNKGELAWRRKEIMHCNLTGQSNIDTTQIRQATIKDRLLVVGKNPVPLGKAVPASI 
LHQFGNKGELAWRRKELMHCNLTGQNNIDTTEIRQATRKDRLLLVGKNPIPMGKAVPTSI 
LHQFTNKSELAWRRQTLMHCNLTGQNNIDTTQVRQATAKDRLLLVGKNPIPMGKALPKSI 
LHQFTNKSELAWRRQTLMHCNLTGQNNIDTTQVRQATAKDRLLLVGKNPIPMGKALPKSI 
LHQFANKSSLAWRRDELMHCNLTGQDKIDTTKMRQEVGKDRQLLVGQNPIPMGSAIPVSI 
LHQFANKCGLAWRRGELMHCNLKGQDKIDTTKQRQEVGKDRHLLVGQNPIPMGNAIPVSI 
LHQFANKCGLAWRRGELMHCNLKGQDKIDTTKQRQEVGKDRQLLVGQNPIPMGNAIPVSI 
LHNFSNKCGLAWRRDEVMHCNLTGQDQIDTTKMRQEIGKDRRLLVGQNPIPTGRAIPASI 
LHQFTNKCGLAWRRDEAMHANLTGQQQTDTTKMRQEVGKNRQLLVGQNPIPMGRAIPSSI 
LHQFANKCGLAWRRDELMHCNLTGQEQIDTTKVRQEIGKDRQLLVGQNPIPMGNAIPSSI 
LHQFSNKCGLAWRRDELMHCNLTGQEQIDTTKVRQEIGKDRQLLVGQNPIPMGNAIPSSI 
LHQFANKLGLAWRRDEIMHCNLTSQEQIDTTNIRQEIGKDRQLLVGQNPIPMGRAIPTSI 
LHQFANKLGLAWRRDEIMHCNLTSQEQIDTTNIRQEIGKDRQLLVGQNPIPMGRAIPTSI 
LHQFRSKGGLAWRREELMHCNLTGQSKIDTTKMRQPVTKDRKLLVGPNPIPMGRAIPVSI 
LHQFSSKGGLAWRREELMHCNLTGQNKIDTTKIRQPTAKDRHLLVGQNPIPMGRAIPISI 
LHPFSYKEGLAGRRDDLMHCNLTTQSPADTTQLRQAVVKDRTLVVGKNPIPIGQAFPWSI 
FHPFTYKKGLAGRRDDLMHCNLTTQSPADTTQLRQASVKDRVLVVGKNPITIGEAFPYSI 
FHPFTYKKGLAGRRDDLMHCNLTTQSPADTTQLRQAVVKDRLLVVGKNPITIGEAFPFSI 
FHPFTYKKGLAGRRDDLMHCNLTTQSPADTTQLRQAVAKDRLLVVGKNPITIGEAYPFSI 
FHPFTYKKGLAGRRDDLMHCNLTTQSPADTTQLRQAVSKDRLLVVGKNPISIGEAYPSSI 
LHPFAYKEGLAWRRERHMTCNLTAQNQVDSTHLQHAIKKDRSLIVGGNPISMGLQFPYCI 
LHPFAYKEGLAWRREDYMHCNLTAQNQVDRTHLQYAIKKDRILIVGGNPISLGNQFPHCI 
LQPFLYKEGLAWRREDNMHCNLTAQTKIDSTHLEHAIRKDRSLVVDGNPISMGDAFPHCI 
LQPFLYKEGLAWRREDHMHCNLTAQTKIDSTHLEHAKQKDRSLVVGGNPISMGDAFPHCI 
LEPFGYKESLAWRREDYMHCNLLPQTRVDNTQLQQAFTKGRVLIVGGNPISRGHAFPYCI 
LEPFHYKESLAWRREDYMHCNLLPQTRVDSTQLPQAITKGRKLIVGGNPISKGEAFPWCI 
MRRFDVKNGLAWRRVNVMHANLAAQYRIDTAQLRQAECKDSVLAVENNLIPMGKSFPVSI 

ADGYLDRENEMLQNDSSPGHERDCPPANTIIHVCLIGLLDINGHLINGNGLKDGPTIHVQ 
EDKLLDKENELLCNDSSPGHERDCPALNTVIHVYLIGLYDITGHMINGNGLKDGPTVHVQ 
YDFFLDDGNEGLRGDSSPGHERDCTSSNTSIHVKVIGLPDIIGHMINGNGLKDGSTVHMQ 
YDLCLDRGNEHLTNDSSPGHERDCSPENPTIHVSVIGLADIVGHMINGSGYKDGSTVHVQ 
YDPRLDQGNEVLKNDSAPGHERDCSPMNTTIHGSVIGLHDVIGHMINGDGLKDGATVHVQ 
YDSFLDQGSEALEDDSAPGRERDCSAENTNIHVWVIGAYDIIGAMINGNGLKNGSTVHVQ 
KDKHLDKGNELLEADSSPRHLRDCSPINARIHVEVIGLCDITGHMINGNGLKDGSTIHVQ 
QDAYLDKGNELLKADSSPRHERDCSALNAPIHVEVIGLSDIMGHMINGNGLKDGSTVHIQ 
QDAHLDKGNEMLKADSSPRHERDCSTLNAPIHVDVIGLSDIMGHMINGNGLKDGSTVHIQ 
QDAHLDKGNELLKADSSPRHERDCSALNAPIHVEVIGLSDIMGHMINGNGLKDGSTVHIQ 
KDSHLDKGNELLIADSSPRLERDCSNPNAAIHVDVIGLCDVMGHMINGNGLKDGSTVHIQ 
KDTHLDLGNEVLMADSSPQHERDCSTLNAPIHVDVIGLCDIMGHLINGNGLKDGDTAHIQ 
SDVYLDIGNETLLNDSSPGREKDCTFMNTTIHVEAIGLEDCYGHMIDGNGLKDGSTLHVQ 
SDVYLDSGNEILANDSSPGRERDCTFMNTDIHVEVIGLEDCYGHMIDGNGLKDGGSVHVQ 
PDVYLDVGNEMLLNDSSPGRERDCTFTNTNIHVEVIGLENCYGHMIDGNGHKDGSTVHVQ 
LDVLLDIGNEGLLNDSSPGRERDCTFMNTGIHVQVIGLEDCYGHMIDGNGLKDGSTVHVQ 
LDVLLDIGNEGLLNDSSPGRERDCTFMNTGIHVQVIGLEDCYGHMIDGNGLKDGSTVHVQ 
PDDYLDAENEVLKEDSSPGHERDCSYESTTQHVNVIGLCDCIGNMINGNGLKDGATIHVQ 
PDNYLDAENEVLKEDSSPGHERDCSYANTTQHVNVIGLADCIGNMINGNGLKDGATIHVQ 
PDNYLDAENEVLKEDSSPGHERDCSYANTTQHVNVIGLADCFGNMINGNGLKDGATIHVQ 
HDEFLDTENEQLRNDSSPGHTRDCSHTNTYIHVDVIGFCDCFGNMINGNGLKHGATSHVQ 
HDDFLDIENEVLKSDSSPGHERDCSHSNTSIHVGVIGLCDCLGNMINGNGMKDGQTVHVQ 
LDVFLDSENEILKNDSSPGHERDCSYNNTDLHVDVIGLCDCIGNMINGNGLKDGATYHVQ 
LDVFLDSENEILKNDSSPGHERDCSYSNTDLHVDVIGLCDCIGNMINGNGLKDGATYHVQ 
QDEYLDLGNEVLQNDSSPGHERDCSHNNTDIHVDVIGLCDCIGNMINGNGLKDGDTYHVQ 
QDEYLDSGNEVLQNDSSPGHERDCSHNNTDIHVDVIGLCDCIGNMINGNGLKDGDTYHVQ 
VDDSLDTESETLENDSSPGHERDCSKMNTSLHVGVIGLPDCVGHMINGNGLKDGATVHVQ 
LDDLLDTENEYLEKDSSLGHERDCSRHNTRGHVDVIGLQDCIGHMINGNGLKDGATVHVQ 
GDVQLDRGNELLGDDSSPGHERDCSQHNTRVHVNVIDLQDAIGHMTNGNGPKGGLTIHIR 
PDTQLDRGHETLGEDSSPGHERDCSQRNTRVHVNVIDLHDVVGHMTNGDGPKGGLTIHIR 
PDTQLDRGHETLGEDSSPGHERDCSQRNTRVHVKVIDLHDVVGHMTNGDGPKGGLTIHIR 
IDIRLDRGNETLRDDSSPGHERDCSQHNTRVHVDVIDLHEVVGHMTNGNGPKGGLTIHIR 
ADIQLDRGNETLGDDSSPGHERDCSQHNTRVHVNVIDLHDVLGHMTNGNGPKGGLTVHIR 
YDADLERDQEYLQYDSSPGHNRDCVSVDTVVHVDVIVLSDAPGHMINGNGPKNGPTSHIQ 
YDMDLERDQEFLQYDSSPGHNRDCISVDTVVHVDVIVLRDAPGHMINGNGPKNGPTSHIQ 
YDVDLERGQEFLQYDSSPGHNRDCISAETFVHVDVIGLPDAAGHMINGNGPKNGATAHIQ 
YDVDLERGQEFLQYDSSPGHNRDCISAETFVHVDVIGLSDAAGHMINGNGPKNGATAHIQ 
LDSLLDSSNEFLRYDSGPGHNRDCICVQTFIHVEVIGLPETTGHVINGTGPKNGDTSHIQ 
IDVLLDSGDEFLRYDSGPGHNRDCISVQTAIHVGVIGLPEAAGHVINGAGPKNGDTSHIQ 
KDGNLDFGNEKAIHTSSLGHERDCSTGNTIIHVIVIGLGEVLGHTINGNGPKDGPTGHMQ 

EEAAAVYQWFGNP 
DGAAAVYQWFGNP 
ENANSIYQWFGDP 
EAAADIFQWFGNP 
ESAIRIFQGFGNP 
EAATGIFQGFGNP 
EGLTIVYQGFGNP 
EGLTIVYQGFGNP 
EGLTIVYQGFGNP 
EGLTIVYQGFGNP 
EGLTIVYQGSGNP 
EELGIVYQAFGNP 
EWAIFILQRFGNP 
EWATFIFQRFGNP 
EWATFIFQRFGNL 
EWATFIFQRFGNP 
EWATFIFQRFGNP 
ESATFIFQGFGNP 
ESATFIFQGFGNP 
ESATFIFQGFGNP 
EGATLIFQGYGNP 
EGATFIFQGFGNP 
EDATFIFQGFGNP 
EDATFIFQGFGNP 
EGATFIFQGPGNP 
EGATFIFQSSGNP 
TEATFIFQVFGNP 
KEATFIFQVYGNP 
DVATAAFQGFGNP 
DFATAAFQGYGNP 
EFATAAFQGYGNP 
DFATAAFKGYGNP 
DFATAAFQGYGNP 
EPAIHVFQASGNE 
DPAIHVFSASGNE 
ESAIYVFQGSGNE 
ESAIYVFQGSGNE 
EGAVTVCQGCGNP 
DNAVPVCQGRGNP 
AGAGVVYQTFGNP 
