# Supplementary material for: Detecting lateral gene transfers by statistical reconciliation of phylogenetic forests
Source: BMC Bioinformatics. 2010 Jun 15;11:324. doi: 10.1186/1471-2105-11-324 (PMC2905365; doi:10.1186/1471-2105-11-324)
Supplement: Additional file 1 — The 330 simulated alignments and corresponding gene trees (true and ML) along with the 40-taxa reference species tree. [file 1471-2105-11-324-S1.ZIP › simulated_dataset_prunier/seqdata186.fas.phy_tf.tree]

(((((AGTUM1:0.057954458,(RHETL1:0.007669396,RHLEG1:0.010321411)97.035348:0.034227728)99.587393:0.094852608,((((BAHEN1:0.0059179994,BAQUI1:0.012142866)99.931854:0.099332136,(BRABO1:0.0040156272,BRSUI1:0.0064607903)100:0.094414444)82.953745:0.03325483,MESOR1:0.14875454)38.95475:0.0065187576,MELOT1:0.17805642)66.749525:0.021886241)99.847972:0.1192022,(ANMAR1:0.18270863,MAMAG1:0.13050044)97.499031:0.086792668)81.839311:0.050976806,((BRJAP1:0.10442286,RHPAL1:0.10098249)41.247395:0.011788373,((EHCHA1:0.006286469,SIMEL1:0.012251053)99.896592:0.078180091,NIHAM1:0.10807684)35.183391:0.0040602454)100:0.28818023)99.870872:0.14488124,(((((((ANPHA1:0.024029959,BABAC1:0.044036055)84.769911:0.064359823,(EHCAN1:0.11124692,EHRUM1:0.083229438)99.798822:0.13331217)97.328103:0.16970738,(WOEND1:0.1304894,WOLBA1:0.10277841)100:0.45576302)100:0.38641336,(RIBEL1:0.024523102,((RICON1:0.069129185,RIFEL1:0.040931817)62.225884:0.011313261,(RIPRO1:0.026989567,RITYP1:0.011375761)100:0.067037546)97.842121:0.099987494)100:0.46121236)33.340988:3.6571321e-05,CAPEL1:0.80182127)99.386019:0.15732878,((GLOXY1:0.18649084,GRBET1:0.22145123)100:0.27820435,RHRUB1:0.43336982)53.831267:0.043664414)96.933144:0.074518877,(CACRE1:0.26191189,(HYNEP1:0.30705076,MAMAR1:0.29134826)54.232347:0.020203915)98.68353:0.11507307)78.542674:0.037000446,((JANNA1:0.17823053,RODEN1:0.034485497)43.05726:0.0092592736,(((PADEN1:0.10995504,RHSPH1:0.13528215)98.072994:0.052463904,SILIC1:0.035823754)47.352687:0.0034683649,SIPOM1:0.046358469)34.198782:0.0023454145)100:0.20568292);
