# Supplementary material for: Detecting lateral gene transfers by statistical reconciliation of phylogenetic forests
Source: BMC Bioinformatics. 2010 Jun 15;11:324. doi: 10.1186/1471-2105-11-324 (PMC2905365; doi:10.1186/1471-2105-11-324)
Supplement: Additional file 1 — The 330 simulated alignments and corresponding gene trees (true and ML) along with the 40-taxa reference species tree. [file 1471-2105-11-324-S1.ZIP › simulated_dataset_prunier/seqdata187.fas.phy]

40	285
GLOXY1      KIVCDGERVNEKVAQERRDSTIIEEAPTSLPPSACNVSWAFHGPSIGSMVFHMFECTPKL 
GRBET1      KIVCDGDRVNEKVAKESRDNVVIEEAPTSILPGACNVSWAFHGSNLGSMVFGMFECNPKL 
RHRUB1      KIVCDGERVNEKVAQEGRDSLIIEEAPPSILPAACDVVWIFQGPRPGSMVFHMFECQPKL 
JANNA1      KIVCQGARVNEKVAQEGRDSLSIEEAPPSALPDACIVSWIFQDPRLGSMVFYMFEANPKL 
RODEN1      KIVCNGDRVNEKVAQECRDAVIIEEAPGSILPKACDVSWWFNGPKLGNMVFHMFEFSPKL 
WOEND1      KIVCNGDRVNEKVAQECRDAVIIEEAPGSMFSSACDVSWWFNGPRLGNMVFHMFEFSPKL 
SIPOM1      KIVCNGDRVNEKVAQECRDAIIIEEAPGSILPSACDVRWWFNGSRLGNMVFHMFEFSPKL 
SILIC1      KIVCNGDRVNEKVAKECRDAMIIEEAPSSILPSACEVSWWFNGSRLGNMVFHMFEFSPKL 
BRJAP1      KIVCNGDRVNEKVAQECRDAVIIEEAPGSILPPACDVRWWFNGPPLGNMVFHMFEFSPKL 
RHSPH1      KIVCNGDRVNEKVAQQSRDAVIIEEAPGSSLPEACDVKWWFNGPHMGGMVFHMFEFSPKI 
RHPAL1      KIVCNGDRVNEKVAQESRDALIIKEAPTSTLPSACEVLVWFKGPRLSSMVFHMFEFSPKV 
NIHAM1      KIVCNGDRVNEKVAQDSRDALIIEEAPSSILPPACEVLWWFKGPRLSSMVFHMFEFSPKA 
SIMEL1      KIVNNGERVNEKVALERRDATIIEEAPTSILSEARNVYWPFGGPPLGPMVFHMYESSPKS 
AGTUM1      KIVNNGDRVNQKVALESRDAAIIEEAPTSFLSEARNVYWLFGGPPLGPMVFHMYELSPKE 
RHETL1      KIVNNGERVNEKVALESRDATIIEEAPTSILSEARNVYWPFGGPPLGPMVFHMYEFSPKG 
RHLEG1      KIVNNGERVNEKVALESRDATIIEEAPTSILSEARNVYWPFGGPPLGPMVFHMYEFSPKG 
MELOT1      KSVCNGKRVNEKVAQIARDTIIIEEAPTSILPSARGVFWPFRGTPLGPMVFHMFEISPKT 
MESOR1      KAVCNGMRVNEKVALEARDAVIIEEAPTSVFPMARNVDWCFRGTGLGPMVFHMFETSPKT 
BABAC1      KVVINSRRVNEKVAQESRDAIVIEEAPASVLPTARSVHWPFRGEPLGPMVFHIYELSPKA 
BAHEN1      KVVCNSKRVNEKVAQESRDAVVIEEAPASILPTARSVHWPFRGPPLGPMVFHIYELSPKA 
BAQUI1      KVVCNSKRVNEKVAQESRDAIVIEEAPASILPTARSVHWPFRGPPLGPMVFHIYELSPKA 
BRSUI1      KVVCNGQRVNEKVAQESRDAIIIEEAPASILPTARLVVWPFRGPPLGPMVFHMYEMSPKT 
BRABO1      KVVCNGQRVNEKVAQESRDAIIIEEAPASILPTARLVVWPFRGPPLGPMVFHMYEMSPKT 
ANMAR1      KVVFNKRRVNSKVAQGKREDLIIEEAPMSHLPNTCEVPWLFQSTRLGPMVFHMTEINPKS 
CACRE1      KDVCKGDRVNEKVAQERRDSEIIDEAPTSVLPDACLVHWLFHWARCGGMVFHMMELNPKI 
ANPHA1      KNVCNGDRVNEKVAQQKRDSMIIEEAPASLLPGACIVPWRFDWYRCGGMVFHMLEFDPKL 
RIBEL1      KIVCNGGRVNEKVTRERRDSEIIEEAPSSALPQAGPVNWGFRDERMGFMVFHMYEFAPKV 
RIPRO1      KIVCNGGRVNEKVTKERRDSEIIEEAPGSALPQAGPVNWGFSDERLGFMVFHMYEFAPKM 
RITYP1      KIVCNGGRVNEKVTKERRDSEIIEEAPGSALPQAGPVKWGFSDERLGFMVFHMYECAPKM 
RICON1      KIVCNGGRVNEKVTKERRDTEIIEEAPGSALPQAGPVGWGFRDERLGFMVFHMYEFAPKM 
RIFEL1      KIVCNGGKVNEKVTKERRDTEIIEEAPGSALPQAGPVDWGFKDERLGFMVFHMYEFAPKM 
MAMAG1      KIVCNGGRVNEKVTRDRRDSEIIEEAPSSALPNAGPVNWGFRDERLGFMVFHMYEFAPKM 
HYNEP1      KVVCNGERVNEKVYQEKRDAGIIEEAPPSHLPDAGLVDWMFEDNHTSFMVFHVFELNPKV 
MAMAR1      KTVCNNDRVNEKVYQEKRDATIIEEAPSSMLPVATPVQWVFDDNRIGFMVFHMFEMNPKM 
CAPEL1      KIVCNKGRVNEKVTQERRDSTIIEEAPASVMPDEGRVAWIFSDESLGFMVFDMYEINPKM 
PADEN1      KVVCSGDRVNEKVTQEQRDSKVIEEAPWSTMPPAGRVTWLFKDERLGFMVFHMYEINPKM 
EHRUM1      KVVGNGARVNAKVARDRRDSYLIEEAPISVLSQASEVHWVFQDFRMGLMVFHMFESNPKI 
EHCAN1      KVVGNGARVNAKVAWDRRDSQLIEEAPISVLPEAGEVHWVFQDFRMGLMVFHMFEQNPKY 
EHCHA1      KVVGNGVRVNAKVAGDRRDSQLIEEAPISVLPEAGEVHWVFHDFRMGLMVFHMFERNPKT 
WOLBA1      KVVGNGGRVNAKVAQGRRDSQIIESAPMSVLSEAGEVNWLFQDDRLGLMVFHMFEQNPKM 

LDKYWIFLGKNKNNVAAVIKYIKTPSVQFGGSEPIDIEPCRLNMDSLGCNMAQADNIGES 
LQKYWIMFGKNKSNIQAVIKYIKTPSVQFGGAYPIDSEPCEPNMDSLGCNMAQADAIEDS 
LDKYWDFLGKNKHNITAVIDIVKTPSVQFGGKEPIEVEPGKSSMDSLGCNMAQADIIGDP 
LEKYWIMVGKNKDNIEAVIDHKKTESVQFGGRVPIYTEPSRSSTDSLGCNMAQADNIGES 
LDKPWMFAGKNKNNILAVIETLKSHSVQFGGKGPTDFEPCNLSMDSLECNMAQADNVGDS 
LDKPWMFAGRNKNNILAVIEPLKSHNVQFGGKSPADFEPCSLSMDSLECNMAQADNVGES 
LEKPWMFSGQNKNNILAVIKPLKSNSVQFGGKGPTDFEPCALSMDSLECNMAEADNVGDS 
LDKPWLFAGKNKDNILAVIQPLKSNSVQFGGKGPTDFEPCNLSMDSLECNMAKADNVGDS 
LDKPWMFAGKNKNNILAVIEPLKSHSVQFGGKGPTDFEPCNLSMDSLECNMAQADNVGDS 
LDKPWMFAGKNKYNILAVIEPLKSHSVQFGGRGPIDFEPCNSTMDSLECNMAQADNVGDS 
LQKAWVVIGKNKGNINAVMKILKTLSVQFGGISPIDFEPCQPAMDSPECNMAQTDKVRDS 
LEKTWVVAGRNKENIVAVIILLKTMSVQFGGLGPIDFEPFQPAMDSLECNMAQADKVRDS 
LQKPWLVVGKNKKNILAVINALKTLSVQFGGRAPLDVEPCRSAMDSLDCNMAQADTVGDS 
LEKPWLVVGKNKNNILAVIDLAKTLSVQFGGRTPVDFEPCAGAMDSLDCNMAQADSVGDS 
LEKPWLVVGKNKNNILAVIKLLKTLSVQFGGRAPVDFEPCHSAMDSLDCNMAQADSVGDS 
LEKPWLVVGKNKNNILAVIKLLKTLSVQFGGGAPVDFEPCQSAMDSLDCNMAQADSVGDS 
LDKPWLTEGKNKKNMLAVIAFLKTLSVQFGGRKPVDYEPCKSAMDSLECNMAQADSIGDS 
LAKPWLSNGKNKENILAVITLLRTLSVQFGGRVPVEYEPCQSAMDSLECNMAMADSIGDS 
LSKPCLVVGKNKNNILAVISLLKTLTVQFGGKTPVYFEPCRSTMDSLECNMAQADSIGDS 
LTKPWLVVGKNKNNILAVISLLKTLSVQFGGKTPIEFEPCRSTMDSLECNMAQADSIGDS 
LTKPWLVVGKNKNNILAVISLLKTLSVQFGGKTPIEFEPCRSTMDSLECNMAQADSIGDS 
LKKPWLVAGKNKSNILAVIDLIKTLSVQFGGRTPVDFEPFRNAMDSLECNMAQADSIGDS 
LKKPWLVAGKNKSNILAVIDLIKTLSVQFGGRTPVDFEPFRNAMDSLECNMAQADSIGDS 
LQKYWMFGGKNKASTLAVIVYAKSPAVQFGGGMPIGLEPCQISLDSLGMNMSSADNIEES 
LTRYWVFTGQNKNNVIAVIKYMKTPSVQFGGNIPAVYEPCKRSLDSLGCNMSQADNIDEA 
LPRYWVFIGQNKNNVLAVISYIKTPSVQFGGRLPAVYEPCHSSLDSLGCNMSQADNIEEA 
LKKSWLFTGKNKNNICAVLPFVRTSSVQFGGDLPGEFEPCDNKLDSLGCNMSQADDVELS 
LKKSWVFMGKNKNNICAVLEFVRTSPVQFGGKLPGDVEPCENKLDSLGCNMQQADDIELS 
LKKSWVFAGKNKNNICAVLEFVRTSPVQFGGKLPGDVEPCENKLDSLGCNMQQADDIELS 
LKKAWLFMGKNKTNICAVLPFVRTSPVQFGGKIPGDFEPCENKLDSLGCNMQQADKIELS 
LKKSWLFMGKNKNNICAVLPFVRTSPVQFGGKLPGCFEPCENKLDSLGCNMQQADDIELS 
LQKYWLFAGKNKNNIYAVLAFVGTSSVQFGGKLPTNFEPNGNQLDSLGCNMSQADNIELS 
LKKYWIFPAENRKDIAAVAALSKTPSVQFGGAQPQDFEPCQSSLDSFECNMSPAGSPDES 
LHKYWLFAGKNRKNIAAVVNLLKTPSVQFGGRYPQDFEPCSNSLDSLECNMSQADNLFDS 
LKKYELFVSRNKMNIAAVISLVKTSSVQFGGKKPASFEPSRSSLDSVACNMSQADNVDES 
LRKYWVFLAKNKDNIKAVIPLVKTPSVQFGGYLPAEFEPCKSSLDSLTCNMSQADDLDES 
LEKYWTFAGKNKNNINAVVTYARTNSVQFGGKIPIRFEPGTSSLDSLGCNMSAADNVAES 
LEKYWIFAGKNKSNINAVTTYAHTNSVQFGGEGPIRLEPGTSSLNSLGCNMSAADNIAES 
LEKYWIFAGKNKANINAVTTYARTNSVQFGGKSPIRLEPGTSSLNSLGCNMSAADNIAES 
LEKYWVFVGKNKNNIAAVVAFARTPSVQFGGKMPVDLEPGGSGLDSLGCNMSSADNIIES 

HFKLREKLNQRRTEDQSVLLGYLVKSFKKARPGTQQLAAVIPFKDRLLVGETGDPNRYRL 
HFKLREKLNQRHTEDQSVLLGLLVKSAKKTRPGHQITAAVIPFKDRLSAGGTGDPGRYRL 
HFKLREKLEQLKTEDESVFFGFLLKSMKRVKPGAQVLAAVIPFKDRLVIGGTGDPGRYRL 
HFKLREKLAQVGPEDESVLLGFLLKSMKKHKPGSQVMVAVMPFKDRLLVGGTGDPGRYRL 
HFKLTQKLTQSCTEDQSVLLGFAAKSIKKEKPGAQVLSAVIPFKDSLMVNATGDPGRFRL 
HFKLTQKLTQPCTEDQSVLLGFPAKSIKKKKPGSQVLSAVIPFKDALVVNATGDPGRFRL 
HFKLTQKLTQACTEEQSVLLGFPAKSIKKKKPGSQVASAVIPFKDALMINATGDPGRFRL 
HFKLTQKLTQPCTEDQSVLLGKPAKSIKKKKPGSQVSVAVIPFKDALMINATGDPGRFRL 
HFKLTQKLTQPCTEDQSVLLGFPAKSIKKKKPGSQVSSAVIAFKDALMVNATGDPGRFRL 
HFKLRQKLTQPCTEDQSVLLGFPAKSIKKKKPGSQVIAAVIPFKDKLRVNATGDPGRFRL 
HFKLRQKLNQQRTESQSVLLGTAAKSMKKRKPGIEVSEIVIPFKDALMIGATGDPRRYRL 
HFKLRQKLNQPKTESQSVLLGGPAKSIKKQKPGVEVREVVIPFKDALLIGGTGDPRRYRL 
HFKLRQKLHQRRTEKQSVLLGYAAKSSKKQKPGAQVSGVVIPFKDALLSGGEGDPRRYRL 
HFKLRQRLNQRRTEEQSVLLGYAAKSSKRQKPGTQVSGVVIPFKDALLVGGTGDPRRYRL 
HFKLRQRLGQRGTEEQSVLLGYAAKSSKRQKPGTQVSGVVIPFKDALLVGGTGDPRRYRL 
HFKLRQRLGQRGTEEQSVLLGYAAKSSKRQKPGTQVSGVVIPFKDALLVGGTGDPRRYRL 
HFKLRRKLNQRRTEEQNVLLGFEKKSAKRSKPGTQVNGVVIPFKDWLLIRGTGDQDRYRL 
HFKLRQQLNQNRTEEQSVLLGNEAKSAKRQTPGAQVTGVVITFKDWLFVQGTGDPERYRL 
HFKLREKLDQNCTEEQSVLLGPAAKSSKRQKPGAQITGVVIPFKDALLVGGTGDPRRYRL 
HFKLRQKLDQNRTEEQSVLLGPAAKSSKRQKPGAQITGVVIPFKDALLVGGTGDPRRFRL 
HFKLRQKLDQNRTEDQSVLLGPAAKSSKRQKPGAQITGVVIPFKDALLVGGTGDPRRYRL 
HFKLRQKLNQKRTEEQSVLVGNSAKSSKRQKPGTQVSAVVIPFKDTLLVGGTGDPARYRL 
HFKLRQKLNQKRTEEQSVLVGNSAKSSKRQKPGTQVSAVVIPFKDTLLVGGTGDPARYRL 
HFKPEEKLNQARTADKSVLLDVQMKSFRRKKPGMQVEQSVIPFKDLLLPGATGDPDRYRL 
HFKLREKLNRGRTEDQSVLLGVLIKSMNKQRPGAQVLAAIIPFKDLLRVGGTGDHDRFRL 
HFKLREKLNRARTEDQSVLLALLIKSLNKHRPGNQVLAAIIPFKDLLDVGGTGDHDRFRL 
HFKLREKLHQHRTEDQSVLLDSLLKSLQKEKPGLQVLAAIIPFKDLLMAGATGDPDRYRL 
HFKLREKLHQHRTEDQSVLLGSLLKSLQKDKPGLQVLAAIIPFKDLLRAGATGDPDRFRL 
HFKLREKLHQHRTEDQSVLLGSLLKSLQKDKPGLQVLAAIIPFKDLLRSGATGDPDRFRL 
HFKLREKLHQHRTEDQSVILGWLLKSLQKDKPGLQVLAAIIPFKDLLRAGATGDPDRFRL 
HMKLREKLHQHRTEDQSVLLGSLLKSLQKDKPGLQVLAAIIPFKDLLRAGATGDPDRFRL 
HFKLREKLHQRRTEDQSVLLGYLLKSVQKEKPGIQALAAIIPFKDLLRAEATGDPDRYRL 
HFKLREKLHSNRTEDAAVLLGRALKSSKRTKPGSQVLQAVIPFKDVLEIQSTGEPERYRL 
HFKLREKLYQNRTEDASVLLGYLLKSLKRSRPGNQVQSAVIPFKDFLLIKSTGEPNRYRL 
HFKLRARLHLSRTEGQSVMLGSLLKSFKMSKPGIKVLSAVIPFKDLLLIGDTGDPDRYRL 
HFKLKEKLHQGTTEDQSVMLGLLKKSLKKTKPGVQVVTVIVFFKDVLLKGETGDPDRYRL 
HFKLTEKLHQQKTEDQSVLLGFSLKSLKKMKPGSQIKAAVIPFKDLLLVEAAGDPDRYRL 
HFKLTEKLHQQKTEDQSVLLGLSLKSLKKMKPGPQVSVAVIPFKDLLLLEATGDPDRYRL 
HFKLTEKLHQSKTEDQNVLLGFSLKSLKKIKPGSQVNVAVIPFKDLLLLEATGDPNRYRL 
HFKLTEKLHQQTTEDQSVLRGVVLKSLKKLKPGCRVTAAVIPFKDLLGIVATGDPDRYRL 

KGDDKPWFIKFFPRRSTVVEFGGPENIPQALRDEQNEDAEEDNPPPCVPCRVWNQFNQLI 
KSDDKAWFIKFLPRRSTVVELGGPENIPKNLRDEQNEDAEEDNSPPCIPSRVWNQFNQLI 
KTDDKALFIQFLPRGTTVVDLSDPENIPSYLRDDQNEDAEEDNSPPVIKCRIWNQFNQLI 
KADDKMRFIFFWTKCTTVVELNQPENIATALRDMQNEDAEEDLSPPCIECRIWNQFNQLI 
KVDDKTWFMSFFPRRHTVVELTQPENIPALIRDVQNEDAEEDDSPPYISCRLWNQFNQLL 
KVDDKTWFISFFPSRHTVVELSQPENIPALIRDIQNEDAEEDDSPPYISCRLWNQFNQLL 
KVDDKTWFISFFPRKHTVVELSQPENIPALIRDIQNEDAEEDDSPPYIGCRLWNQFNQLL 
KVDDKTWFITFFPQRQTVVELCQPENIPRHIRDIQNEDAEEDDSPPYISCRLWNQFNQLL 
KADDKTWFISFFPKRQTVVELDQPENIPALIRDIQNEDAEEDDSPPYILCRLWNQFNQLL 
KVDDKAWFISFFPRAHTVVELSQPENIQALVRDIQNEDAEEDDSPPYILCRLWNQFNQLL 
KTDDKAWFIAFFPKRQSVVDLFMPENIAAALRDHQSEDAEDDSSPPYILCRIWNQFNQLL 
KTDDKAWFISFFPKRQSVVDLTQPENIPAAYRDTQSEDAEEDSSPPYIFCRIWNQFNQLL 
KSDKKAWFISFFPKRREVVLLTQSENILLALRDNQNEDAEEDNSPPYIFCRIWNQPNQLL 
KSDKKAWFISFFPRRRTVVLLSQSENILLALRDNQNEDAEEDNSPPYIFCRIWNQFNQLL 
KSDKKAWFISFFPHRRTVVLLTQSENILLVLRDNQNEDAEEDNSPPYIFCRIWNQFNQLL 
KSDKKAWFISFFPRRRTVVLLTQSENILLVLRDNQNEDAEEDNSPPYIFCRIWNQFNQLL 
KSDDKAGFIAFFPQKQSVVELTQPENILLALRDNQNEKAEEDDSPPYVFSRIWNQFNQLL 
KTDDKAWFIGFFPRPETVVELFQPENILLAARDKQNEKAEEDNSPPYILTRIWNQFNQLL 
KSNDKAWFISFFPRRQTVVELGQPENILLALRDKQNEDAEEDNSPPYIFNRIWHQFNQLL 
KSDDKAWFISFFPKRQTVVELTQPENILLALRDKQNEDAEEDNSPPYIYNRIWHQFNQLL 
KSDEKAWFISFFPKRQTVVELTQPENILLALRDKQNEDAEEDNSPPYIYNRIWHQFNQLL 
KSDDKAWFISFFPKRQTVVDLTQPENILLALRDNQNEDAEEDNSPPYIYSRIWHQFNQLL 
KSDDKAWFISFFPKRQTVVDLTQPENILLALRDNQNEDAEEDNSPPYIYSRIWHQFNQLL 
KVDDSAWFILFFLKRSTVVELDQPENIPASLRDAQNEQAEEDNSPPYIACRVWNQLNQLI 
KPDDRAQFIIFFPSRSTVIELPRPHNIQAALRDEQKEEAEEDNSPPYIPYRVWNQFNQLV 
KVDDKAQFIIFFPNCSTVIELARPHNIEAALRDEQKEEAEEDNSPPYLGYRIWNQFNQLI 
KADDKAWFIVFFPRKATVVELSQPENIPATTRDAQVEDAEEDSSPPFIGCRTWNEFNQLI 
KADDKAWFIVFFPRQATVVLLSQPENIPATTRDSQEEDAEEDGNPPFIGCRTWNEFNQLI 
KADDKAWFIVFFPRQATVVLLSQPENIPATTRDSQEEDAEEDGNPPFIGCRTWNEFNQLI 
KADDKAWFIVFFPRQATVVLLSQPENIPATTRDAQVEDAEEDGSPPFIGCRTWNEFNQLI 
KADDKAWFIVFFPRQATVVLLSQPENIAASTRDAQVEDAEEDGSPPFIGCRTWNEFNQLI 
KADDNAWFITFFPRKATVVELSQPENIPATTRDAQVEDAEEDNSPPYIACRTWNEFNQLI 
KMDDKSWFIPFFLHRSTVVGLSQPENINSTLRDDQVEDAEEDKSPPYAECRTWNQFNQLV 
KEDDKAKFIAFFPQRRAVVELPQPENINAMLRDEQVEDAEEDKSPPYIQCRTWNQFNQLI 
KMDGKAWFITFFPRTSTVVEAEQPENIPVIVRDHQNEDAEEDNNPPHIACRTWNQFNQLI 
KMDGKAWFITFFPQTNTVVELSQTENIPAGLRDDQNEDAEEDNKPPYISCRTWNQFNQLI 
KIEDKAWFIAFKPRRSVVVLASQPENIPATPRDDQNEDAEEDDSPPYITCRNWNQFNQLI 
KVEDKAWFITFRPRRNVVVLAAQPENIPVTPRDDQNEDAEEDNSPPYITCRNWNQFNQLI 
KIEDKAWFITFRPRRSVVVLASQPENIPATPRDDQNEDAEEDNSPPYITCRNWNQFNQLI 
KFDDKAWFITFHPRRSVVVLAHQPENNPATLRDDQNEDAEEDDSPPHISCRTWNQFNQLI 

TVGFWVILAVLIGNINVAGLVKPTAPPVNQELHDGAGEPEDLAGY 
TVGVENVLAVLLDNINTFAFVKPTAPIVNQELHEGAGEPEDLAGY 
TAGFSLMLAVTIWNVNVYGLARPTEPTVAQELHNGAGEPEDLAHY 
TAGFEGILVILIWDINVFGLAKPTEPDVAQELHAGAGEPDDLAAN 
TAGFRIDAAVIITNINVFPLAKLTEPSVAQERHDGEGEPEDLAAF 
TAGFRVDMAVVITNINVFPLAKPTEPSVAQERHDGEGEPEDLAPF 
TAGFRVDMAVIITNINVFPLAKPTEPDVAQERHDGEGEPEDLAAF 
TAGFRVDMAVIITNINVFPLAKPTEPDVAQERHEGEGEPEHLAAF 
TAGFRVDMAVIITNINVFPLSKSTEPQVAQERHDGEGEPEDLAAF 
TAGFKIDMAVIVGNINVFPLAQPTEPGVAQERHNGEDEPEDLAGF 
TAGFRDDMAVMIENINVQTLSKGSKPGVAQELHDGGGEPEDLAGF 
TAGFRFDMAVKIRNINVEALSKGSKPSVAQELHEGGGEPEDLAGY 
TAGFKVDMDVMLGNINVFRLAKGTEPGVAQELHDGAEEPEDLANF 
TDGFRIDMDVMLVNINVFRLAKGTEPGVAQELHNGAEEPEDLANY 
TAGFRIDMDVMLGNINVFRLAKGTEPGVAQELHNGAEEPEDLANY 
TAGFRIDMDVMLGNINVFRLAKGTEPGVAQELHNGAEEPEDLANY 
TGGFKMDMDVMLSNINIFALEKGTGPWVAQELHHGASEPEDLAGY 
TSGFKIQMDVVLVPVNIFSLAKGTEAGVAQELHEGAAEPEDLAKY 
TAGFRIDLDVMLSNVNVLKLAKQTEPGVAQELHKGAGEPEDLAGC 
TTGFRTDLDVMLSNVNVLKLAKQTEPGVAQELHKGAGEPEDLAGC 
TAGFRIDLDVMLSNVNVLKLAKQTEPGVAQELHRGAGEPEDLAGC 
TAGFKVDMDVMISNINVFPLAKGTEPGVAQELHRGAGEPEDLAGC 
TAGFKVDMDVMISNINVFPLAKGTEPGVAQELHRGAGEPEDLAGC 
TEGFIACLAVIVGDTSVYELARCTELNVAQELHILTAEPVDLAGL 
TKGFGAILAVILENINVLILVKTAEPGVAQELKDGAVEPEELALY 
TKGFSAILAVVIANVNVLLWVKTAETGVAQELHEGASEPEELANY 
STGFAVLLAVILEKINVYNLAKPTEAEVSQELHAGASEAEDLAQY 
STGFAVLLAVILDKINVSNLAKPTEAEVSQELHAGASEAEDLSQY 
STGFAVLLAVILEKINVSPLAKPTEAEVSQELHAGASEAEDLAQY 
STGFAVLQAVILDRINVYNCAKPTEAEVSQELHAGASEAEDLAQY 
STGFAVLLAVIFEKINVYNLAKPTEAEVSQELHSGASEAEDLAQY 
SFGFALLLAVIQEKIKVYNLAKPTEAEVSQELHVGAGEAEDLAQY 
SQGFFSMLSVIVQEIGVGLLAKPTGPSVSQELQVGSGEPEDLATY 
SFGFVSMLAVICEKIDVGALAKATSPVVSQELHRGAGEPEDLARY 
SDGFDRLVTVISSKTNVFTLAKSTDPSVAQELHQGAGEPEDLSSY 
SDGFSFLVAVIIDKINVLTLTKSTGPVVAQELHGGGGEPEDLSLY 
SVGFGLLAAVIIEKINVLNLARSTEPKVAQELNNGAGEPEGLAYY 
SVGFGLLAAVILKKINVLSLARSTEPKVAQELNSGAGEPEGLAMY 
SVGFGLLAAVILKKINVLSLARSTEPKVAQELNSGAGEPEGLAMY 
SVGFGLLAIVIIENINVFNLARGTEGTVAQELGKGAGEPEGLAVY 
