# Supplementary material for: Detecting lateral gene transfers by statistical reconciliation of phylogenetic forests
Source: BMC Bioinformatics. 2010 Jun 15;11:324. doi: 10.1186/1471-2105-11-324 (PMC2905365; doi:10.1186/1471-2105-11-324)
Supplement: Additional file 1 — The 330 simulated alignments and corresponding gene trees (true and ML) along with the 40-taxa reference species tree. [file 1471-2105-11-324-S1.ZIP › simulated_dataset_prunier/seqdata187.fas.phy_tf.tree]

(((((((AGTUM1:0.061320574,(RHETL1:0.0070008582,RHLEG1:0.0049868933)94.783735:0.022660961)53.161895:0.0064014609,SIMEL1:0.096056361)99.883962:0.081857678,(((BABAC1:0.062976651,(BAHEN1:0.016495851,BAQUI1:0.010734487)33.428901:2.6170959e-05)100:0.11419531,(BRABO1:0,BRSUI1:0)99.941593:0.090017612)89.989805:0.038132161,(MELOT1:0.16997156,MESOR1:0.27220303)98.559231:0.097557855)68.764538:0.024289069)99.89025:0.12573083,(NIHAM1:0.10435732,RHPAL1:0.16125685)100:0.17597774)95.150769:0.077623315,(((BRJAP1:0.050080523,(SILIC1:0.078678987,SIPOM1:0.050740408)71.205348:0.019386225)48.695171:0.0061875231,(RODEN1:0.058147104,WOEND1:0.054665766)33.334747:1.705035e-06)96.796012:0.056624765,RHSPH1:0.10169664)99.964774:0.16429713)99.918103:0.15997635,((GLOXY1:0.12552884,GRBET1:0.25012787)99.31373:0.12444919,(JANNA1:0.3274135,RHRUB1:0.2548712)84.586006:0.064175259)83.487242:0.045310738)94.486648:0.077172909,(ANMAR1:0.68779673,(((CAPEL1:0.28058967,PADEN1:0.27546105)97.317731:0.11505316,((HYNEP1:0.39340133,MAMAR1:0.20752219)99.935508:0.24200216,(MAMAG1:0.079740394,(RIBEL1:0.03371686,((RICON1:0.045027071,RIFEL1:0.03775366)55.951095:0.0040145099,(RIPRO1:0.0063877345,RITYP1:0.021729626)99.811786:0.033327015)99.519718:0.043945254)96.213466:0.065775653)100:0.21601155)74.216938:0.029807193)66.302478:0.030048084,(((EHCAN1:0.045883966,EHCHA1:0.036457529)96.675098:0.055578571,EHRUM1:0.056373126)98.18505:0.13036191,WOLBA1:0.16979822)100:0.22557284)92.641962:0.12996433)33.388877:4.8429481e-05,(ANPHA1:0.17347223,CACRE1:0.15160868)100:0.34908265);
