# Supplementary material for: Detecting lateral gene transfers by statistical reconciliation of phylogenetic forests
Source: BMC Bioinformatics. 2010 Jun 15;11:324. doi: 10.1186/1471-2105-11-324 (PMC2905365; doi:10.1186/1471-2105-11-324)
Supplement: Additional file 1 — The 330 simulated alignments and corresponding gene trees (true and ML) along with the 40-taxa reference species tree. [file 1471-2105-11-324-S1.ZIP › simulated_dataset_prunier/seqdata188.fas.phy]

40	334
RIBEL1      GADFLPNHDDAEASNSSRDPKFGVENRSLGRIEMAEGGSGIQILQINLDVDNYKLGCGNY 
RIPRO1      RADFLPNHDDVQASNESRDPKFGIEVRGGGRIEMAEGGSDITTLEIELDVASCRLGCGNI 
RITYP1      RAGFLPNHDDVQASNESRDPKFGIEVRGGGRIEMAEGGSDIKTLEIELDVASCRLGCGNV 
RICON1      RADFLPNHDDVQASNESRDPKFGIETRGGGRIEMAEGGSGIKTLQIELDVASCKLGCGNV 
RIFEL1      RADFLPNHDDVQASNESRDPKFGIETRGGGRIEMAEGGSGIRTLQIELDVASCKLGCGNV 
CACRE1      DTKFVSTHENCANSNASRDPKFGNEDRSDRRIEMAEDGGNLLTVLDQLDVGIGKLGCGNL 
MAMAR1      RAMFVQMNESCNDSNFSRDPKFGLEERSDGRIEMAENGPNTRAEPNDLDIGLGKLGCGNF 
HYNEP1      QAKFVPANEKYDDSKCSRDPKFGYEERSDGRIEVAEGGGNIATVVDNLDVELGKLGCGNG 
JANNA1      NAKFAETHQHCTESNKSREPKFGLETRTNRAIEMAELGDNMLTLKPVLDVGWGKLGCGNK 
RODEN1      KARFLATHEYCTNSNVSREPKFGPEARSSGSIEMAELGDDMLTLTPALDVGWGKLGCGNK 
SIPOM1      SARFLATHEYCTDSNASREPKFGPEARSNGSIEMAELGDNMLILDSALDVGWGKLGCGNK 
SILIC1      RARFLATHEYATDSNASREPKFGPEARSNGSIEMAELGDNMLILNSALDVGWGKLGCGNR 
PADEN1      RAKFLATHEYCTDSNVSREPKFGHETRSNGSIEMAEKGDNILALSEVSDVGWGKLGCGNA 
RHSPH1      QAGFLAIHEYCTDSNASREPKFGMEARSEGSIEMAESWENIYTLSPSLDVGWGMLGCGNK 
BRJAP1      WRSFLQCHENCPKSTDSRDPKFGTEQRTESSIEMSEEGGNVPTIQISLDVGWVKLGCGNP 
RHPAL1      WAKFLQCHENCDKSTVSRDPKFGLEQRTDGAIEMSEEGGNVPTIAKSLDVGWSKLGCVNP 
NIHAM1      WANFLQCHENCTKSTVSRDPKFGLEQRTDGTIEMSEEGGNVDTITNFLDVGWSKLGCGNP 
SIMEL1      WAGFLQTHESCTDSNASRDPKFGLEQRSEGSIEMAEQGGDVPTINDQLDVGWTKLGCGTD 
AGTUM1      WAGFLQTHESCADSNKSRDPKFGLEQRSEGPIEMAEQGGDVPTISDQLDVSWAKLGCGTD 
RHETL1      WAGFLKTHESCTDSNRSRDPKFGLEQRSEGSIEMAERGGEVPTIAEHLDVSWAKLGCGTD 
RHLEG1      WAGFLQTHESCTDSNRSRDPKFGPEQRSEGSIEMAERGGEVPSITEHLDVSWAKLGCGTD 
MESOR1      WAEFLATHENCTDSNGSRDPKFGLEQRSDGSIEMAEKGGNVLTITTTLDVGWDKLGCGTG 
BABAC1      WATFLQTHENCTGSNRSRDPKFGLEQRSEGSIEMAEAGGNVPTRNQTLDVGWPKLGCGTG 
BAHEN1      WARFLQTHENCTGSNRSRDPKFGLEERSDGSIEMAEAGGNVPARNNTLDVGWPKLGCGTG 
BAQUI1      WARFLQTHENCTGSNRSRDPKFGLEQRSDGSIEMAEAGGNVPARNNTLDVGWPKLGCGTG 
BRSUI1      WAGFLQTHENCTDSNRSRDPKFGLEQRSDGSIELAENGGNVPTYESSLDVGWAKLGCGTG 
BRABO1      WAGFLQTHENCTDSNRSRDPKFGLEQRSDGSIELAENGGNVPTYESSLDVGWAKLGCGTG 
EHRUM1      LAGFLAVYENVTNSNSSRDPKFGIERRADGRIEMAEAGGEYTTLASSLDVNWCKLGCSNG 
EHCAN1      WAQFFAVPENVTGSNSSRDPKFGIEERSNGRIEMAEGGGEYITLASSLDVNWCKLGCGTR 
EHCHA1      WAQFFAVHENVTNSNSSRDPKFGIEERSNGRIEMAEGGGEYITLASSLDVNWCKLGCGNR 
ANMAR1      WAVFLSTHENLTNSNGSRDPKFGTEERSDGRIEMAEGGGNYQTLADPLDVKWCKLGCGNG 
MELOT1      WARFLATHENLTNSNVSRDPKFGIEERSDGRIEMAESGGNYQTLTNTLDVNWFKLGCGNG 
CAPEL1      WAYFLATHENVTNANTSRDPKFGIEERSDGHIEMAEGGGNYKTLVNILDVNWCKLGCGNS 
WOLBA1      WAVFLGTSESVTDSNMSREPKFGIEQRNDGRIEMAESGGNNRTPINSLDVGYGKLGCGNG 
WOEND1      WAVFLGTHESVTDSNMSRDPKFGIEQRNDGRIEMAEGGGNNRTSVNSLDVGYGKLGCGNG 
GLOXY1      VALFLSAHEDVTDSNLSRDPKFGLERRPDDRIEMAEPGNDISALDKGLDVGWCKLGCGNS 
GRBET1      LAFFFPMREDATGSNLSRDPKFGAEERSEDRIEMAEPGGDICVLMRELEVGWCKLGCGNF 
RHRUB1      FAVFSPAHESVADSNISRDPKFGVETRNEDRIEMAESGADIIILKRGLDVGWNRLGCGNA 
ANPHA1      LSPFIPAHENVTDGNISRDPKFGVEARGDPRIEMAESGGNILILSGGLDIGWTRLGCGNG 
MAMAG1      FAVFIPAREDMIDSQISRDPKFGGESQSDDRIEMAERGGNIFYLAGGLDVGWYRLGCANP 

RQLTTSHNTQLMFFSHEQKTMQRAKITYCEELPKTAEVKLRDRLPHGSTLIHGVEKDYYQ 
QQLCTSHNKQMMFFSKEMKTMQRAKIEYCEELSKTAEVELRARLPHGTTLIHPVEKDYYQ 
QQLCTSHNKQMMFFSKEMKTMQRAKIEYCEELSKTAEVELRARLPHGTTLIHPVEKDYYQ 
QQLCTSHNKQTMSFSREMKTMQRAKIEYCEELSKTAEVKLRDRLPHGTTLIHPVEKDYYQ 
QQLCTSHNKQTMLFSREMKTMQRAKIEYCEELSKTAEVKLRERLPHGTTLIHPVEKDYYQ 
RQGELVNNKQIRWFSTILRTMQRAEIVYPLGSVKAAEPKYRQRLPHGYTLIHTVEHQYYQ 
KQEHFEHNQQLRKFSDVLRLMQRARIVYAFTDPKTAEPKPRGRLPHGCTLIHDVEHDYYQ 
QQPQLRHSKQMMPFSATLRTTQRAAIAYPLGKFKTAEFRLRGRLPHGCTLIHIVEKDYYQ 
KQSKLRHNRQVMSFLTVLRTMQRAPICYPEEHAKTAELKPRVRLPHGCTLIHLVETDYYK 
KQANLRHNRQVMSFLRVLRTMQRAPICYPVGAPKKAELKPRARLPHGTTLIHIVEQDYYQ 
KQAKLRHNQQVMGFLTVLRTMQRAPICYPVSASKKAELKPRARLPHGCTLIHIVEQDYYQ 
KQAPLRHNQQVMLFLTVLRTMQRAPICYPVGASKKAELKPRARLPHGCTLIHIVEYDYYQ 
RQVKLRHNRQIMSFLTVLGTMQRAPIIYPVETSKTAEQKPRERLPHGCTLIHIVESDYYQ 
RQAKLRHNHQIMSFLTALGTMQGAIIVYPPRESKTAELKARTRLPHGCTLIHIVEKDYYQ 
KQGSLRHNNQIMKFLLLLRTMERAQIVYTPGVFKTAEFKGRSRLPHGPTLIHLVERDYYQ 
KQEEPRHNNQTMSFLLLLRTMQRAQIVYAYGVHKTAEFKGRGRLPHGPTLIHLVEKDYYQ 
KQEELRHNNQIMSFLLLLRTMQRAQIVYATGIYKTAEFKGRARLPHGYTLIHLVEKDYYQ 
KQADLRHNEQCMSFLLMLRTMQRAQIVYAAGIGKTAEFKKGMRLPHGKTLIHTVEGDYYQ 
KQAELRHNEQCMSFLISLRTMQRARIVYRNGTGKTAEFKSGRRLPHGCTLIHTVERDYYQ 
KQAELRHNGQGMSFLILLRTMQRAEIVYASGTGKTAEFKSGRRLPHGCTLIHTVERDYYQ 
KQAELRYNGQGMSFLILLRTMQRAQIVYASGTGKTAEFKSGRRLPHGCTLIHTVERDYYQ 
KQAELRHNAQVMSFLIILRTFQRAQIVYTPGTFKTAEFKNRGRLPHGYTLIHTVERDYYQ 
RQAILRHNSQLMSFLVFLRTIQSAQIIYEPCAGKTAEFQSRGRLPHGCTLIHPVESDYYQ 
RQAILRHNSQLMSFLVFLRTIQSAQIIYEACAGKTAEFQSRGRLPHGCTLIHTVESDYYQ 
RQAILRHNSQLMSFLVFLRTIQSAQIIYEPCAGKTAEFQSRGRLPHGCTLIHTVESDYYQ 
KQAQLRHNSQVMSFLIFLRTMQRAPIIYAHGTGKTAEFKSRGRMPHGTTLIHTVEHDYYQ 
KQAQLRHNSQVMSFLIFLRTMQRAPIIYAHGTGKTAEFKSRGRMPHGTTLIHTVEHDYYQ 
PQAALKHNPQIMHISNIIRTMQRAKIWYPGITKKTADLKIRARLPHGSTLIHDVEVDYYQ 
KQAALKHNQQIMHISNIIRTMQRAQIEYPAVERKTADLKIRPRLPHGKTLIHDVEVDYYQ 
KQAALKDNKQIMHISNIIRTMQRAQIEYPVVESKTADLKIRPRLPHGKTLIHDVEADYYQ 
EQALLKHNKQMMSISNIIKTNQRAQIEYTAIDKKTADLKIRNRLPHGPTLIHDVENDYYQ 
EQFNVKHNKQMMPISNIIRTNQRAQIEYGATVKKTADLKIRMRLPHGPTLIHDVESDYYQ 
RQAALKHNKQIMHISNIIKTMQRAQIEYIRAEPKSASSKVRKRLPHGSTLIHDVESDYYQ 
KQATLKHNKQIMIFSRVIRTMQRAQISYQNMNCKTAELSVRKRLPHGETLIHAVEKDYYQ 
KQATLKHNKQIMIFSRVIETMQRAQISYQNMTFKTAELNVRKRLPHGETLIHAVEGDYYQ 
LRIGLKTNEQFVFFSPMVRTMQRAQIIYVQAADKTAPYQDRGRPPHGAILIHAVESDYYQ 
RRLALKHNEQFVHFSVFIHTMQRAQIIYISASVKTAQHQSRNRLPHGAILIHEVESDYYQ 
QQAEYRHNHQFVYFGTVISTMQRAPIVYINHEVKTAEIKNRCRLPHGYTLVHRVEKNYYQ 
KQAIRRHNHQFVYFGQMIITMQRAHIIYSGHNAKAAELQTRGRPPHGFTLIHKVEGNYYQ 
KQVSLQHDHQFVYFGQLIRTKQRAHINYSNRLFKTADIKKRKRLPHGCTLIHKVEVDYYQ 

VVNEGRGISTLKNTKANNDKKLLQTTEGEVCKLLIQQCENGDGEPDQQQSVKKNMDTENV 
VVNEGRGISTLKNTKANNSKRLLNTTEGEICGLLIQTCENGIGEPDQQEYVKKDIDTENV 
VVNEGRGISTLKNTKADNTKRLLNTTEGEICGLLIQTCENGIGEPDQQCYVKKDTDTENV 
VVNEGRGISTLKNTKAKHNKRLLNTTEGEVCKLLIQTCENGIGEPEQQEYVKKDTDTENV 
VVNEGRGISTLKNTKANHNKRLLNTTEGEVCKLLIQTCENGIGEPDQQEYVKKDTDTENV 
LTIDAGGMTTLKNAKNASTKQLLETTEEEPCKTLIQNCDNGGGELGEQKLVFKGDFADNV 
LSEDTGGLTTLKNDKANPKKILLNTTEGEACQPLIQNCDNGPGELNKQPYVNKESHADNV 
VLHDAGESSTLKNPIADPCKKLLKTTEGEACSHLIPNCDNGSGELGKQHYVGKDDYGDNV 
VTNDGPGVSTLKNVKVNAPKLLLATTEGEFCKSLIKAWDNGLGELGKQLAVAKENYADNV 
VSNDGGGITTLKNAKAETAKPPLPTTEGEFCKKLIRNWDNGVAELVKQLVVAKEEYADNV 
VTNDGGGTTTLKNVKAYSSKRLLPTTEGEFCKKLIRNWDNGTGELGYQLMVSKQKFADNV 
VTNDGGGTSTLKNVKANTPKTLLSTTEGEFCKKLIRNWDNGNGELGKQLIVAKQEYADNV 
VSNDSGGVTTLKNVKANTTKSLLPTTEGEACKQLIRNCDNGIGELDKQIIVAKDDYADNV 
ITDDGGGETTLKNVKANIGKSLLPTTEGEICKHLIANCDNGAGELGKQLAVEKEDYADNV 
VTGDPGRQTTLKNAKKARCKDLLQTTEGEACKHLIQDCDNGQGELDKQVYVSKAHFADNV 
VTGDGGKMTTLKNAKKARCKLLLKTTEGEACKHLIQDCDNGQGELGKQKLVSKGYFADNV 
VTGDGGKMTTLKNAKKSRCKLLLKTTEGEACKHLIADCDNGTGELGKQALVSKGYFADNV 
VTGDGGRSTTLKSPKKSSHKALLPTTEGESCKLLIQSCDNGRGELAKQILVTKKDYADNV 
VTGDGGKSTTLKSPKKGSCKTLLPTTEGESCRLLIQNCDNGTGELSKQIPVTKKDYADNV 
VTGDEGKHTTLKSPKKGVCKTLLPTTEGESCKLLIQNCDNGRGELSKQILVTKKDYADNV 
VTGDGGKHTTLKSPKKGVCKTLLPTTEGESCKLLIQNCDNGRGELSKQILVTKKDYADNV 
VTGDGGKITTLKHPKPSACKTLLSTTEGESCKLLIQNCDNGQGELRKQALVTKRDYADNV 
VTNDVGKITTLKHPKKSSCKCLLPTTEGESCKLLIQNCDNGKGELSKQALVTKGDYEDNV 
VTDDVGKITTLKHPKKSSCKCLLPTTEGESCKLLIQDCDNGKGELSKQALVTKGDYADNV 
VTDDVGKITTLKHPKKSSCKCLLPTTEGESCKALIQNCDNGKGELSKQALVTKGDYADNV 
VTGDVAKIDTLKHPKKSTSKTLLPTTEGESCKLLIQNYDNGTGELAKQALVNKKKHADNV 
VTGDVAKIDTLKHPKKSTSKTLLPTTEGESCKLLIQNYDNGTGELAKQALVNKKKHADNV 
VVNDSGGSTTLKNAKAPPAKSLLATTEGESCRHLINSCDSGKGELNKQVEVPKESYTDNV 
VVNDSGGATTLKNSKRRPAKALLLTTEGEACKHLINSCDNGAGELDKQEIVPKESYTDNV 
VVNDTGGATTLKNSKRSPPKALLLTTEGEACKHLINSCDNGKGELDKQEIVPKDSYTDNV 
VVNDSGGATTLKDSKARQAKVLLSTTEGESCRYLINSCGNGKGELNKQDVVPKQAYTDNV 
VVNDKGGATTLKDAKATQEKALLGTTEGEACRFLINSCDNGTGELNKQEVVPKKAYTDNV 
VVTDSGGLTTLKNGKASQAKALLDTTEGEACKHLINGCDNGKGELVKQDMVPKKLHKDNV 
VTNDSGAMTTLKNTKAHDSKTLLMTTEGEACTPLITSCGNGKNELSQQASVSKRGYKDNV 
VTNDSGALTTLKNTKAHDSKTLLMTTEGEGCKPLITSCGNGKNELSKQASVSKEGYEDNV 
VGSDSGGFTTLKNSKTHAEKNLLQTTEGENCMNLLPNCDNGLGELNPQAFMTKKFYTDNV 
AVNDKVGLTTLKNSKPVNEKYLLETTEGENCMRLIPKCDNGQGELNKQRFMSKTFYTDNV 
VWSDRGGTTTLKDAKTNLPKNRLKTTEGESCMPLTLSCDNGWGELWKQPFMTKKFYTDNV 
VSNDGGGMTTLKDIKTSSPKQLLATTEGESCMKLTLSCDNGGGELYKQRCMTKKFYTDNV 
VVNDWGGLTTLKDAKAKLEKVLLRTTEGESCLELSPSCDNGKGELVKQRHMSKRLYTDNV 

MLMLMIKKDLRQWQFMHNDAAFIELELYFFFEASGQSVGFGHVLKFKALELDSGGFPEWA 
MLLLMIKKDLRQWQFMHNDAAFIELREYFFFEASGQSVGFGHVLMFKALELDAGGYPEWA 
MLLLMIKKDLRQWQFIHNDAAFIELREYFFFEASGQSVGFGHVLMFKALELDSGGYPEWA 
MLLLMIEKDLRQWQYMHNDAAFIELREYFFFEMSGQSVGFGHVLMFKALELDSGGYPEWA 
MLLLMIKKDLRQWQFMHNDAAFIELREYFFFEMSGQSVGFGHVLMFKALELDSGGYPEWA 
MTILMVKKDLAQWDFKKNDQGFIELKDYFFFRKAGQACGFGHVLCFKALELDQGGWPEWA 
MTVLMVKKELAQWGQIKNDSILIELKPYFLFTRSGQSCGFSHVLCYKALELDQGGDPEWA 
MTQLMVKRDLAQWDYIKNDIPFIELKDYFLFTENGQSCGFGHVLCFKALELDDGGKPEWA 
MTALMVKKELAQWDEKKNDSVFVELGKYFLYTDSGQSCGFGHVLTFKALELDQGGWPEWA 
MTKLMVKKDLAQWESIRSDTVFVELGKYFLYTQSGQSCGFGHVLGFKALELDQGGWPEWA 
MTVLMVKKDLAQWDAIKNDTAFVELGLYFLYTDSGQSCGFGHVLTFKAVELDQGGWPEWA 
MTVLMVKKDLAQWDTIKNDTAFVELGLYYLYQDSGQSCGFGHVLTFKALELDQGGWPEWA 
MTVLMVKKDLAQWDTIKNDTVFVELSLMFLYTESGQSCGFGHVLSWEALELDQGGRPEWA 
MTLLMVKKKLPQWNGIKNDTVFVELRPCFLYTEVGQSCGFGHVLAFTALELDQGGSPEWA 
LTVHMVKKDLAQWTVIKSDSRFVELREPFAFTQAGQCSGFGHVLYFKALELDQGGWPEWA 
MSVHMVKKDLTQWTVIKSDFRFIELRQPYAFTQAGQCCGFGHVLCFKALELDQGGWSEWA 
MSVHMVKKDLAQWTTIKSDSRFIELREPFAFTQAGQCCGFGHVLCFKALELDQGGWSEWA 
MTVQMVKKDLAQWDGIKSDTAFIELGVYFDFLNAGQCCGFGHVLCFKALHLDHGGWPEWA 
MTVHMVKKDLAQWEGIKNDTAFIELSGYFEFMHAGQCCGFGHVLCFKALHLDHGGWPEWV 
MTVHMVKKDLAQWEGIKNDTAFIELSGYFEFMRAGQCCGFGHVLCFKALHLDHGGWPEWA 
MTVHMVKKDLGQWEGIKNDTAFIELSGYFEFMRAGQCSGFGHVLCFKALHLDHGGWPEWA 
MTSHMVKKDLSQWDDIKNDTAFIELGEYFAFMHAGQCCGFGHVLHFKALHLDNGGWPEWA 
MTVHMVKKDLTQWDNIKNDTSFIELGTYFSFMPAGQCCGFGHVLCFKACHLDHGGWPEWA 
MTVHMVKKDLSQWDNIKNDWIFIELGVYFAFMPAGQCCGFGHVLCFKAFHLDHGGWPEWA 
MTVHMVKKDLSQWDNIKNDTAFIELGTYFAFMPAGQCCGFGHVLCFKAFHLDHGGWPEWA 
MTVHMVKKDLSQWDSIKNDTAFIELGEYFTFMSAGQCCGFGHVLCFKALHLDHGGWPEWA 
MTVHMVKKDLSQWDSIKNDTAFIELGEYFTFMSAGQCCGFGHVLCFKALHLDHGGWPEWA 
MTNLMVKKALRQWDAIKNDTIFINPAAEFYFALSGQGEGFGHVLCLNALELDLGGQPEWA 
MTILMVKKDLRQWDMIKNDTVFINPAVEFYFALSGQGYGFGHVLCYNALELDLGGEPEWA 
MTILMVKKDLRQWDMIKNDTGFINPAVEFYFARSGQGYGFGHVLCYNALELDLGGEPEWA 
MTSLMVKKYLRQWDMIQNDGEFINPKMYFYFALSGQDCGFGHVLCFKALELDPGGLPEWA 
MTSLMVKKDLQQWDMMKNDSVFINPKMYYYFAFSGQDCGFGHVLCLRALELDLGGLPEWA 
MTTLMVKKNLTQWDIIKNDSVFINPKLHFYFTISGQGPGFGHVLCFKALELDLGGRPEWA 
MTLLMVKKDLKQWDAIKNDQAFIELKGHFLFTISGQLCGFGHVLCFKALELDLGGSPGWA 
MTLLMVKKDLKQWDAIKNDQPFIELKGHFLFTISGQLCGFGHVLCFKALELDLGGSPGWA 
MTVLMVKKDLLQWDLITNDLAFIELKKHFYFTTSGQSCGFEHVLCFRAVELDSGGKLEWA 
MTVLMVKKDLQQWDVITNDLTFIELRKHFYLTGSGQSSGFEHVLCFKAVELDTGGKLEWA 
MTMLMVKKDLRQWDFLKNDLSFLELKSHFYFSAASQSCGFEHVLCFKALELDLGGWLEWA 
MTVLMVKKDLRQWNFIKNDIAFLELKLHFYIIQSGQSDGFEHVLFFKALELDLGGYLEWA 
MTTLMVKKDLCQWDIIKSDLAFLELKCYFYFMQSGQSKGFEHVLCFKALELDAGGWLEWA 

PADICDISAMDGNRNPTRPVFQNSMRAKFKSAGTFPTNDSISISLKVATERAVASYKSNE 
PADICDISAMDGNKNPTRSIFQNSNRAKFKSTGTFRTNESIRTSLKVGGGRAVASYKSNE 
PADICDISAMDGLKNPTRSIFQNSNRSKFKSTGTFRTNESIRASLKVGGGRAVASYKSNE 
PADICDVSAMDGSKNPTRWIFQNSNRAKFKSSGTFRTNESVRISLKVGGGRAVASYKSNE 
PADICDVSAMDGSKDPTRVIFQNSNRAKFKSSGTFRTNESVRISLKVGGGRAVASYKSNE 
PANICECTAMERNINVRRPVPQRRIRARVLSGTTKSTADSVKLEVKVLNGRAVASYKSKE 
AANICDATAMNDTLNNKKPVHEPSMRARFISNSTINTSDSVKASVKMLTGRAVTSYKSKE 
PANICEITAMDNSFNNRRPVAQSSLKARLLSLSTIQTDDSVKTSVKVSRSRAVTSYKSKD 
PADICEFTAMDMSNDAKRPIPQANMRSRPISASTKPTLDSAKNSIKVLAHRAVTSYKSKQ 
PADICEYTAMTLTKNEKRAIPQASMRSRPISCSTVPTRDSTKNSIKVLCNRAVTSYKSKD 
PADICEYTALDFSKNVKRQITQASLRSRPISCSTWPTSDPTKNSIKVLADRAVTSYKSKQ 
PADICEYTAMGFSRNVKRAIPQASMRSRPISCSTGPTSDSTKNSIKVLADRAVTSYKSKQ 
PADTCEFTAMNMARNVLRPIPQASMRSRPVSASTGPTTDSAKNNIKVLADRAVSSYPSKH 
PADICEVTAMGSTKNIKRPIPQASMRSLPISPPTDSTGDSTKNSIKVLINRAVSSYKSKH 
PADICENTAMGPVTNVKRSVHQSSMRARMLSAGTPSVRDFVKPSIKVWIGRAVTSYKSKD 
PSDICERTAMDRTPNSKRSVPQSSVRARLISLSTPSVADVPKPSIKVLTGRAVTSYKSKD 
PSDICERTAMDRTPNLKRSVPQSSVRARLLSLSTPAVADVVKPSIKVLTSRAVTSYKSKD 
PADICEATAMDVLVNNVRPVPQSSIRAKRFSRSTCITKDSIKKNIKVMAGRAVRSYKSKT 
PADICETTAMEVLLNNVRPVPQSHMRAKLFSRFTCITGDSIKTNIKVLAGRAVRSYKSKN 
PADICETTAMDGLLNNVRPVPQSSMRAKLFSRFTCITGDSIKTNIKVLAGRAVRSYKSKN 
PADICESTAMDALLNNVRPVPQSSMRAKLFSRFTCITGDSIKTNIKVLDGRAVRSYKSKN 
IADICEKTAMEVLVNSKRLVPQSSMRAKLFSKSTCITVDSVKTSIKVLAGRAVRSYKSKN 
PAEICEVTAMDMLNNMKRSLPQLSMRAKLFSKSTCITGDSVKTSIKVLAGRAVRSYKSKN 
PAEICECTAMDMLSNMKRSVPQLSMRAKLFSKSTCITADSMKTSIKVLAGRAVRSYKSKN 
PAEICETTAMDMLSNMKRSVPQLSMRAKLFSKSTCITGDSVKTSIKVLAGRAVRSYKSKN 
PAEICESDAMDELLNSKRAVPQSSMRAKIFSRSTCLTGDSVKTSIKVLSGRAVRSYKSKN 
PAEICESDAMDVLLNSKRAVPQSSMRAKIFSRSTCLTGDSVKTSIKVLSGRAVRSYKSKN 
PVDICANTAMYIKYNAARGVPKTSMTARLNSLSTQATSESVKRSIKVFTIRAVLSYKSKE 
PVDICATTAMHDNYNIARYVPKTAMTARLSSVSTFATSESIKRSIKVFTARAVLSYKSKE 
PVDICASTAMHDRYNIARSVPKTSMAARLSSQSTFATAESVKRSIKVFTARAVLSYKSKE 
PADICEGTAMYSVLNVARPVPKTSTMARMLSVNTDQTLESVKRSIKVFTARAVLSYKSKE 
PADICEGTAMYTVLNLARPVPKTSTVARMLSSSTTGTFESVKRKIKVYTTRAVTSYKSKE 
PADICEGTAMYGRHNTVRPVPQTSMMARLLSVSTTSTLEGVKRSIKVFTTRAVLSYKSKE 
PADICEATAMCANINITRPVPQTSMMAGLLSESTPPSVESIKRSMKTFNTRAVRSSKSKE 
PADICEATAMCNNINISRPVPQTSMAAGLLSESTPPSVETIKRSMKTFNTRAVRSSKSKE 
PADICQGTACHRTANAVRHVPQASVMTPLYSVSTRSTKEGVKKALKVLSAGAVGSYKSKD 
PADICRWTAMYSAMNNAREVEQASVMARGLSQSTTGTLEGVKEALKVFSGGAVGSYKSKE 
PVDICEITAMNWDSNRLRAVAQASVMARLVSGSTKNTIESMKVSIKVIFGGAVISYKTKE 
PADICEITVMKVGPNKARPVPQSSIMARLLSSSTENIAEGMKMSIKVTRGGAVISYKSKE 
PADICEFTAMNGEGNKTRPVPQASIMARELSGSTPSTKESMKNSIKVVSGGAVISYKSKG 

DSRDPLTMDIMYAASLGEPRPQIHAYVSVTLQSS 
DSRAPLTMDTLYAASPGEPRPLIYGFVSVTLPSS 
DSREPLTMDTLYAASPGEPRPLIHGFVSVTLPSS 
DSRASLTMDTLYAASPGEPRPLIHGFVSVTLPSS 
DSRAPLTMDTLYAASPGEPRPLIHGFVSVTLPSG 
DSKSCLQLEGLYAASEGDPRPNLHTLVAVTVGGH 
DSRSSLHVDELYSASPGEPRPATHFGVSVTLEGS 
DSRSCLPLDALYSASSGEPRPPVHGFVAVAAGSA 
DSRICLGVDQLYAASPGEPRPPMHGVVAVTLGSS 
DSRICLAVDNLYAASPGEPRPPVHAVVSVTIGSS 
DSQIRLAVDPLYAASPGEPRPPVHGFVSVTVGSS 
DSRICLAVDALYVASPGEPRPPVHGTVSVTVGSS 
DSQICLAVDQLYAASPGEPRPPIHGIVSVTVPSS 
DSQICLAVDALYAASPGEPRPPIHGCVSVTVLSS 
DSRNCLVLDTLYEASPGDPRPPSHGEVSVSPLSS 
DSRNCLLLDRLYHASPGDPRPPVHGFVSVTTFSS 
DSRNCLLLDPLYQASPGDPRPPPHGFVSVTTFSS 
DSRNRLELDDLYVASQGEPRPEEHGAVSVTVGSS 
DSRNSLELDELYVASPGEPRPEEHGLVSVTVGSS 
DSRNNLELDELYVASPGEPRPEEHGHVSVTVGSS 
DSRNNLELDDLYVASPGEPRPEEHGHVSVTVGSS 
DSRNHLELDNLYHASPGEPRPQEHGFVSVTKGSS 
DSRNHLELDKLYLASPGEPRPEEHGFVSVTRGSS 
DSRNHLELDKLYLASPGEPRPEEHGFVSVTRGSS 
DSRNHLELDKLYLASPGEPRPEEHGLVSVTRGSS 
DSRNHLELDELYLASPGDPRPEEHGYVSVTRASS 
DSRNHLELDELYLASPGDPRPEEHGYVSVTRASS 
DSRSSLALDNLYPASTGDPRPASHKVVSVTPGSS 
DSRSSLNLDKLYPASTGDPRPVVHGAVSVTLGSS 
DSRSSLNLDNLYLASTGDPRPVVHRLVSVTLGSS 
DSRSSLTLDEMYSASTGDPRPTIHGAVAVTLGCS 
DSRSVLTLDNAYPASTGDPRPIIHGLVAVTLGCS 
DSRSSLTLDSMYPASTGDPRPLLHRHVSVTPGSS 
DSRSFLISDMLYLASPGDPRPDVHKKVSVTCGSS 
DSRSFLISDKLYLASPGDPRPDVHKRVSVTCGSS 
DSVAILSLDDMYAASPGDPRPNVHEIVSVTAGSS 
DSRACLPLDFHYNASPGDPRPYVHGCVWVTAGSS 
DSHACLSLDVIYKASPGDPRPQVHGCVGVITGSS 
DSRACLILDVIYEASPGDPRPSCHGSVNVTLGSS 
DSRATLALDVVYVASPGDPDPAMHGVVSVTVGSS 
