# Supplementary material for: Detecting lateral gene transfers by statistical reconciliation of phylogenetic forests
Source: BMC Bioinformatics. 2010 Jun 15;11:324. doi: 10.1186/1471-2105-11-324 (PMC2905365; doi:10.1186/1471-2105-11-324)
Supplement: Additional file 1 — The 330 simulated alignments and corresponding gene trees (true and ML) along with the 40-taxa reference species tree. [file 1471-2105-11-324-S1.ZIP › simulated_dataset_prunier/seqdata188.fas.phy_tf.tree]

((((((AGTUM1:0.057123,(RHETL1:0.016996367,RHLEG1:0.031031527)98.170722:0.045422253)89.083707:0.027405294,SIMEL1:0.14724425)99.98014:0.11044091,(((BABAC1:0.04728096,(BAHEN1:0.03339779,BAQUI1:0.0072338919)50.017095:0.0041387388)100:0.13416919,(BRABO1:0,BRSUI1:0.0033230342)100:0.13630159)82.411224:0.027573084,MESOR1:0.14606932)41.739479:0.013363337)99.894524:0.19954449,(BRJAP1:0.26202711,(NIHAM1:0.052847939,RHPAL1:0.08180409)90.246797:0.054040701)100:0.24577305)99.431026:0.14669688,((JANNA1:0.26713031,(RODEN1:0.16943331,(SILIC1:0.059054723,SIPOM1:0.09886937)92.880833:0.043472633)82.172257:0.031150217)91.291016:0.046178812,(PADEN1:0.16687498,RHSPH1:0.30970158)76.69276:0.036966092)100:0.31608947)80.103642:0.039469188,((((((ANMAR1:0.12615112,MELOT1:0.16648806)99.802935:0.11857093,((EHCAN1:0.047177747,EHCHA1:0.049961832)94.145083:0.06302545,EHRUM1:0.21448073)99.904567:0.13268677)70.938587:0.026539528,CAPEL1:0.206268)99.47347:0.19817114,(WOEND1:0.038940297,WOLBA1:0.04291645)100:0.42816299)69.97292:0.10006544,(((ANPHA1:0.3345535,RHRUB1:0.35099019)68.964326:0.057408862,MAMAG1:0.41789605)98.214096:0.17667708,(GLOXY1:0.35659468,GRBET1:0.35629475)99.741668:0.27286086)99.988633:0.254813)73.625475:0.077785996,(RIBEL1:0.1954864,((RICON1:0.024404291,RIFEL1:0.014576521)77.813745:0.02357219,(RIPRO1:0.017958153,RITYP1:0.033048287)98.748976:0.044947313)77.926314:0.079492897)100:0.86135526)93.990624:0.1720781,((CACRE1:0.53749516,MAMAR1:0.59081545)80.764753:0.058388532,HYNEP1:0.49254648)84.868026:0.055786277);
